# Supplementary material for: NP-TCMtarget: a network pharmacology platform for exploring mechanisms of action of traditional Chinese medicine
Source: Brief Bioinform. 2025 Feb 28;26(1):bbaf078. doi: 10.1093/bib/bbaf078 (PMC11879102; doi:10.1093/bib/bbaf078)
Supplement: Supplementary_table_1_bbaf078 [file supplementary_table_1_bbaf078.xlsx]

## Sheet: XKA
Supplementary_table 1. Differential gene expression profile induced by XKA
Gene.symbol	logFC	AveExpr	t	P.Value	adj.P.Val	B
ZNF616	-3.10006	4.79676	-4.67542	0.000974042	0.224992	-0.403494
BPIFA1	2.97798	4.2622	4.51866	0.00123022	0.249977	-0.606506
CNGA2	-2.76973	4.18336	-3.16155	0.0106399	0.406235	-2.52554
MKI67	-2.73798	6.22296	-3.86116	0.00340084	0.34253	-1.5035
DEPDC1	-2.5239	4.23897	-2.24766	0.0494198	0.570296	-3.89634
GKN1	2.4408	6.22331	5.1947	0.000460943	0.17672	0.23762
MAP1B	2.41565	5.32057	4.19585	0.00201176	0.289407	-1.03801
UBE2T	-2.39493	5.30809	-3.75303	0.00404197	0.357812	-1.65751
ITGA8	-2.39032	5.11196	-11.3167	7.24e-07	0.00947729	4.82888
CLEC5A	-2.38889	3.57749	-3.11565	0.0114854	0.413911	-2.59429
ACSBG1	-2.3835	5.37153	-6.93028	4.95e-05	0.0720634	2.03941
ACOT1	2.37417	10.6367	3.86861	0.00336077	0.34253	-1.49294
NANOG	2.32018	2.65194	3.71837	0.00427337	0.357812	-1.70723
TTN	-2.29688	5.17465	-3.93313	0.00303398	0.330422	-1.40193
CPB1	-2.28721	5.17712	-2.59644	0.0274854	0.513404	-3.37666
CENPE	-2.26702	4.16538	-3.30098	0.00844299	0.398589	-2.31766
CCL13	-2.23474	4.51419	-2.89601	0.0165917	0.460457	-2.92478
NKX3-2	-2.23282	4.50435	-3.15515	0.0107539	0.406235	-2.53512
POMC	2.22282	6.3662	4.50099	0.0012633	0.249977	-0.629656
DAZ2	-2.20301	4.38757	-3.61863	0.00501981	0.360606	-1.85121
FXYD6	-2.19889	4.37188	-1.66146	0.128863	0.691089	-4.717
KCNQ5	2.17858	3.95012	2.19042	0.0543789	0.583311	-3.98014
USP9Y	-2.1706	4.15018	-4.17023	0.00209315	0.292236	-1.07301
LY6D	-2.09732	10.7145	-2.68548	0.0236523	0.497846	-3.24251
APOD	-2.05663	5.31421	-3.23025	0.00949214	0.404159	-2.42293
GSG1	2.0406	5.18937	3.17889	0.0103373	0.406235	-2.4996
HSD3B2	2.02311	5.2749	2.69059	0.0234494	0.497846	-3.23481
RAD51	-2.02051	5.02373	-3.49882	0.00609983	0.387365	-2.02581
KCNJ5	2.01056	6.03291	2.23669	0.0503348	0.570732	-3.91244
CCNB1IP1	-2.00735	6.24375	-2.30369	0.0449929	0.560994	-3.8138
SERPINB1	-2.00472	7.73865	-1.56552	0.149785	0.712656	-4.84044
CDKN1A	-2.00258	8.57214	-2.71185	0.0226238	0.496992	-3.20274
FMO2	2.00248	8.07881	3.99118	0.00276851	0.315152	-1.32058
HELQ	-1.9887	4.56913	-3.4827	0.00626264	0.387365	-2.04944
RPL3L	-1.97876	4.9166	-2.95961	0.0149113	0.444656	-2.82889
XK	-1.97485	5.75528	-6.23076	0.000116064	0.101293	1.37372
PTGFRN	1.97051	5.59295	2.71988	0.0223194	0.496911	-3.19062
PCGF2	1.96396	5.754	2.4836	0.0332461	0.520111	-3.54606
DUSP9	1.94073	6.78732	2.95593	0.0150036	0.44639	-2.83443
PRSS58	1.93597	5.77159	2.14312	0.0588375	0.589255	-4.04896
CUZD1	1.92156	5.91519	4.36043	0.00156273	0.26918	-0.815788
IL18R1	-1.9211	5.52732	-2.48782	0.0330104	0.519637	-3.53974
AREG	-1.91603	3.63748	-2.94356	0.0153182	0.448614	-2.85307
TOP2A	-1.91092	6.56851	-3.20799	0.0098493	0.406235	-2.45613
GK	-1.88269	4.37072	-2.20479	0.0530911	0.583311	-3.95917
ABCC10	1.86974	4.52307	2.87604	0.0171582	0.465047	-2.95491
SHROOM1	-1.86726	4.82471	-2.76475	0.0206935	0.48461	-3.1229
SLC4A10	1.85492	3.77372	2.4314	0.036302	0.532135	-3.62411
NTS	-1.84979	4.39752	-3.23608	0.00940067	0.403884	-2.41422
CHGB	1.83202	4.85258	3.19074	0.0101356	0.406235	-2.48189
GHRH	-1.83119	4.82	-3.934	0.00302981	0.330422	-1.4007
GLI2	1.82331	4.43705	2.68947	0.0234939	0.497846	-3.2365
CIDEA	-1.81809	8.41708	-1.09449	0.300434	0.795602	-5.37753
ODF4	1.81671	5.42048	4.39556	0.00148144	0.264861	-0.768952
TMED6	1.80781	5.32592	2.18429	0.0549384	0.583311	-3.9891
CARNS1	-1.8037	5.64104	-3.14462	0.010944	0.410487	-2.55088
MMP20	1.79805	4.18592	1.97659	0.0774899	0.625799	-4.28744
SGCD	1.79697	5.6552	3.29232	0.00856484	0.398718	-2.33054
SMPX	1.79347	3.7247	2.4365	0.0359916	0.532135	-3.61649
PPP1R17	-1.79304	3.76779	-2.68472	0.0236826	0.497846	-3.24366
C9orf50	1.79238	5.04815	3.67232	0.0046024	0.358631	-1.77354
NPNT	-1.79197	8.3316	-3.69014	0.00447209	0.357812	-1.74786
GLIPR1L2	1.78143	4.66084	2.30127	0.0451758	0.560994	-3.81738
DMKN	-1.77369	5.47051	-2.10546	0.0626371	0.602043	-4.10344
TEX15	-1.76947	5.40067	-2.25509	0.0488094	0.56905	-3.88542
OSBPL5	1.76868	5.76718	2.71107	0.0226534	0.496992	-3.20391
LPO	-1.76841	5.19478	-3.1251	0.0113058	0.413911	-2.58011
LHX8	1.76234	3.88718	1.80352	0.10271	0.66257	-4.52748
ASB12	1.76051	3.93274	1.60833	0.140102	0.70577	-4.78586
PDLIM4	-1.75668	6.13205	-3.82474	0.00360392	0.354729	-1.55518
KMT2D	1.7513	7.05222	2.6316	0.0259028	0.513404	-3.32373
PCDHB8	1.74232	4.26254	2.14275	0.0588738	0.589255	-4.0495
GREB1	1.73957	5.61662	6.49538	8.35e-05	0.084115	1.63466
GPR83	1.73883	5.23747	2.14283	0.0588658	0.589255	-4.04938
STAT4	-1.73339	4.56463	-2.24626	0.0495357	0.570335	-3.89839
IGDCC4	1.73198	5.33016	1.3976	0.19368	0.738707	-5.04619
SLFN12L	1.72596	2.41845	2.22074	0.051695	0.576438	-3.93582
LPAR3	1.72506	3.92403	1.79598	0.103966	0.664122	-4.53773
ZWILCH	-1.72297	6.55771	-3.32387	0.00812988	0.398589	-2.28371
AMMECR1	-1.72237	2.44206	-1.52859	0.15861	0.721406	-4.88687
LSM14A	-1.71964	4.11554	-1.65489	0.130208	0.693755	-4.72559
TH	1.71837	5.80464	3.02547	0.0133533	0.433766	-2.72973
GPRC5D	-1.71689	6.11362	-3.12103	0.0113829	0.413911	-2.58623
XIRP1	1.71349	4.61838	2.92848	0.0157109	0.452096	-2.8758
PTGIS	1.71227	5.27942	2.14694	0.0584646	0.589255	-4.04342
LHCGR	-1.7003	3.64389	-1.84394	0.0962152	0.657169	-4.47225
CYP17A1	1.68998	7.31929	2.98201	0.0143616	0.440779	-2.79514
KCNK13	-1.68641	6.69793	-2.46956	0.0340422	0.525526	-3.56708
CHN1	-1.68431	4.82402	-2.28162	0.0466883	0.565729	-3.84637
HPCA	-1.6821	5.75133	-2.70786	0.0227764	0.496992	-3.20876
RHOBTB2	1.6813	6.10484	2.93558	0.0155247	0.450718	-2.8651
SLC4A5	-1.66897	5.57257	-2.75272	0.0211175	0.486437	-3.14106
FGF14	1.66709	5.09201	2.55171	0.0296396	0.51406	-3.44392
CHST14	-1.66403	6.85538	-1.98073	0.0769646	0.625381	-4.28159
LPIN3	-1.6581	5.49392	-3.60689	0.00511617	0.363999	-1.86823
ACSL6	-1.65546	5.6701	-2.14596	0.0585607	0.589255	-4.04485
EPCAM	-1.64958	6.14639	-1.67278	0.126577	0.689206	-4.70219
MMP13	-1.64068	4.52265	-1.41269	0.189325	0.736101	-5.02828
CACNB2	1.63922	2.3918	2.35058	0.0415872	0.55091	-3.74438
FZD1	1.6343	5.40287	2.57867	0.0283219	0.513404	-3.40339
TMEM229B	-1.63288	5.12317	-4.32009	0.00166195	0.278931	-0.869833
SFRP2	-1.61769	3.95914	-2.09395	0.0638446	0.606293	-4.12004
CHRNA7	-1.61235	5.9529	-2.59527	0.02754	0.513404	-3.37843
ADAM15	1.6079	7.26804	2.36513	0.0405828	0.548629	-3.72278
MAGEB1	1.6062	5.13936	1.584	0.145534	0.708642	-4.81698
PALM	1.60389	6.15475	2.25175	0.049083	0.570296	-3.89033
PI15	1.60212	5.32006	3.17472	0.0104093	0.406235	-2.50584
POU1F1	1.59494	5.03654	3.00724	0.0137671	0.436502	-2.75716
HID1	-1.59408	7.19781	-2.21519	0.0521764	0.578359	-3.94395
CAPN9	1.58662	6.3389	2.8694	0.0173508	0.467365	-2.96493
UBE2C	-1.58654	6.93407	-2.54419	0.030018	0.51478	-3.45521
THY1	-1.58551	6.19458	-3.74789	0.00407548	0.357812	-1.66488
ZP1	-1.58287	5.45291	-1.69018	0.123134	0.684186	-4.67931
BSPRY	-1.57696	5.3692	-2.12198	0.0609418	0.596099	-4.07957
DNAJC17	-1.5737	4.17788	-2.25597	0.0487373	0.56905	-3.88413
LRRN1	-1.57325	3.36653	-1.74222	0.113335	0.676242	-4.61019
MAS1	-1.57228	4.73523	-1.80543	0.102394	0.66257	-4.52488
ALDH1A3	1.57211	5.159	4.03504	0.00258416	0.309797	-1.25946
C3orf62	-1.57001	5.58469	-1.58701	0.144852	0.708585	-4.81314
ELAVL3	-1.56452	5.89695	-2.89881	0.0165137	0.460457	-2.92055
CD109	-1.56091	4.43786	-2.51895	0.0313229	0.517396	-3.49309
VSX1	1.56039	6.1461	2.86728	0.0174129	0.468074	-2.96813
PITPNB	-1.5597	7.14146	-2.25608	0.0487286	0.56905	-3.88397
NCAPG	-1.55771	4.92998	-1.79139	0.104737	0.664725	-4.54395
PHYHIPL	-1.55289	6.26508	-2.23542	0.0504421	0.570732	-3.91431
PCDHB11	1.55138	4.98421	1.96057	0.0795553	0.629103	-4.31003
CRISPLD1	1.55014	5.21669	1.8109	0.101495	0.661766	-4.51744
HOMER3	-1.53705	6.38452	-2.04773	0.06892	0.613045	-4.18635
CAMKV	-1.53694	6.22836	-2.49629	0.0325427	0.518822	-3.52706
FUT7	-1.53639	7.10821	-2.74992	0.0212172	0.486801	-3.14528
RGS17	-1.53317	4.6285	-1.3963	0.194058	0.738707	-5.04772
TAAR1	1.53225	5.35638	2.47832	0.0335435	0.522373	-3.55398
ZNF146	1.52636	5.90819	1.91088	0.0862918	0.639482	-4.37963
PLA2G1B	1.5253	4.83773	2.0063	0.0737951	0.621129	-4.24538
TMEM260	-1.52429	6.39972	-2.32031	0.0437552	0.560994	-3.78922
ZSWIM6	1.52063	5.77295	2.31091	0.0444511	0.560994	-3.80313
TCF23	-1.51687	3.60556	-2.47201	0.0339016	0.524602	-3.56341
LYZL4	1.51523	3.59515	2.12838	0.060298	0.596099	-4.07033
MNS1	1.51363	5.252	1.85092	0.0951334	0.656255	-4.46266
RETN	1.51205	6.31633	2.85528	0.0177677	0.47196	-2.98624
ICA1	-1.50774	6.25072	-1.93759	0.0826068	0.631293	-4.3423
INSL6	-1.50749	5.84084	-2.44939	0.0352183	0.532135	-3.59723
PMFBP1	1.50095	5.93235	1.93011	0.0836233	0.633881	-4.35277
PRRX2	1.50083	5.32837	2.35583	0.0412219	0.549201	-3.73658
RANBP17	1.50079	4.46776	2.3817	0.0394679	0.547292	-3.69815
REEP1	-1.50002	7.06688	-3.24773	0.00922084	0.403884	-2.39686
LPL	-1.49957	11.7795	-3.92375	0.00307933	0.330422	-1.41512
BMP15	1.49837	4.19807	2.24877	0.0493285	0.570296	-3.89471
SPTSSB	1.49695	5.01278	1.88594	0.0898721	0.648808	-4.4143
BTK	-1.48936	6.64405	-2.26128	0.048306	0.56905	-3.87632
ITIH1	1.48757	8.18842	1.65959	0.129244	0.69137	-4.71945
BCL2L10	1.48641	5.75676	1.75955	0.110233	0.67107	-4.58694
NRG4	1.48431	9.11457	5.9438	0.000167579	0.117015	1.07765
CDC20	-1.48279	8.00309	-4.62213	0.00105408	0.233881	-0.472014
ELOVL3	-1.48264	13.7902	-6.37791	9.65e-05	0.0902723	1.52023
SYT8	-1.47979	6.05671	-3.6631	0.00467144	0.359729	-1.78685
FGF5	-1.47912	4.72237	-2.38956	0.0389499	0.547292	-3.68646
TECTA	1.47857	6.19802	3.29898	0.00847098	0.398589	-2.32064
SIX1	1.47838	5.07312	1.96378	0.0791375	0.629103	-4.30551
TRHR	-1.47795	3.45463	-1.98991	0.0758131	0.621129	-4.26862
LMOD2	1.47778	4.00183	1.37618	0.200004	0.742181	-5.07139
FOXD1	1.4767	3.78762	1.73057	0.115465	0.676916	-4.62575
NTSR1	1.47572	5.85899	2.55114	0.0296683	0.51406	-3.44478
ZBTB12	1.4734	6.49008	2.83238	0.0184657	0.476528	-3.0208
CCDC167	-1.47035	5.42106	-2.17455	0.055838	0.584313	-4.00329
NGF	-1.46786	6.08806	-4.00927	0.00269084	0.312572	-1.29533
KHDC1L	-1.46517	2.85928	-2.37706	0.0397768	0.548237	-3.70505
T	-1.46495	5.51551	-1.84162	0.0965773	0.657855	-4.47543
NMRK1	1.46106	11.0551	6.13319	0.000131342	0.107463	1.27461
DLL3	1.46053	6.09881	1.53401	0.157287	0.719224	-4.8801
IKZF4	-1.45906	6.25519	-2.36972	0.0402708	0.548629	-3.71596
FHL5	-1.45633	5.72967	-2.03699	0.0701536	0.616516	-4.20169
PCDHA11	1.45462	6.3578	2.25502	0.0488154	0.56905	-3.88553
HHATL	-1.45252	5.6794	-2.75444	0.0210561	0.486437	-3.13846
TXNDC8	1.44269	5.8793	1.7811	0.106485	0.666611	-4.55788
MORC1	-1.44042	3.51825	-1.40102	0.192686	0.737968	-5.04214
TUBB3	1.43868	4.7031	1.70646	0.119988	0.68152	-4.65779
REG3G	-1.43813	5.24673	-0.832733	0.425221	0.851677	-5.61296
AFP	-1.43293	5.72506	-3.01497	0.01359	0.436413	-2.74552
RGCC	-1.4329	5.37199	-2.66385	0.0245312	0.507328	-3.27513
STK10	-1.43195	7.25947	-3.1199	0.0114043	0.413911	-2.58791
USHBP1	-1.43148	5.92276	-2.73447	0.0217773	0.491239	-3.16861
KLK8	1.43065	6.20082	3.02124	0.0134481	0.435766	-2.73609
FAM110C	1.42829	6.69723	1.75237	0.11151	0.671578	-4.59659
PCDHB3	-1.42153	4.33082	-1.36888	0.2022	0.742476	-5.07992
SLAMF8	1.41858	5.62247	1.46708	0.174324	0.72406	-4.96276
AMIGO1	1.41728	5.90958	1.48956	0.168431	0.72406	-4.93524
OLIG1	1.41677	5.22163	1.30185	0.223327	0.757501	-5.15687
TINAG	-1.4162	5.79266	-1.66553	0.128038	0.689206	-4.71169
MYO5A	-1.41452	4.81806	-1.67402	0.126328	0.689206	-4.70056
SPOCK3	-1.41308	2.13652	-1.41635	0.188284	0.734054	-5.02393
KRTAP13-2	-1.40734	6.3842	-2.09643	0.0635827	0.605859	-4.11647
DVL3	1.40666	6.19793	1.66672	0.127797	0.689206	-4.71013
AURKA	-1.40547	6.29802	-1.83842	0.0970792	0.658212	-4.47982
ARHGAP20	1.4049	5.60833	1.74275	0.11324	0.675979	-4.60948
PAX1	1.40342	5.43225	2.94914	0.0151755	0.446656	-2.84466
TREH	-1.4033	9.39318	-3.6264	0.00495707	0.360606	-1.83995
B4GALT5	1.39868	4.86377	2.06982	0.0664476	0.609005	-4.15471
ASPRV1	1.3839	6.21988	3.4149	0.00699844	0.391439	-2.14912
BMX	-1.3837	5.19799	-2.45256	0.0350312	0.53063	-3.5925
FJX1	-1.3809	5.37257	-3.49832	0.00610489	0.387365	-2.02656
INO80B	-1.38051	6.609	-4.54646	0.00118002	0.249156	-0.570193
THBS3	-1.3798	5.03296	-2.14579	0.0585767	0.589255	-4.04509
CEP152	1.3779	6.50585	2.46794	0.034135	0.52576	-3.5695
VAV1	-1.37788	5.74219	-1.82558	0.0991167	0.658968	-4.4974
IL23A	-1.37701	4.4883	-1.72784	0.115969	0.677685	-4.62939
ZIC3	-1.37695	4.42718	-1.70714	0.119859	0.68152	-4.6569
MST1R	-1.37665	4.42502	-1.30988	0.220705	0.757318	-5.14779
ALOX15	-1.37427	6.33832	-1.98398	0.076555	0.624161	-4.277
CALML4	-1.37232	8.76559	-2.3563	0.0411893	0.549201	-3.73589
MPP4	1.37076	5.6833	2.37898	0.0396486	0.548088	-3.70219
NOS1	1.36623	6.97545	2.35215	0.0414775	0.550692	-3.74204
BCAM	1.36417	6.53511	2.2272	0.0511401	0.574163	-3.92636
ITGA4	-1.36147	5.92977	-1.75553	0.110947	0.671256	-4.59235
NOG	1.36144	4.83675	3.05561	0.0126965	0.423881	-2.6844
SLC17A9	1.35984	7.26175	3.36463	0.00760146	0.396261	-2.22334
BCAN	1.35975	6.68617	3.22364	0.00959675	0.404952	-2.43278
ZIC1	1.35909	4.60455	1.73698	0.114289	0.67657	-4.61719
LOXL1	-1.356	5.52198	-1.92722	0.0840195	0.634923	-4.35682
F2RL3	-1.35594	4.31601	-1.46589	0.174642	0.72406	-4.96422
LRP4	1.35559	9.12492	7.3059	3.21e-05	0.0601009	2.36604
KRT36	1.35222	5.9815	1.82155	0.0997645	0.658968	-4.50291
SLC12A3	1.35176	5.75205	2.79706	0.0195971	0.481536	-3.07412
GNGT1	-1.34683	5.78526	-2.01086	0.0732424	0.621129	-4.2389
ANKRD33B	1.34443	7.06436	1.63129	0.135142	0.698939	-4.75625
KCNJ12	-1.34379	5.95713	-2.71303	0.0225785	0.496992	-3.20095
SLAMF9	-1.34203	6.97253	-2.70782	0.0227778	0.496992	-3.20881
TRPC4	1.34092	5.06325	2.18129	0.0552133	0.583311	-3.99346
GPNMB	-1.33966	6.91664	-2.08888	0.0643829	0.606293	-4.12733
CAMK2B	1.33931	7.413	1.83319	0.0979052	0.658968	-4.487
PABPN1	1.33907	13.4767	9.75216	2.72e-06	0.0178088	4.05594
ALDH3A1	-1.33883	4.57274	-1.60872	0.140015	0.70577	-4.78535
XKR6	-1.33684	5.02114	-1.84978	0.0953099	0.65634	-4.46423
FAM83F	-1.33602	5.77361	-2.16335	0.0568894	0.588726	-4.01959
TXK	-1.33377	3.99774	-2.31296	0.0442986	0.560994	-3.8001
GJC2	-1.33135	5.41187	-2.1165	0.0614993	0.597246	-4.0875
CDPF1	1.3296	5.70922	1.77963	0.106737	0.666611	-4.55987
ANXA2	-1.32948	11.5554	-4.7808	0.000834202	0.216703	-0.269472
NYNRIN	1.32917	5.30674	1.99598	0.075059	0.621129	-4.26001
LMNB2	1.32702	6.71325	1.71758	0.117882	0.68016	-4.64304
SEMA3C	1.32416	6.60247	2.08315	0.0649973	0.606472	-4.13557
LTC4S	1.32411	6.04364	2.48444	0.0331991	0.520111	-3.54481
DCBLD1	-1.32277	7.43697	-3.26652	0.00893838	0.403884	-2.3689
SPRY4	-1.32264	4.99572	-3.0691	0.0124135	0.422851	-2.66414
CPE	1.32179	6.3681	1.62695	0.136068	0.700183	-4.76187
HAPLN1	-1.32033	5.5862	-1.94107	0.0821375	0.631198	-4.33742
IL4	-1.31828	5.53236	-2.1285	0.0602854	0.596099	-4.07015
ESR1	1.31718	5.24471	3.32262	0.00814657	0.398589	-2.28555
KCNMA1	1.3169	6.57835	1.64856	0.131515	0.695767	-4.73383
DNAH8	-1.31612	4.80426	-1.55961	0.151168	0.714417	-4.84792
ST14	1.31513	6.06986	2.57132	0.0286753	0.513404	-3.41445
SLCO5A1	1.31417	4.58433	2.22982	0.0509168	0.573499	-3.92253
KRT82	-1.31371	3.53646	-3.08503	0.0120877	0.422851	-2.64023
ETV1	-1.313	6.25021	-2.34227	0.0421714	0.553172	-3.75669
KCNH7	1.31274	6.10728	2.44625	0.0354052	0.532135	-3.60193
PDGFD	1.31222	3.60904	0.997064	0.343193	0.815084	-5.47118
KRT35	1.30507	5.25126	2.22457	0.0513654	0.574722	-3.93022
GMPR	1.30319	6.87569	2.02927	0.0710529	0.617415	-4.2127
CLDN16	1.30072	4.90001	1.80878	0.101842	0.66257	-4.52032
KCNIP2	-1.29925	5.40169	-2.27646	0.0470938	0.567462	-3.85397
MIXL1	1.29871	5.16651	2.1462	0.0585366	0.589255	-4.04449
DSCAM	1.29866	6.35435	1.5082	0.163677	0.721968	-4.91224
CD6	-1.29864	5.06811	-2.27355	0.0473236	0.56762	-3.85825
CLNK	-1.29703	4.80657	-1.81339	0.101088	0.661445	-4.51404
SAA1	-1.2962	14.6868	-1.37754	0.199599	0.741895	-5.0698
TAF7L	-1.29535	4.75249	-1.26985	0.234045	0.763402	-5.19269
HS3ST1	-1.2939	5.50511	-2.55511	0.0294703	0.513767	-3.43881
SIDT1	-1.29246	5.44207	-2.10051	0.0631538	0.604562	-4.11058
HCN1	-1.28857	5.80981	-2.32709	0.0432604	0.557074	-3.77919
FKTN	1.28811	6.46052	1.40251	0.192252	0.737968	-5.04037
GREM1	-1.28778	6.19186	-2.52079	0.0312258	0.517396	-3.49032
NCKAP5L	-1.28663	7.17557	-1.43475	0.183112	0.730435	-5.00189
HSD11B2	-1.28336	6.40019	-2.0701	0.0664168	0.609005	-4.15431
NCAN	-1.28172	6.25311	-2.04969	0.0686975	0.613045	-4.18355
TAS1R1	1.28061	3.91664	4.54805	0.00117721	0.249156	-0.568118
GIP	1.27935	5.22807	2.33128	0.0429572	0.555845	-3.77299
EPS8L1	1.27921	4.34307	1.63164	0.135068	0.698939	-4.7558
AURKC	-1.27746	6.69583	-2.14894	0.058271	0.589255	-4.04053
GFPT1	-1.27471	7.01626	-2.14545	0.0586096	0.589255	-4.04558
HIC2	1.27449	7.81399	2.45337	0.0349832	0.53063	-3.59129
PHEX	-1.2728	3.86319	-1.48558	0.169462	0.72406	-4.94014
IL6	1.27176	4.32134	1.33303	0.213282	0.750676	-5.1214
IL5	1.2679	4.69225	2.81689	0.0189537	0.476873	-3.04419
TUBA8	1.26713	6.57216	2.2977	0.0454469	0.561269	-3.82264
TCL1A	1.26554	5.73288	1.71061	0.119198	0.68152	-4.65229
MAP4K1	-1.26526	4.48464	-2.00124	0.0744128	0.621129	-4.25256
TSPAN10	1.26242	6.03923	1.82028	0.0999697	0.658968	-4.50465
TRAF1	-1.25965	4.05542	-1.59029	0.144114	0.707914	-4.80896
CDH10	-1.25849	4.41383	-1.96256	0.0792956	0.629103	-4.30723
INSIG2	-1.25796	14.3334	-8.15189	1.28e-05	0.0354052	3.03028
GPR34	-1.25774	3.19438	-1.13353	0.284496	0.790807	-5.33812
HES3	-1.25645	5.73388	-1.76961	0.108469	0.670747	-4.5734
INSRR	1.25636	5.8398	1.47644	0.171849	0.72406	-4.95134
HOXA5	1.25411	6.47863	2.05481	0.0681183	0.613045	-4.17622
PTPN20B	-1.25262	5.09276	-1.17663	0.267684	0.781822	-5.29343
DPEP1	-1.25155	6.72456	-2.08351	0.0649583	0.606472	-4.13505
MYH8	1.24988	3.40603	1.70637	0.120006	0.68152	-4.65792
SH3PXD2A	-1.24947	5.88884	-3.57257	0.00540935	0.370753	-1.91814
HOXD10	1.24887	3.46071	2.58336	0.0280988	0.513404	-3.39634
ESM1	1.24863	5.3644	1.45425	0.177767	0.724136	-4.97835
DCLRE1A	1.24831	10.7699	2.79016	0.0198262	0.481536	-3.08454
WDR4	-1.24822	8.03208	-3.96732	0.00287452	0.321627	-1.35395
TBC1D10A	1.24764	6.23107	1.13637	0.283366	0.789548	-5.33522
TESC	1.24762	5.71941	1.94357	0.0818025	0.630621	-4.33392
SNCG	-1.24749	4.78258	-1.55203	0.152959	0.715902	-4.85748
KY	-1.24367	4.60086	-2.31871	0.0438732	0.560994	-3.79159
CSHL1	1.2434	7.36977	2.61958	0.0264333	0.513404	-3.34183
MYB	-1.24265	4.64073	-1.19635	0.26026	0.778984	-5.27257
ABHD2	-1.24111	6.95946	-1.76718	0.108893	0.671008	-4.57667
CA12	1.2404	5.28438	1.70049	0.121133	0.682991	-4.6657
SMPDL3B	1.24025	7.20673	2.28347	0.0465441	0.565729	-3.84364
AGRP	1.23971	4.31659	1.82731	0.09884	0.658968	-4.49504
KLHDC8A	1.23904	5.14206	1.62818	0.135805	0.699381	-4.76028
EGFL6	1.23852	4.99367	1.34183	0.210515	0.748287	-5.11129
TRH	-1.23779	4.57223	-2.36474	0.0406097	0.548629	-3.72336
PHF12	1.23777	4.63402	1.26934	0.23422	0.763402	-5.19326
IGFBP5	1.23775	9.38889	4.87873	0.000723351	0.213853	-0.146712
CHRNA6	1.23762	6.55633	2.55501	0.0294752	0.513767	-3.43896
TNFRSF17	1.23741	4.41841	1.84079	0.0967076	0.657855	-4.47657
SETD7	-1.23613	6.13437	-1.83904	0.0969822	0.658212	-4.47897
GAL	-1.23576	6.24289	-2.5711	0.0286857	0.513404	-3.41477
CLPX	-1.23496	13.3226	-6.49515	8.35e-05	0.084115	1.63445
SPP1	-1.23317	12.4177	-1.60873	0.140015	0.70577	-4.78535
KLK3	1.23185	4.20259	1.76216	0.109774	0.67107	-4.58343
DCAF4	-1.23165	6.87685	-1.9995	0.0746255	0.621129	-4.25502
NELL2	-1.23124	4.91701	-1.28641	0.228448	0.762333	-5.17423
CACNB1	1.23049	7.51887	3.05033	0.0128092	0.42452	-2.69235
C5orf52	-1.23045	5.39496	-1.47026	0.173481	0.72406	-4.95889
TRIM31	1.22947	4.61195	1.42948	0.18458	0.731115	-5.00822
ST8SIA2	-1.2256	6.60935	-2.54248	0.0301046	0.51478	-3.45778
CABP7	-1.22507	3.84294	-1.38423	0.197608	0.741017	-5.06195
GBX2	-1.22378	4.14204	-1.53918	0.156035	0.719002	-4.87363
HAND2	-1.223	5.15683	-1.63247	0.134891	0.698939	-4.75472
WNT4	1.22235	6.16897	2.09124	0.0641315	0.606293	-4.12393
ATF7IP2	1.21793	5.85314	1.14299	0.280736	0.788525	-5.32841
CERK	-1.2174	5.89059	-1.58076	0.146272	0.708642	-4.8211
GBGT1	1.21686	6.50172	2.39515	0.0385849	0.546512	-3.67813
G6PC3	1.21679	6.68056	2.0374	0.0701062	0.616516	-4.20111
JAG2	1.21678	6.90674	1.51719	0.161425	0.721842	-4.90108
KLF12	-1.21564	4.77307	-2.50991	0.0318038	0.517602	-3.50664
NEUROG3	1.21532	6.25391	2.07472	0.0659113	0.608924	-4.14769
GALNTL5	-1.2145	4.68453	-1.51096	0.162983	0.721842	-4.90882
SHANK3	1.21323	4.26696	2.02622	0.0714123	0.618596	-4.21706
GALNT6	1.21073	5.22319	1.65899	0.129368	0.69137	-4.72024
PCDHB2	-1.20997	5.63596	-1.47157	0.173133	0.72406	-4.95728
MOV10L1	1.20881	5.42596	1.5924	0.143638	0.707172	-4.80626
TAGLN	-1.20824	6.6948	-2.07261	0.0661413	0.609005	-4.15071
CMPK2	-1.20682	9.16142	-2.69336	0.0233402	0.497846	-3.23063
FHL3	-1.20572	4.76331	-2.5379	0.0303379	0.51478	-3.46465
OLFML2B	1.20493	7.19395	2.48918	0.032935	0.519637	-3.53771
ITPKB	-1.20401	6.2409	-1.47249	0.172889	0.72406	-4.95616
HAVCR2	-1.20159	5.53127	-1.70234	0.120777	0.68285	-4.66325
IGSF8	1.20052	7.40867	2.58308	0.0281121	0.513404	-3.39676
REG3A	-1.19888	8.26403	-1.04102	0.323364	0.804788	-5.42976
CRYAA	-1.19858	5.01951	-1.99653	0.074992	0.621129	-4.25924
LOC102724652	-1.19858	5.01951	-1.99653	0.074992	0.621129	-4.25924
ASF1B	-1.19781	7.43192	-2.60802	0.0269537	0.513404	-3.35923
LPAR4	1.19748	3.32101	5.17592	0.000473269	0.17672	0.215274
RASIP1	-1.19721	6.52647	-2.30908	0.0445877	0.560994	-3.80583
CHMP4C	-1.19677	4.51496	-1.13927	0.28221	0.789548	-5.33224
RFX1	1.195	5.72033	1.54009	0.155814	0.719002	-4.87248
DMBX1	-1.19291	7.00756	-2.16029	0.0571802	0.589255	-4.02404
BEST2	-1.19065	5.68922	-1.37131	0.201469	0.742476	-5.07709
MTNR1A	-1.19015	8.90817	-4.65979	0.000996831	0.224992	-0.423544
LRP2	1.18928	5.62483	2.436	0.0360215	0.532135	-3.61723
WDR54	-1.18464	6.82584	-2.82128	0.018814	0.476528	-3.03756
HOXB4	1.18407	5.83812	2.07255	0.066148	0.609005	-4.15079
C5orf47	1.18123	6.04039	2.56426	0.0290187	0.513752	-3.42505
ISL1	-1.18091	5.25581	-2.55425	0.0295129	0.513767	-3.4401
CHKA	-1.17974	9.18526	-3.49686	0.00611948	0.387365	-2.0287
TPX2	-1.17892	6.35588	-1.60301	0.141274	0.706416	-4.79268
CST11	1.1781	4.87635	1.43512	0.18301	0.730435	-5.00145
LOC728392	-1.17717	4.0194	-1.95169	0.0807217	0.629754	-4.32252
CXCR5	1.17695	5.40163	1.3913	0.195523	0.739312	-5.05363
CCT6B	-1.17686	6.14438	-1.80289	0.102815	0.66257	-4.52834
KHDRBS2	1.17568	6.4855	2.56205	0.0291269	0.513752	-3.42837
LOX	-1.17428	6.03749	-1.89118	0.0891083	0.64627	-4.40703
GPR85	1.17397	6.11613	1.86502	0.092982	0.654742	-4.44324
ZNF354C	1.17307	6.24472	2.9221	0.0158801	0.452096	-2.88542
CASQ2	1.17234	6.63702	1.66454	0.128239	0.689439	-4.71299
CEP41	-1.17194	6.30988	-2.30221	0.0451046	0.560994	-3.81599
MIA2	1.17017	6.81576	2.21061	0.0525772	0.580834	-3.95065
SSTR4	1.16965	3.4916	2.04746	0.0689516	0.613045	-4.18675
ZNF423	-1.16945	3.42447	-2.20169	0.0533664	0.583311	-3.9637
OVGP1	-1.16888	6.40707	-2.11072	0.0620922	0.599888	-4.09585
SUV39H2	-1.16669	5.14081	-2.44284	0.0356094	0.532135	-3.60703
EPPIN-WFDC6	-1.16651	4.79629	-1.46113	0.175914	0.72406	-4.97001
EML6	1.16644	6.34782	2.33626	0.0425993	0.554853	-3.7656
AGTR2	1.16446	4.50699	1.21503	0.253383	0.773176	-5.25259
CYP2S1	1.16293	6.61368	2.58256	0.0281367	0.513404	-3.39754
IL9R	-1.16289	3.29695	-1.67937	0.125262	0.687551	-4.69354
XCL1	-1.15999	5.24828	-1.3667	0.20286	0.742476	-5.08247
TNNT1	-1.15925	6.89194	-1.92084	0.0849008	0.636926	-4.36574
PRX	1.159	7.02701	2.20159	0.053375	0.583311	-3.96384
DUOXA1	1.1583	5.07508	4.13687	0.00220436	0.297369	-1.11874
GFRA4	1.15682	5.54533	1.16688	0.271418	0.784704	-5.30365
SLC22A7	-1.15667	12.8294	-6.62493	7.13e-05	0.084115	1.75832
NBEAL2	1.15358	6.23852	1.89889	0.0879966	0.644636	-4.39632
CHIA	1.15294	3.91947	1.42147	0.186833	0.732979	-5.01782
HOXB6	-1.15259	6.06505	-1.89378	0.0887324	0.644973	-4.40342
NKX6-1	-1.15205	5.30535	-1.27161	0.233446	0.763402	-5.19074
CHRNA1	-1.15203	6.47285	-2.6315	0.0259073	0.513404	-3.32388
RASAL2	1.1509	7.1831	2.67268	0.0241686	0.504612	-3.26182
HPGDS	1.14969	5.88222	1.41822	0.18775	0.734054	-5.02169
DNAAF1	-1.14963	5.88331	-2.51527	0.031518	0.517396	-3.49861
USP2	1.14942	11.522	3.6295	0.00493219	0.360606	-1.83545
SEBOX	1.14681	5.25689	1.23581	0.245903	0.771417	-5.2301
PCDH20	-1.14655	5.16711	-1.18819	0.263314	0.779549	-5.28124
MCF2	1.14652	5.0836	1.2815	0.230094	0.762628	-5.17972
SYTL1	-1.14648	5.14405	-1.58433	0.14546	0.708642	-4.81656
LMX1A	1.14594	5.76155	1.69079	0.123015	0.684108	-4.67851
MYCBPAP	-1.14578	5.53613	-2.21688	0.05203	0.577753	-3.94149
STC1	1.14576	6.7172	1.12744	0.286937	0.790807	-5.34433
TMPPE	-1.14519	6.87431	-2.19851	0.05365	0.583311	-3.96834
SIGLEC1	1.14361	7.28877	1.56446	0.150033	0.712656	-4.84179
SERPINA5	-1.14253	6.00358	-2.73078	0.0219128	0.491239	-3.17417
AGER	-1.14138	7.19057	-2.59437	0.0275819	0.513404	-3.37978
TRIP13	-1.13969	7.81615	-4.8906	0.00071102	0.213853	-0.131943
GNAZ	-1.13821	4.16529	-1.62182	0.137169	0.702537	-4.76849
RERG	1.13531	5.55085	2.63099	0.0259294	0.513404	-3.32465
SV2A	-1.13477	7.26056	-2.014	0.0728648	0.621129	-4.23444
TRIM7	1.1322	5.7186	1.38111	0.198534	0.741304	-5.06562
SH3GL3	1.13191	5.8322	1.97266	0.0779926	0.627274	-4.293
TPH1	-1.13075	5.62058	-1.63313	0.134751	0.698939	-4.75387
CARF	-1.12995	4.34711	-1.32146	0.216964	0.75417	-5.13462
ZSCAN2	-1.12706	4.62183	-1.0746	0.308812	0.796474	-5.39719
SERPINA12	-1.12701	12.6254	-3.47011	0.00639296	0.387365	-2.06791
DMRT2	1.12611	5.2889	1.18237	0.265506	0.779663	-5.28738
FHDC1	1.12602	6.64836	1.91703	0.0854308	0.638809	-4.37106
RAB3IL1	1.12322	6.67382	2.48755	0.0330256	0.519637	-3.54015
ZNF316	-1.12201	6.37128	-2.38436	0.0392918	0.547292	-3.69419
EPDR1	1.11946	6.51061	1.68309	0.124527	0.687128	-4.68865
KRT27	-1.11903	4.4618	-1.68103	0.124933	0.687305	-4.69136
SULT2B1	-1.11871	3.86982	-1.56049	0.150961	0.71425	-4.8468
SEC14L4	1.11867	8.03362	1.08102	0.306088	0.796474	-5.39087
FAM166A	-1.11839	5.73409	-2.5848	0.0280306	0.513404	-3.39418
MIPOL1	1.11782	5.51227	1.4879	0.16886	0.72406	-4.93728
NGFR	-1.11745	7.28085	-1.30147	0.223454	0.757501	-5.15731
ENAM	1.11621	4.28778	1.72734	0.116061	0.677685	-4.63005
LRRC26	1.11605	6.12897	1.64859	0.13151	0.695767	-4.7338
RGS2	-1.11547	8.74046	-3.14007	0.0110274	0.41128	-2.5577
ARTN	1.11514	3.48738	2.60697	0.0270018	0.513404	-3.36082
SCN10A	-1.11511	4.5703	-1.18547	0.264337	0.779549	-5.28412
FHOD3	1.11428	6.54462	2.78046	0.020153	0.481536	-3.09919
NAP1L5	-1.11402	5.08754	-1.33517	0.212605	0.750676	-5.11894
WNT3A	-1.11396	6.35093	-2.1837	0.0549924	0.583311	-3.98995
TM4SF20	-1.11385	6.70475	-1.61402	0.138857	0.705362	-4.77854
RASA4	-1.11341	4.00945	-1.4979	0.166288	0.72406	-4.92497
THBS4	1.11315	6.52675	1.6047	0.140901	0.706142	-4.79051
PIGT	1.11152	6.84362	2.02138	0.0719839	0.619147	-4.22394
SELE	-1.1104	6.18743	-2.01541	0.0726956	0.620782	-4.23243
RSAD2	-1.11006	10.6651	-2.20911	0.0527088	0.581797	-3.95284
MAP2K6	1.10997	7.78125	1.75037	0.111866	0.672996	-4.59926
CCL22	1.10917	5.29458	1.05136	0.318832	0.801674	-5.41983
IRX2	-1.10901	5.81362	-2.15989	0.0572185	0.589255	-4.02462
GSDMC	-1.10652	4.69734	-1.41735	0.187999	0.734054	-5.02273
RASD2	-1.10643	6.14942	-1.06611	0.312442	0.798084	-5.4055
SLC1A1	1.10591	6.18483	1.57149	0.148401	0.709677	-4.83288
FKBP1B	-1.10554	5.30866	-1.49905	0.165996	0.723568	-4.92355
S100A8	-1.10445	10.0772	-2.1137	0.0617861	0.599142	-4.09155
AOAH	1.10418	4.44695	1.22947	0.248167	0.772268	-5.23699
ADAM7	1.10316	5.25885	1.91658	0.0854934	0.638809	-4.37169
ZBTB16	1.10315	9.64851	2.77669	0.0202813	0.481536	-3.10487
TLX3	-1.10247	6.17696	-1.57478	0.147643	0.709022	-4.82871
MSI2	1.10113	6.53873	3.52531	0.00584182	0.384298	-1.98706
SLC22A24	1.09943	3.81659	1.51116	0.162933	0.721842	-4.90857
FASLG	1.09937	5.29734	1.51297	0.16248	0.721842	-4.90632
DDC	-1.09717	12.774	-3.92726	0.00306231	0.330422	-1.41019
IGFBP6	1.09583	7.05928	2.38465	0.0392726	0.547292	-3.69376
HOXD8	1.0936	7.03303	2.9172	0.0160114	0.452757	-2.89282
KCNAB1	1.09346	6.20477	1.42397	0.186127	0.732493	-5.01482
PCDHB14	-1.09302	4.99191	-1.41016	0.190049	0.737166	-5.03129
ACACB	1.09212	5.94602	1.43057	0.184277	0.731047	-5.00692
GDPD2	-1.09201	4.28907	-1.32552	0.215665	0.753015	-5.12999
NCS1	-1.09144	6.45953	-1.48708	0.169073	0.72406	-4.93829
GP5	-1.08806	6.45582	-2.12613	0.0605232	0.596099	-4.07357
ZNF286A	-1.08796	5.48985	-2.15659	0.057533	0.589255	-4.02941
NEU3	-1.08769	5.10895	-1.31516	0.218992	0.755899	-5.1418
ARHGDIB	-1.08718	7.00858	-1.47873	0.171249	0.72406	-4.94853
M1AP	1.08645	6.43097	1.25042	0.240756	0.767751	-5.21413
DACH2	-1.08582	4.47109	-1.69096	0.12298	0.684108	-4.67828
SPDL1	-1.08407	6.46114	-1.24698	0.241961	0.76831	-5.21791
PCDHAC1	1.08337	5.35946	1.85476	0.0945423	0.656255	-4.45737
REM2	-1.08235	4.70442	-1.76767	0.108808	0.671008	-4.57602
FADS3	-1.08164	6.38472	-1.90144	0.087632	0.643044	-4.39278
HOXA4	-1.07828	4.70531	-1.50374	0.164802	0.722031	-4.91775
PFN3	-1.07788	6.38161	-2.45411	0.0349395	0.53063	-3.59018
RBFOX1	1.07766	4.51644	1.54145	0.155487	0.719002	-4.87078
TBR1	-1.07733	4.65704	-1.00982	0.337348	0.812437	-5.4593
PAQR4	-1.07621	5.86122	-1.61582	0.138467	0.704222	-4.77622
WEE1	1.07434	10.512	3.34805	0.007812	0.398323	-2.24788
IKZF1	1.07373	6.34849	1.57862	0.146761	0.708642	-4.82382
F13A1	-1.07201	7.1881	-1.9004	0.0877794	0.643765	-4.39422
MYH6	-1.07135	5.15456	-1.53622	0.156751	0.719224	-4.87733
CHST3	1.07063	6.39005	1.54635	0.154311	0.719002	-4.86463
CRYBB2	1.07034	6.39036	1.07458	0.308821	0.796474	-5.39721
ARX	-1.06814	6.51295	-3.17522	0.0104006	0.406235	-2.50509
EFNA5	1.06656	5.06103	1.01602	0.334532	0.811045	-5.45349
GZMH	-1.06631	2.30515	-2.19615	0.053862	0.583311	-3.97179
GLI1	-1.06507	4.92281	-1.29325	0.226166	0.759064	-5.16655
PAX5	-1.06496	6.47899	-1.38989	0.195937	0.739312	-5.05529
DMP1	1.06439	3.71661	1.49427	0.167217	0.72406	-4.92944
MMP23B	-1.06274	5.26253	-1.84455	0.096121	0.657169	-4.47142
CYSLTR2	-1.0622	6.15362	-1.27468	0.232402	0.763113	-5.18732
CORIN	1.06061	4.99053	1.51103	0.162965	0.721842	-4.90872
IL25	1.0592	3.38658	2.00966	0.073388	0.621129	-4.24061
GOLT1B	-1.05702	6.70447	-1.76108	0.109964	0.67107	-4.58489
ZPBP	1.05533	5.69349	1.31384	0.219419	0.755899	-5.1433
SYNGR3	-1.05491	5.59595	-2.12091	0.0610503	0.596099	-4.08112
CDCP1	-1.05456	9.5037	-4.16179	0.00212072	0.292236	-1.08456
PLEKHO1	-1.05394	6.27883	-1.96914	0.0784443	0.627274	-4.29796
RBMX2	-1.05331	5.08406	-1.28281	0.229654	0.762628	-5.17826
SLCO6A1	-1.0533	3.77987	-1.4045	0.191677	0.737968	-5.03801
KL	1.053	5.728	1.38456	0.19751	0.740861	-5.06156
ELF4	1.04893	6.37961	1.61413	0.138833	0.705362	-4.77839
AQP7	-1.04882	4.8712	-1.51734	0.161387	0.721842	-4.90088
KDM5C	-1.04876	7.34873	-2.25894	0.0484959	0.56905	-3.87976
CENPT	-1.04807	7.64354	-2.3598	0.040948	0.54916	-3.7307
LCN8	-1.04714	6.10369	-2.52756	0.0308716	0.516854	-3.48017
PLCB2	1.04653	6.72762	2.17566	0.0557342	0.583723	-4.00167
PRIMA1	-1.04601	6.49192	-2.78751	0.0199151	0.481536	-3.08855
BHLHA15	-1.04564	6.81744	-1.87112	0.0920648	0.653367	-4.43481
SGCG	-1.04554	6.95188	-1.70944	0.11942	0.68152	-4.65384
NEUROD4	-1.04553	4.26534	-1.80993	0.101655	0.662401	-4.51877
CPLX2	1.04551	7.58001	1.39904	0.19326	0.738707	-5.04448
SMAD5	1.04403	8.17636	4.77263	0.000844233	0.216703	-0.279787
PNN	1.04252	9.50826	5.13766	0.000499476	0.17672	0.16957
CHI3L1	-1.04224	6.91145	-1.54816	0.153879	0.718414	-4.86235
LAT2	-1.04166	6.28426	-1.12905	0.286292	0.790807	-5.3427
SEMA3A	1.04093	6.05673	1.37337	0.20085	0.742476	-5.07469
CALML5	-1.04074	5.52495	-1.20225	0.258073	0.777053	-5.26629
AMPD2	1.04049	11.6302	5.85964	0.000187027	0.117015	0.988172
GSPT2	-1.04015	8.00915	-1.69619	0.121964	0.683784	-4.67138
TSNAXIP1	1.03864	4.23247	1.92667	0.0840953	0.634923	-4.35759
TNFRSF10A	-1.03798	4.35272	-2.08498	0.0648006	0.606472	-4.13294
CFD	-1.03636	8.83786	-1.70987	0.119338	0.68152	-4.65327
COL5A2	-1.03617	7.24896	-2.5705	0.0287151	0.513404	-3.41568
NFAM1	-1.03556	5.98366	-1.22739	0.248913	0.772268	-5.23925
CSF2RB	-1.0348	7.39487	-2.56787	0.0288427	0.513404	-3.41963
DDX4	-1.03446	4.11384	-1.08702	0.303558	0.796474	-5.38494
SLC5A9	1.03438	5.73034	1.06945	0.311011	0.797782	-5.40224
DLGAP5	-1.0307	5.56233	-1.64295	0.132684	0.698512	-4.74113
PLAT	-1.03065	6.48596	-1.83384	0.097802	0.658968	-4.4861
IFIT1B	-1.02971	9.08968	-1.20911	0.255548	0.77493	-5.25895
MICAL1	-1.02919	5.8766	-1.51501	0.16197	0.721842	-4.90379
FAM181B	-1.02918	7.15251	-2.80232	0.0194244	0.479197	-3.06619
PPP1R12C	1.02749	6.75911	1.19399	0.261141	0.779549	-5.27508
TBX21	-1.02701	5.38048	-1.72511	0.116475	0.678581	-4.63302
FBXO16	1.02678	6.03056	1.30263	0.223073	0.757501	-5.15599
IDO1	1.02667	5.69746	1.62327	0.136857	0.702161	-4.76662
OTOG	1.02561	6.38899	1.24576	0.242389	0.76831	-5.21924
TNFRSF25	-1.02456	6.15373	-1.74611	0.112632	0.67467	-4.60498
TBX18	1.02306	3.06391	1.2459	0.242338	0.76831	-5.21908
ZP2	-1.01941	6.28825	-1.64734	0.131769	0.696349	-4.73542
WSB1	1.01844	10.6199	2.63413	0.0257923	0.513404	-3.31991
TSLP	1.01785	3.38778	1.13635	0.283372	0.789548	-5.33523
F2RL1	-1.01623	5.30252	-1.20304	0.25778	0.776842	-5.26544
ST8SIA3	-1.01615	7.26821	-1.5762	0.147316	0.708642	-4.8269
IFIT2	-1.01589	8.35814	-1.70771	0.11975	0.68152	-4.65614
ALPPL2	1.01537	3.89741	1.93561	0.0828743	0.631762	-4.34507
PDCL2	1.01441	3.98759	1.42021	0.187188	0.733074	-5.01932
B3GNT3	-1.01188	5.33999	-1.42326	0.186327	0.732493	-5.01567
PER1	1.0113	9.32965	2.8855	0.0168873	0.46083	-2.94063
HEY2	1.0109	5.34156	1.754	0.111218	0.671256	-4.59439
KCNMB1	-1.01009	4.325	-1.00618	0.339007	0.813367	-5.4627
ST6GALNAC1	-1.00991	5.09307	-1.00652	0.338851	0.813367	-5.46238
SLC13A1	-1.00819	3.6993	-1.01116	0.336736	0.812437	-5.45805
MC1R	-1.00766	6.18083	-2.11173	0.0619884	0.599771	-4.09439
KLRB1	-1.00738	5.04535	-1.61659	0.1383	0.703902	-4.77523
RAB5C	1.0067	11.1126	8.6816	7.49e-06	0.0326761	3.40054
PDYN	1.00665	5.42891	1.60093	0.141735	0.706437	-4.79535
EPGN	1.00628	6.00584	2.32294	0.0435629	0.559649	-3.78534
GPX6	-1.00609	5.5722	-1.6346	0.134441	0.698939	-4.75197
EOMES	-1.00458	6.12431	-2.5758	0.0284594	0.513404	-3.40771
NPY	-1.00427	7.25864	-2.53675	0.0303968	0.51478	-3.46638
SAMD11	1.0041	5.1944	1.44907	0.179175	0.725041	-4.98463
FUT2	1.0027	6.09097	1.69839	0.121538	0.68315	-4.66847
PI16	-1.00093	6.1577	-1.0033	0.340326	0.813789	-5.46539
COL19A1	1.00088	4.8914	1.09828	0.298857	0.795064	-5.37375
ME2	-1.00077	6.58099	-1.92306	0.084593	0.636733	-4.36264
ACTA1	-1.00067	5.88118	-2.00894	0.0734747	0.621129	-4.24163
SHISA2	-1.00064	4.08233	-1.2502	0.240834	0.767751	-5.21438
PDE6B	0.999248	4.46697	1.46289	0.175442	0.72406	-4.96786
SPDEF	0.998622	5.75965	1.42603	0.185549	0.731925	-5.01236
PLCD1	-0.998556	5.83706	-1.39048	0.195764	0.739312	-5.0546
PER2	0.998283	9.70999	5.41771	0.000338271	0.158154	0.498069
EDN3	-0.996701	4.99488	-1.35765	0.205617	0.744049	-5.09299
TMEM116	-0.994818	5.06277	-1.11824	0.290657	0.792402	-5.35368
IKZF2	-0.994706	3.36466	-2.15655	0.0575375	0.589255	-4.02947
RABEP2	0.994364	6.2028	1.22439	0.249992	0.772268	-5.24249
TBX4	-0.99302	3.85556	-0.986537	0.348073	0.81944	-5.48088
ADM	-0.992817	6.77308	-2.33483	0.0427017	0.554853	-3.76772
ERBB2	0.992416	5.65567	1.7941	0.104282	0.664725	-4.54028
FOXN4	0.992259	5.55532	1.82591	0.0990639	0.658968	-4.49695
IL27RA	-0.992092	5.73149	-1.53381	0.157337	0.719224	-4.88036
EVA1C	0.990679	5.78472	1.34363	0.209955	0.748287	-5.10922
CST9L	-0.990417	5.1209	-1.28638	0.228457	0.762333	-5.17426
LRRIQ4	-0.990356	5.02832	-1.10437	0.296337	0.794204	-5.36765
GNG4	-0.989216	7.48737	-1.81285	0.101177	0.661445	-4.51479
PER3	0.989133	9.14929	4.09538	0.00235147	0.298865	-1.17588
POLE	-0.988613	6.03418	-1.3436	0.209962	0.748287	-5.10924
AURKB	-0.988479	4.76644	-1.16998	0.270225	0.78329	-5.3004
CLPS	0.988183	7.03345	1.60546	0.140734	0.706142	-4.78955
ZFP14	-0.985238	6.23897	-1.61769	0.138061	0.703765	-4.77381
DES	0.984287	6.66925	1.65162	0.130882	0.695363	-4.72985
HTRA1	-0.982777	7.421	-1.05842	0.315761	0.80029	-5.41299
TMEM163	0.982593	6.72269	2.15104	0.0580674	0.589255	-4.03747
GPR87	0.981542	5.89565	2.26917	0.0476726	0.56762	-3.86472
TRPC1	0.981531	5.53278	1.26772	0.234772	0.763402	-5.19505
WNT8B	-0.981501	3.22022	-1.62911	0.135607	0.698939	-4.75907
CHST12	0.98125	5.09538	1.73146	0.1153	0.67686	-4.62456
ANXA9	0.98117	5.19512	1.245	0.242657	0.76864	-5.22008
UNC5B	0.980718	6.95867	2.02317	0.0717713	0.619147	-4.22139
NUSAP1	-0.980166	6.62403	-1.99302	0.0754262	0.621129	-4.26421
FZD3	-0.979292	6.40021	-2.26541	0.0479734	0.56783	-3.87024
RNF17	-0.978053	5.62536	-1.06289	0.313829	0.798511	-5.40864
CD19	0.977766	4.3404	1.2476	0.241744	0.76831	-5.21723
FCER2	-0.977092	5.35354	-1.75932	0.110274	0.67107	-4.58725
ZFP42	-0.97656	3.71332	-1.30542	0.222157	0.757501	-5.15284
PFKP	-0.976096	7.89566	-5.55619	0.000280126	0.146685	0.655337
PRPS2	-0.975841	7.99831	-2.36208	0.0407917	0.54916	-3.72732
GAB3	-0.974543	4.61808	-1.10325	0.296799	0.794222	-5.36877
JAK3	-0.973918	7.19764	-1.81299	0.101153	0.661445	-4.51459
VARS	-0.972814	8.42901	-1.96494	0.078987	0.629103	-4.30388
SULT1C3	-0.972015	5.33995	-1.35519	0.206372	0.744454	-5.09584
ASTN1	-0.970502	5.26397	-1.52319	0.159939	0.72152	-4.89361
ZNF773	0.970059	5.73897	1.17908	0.266755	0.781084	-5.29086
RDH16	0.968675	5.55642	1.22157	0.25101	0.772268	-5.24554
DMRT1	0.966961	4.91439	1.67199	0.126736	0.689206	-4.70323
APBA2	0.966855	4.03646	1.86057	0.0936552	0.654813	-4.44937
SLC27A3	0.966849	4.07285	1.52153	0.160349	0.721842	-4.89568
P2RY6	-0.965226	6.45924	-1.30954	0.220815	0.757318	-5.14818
TECTB	0.965225	6.37666	1.59716	0.142573	0.706781	-4.80018
SERPINE1	0.964396	7.35685	1.0392	0.324168	0.804877	-5.43151
AVPR1B	0.964376	5.14534	1.27323	0.232892	0.763341	-5.18893
BVES	0.963407	5.30331	1.60854	0.140057	0.70577	-4.78559
TG	0.963077	4.02657	1.88077	0.0906311	0.650467	-4.42146
KRTAP15-1	0.962672	5.79871	2.33822	0.0424597	0.554853	-3.76271
TNNI3	-0.961041	3.4261	-1.42535	0.185737	0.731934	-5.01317
APLP1	-0.960426	6.30508	-1.80491	0.102481	0.66257	-4.5256
RASSF2	-0.959453	4.99255	-1.66063	0.129033	0.691152	-4.71809
POU3F3	0.958467	5.07724	1.1238	0.288403	0.791755	-5.34803
SPINK4	-0.958453	6.26456	-1.52598	0.159252	0.72152	-4.89013
GATAD2B	0.958245	6.85925	1.69989	0.121249	0.682991	-4.66649
HOMER2	0.958235	10.9812	3.7167	0.00428484	0.357812	-1.70963
ZNF7	0.957847	5.6704	1.40224	0.192331	0.737968	-5.04069
CLEC10A	-0.957762	7.24373	-2.8261	0.0186621	0.476528	-3.03029
SLA	-0.957653	7.89155	-1.7632	0.109589	0.67107	-4.58202
CD72	-0.955644	7.15129	-1.53508	0.157027	0.719224	-4.87876
DBNDD1	0.955331	6.36847	1.52117	0.160438	0.721842	-4.89613
ROBO3	-0.955275	5.31412	-1.63657	0.134023	0.698939	-4.74941
FAM3B	-0.955027	3.90341	-3.1126	0.011544	0.413911	-2.59886
LRRC2	-0.954821	5.14392	-1.21848	0.25213	0.773176	-5.24888
SRGAP1	-0.951316	2.97623	-2.83435	0.0184045	0.476528	-3.01782
IFI44	-0.950668	8.80374	-1.74956	0.112012	0.673255	-4.60035
SIX4	0.949434	5.28745	1.42127	0.186887	0.732979	-5.01805
BDKRB2	0.948923	4.71159	1.3145	0.219205	0.755899	-5.14255
AKR1C3	-0.94847	12.6651	-2.75495	0.0210382	0.486437	-3.13769
PGAM2	-0.948332	4.98815	-2.54205	0.0301266	0.51478	-3.45843
RAD54L	-0.948275	6.12653	-1.38353	0.197815	0.741035	-5.06277
BHLHE23	-0.947572	5.68398	-0.872606	0.404168	0.839702	-5.58051
PRLR	0.946919	9.21862	4.44952	0.00136518	0.251857	-0.697414
DBF4	-0.946534	8.94346	-5.18719	0.000465829	0.17672	0.228693
NFKB2	-0.946327	7.02615	-1.91583	0.0855984	0.638865	-4.37274
COL1A1	-0.94608	6.53691	-1.41806	0.187798	0.734054	-5.02189
CSPG4	0.945855	6.84792	1.31496	0.219058	0.755899	-5.14203
DNAJB7	-0.945697	4.81622	-1.10144	0.297543	0.794495	-5.37058
MYF6	-0.944273	4.97113	-1.88338	0.0902481	0.649499	-4.41785
DGCR8	0.944175	4.83176	1.53833	0.156239	0.719002	-4.87469
KIN	0.943325	8.65428	5.16025	0.00048382	0.17672	0.196587
NEK2	-0.941854	8.47972	-4.85911	0.000744224	0.213853	-0.171162
DPPA2	0.941809	5.12588	1.3381	0.211685	0.750141	-5.11558
FGFBP1	0.94115	6.42258	1.84382	0.0962336	0.657169	-4.47241
ETHE1	-0.940709	12.3935	-3.44092	0.00670598	0.390169	-2.11081
PNLIPRP2	-0.939987	5.8588	-1.93516	0.0829357	0.631762	-4.34571
CLIP2	0.939779	6.25067	1.60081	0.141762	0.706437	-4.79551
KCNJ15	-0.939709	4.30224	-1.09498	0.300229	0.795334	-5.37704
CCL17	0.939327	5.58314	1.38341	0.197851	0.741035	-5.06291
PCP4	0.9393	4.41805	1.13664	0.283255	0.789548	-5.33493
ASPN	-0.939156	5.50023	-1.28065	0.230382	0.762628	-5.18067
MCM6	-0.938927	6.7748	-2.07044	0.0663794	0.609005	-4.15382
WFDC5	-0.938348	6.27143	-1.15641	0.275469	0.785503	-5.31454
USP29	0.937232	6.65574	1.12317	0.288658	0.791873	-5.34867
NR4A3	0.937114	6.18594	1.52642	0.159144	0.72152	-4.88959
SEMA4F	-0.937015	6.01914	-1.42886	0.184755	0.73128	-5.00897
PCGF1	0.936231	6.71797	2.09259	0.0639883	0.606293	-4.12199
TNNC2	-0.935856	3.66206	-1.31588	0.218758	0.755899	-5.14097
SRPX	-0.935657	5.6262	-1.45312	0.178074	0.724191	-4.97973
B3GALT4	0.935435	5.0385	1.43171	0.183959	0.731047	-5.00555
STAT2	0.934412	7.58575	1.9382	0.0825239	0.631293	-4.34145
CCDC70	0.934387	3.88901	0.925904	0.377178	0.829791	-5.53516
TP63	0.933597	5.70829	1.45986	0.176254	0.72406	-4.97155
ATP6V1C2	-0.932997	4.70349	-1.19722	0.259938	0.778661	-5.27165
COL11A2	0.932738	5.57563	1.4785	0.171309	0.72406	-4.94882
SH2D1A	0.932407	3.07373	0.879987	0.400352	0.838118	-5.57437
NAA11	-0.932132	3.53855	-1.47998	0.170919	0.72406	-4.94699
PTGIR	0.930164	6.63439	4.10904	0.00230193	0.297369	-1.15704
DRD4	0.929731	4.43351	1.91842	0.0852363	0.637981	-4.36911
NR5A1	0.92935	5.55676	1.70339	0.120577	0.682729	-4.66187
KREMEN1	0.928331	6.33403	1.51199	0.162723	0.721842	-4.90753
ACRBP	0.927454	7.20867	2.31576	0.0440905	0.560994	-3.79595
LALBA	-0.9274	4.33405	-1.35675	0.205894	0.744049	-5.09404
USP27X	-0.927357	5.29249	-1.00289	0.340512	0.813789	-5.46577
SLC17A6	0.924225	5.73594	1.07679	0.307879	0.796474	-5.39504
ACTL7A	0.923321	5.86477	1.27023	0.233915	0.763402	-5.19227
EYA1	0.923314	4.227	1.31943	0.217615	0.75463	-5.13694
C16orf89	0.922246	5.76849	0.906605	0.386799	0.831979	-5.55184
FBXO32	0.921331	5.88552	1.01668	0.334234	0.811045	-5.45287
HMGB4	0.921234	2.68338	2.00488	0.0739685	0.621129	-4.2474
FAM110A	-0.92111	4.67773	-1.25623	0.238734	0.765996	-5.20775
PCDH10	0.921033	6.14733	1.43821	0.182155	0.729816	-4.99774
TNIP2	-0.921029	7.0041	-1.1714	0.26968	0.78329	-5.29891
SLIT1	0.920759	7.91013	2.52674	0.0309141	0.516854	-3.4814
TLR8	-0.920636	6.45154	-1.7079	0.119713	0.68152	-4.65588
ANGPTL1	0.920155	4.3854	1.02221	0.331743	0.811045	-5.44766
SP6	-0.919598	4.4151	-1.36851	0.202313	0.742476	-5.08036
TNFRSF13C	0.919252	6.24415	1.83419	0.0977463	0.658968	-4.48562
TSPAN1	-0.916829	7.10332	-1.95722	0.0799932	0.629103	-4.31474
PLK3	0.916605	10.2555	3.70941	0.0043354	0.357812	-1.72011
GLIPR2	-0.916186	5.55121	-1.45824	0.176691	0.72406	-4.97352
TNFRSF11A	0.916105	6.86655	1.47925	0.171112	0.72406	-4.9479
EAF2	-0.91573	6.27981	-1.78537	0.105756	0.665184	-4.55211
CHODL	-0.915109	5.09153	-0.823607	0.430142	0.85412	-5.62021
TMEM45A	-0.91478	7.43475	-2.44052	0.0357488	0.532135	-3.61049
NAP1L2	-0.913924	5.88694	-3.79822	0.00375982	0.357812	-1.59294
ADORA2A	0.913865	8.67081	1.70247	0.120753	0.68285	-4.66308
COL26A1	0.913861	4.87935	1.46405	0.175133	0.72406	-4.96646
SPI1	-0.913223	6.85046	-1.88572	0.0899043	0.648808	-4.4146
CLIC3	0.911719	4.92719	1.2573	0.238362	0.765605	-5.20656
UGGT2	-0.911102	7.07971	-1.96106	0.0794903	0.629103	-4.30933
NR2E3	0.911049	3.47371	2.01842	0.0723366	0.619229	-4.22816
C1orf68	0.910949	3.99501	0.885548	0.397493	0.837554	-5.56971
COL3A1	-0.91011	10.7194	-3.63023	0.00492636	0.360606	-1.83439
NHLH1	0.909535	6.56293	1.13998	0.28193	0.789224	-5.33151
GGT1	0.909264	4.9753	1.40829	0.190586	0.737196	-5.03352
ASB9	-0.908771	3.6135	-2.97996	0.0144109	0.440779	-2.79822
ZNF235	0.907819	6.67315	1.19477	0.260849	0.779549	-5.27425
NAPSA	-0.907238	6.42971	-1.37647	0.19992	0.742181	-5.07106
SLC22A25	-0.906965	6.27057	-1.53422	0.157237	0.719224	-4.87984
MRAS	-0.906564	7.62901	-1.94347	0.0818151	0.630621	-4.33406
UCK1	-0.906205	10.3874	-4.78572	0.000828223	0.216703	-0.263266
EGR4	0.905534	6.21301	1.47713	0.171668	0.72406	-4.95049
ANKEF1	-0.905239	4.91891	-1.19158	0.262043	0.779549	-5.27765
SOST	-0.904317	4.73584	-0.835471	0.423751	0.850557	-5.61077
EGR2	-0.904277	6.5723	-3.73687	0.00414822	0.357812	-1.68068
ATP2A3	0.904124	7.19729	1.76222	0.109762	0.67107	-4.58335
WNT16	0.9039	3.77898	1.69697	0.121812	0.683784	-4.67034
PKIA	-0.903371	6.56711	-1.33314	0.213248	0.750676	-5.12128
ISG20	-0.902612	8.51162	-2.77672	0.0202804	0.481536	-3.10483
ZFP28	-0.901467	4.42506	-0.95809	0.361516	0.826513	-5.5067
MCM2	-0.899207	8.58546	-2.35927	0.0409846	0.54916	-3.73148
AHDC1	0.898894	7.67028	1.23021	0.247904	0.772268	-5.23619
C11orf16	-0.898094	3.86017	-0.902671	0.388781	0.833392	-5.5552
GALC	0.898052	6.59205	1.69797	0.121619	0.68331	-4.66903
FGF4	0.898047	7.76823	3.15595	0.0107395	0.406235	-2.53392
KCNK2	-0.897771	5.25564	-1.0691	0.31116	0.797782	-5.40258
FABP7	-0.897767	9.7784	-2.62439	0.0262198	0.513404	-3.33459
SLC14A1	0.897715	4.19267	1.24646	0.242142	0.76831	-5.21847
PNPLA7	-0.896846	13.442	-4.6974	0.000942939	0.224992	-0.37538
MEDAG	-0.896523	5.68975	-2.05706	0.0678657	0.613045	-4.17301
SLC7A8	-0.895138	7.89104	-3.69215	0.0044576	0.357812	-1.74496
RIMKLB	0.89399	6.10076	2.27036	0.0475771	0.56762	-3.86295
SLC2A9	0.893757	9.5788	3.38206	0.00738647	0.393046	-2.19757
NCAPH	-0.892556	7.72691	-2.67749	0.0239735	0.502139	-3.25457
B4GALNT3	-0.891153	6.01843	-1.81655	0.100574	0.661005	-4.50974
BTN1A1	0.8911	6.42684	1.66997	0.127142	0.689206	-4.70588
ACTC1	-0.890583	6.60288	-1.2291	0.248298	0.772268	-5.23739
TSC22D1	-0.889836	13.4176	-5.30119	0.000397278	0.17672	0.363098
PHACTR1	0.888995	4.98898	1.04525	0.321505	0.803628	-5.42571
TMEM150B	-0.887495	4.44538	-1.53493	0.157064	0.719224	-4.87895
GJB4	0.887326	5.34234	0.832069	0.425577	0.852001	-5.61349
ANXA5	-0.88606	12.6708	-4.73503	0.000892109	0.224588	-0.327436
KCTD4	0.88586	5.3273	1.55182	0.153008	0.715902	-4.85775
ESRP1	0.885395	4.3423	0.91071	0.384738	0.831775	-5.54832
NRM	0.884817	7.04621	1.78387	0.106011	0.665609	-4.55413
TET1	-0.884365	6.41399	-1.51935	0.160888	0.721842	-4.89839
PDE7A	-0.884159	7.71811	-3.38538	0.00734632	0.393046	-2.19268
OLFM1	-0.882999	6.33564	-4.2446	0.00186601	0.288079	-0.971708
SNAP25	-0.882698	3.51875	-1.05772	0.316062	0.800612	-5.41366
CCR1	-0.882323	5.54511	-0.983674	0.349409	0.819517	-5.48351
LEF1	0.881642	3.26142	1.0033	0.340327	0.813789	-5.46539
CA13	-0.880945	6.07818	-2.8161	0.0189787	0.476873	-3.04537
EDN1	0.88072	7.48397	1.53974	0.155898	0.719002	-4.87292
FES	-0.879946	7.87204	-2.57322	0.0285837	0.513404	-3.41159
STAG3	0.879552	4.9502	1.38658	0.196912	0.739901	-5.05919
COL4A6	-0.879322	5.93905	-1.36293	0.204006	0.743222	-5.08686
NDRG1	-0.879168	10.4028	-3.24509	0.00926133	0.403884	-2.4008
CABP4	0.878722	4.29525	1.46871	0.17389	0.72406	-4.96077
MYCT1	0.87856	6.75909	1.30235	0.223162	0.757501	-5.1563
LMX1B	0.878509	5.90594	1.29712	0.224885	0.758866	-5.1622
PDE9A	-0.877306	8.0434	-2.91404	0.0160965	0.453161	-2.89758
SLC13A3	-0.876978	12.0979	-1.35491	0.206461	0.744569	-5.09618
CHRNB3	0.876911	5.906	1.23801	0.245124	0.771222	-5.22771
CLEC4F	-0.876895	11.4359	-2.52129	0.0311998	0.517396	-3.48959
FHL2	0.876097	7.36361	2.1834	0.0550195	0.583311	-3.99039
DNASE1	-0.876087	8.68031	-2.94884	0.0151831	0.446656	-2.84511
TIAM1	0.874921	6.44699	1.26895	0.234354	0.763402	-5.19369
EPX	0.874911	4.34894	1.03198	0.327369	0.808612	-5.43839
TMEM98	-0.874154	9.60069	-2.08094	0.0652359	0.607121	-4.13875
PRKCQ	0.873437	4.68575	1.26429	0.235951	0.764213	-5.19885
PRSS2	0.87293	7.75163	1.07913	0.306888	0.796474	-5.39274
HOXB5	-0.872402	5.4323	-1.43474	0.183116	0.730435	-5.00191
NTNG2	-0.872063	3.79963	-1.18776	0.263474	0.779549	-5.28169
SMARCA1	-0.871874	5.82408	-1.76032	0.110098	0.67107	-4.58591
AJUBA	-0.871853	8.8687	-4.38949	0.00149516	0.264861	-0.777029
ADRA2B	-0.87157	4.87943	-1.27801	0.231272	0.762628	-5.18361
TNFSF13B	-0.871099	5.81414	-1.82441	0.0993053	0.658968	-4.49901
REC8	-0.871035	3.92718	-1.47947	0.171055	0.72406	-4.94763
SNTB1	0.870595	7.39603	1.48613	0.169319	0.72406	-4.93946
VAMP1	0.870486	6.21535	1.43166	0.183972	0.731047	-5.0056
NEMF	-0.870293	4.44939	-0.979899	0.351177	0.819983	-5.48696
CDK1	-0.869235	8.16483	-2.99587	0.0140317	0.439249	-2.77427
IL1RL2	-0.868557	4.64347	-1.33659	0.21216	0.750676	-5.11732
LRRC23	0.868234	5.13561	1.85157	0.0950324	0.656255	-4.46176
PROM1	-0.868229	7.11952	-2.37061	0.040211	0.548629	-3.71464
LGALS3	-0.867473	9.74787	-2.7309	0.0219084	0.491239	-3.17399
TYMS	-0.867373	5.08909	-0.842901	0.419782	0.84878	-5.60481
LYNX1	-0.867131	5.54045	-1.28046	0.230445	0.762628	-5.18088
CYP3A5	0.866498	4.08874	0.704993	0.497556	0.876073	-5.708
FANCG	0.866203	6.74453	1.71405	0.118548	0.68152	-4.64773
KATNB1	-0.866101	6.33746	-1.87652	0.0912596	0.651375	-4.42734
SYT3	0.865037	6.48478	1.24361	0.243143	0.768838	-5.22159
USP13	0.863909	6.48044	1.08055	0.306287	0.796474	-5.39134
GABRB1	-0.862818	4.19825	-1.10446	0.296298	0.794204	-5.36756
AMACR	0.862798	12.0337	1.39624	0.194076	0.738707	-5.0478
SLC29A2	-0.862493	5.09809	-1.048	0.320299	0.803352	-5.42306
TNKS1BP1	0.862161	8.26697	1.96911	0.078448	0.627274	-4.298
KEL	0.862145	5.67607	1.36275	0.204062	0.743222	-5.08707
GJD2	0.861877	7.03905	1.35206	0.207337	0.745671	-5.09947
PTRH1	-0.861741	4.58695	-1.86063	0.093646	0.654813	-4.44928
CDC45	-0.86069	7.51517	-2.05095	0.0685544	0.613045	-4.18175
ZNF821	-0.860597	6.84768	-2.03276	0.0706457	0.617151	-4.20773
CDC6	-0.860243	3.35091	-0.936696	0.371873	0.829712	-5.5257
CCK	-0.859923	4.99344	-1.29085	0.226965	0.760048	-5.16925
TNFSF4	0.859414	6.64817	1.32571	0.215607	0.753015	-5.12978
DMRTB1	-0.858858	6.38432	-1.06081	0.314728	0.799088	-5.41067
STK31	-0.856753	3.36463	-0.741982	0.475853	0.868766	-5.68191
PCDH15	0.856639	5.4972	0.988338	0.347234	0.818978	-5.47923
EFEMP2	0.855396	6.7628	1.03391	0.326514	0.808166	-5.43656
FERD3L	0.855144	5.00647	0.862118	0.409634	0.840565	-5.58917
NPAS3	0.854917	4.93447	1.40622	0.191183	0.737196	-5.03598
B3GALT2	0.854343	3.64317	0.884501	0.39803	0.837617	-5.57059
ALAS1	0.853204	14.4626	2.52191	0.0311669	0.517396	-3.48864
GAD1	0.85269	5.1934	1.01144	0.336612	0.812437	-5.45779
ADAM8	0.852375	7.07112	1.26598	0.235369	0.763625	-5.19698
RHOV	0.852259	4.53943	1.04347	0.322286	0.803628	-5.42742
FCAMR	-0.851754	4.32728	-1.29202	0.226575	0.759564	-5.16794
PPP2R2B	0.849597	5.16942	1.01756	0.333836	0.811045	-5.45204
CCNB2	-0.849288	7.4153	-2.71208	0.0226149	0.496992	-3.20239
RPRM	-0.849009	5.33425	-1.4076	0.190784	0.737196	-5.03434
DCAF15	-0.848113	7.29149	-1.43515	0.183001	0.730435	-5.00141
RHOH	-0.847795	6.48147	-1.30959	0.220797	0.757318	-5.14812
BRCA1	0.847634	7.5961	3.53131	0.00578502	0.382483	-1.9783
PKHD1	-0.846628	8.45279	-2.27713	0.0470413	0.567462	-3.85299
SAMSN1	-0.845395	6.34798	-2.33714	0.0425365	0.554853	-3.7643
A4GALT	-0.844959	4.10366	-1.83022	0.098377	0.658968	-4.49106
RUNX1T1	-0.843852	4.9285	-1.10589	0.29571	0.794204	-5.36613
TSPYL4	-0.843634	7.34543	-1.25182	0.240266	0.767751	-5.21259
AEBP1	0.842965	7.43789	1.03292	0.326953	0.808612	-5.4375
WFIKKN1	0.84234	6.47469	1.9587	0.0797988	0.629103	-4.31266
SNX29	0.842291	6.84132	1.83258	0.0980009	0.658968	-4.48782
GPHA2	0.842255	4.95787	2.05444	0.06816	0.613045	-4.17675
RGR	-0.842111	3.56127	-1.80676	0.102175	0.66257	-4.52307
RHBDL3	-0.841677	5.15597	-1.17076	0.269929	0.78329	-5.29959
STMN1	-0.841045	11.017	-6.98189	4.66e-05	0.0720634	2.08551
RHAG	0.840982	5.87435	1.53936	0.15599	0.719002	-4.8734
CRYBB1	0.840603	5.09137	1.075	0.308643	0.796474	-5.3968
TNFSF11	-0.840115	4.53528	-1.12634	0.287382	0.790861	-5.34546
GPR12	-0.839906	5.90035	-1.68644	0.123867	0.685951	-4.68424
ZNF296	-0.839535	7.23024	-1.68818	0.123525	0.684782	-4.68195
LMOD1	-0.83953	5.04251	-0.986817	0.347943	0.81944	-5.48063
CCNA2	-0.839115	7.92412	-2.96856	0.014689	0.442055	-2.8154
SLIT3	-0.837691	5.17737	-1.63184	0.135025	0.698939	-4.75554
DBP	0.837549	13.6225	2.49519	0.0326031	0.518822	-3.52871
SOWAHA	0.836866	3.74069	0.714388	0.491987	0.874371	-5.70148
ACRV1	0.836509	5.66974	1.2028	0.25787	0.776933	-5.2657
CACNA1C	0.836245	3.79157	0.841061	0.420763	0.849245	-5.60629
KRT31	-0.835888	2.77393	-1.47491	0.172251	0.72406	-4.9532
ZNF202	-0.835006	7.10397	-2.79256	0.0197465	0.481536	-3.08093
CA11	0.833874	6.98768	1.53533	0.156967	0.719224	-4.87845
CLMP	0.833857	7.22105	1.34458	0.209658	0.748287	-5.10812
HEPACAM2	0.833237	3.50877	1.13724	0.28302	0.789548	-5.33433
ARMCX4	-0.832468	7.10551	-1.58966	0.144256	0.708345	-4.80977
LTB4R	-0.832174	4.26318	-1.45479	0.177621	0.724136	-4.9777
IGFALS	0.83206	10.0446	3.318	0.00820896	0.398589	-2.2924
USP26	-0.83196	3.67405	-0.757962	0.466667	0.866338	-5.67027
ROR1	0.831663	5.97276	1.00177	0.34103	0.813789	-5.46681
CAPG	-0.831638	6.4591	-1.52417	0.159696	0.72152	-4.89238
GLRA3	0.831508	5.86769	0.934157	0.373116	0.829712	-5.52794
KLHL10	-0.831356	5.00474	-1.08998	0.302317	0.796474	-5.38201
AQP8	-0.830852	12.2183	-3.63839	0.00486179	0.360606	-1.82258
SCG5	-0.830778	4.75841	-1.27725	0.231528	0.762628	-5.18445
CDCA3	-0.830698	8.23957	-3.69075	0.00446769	0.357812	-1.74698
EHF	0.830282	5.942	0.797934	0.444192	0.858563	-5.64022
MAB21L1	-0.829759	3.60863	-0.90074	0.389757	0.834212	-5.55685
GRIK1	-0.829712	4.99975	-1.18469	0.264632	0.779549	-5.28494
GNAI1	-0.82901	10.961	-3.18983	0.0101509	0.406235	-2.48325
ATP6V0A4	0.828865	5.83383	1.5102	0.163174	0.721968	-4.90976
GPR37	0.82811	6.28829	1.20528	0.256955	0.775425	-5.26305
IL12B	0.827722	5.79363	1.42062	0.187071	0.733074	-5.01882
GNAQ	0.827715	6.05186	1.27742	0.231472	0.762628	-5.18427
SCUBE1	0.827482	6.0339	1.29702	0.224918	0.758866	-5.16231
AQP3	0.827258	6.43771	1.29338	0.226125	0.759064	-5.16641
GABRG1	0.827021	4.83577	0.749359	0.471598	0.868014	-5.67656
LYL1	-0.826913	6.93433	-1.31009	0.220637	0.757318	-5.14756
WNT8A	0.826108	7.17576	2.84339	0.0181267	0.476528	-3.00418
NFE2	-0.825123	5.06185	-1.21798	0.252311	0.773176	-5.24942
SIPA1	0.824073	6.22539	0.9451	0.36778	0.829305	-5.51828
CDC25C	-0.823913	4.47203	-1.33083	0.213977	0.751185	-5.12392
TGM1	0.823875	7.79674	2.14146	0.0589999	0.589255	-4.05137
CYB5RL	-0.823002	7.25979	-2.14664	0.0584943	0.589255	-4.04386
ASB10	0.822975	4.15576	1.50836	0.163636	0.721968	-4.91204
NPHS2	-0.82225	6.01774	-1.10599	0.295666	0.794204	-5.36602
SLC26A4	-0.821764	7.24258	-3.33277	0.00801129	0.398589	-2.27051
NT5E	-0.821441	7.16109	-1.27395	0.232647	0.763113	-5.18813
IL4R	0.821096	8.20388	2.19494	0.0539708	0.583311	-3.97355
ITGAM	0.820661	5.87896	1.1569	0.275282	0.785503	-5.31404
POPDC2	-0.819832	6.69826	-1.43691	0.182513	0.729904	-4.99929
UBXN10	-0.819678	6.44122	-2.09816	0.0634003	0.605565	-4.11397
UBD	-0.819654	7.83019	-2.23346	0.0506081	0.572116	-3.91719
NSMF	-0.819246	13.7801	-4.89043	0.000711196	0.213853	-0.132157
CALCB	0.818949	6.36438	1.50082	0.165545	0.723106	-4.92136
NKX2-4	0.818326	6.21537	1.11355	0.292569	0.793853	-5.35842
ALDH18A1	-0.817989	7.36403	-4.47356	0.00131656	0.249977	-0.665719
DSCAML1	0.817158	3.92299	1.05171	0.318679	0.801674	-5.41949
ITGB4	0.817133	5.28346	1.05113	0.31893	0.801674	-5.42004
MYF5	0.81689	2.65804	0.575494	0.578192	0.906638	-5.78978
CHRNG	0.816613	5.33813	1.04651	0.320953	0.803628	-5.4245
SLAIN1	-0.816604	5.86925	-1.01004	0.337248	0.812437	-5.4591
RIN1	-0.816341	5.70376	-1.18797	0.263395	0.779549	-5.28147
GEMIN8	-0.815844	6.73112	-1.02021	0.332641	0.811045	-5.44954
ATP8A2	0.815195	4.85114	1.46878	0.173872	0.72406	-4.96069
KCNA5	0.814857	3.38741	0.980087	0.351089	0.819983	-5.48679
TMEM51	-0.8146	10.7672	-2.55674	0.0293891	0.513767	-3.43636
SH2B2	0.8145	6.50591	1.14628	0.279437	0.787198	-5.32502
KCNJ1	0.813778	4.68583	1.01552	0.33476	0.811045	-5.45396
IGF2BP2	-0.813733	7.3045	-1.5927	0.143571	0.707104	-4.80588
APLNR	-0.813568	6.09768	-1.13786	0.282772	0.789548	-5.33369
SLC7A11	-0.813528	5.85293	-1.94325	0.0818444	0.630621	-4.33436
COL4A4	0.813299	5.14392	1.18837	0.263246	0.779549	-5.28105
C21orf62	-0.813221	4.69245	-1.41651	0.188237	0.734054	-5.02373
MELK	-0.812627	4.823	-1.12616	0.287453	0.790889	-5.34564
IL17RD	-0.812574	6.05877	-1.30559	0.222102	0.757501	-5.15264
AMHR2	0.812379	4.37517	2.64695	0.0252408	0.508588	-3.30061
RHOB	-0.811934	9.31624	-2.82755	0.0186165	0.476528	-3.0281
RIOK2	0.811486	11.4844	7.80468	1.85e-05	0.040436	2.76906
ACE	0.811385	7.72822	2.69214	0.0233882	0.497846	-3.23247
BARX1	-0.810776	6.4948	-1.24784	0.241658	0.76831	-5.21696
PTH	-0.810146	4.47298	-1.64967	0.131285	0.695767	-4.73239
MGST2	0.809061	4.76188	0.950451	0.36519	0.828142	-5.51352
IL17RC	-0.808921	9.46178	-1.36289	0.204017	0.743222	-5.0869
ADAM20	0.808697	4.08228	0.816852	0.43381	0.855341	-5.62552
ROR2	-0.808046	3.39286	-0.961527	0.359872	0.825926	-5.50361
HNF1B	-0.807552	7.62562	-2.04119	0.0696691	0.61614	-4.1957
GIT1	0.806834	6.39823	1.1929	0.26155	0.779549	-5.27625
CISH	0.806639	9.57039	1.46132	0.175864	0.72406	-4.96978
STIL	-0.806529	5.40031	-1.54293	0.155131	0.719002	-4.86892
SYT6	0.806105	7.27796	1.94704	0.0813381	0.630385	-4.32904
BCL7A	-0.805935	4.26418	-1.45724	0.17696	0.724096	-4.97473
DLG2	0.805693	4.95716	1.10947	0.294239	0.793853	-5.36253
MECOM	0.804975	6.02482	1.4661	0.174584	0.72406	-4.96395
TMEM38A	0.804421	6.33747	1.6365	0.134038	0.698939	-4.74949
CEND1	0.804059	6.50128	1.12375	0.288425	0.791755	-5.34809
HBA2	-0.803972	6.23721	-1.31421	0.2193	0.755899	-5.14288
HBA1	-0.803972	6.23721	-1.31421	0.2193	0.755899	-5.14288
PDGFC	-0.803735	9.9854	-3.02884	0.0132781	0.433477	-2.72466
ASCL2	0.80367	5.87183	1.17899	0.266787	0.781084	-5.29095
NSD1	0.803652	5.06546	0.946121	0.367284	0.829305	-5.51737
CYP19A1	-0.803231	5.20172	-0.999089	0.34226	0.814261	-5.4693
B9D1	-0.802585	6.35607	-0.9069	0.38665	0.831979	-5.55159
BMF	0.802471	6.26111	1.46371	0.175222	0.72406	-4.96686
ABHD8	-0.802248	4.61193	-1.41097	0.189819	0.736882	-5.03034
DDR2	0.801969	5.932	1.47879	0.171232	0.72406	-4.94846
SCN5A	0.801623	6.00688	1.37015	0.201819	0.742476	-5.07845
GCC2	0.801394	6.27998	1.23375	0.246639	0.772268	-5.23235
RGS8	-0.800816	5.47834	-0.962926	0.359204	0.825684	-5.50235
SLC44A4	0.800629	5.55898	1.73206	0.115191	0.676823	-4.62376
PTPRO	0.800445	6.83058	1.48703	0.169086	0.72406	-4.93835
PMS2	-0.800291	6.6836	-1.24549	0.242482	0.768417	-5.21953
ZNF703	-0.799693	8.45644	-1.62065	0.137421	0.703001	-4.77
CDCA5	-0.79879	8.13009	-2.78825	0.0198904	0.481536	-3.08743
TTYH1	0.798649	5.20032	1.21635	0.252902	0.773176	-5.25117
DCLK1	-0.798417	7.01708	-1.11013	0.293965	0.793853	-5.36186
GDAP1L1	0.798159	6.13668	1.50415	0.1647	0.722031	-4.91725
LAD1	-0.797984	8.41795	-2.03802	0.070035	0.616516	-4.20023
CYP2C9	-0.797975	6.39583	-1.2735	0.232802	0.763341	-5.18864
CXCL14	-0.797527	7.37612	-1.35287	0.207089	0.745467	-5.09854
CELA2A	-0.797501	6.72111	-1.92218	0.0847142	0.636926	-4.36386
DNASE1L2	-0.79741	6.79081	-1.33166	0.213715	0.751185	-5.12297
DDHD1	-0.796948	8.17961	-2.49206	0.0327756	0.518822	-3.5334
TOX	0.796821	8.24383	3.26384	0.00897807	0.403884	-2.37288
CORO2A	-0.796581	5.33936	-1.05529	0.317119	0.801217	-5.41602
ACE2	0.795098	6.68758	1.69637	0.121928	0.683784	-4.67114
SLC5A6	0.794916	8.98061	5.43044	0.000332417	0.158154	0.512674
PLEKHH1	0.794737	5.75005	0.818924	0.432682	0.854689	-5.6239
KIF12	0.794732	6.67528	1.38855	0.196331	0.739479	-5.05687
LTBP4	0.794393	7.59608	1.30742	0.221506	0.757501	-5.15058
SP7	0.794341	8.37271	3.29061	0.00858899	0.398718	-2.33307
MYOF	-0.793857	6.29849	-1.13669	0.283236	0.789548	-5.33488
LAMA1	-0.793378	7.12916	-1.23687	0.245528	0.771222	-5.22895
NTN4	-0.793306	4.74989	-1.62519	0.136443	0.701012	-4.76413
CRYBA4	-0.792841	4.93473	-0.887528	0.396479	0.836877	-5.56804
PLXDC2	-0.79245	6.73079	-2.23951	0.0500983	0.570732	-3.90831
TBX15	0.792305	6.28908	1.16041	0.273917	0.785503	-5.31039
PROM2	0.792055	5.71011	1.02141	0.332103	0.811045	-5.44842
NANS	-0.791514	10.4175	-3.73884	0.00413508	0.357812	-1.67785
PLEKHH3	-0.79123	8.24008	-1.46165	0.175773	0.72406	-4.96937
ECT2	-0.790066	7.13594	-3.0071	0.0137703	0.436502	-2.75737
IFNA4	0.789986	3.70482	1.33477	0.212733	0.750676	-5.1194
FAM131B	-0.788573	4.35117	-0.893965	0.393194	0.835416	-5.56261
UPK2	0.787943	6.50974	0.966688	0.357414	0.82404	-5.49896
PKD2L2	-0.787629	6.50591	-2.49707	0.0324997	0.518822	-3.52589
CACNB3	0.786995	4.85022	0.945443	0.367613	0.829305	-5.51797
DGKE	-0.786953	6.19792	-0.86038	0.410545	0.840565	-5.5906
PTGR1	-0.786887	9.10549	-5.00585	0.00060237	0.197938	0.0100757
CCSAP	-0.785877	5.32908	-1.30011	0.223899	0.758164	-5.15883
COL20A1	-0.783848	6.67209	-1.25139	0.240418	0.767751	-5.21307
TEKT1	-0.783152	5.81275	-0.869014	0.406034	0.840565	-5.58349
HSPA1A	-0.782528	7.26256	-1.63771	0.133783	0.698939	-4.74793
HSPA1B	-0.782528	7.26256	-1.63771	0.133783	0.698939	-4.74793
HOXB9	0.782317	6.68389	1.15294	0.276825	0.78635	-5.31815
GRIP1	-0.781652	6.41476	-1.59702	0.142605	0.706781	-4.80036
ATP2A1	0.781445	6.87853	2.61188	0.0267789	0.513404	-3.35342
NUPR1	-0.780823	7.35101	-1.09121	0.3018	0.796215	-5.38078
CYP27B1	0.780055	5.55477	0.903617	0.388304	0.833392	-5.5544
RBPMS	-0.779286	10.3558	-4.23182	0.0019031	0.288649	-0.989049
TRIM2	-0.77799	11.3276	-4.82916	0.000777347	0.213853	-0.208629
PIK3AP1	0.776925	5.31661	0.94297	0.368814	0.829712	-5.52017
TMEM100	0.776658	4.4774	0.912897	0.383643	0.830718	-5.54643
HCK	-0.775964	8.70069	-2.26889	0.0476947	0.56762	-3.86512
IGF2BP3	0.775524	6.19564	1.75589	0.110882	0.671256	-4.59186
CYP4A11	0.774892	5.51578	1.17342	0.26891	0.782727	-5.2968
EPHB2	0.774593	7.41647	1.7399	0.113757	0.67657	-4.61329
KLF1	0.774352	8.80267	3.76744	0.00394967	0.357812	-1.63689
IAPP	-0.773484	6.79972	-1.13803	0.282704	0.789548	-5.33351
VCAN	-0.772503	5.4436	-1.26571	0.235462	0.763625	-5.19728
SLX1A	0.772385	4.91801	0.868318	0.406397	0.840565	-5.58407
SLX1B	0.772385	4.91801	0.868318	0.406397	0.840565	-5.58407
HTR5A	0.77147	5.79376	0.896618	0.391845	0.835416	-5.56036
TUBB2A	-0.771448	11.9519	-2.36477	0.0406077	0.548629	-3.72332
SMPD5	-0.771402	6.86245	-2.43127	0.0363097	0.532135	-3.6243
CLSTN2	-0.771228	6.95336	-1.3441	0.209806	0.748287	-5.10867
TCEAL8	-0.770362	11.9442	-3.45476	0.00655563	0.387365	-2.09046
UMOD	-0.769524	5.44769	-1.35631	0.206031	0.744049	-5.09456
IL2	-0.769273	3.57256	-0.969191	0.356226	0.823033	-5.49669
ABCB1	0.768925	9.03089	3.40863	0.00707085	0.391439	-2.15836
CRTAM	-0.76861	4.98818	-1.29468	0.225692	0.759064	-5.16495
ALDH1B1	-0.76826	10.6443	-3.90536	0.00317035	0.332025	-1.44103
ARHGEF16	-0.76762	4.33599	-1.80606	0.10229	0.66257	-4.52402
RUSC2	-0.766119	7.68533	-1.79996	0.103301	0.66257	-4.53232
CDX1	-0.765845	3.90192	-1.31057	0.220478	0.757318	-5.147
CD84	-0.765348	8.35332	-3.46183	0.00648016	0.387365	-2.08007
MSR1	-0.764898	10.2449	-3.00634	0.0137879	0.436502	-2.75851
ZMAT3	-0.764046	8.95643	-3.32053	0.00817478	0.398589	-2.28866
SLC16A3	-0.763646	5.74162	-1.46418	0.175098	0.72406	-4.9663
PARP8	0.763561	5.53863	1.33328	0.213202	0.750676	-5.12111
NLRP3	-0.762122	7.44831	-1.25703	0.238456	0.765605	-5.20686
FGF2	0.761887	5.5059	1.00593	0.339125	0.813367	-5.46294
ST6GALNAC3	-0.761416	6.37362	-1.48068	0.170737	0.72406	-4.94614
FCRLA	0.761416	7.04511	2.04765	0.0689292	0.613045	-4.18647
CLEC4C	0.761183	6.52896	0.937777	0.371344	0.829712	-5.52475
GCNT3	-0.760767	3.80141	-0.751986	0.470089	0.86712	-5.67465
MAGI2	0.760262	5.13492	0.790331	0.448411	0.860803	-5.64604
CMA1	-0.760162	5.39432	-0.846925	0.417643	0.847283	-5.60156
CACNG8	-0.760133	3.93126	-2.45681	0.0347812	0.529443	-3.58615
RHBG	-0.760029	10.0859	-2.58837	0.0278624	0.513404	-3.38881
SMIM3	0.75875	6.68726	1.02601	0.330038	0.811045	-5.44407
TRIM69	0.75836	5.09276	1.3438	0.209901	0.748287	-5.10902
MCHR1	0.757992	4.71372	1.09878	0.298645	0.795064	-5.37324
FMN2	-0.757936	8.32306	-2.03619	0.070246	0.616516	-4.20283
FGF22	-0.757802	7.78066	-1.38537	0.197269	0.74054	-5.06061
ZP3	0.75777	5.98106	1.55815	0.15151	0.715049	-4.84976
NOVA1	-0.757207	4.91046	-1.12004	0.289927	0.792232	-5.35185
PTK7	-0.75687	3.62467	-1.56291	0.150394	0.713854	-4.84375
GRHL2	-0.756372	6.94962	-1.63706	0.13392	0.698939	-4.74877
TMEM184C	-0.756225	11.7832	-3.8564	0.00342667	0.34253	-1.51024
SLC22A2	0.755493	5.79846	1.13654	0.283297	0.789548	-5.33504
LRP1B	-0.754966	3.47795	-0.828835	0.427318	0.852881	-5.61606
SYP	0.75479	7.35274	1.37859	0.199287	0.741895	-5.06858
NEUROG2	0.75475	4.08895	0.99524	0.344035	0.816346	-5.47286
SRPX2	-0.753972	5.06391	-0.731891	0.481714	0.869879	-5.68914
AGR2	0.753041	4.47856	0.817607	0.433398	0.855233	-5.62493
PDK4	-0.75281	8.99908	-3.26719	0.00892835	0.403884	-2.36789
RALY	0.751915	8.47683	4.86703	0.00073572	0.213853	-0.161281
TAS2R1	0.75112	5.17624	0.913104	0.383539	0.830718	-5.54625
LY6G6D	0.751031	5.40499	0.976709	0.352675	0.821133	-5.48987
PENK	-0.750931	6.72688	-1.32096	0.217124	0.754345	-5.13519
BTBD17	0.750599	7.09667	3.31868	0.00819981	0.398589	-2.2914
XCR1	-0.74976	5.58959	-1.16414	0.272473	0.785503	-5.30651
TUBA3E	-0.749714	5.34859	-0.757459	0.466954	0.866338	-5.67064
S100A4	-0.748388	7.08797	-1.88198	0.0904538	0.64955	-4.41979
DNASE2	0.747048	13.3664	2.47628	0.033659	0.523313	-3.55703
PRPH2	-0.74691	4.41938	-0.930478	0.374923	0.829712	-5.53116
LGI1	0.746531	3.85471	0.656919	0.526662	0.891629	-5.74011
MYH2	-0.746464	5.35911	-0.74711	0.472893	0.868265	-5.6782
PTPN5	0.745963	6.74824	0.808936	0.438134	0.857195	-5.63171
HOXA10	-0.745	5.70358	-1.14925	0.278272	0.786804	-5.32197
HTR2B	-0.74485	4.66582	-0.996429	0.343486	0.815632	-5.47176
WDR86	-0.744096	7.67386	-2.60844	0.0269349	0.513404	-3.35861
PDZD9	0.743385	4.67044	0.866055	0.407577	0.840565	-5.58593
TEX14	-0.743242	6.68521	-1.05719	0.316292	0.800702	-5.41418
LTF	-0.743187	6.55834	-0.883855	0.398362	0.837882	-5.57113
SIGMAR1	-0.743	11.6769	-5.2834	0.000407219	0.17672	0.342281
CEACAM1	0.742734	5.0567	1.72868	0.115813	0.677685	-4.62826
TMPRSS4	0.742719	6.02928	1.46582	0.17466	0.72406	-4.9643
NKD1	-0.742716	7.29008	-1.90328	0.0873694	0.642919	-4.39022
IGSF9	-0.742582	5.59928	-0.920731	0.37974	0.83005	-5.53966
MAD2L1	-0.741819	8.2448	-2.08851	0.0644224	0.606293	-4.12786
GPATCH2	0.74163	7.07176	1.67106	0.126922	0.689206	-4.70444
LY86	-0.741152	9.43576	-2.0955	0.0636806	0.605859	-4.1178
FEV	0.740929	6.9624	1.36647	0.202932	0.742476	-5.08274
RNF112	0.740637	7.23167	1.69625	0.121953	0.683784	-4.67131
MEIG1	0.740399	6.17843	1.59894	0.142177	0.706781	-4.7979
TAF1C	0.740081	5.9	0.792197	0.447373	0.860316	-5.64461
OLIG2	-0.739909	3.91696	-0.705933	0.496997	0.876073	-5.70735
PCDH7	-0.739047	4.58164	-0.782527	0.452769	0.86153	-5.65196
TLR9	-0.738911	5.83206	-1.06422	0.313256	0.798186	-5.40735
CHST1	-0.73863	5.88498	-1.42978	0.184496	0.731115	-5.00786
LRP8	-0.738125	4.03819	-1.26852	0.234497	0.763402	-5.19416
CITED2	-0.738057	10.8118	-3.03297	0.0131866	0.432646	-2.71844
CHEK1	-0.737791	6.94039	-2.3916	0.0388163	0.547292	-3.68342
ADCYAP1R1	0.73747	7.62857	1.91003	0.0864123	0.639832	-4.38082
NSUN5	0.735744	7.23679	2.09505	0.0637283	0.605859	-4.11845
DMTN	-0.7356	6.90801	-1.7871	0.105463	0.665184	-4.54976
BEAN1	-0.735532	6.58121	-3.03864	0.0130622	0.429642	-2.70993
LRRC1	0.73547	5.71081	1.53998	0.155841	0.719002	-4.87262
MYH4	-0.735419	6.08527	-1.26922	0.234259	0.763402	-5.19338
AAAS	-0.73502	7.65654	-1.3089	0.221022	0.757501	-5.1489
SERPINE2	-0.734988	10.977	-4.8232	0.000784123	0.213853	-0.216104
ARHGDIG	0.734054	5.3552	0.945045	0.367806	0.829305	-5.51833
SOSTDC1	0.734035	5.50987	0.883105	0.398748	0.837882	-5.57176
KRT13	-0.733487	5.73576	-1.28119	0.230199	0.762628	-5.18006
FGR	-0.733395	7.42386	-1.53209	0.157756	0.719521	-4.88251
OLIG3	0.733386	4.88292	0.908287	0.385953	0.83191	-5.5504
MUC15	0.733355	5.24798	1.12825	0.286611	0.790807	-5.34351
FOXQ1	-0.7333	8.34184	-1.22863	0.248468	0.772268	-5.2379
ZNF559-ZNF177	0.732887	10.8118	2.30518	0.0448802	0.560994	-3.81159
CD247	-0.732836	6.36519	-1.2001	0.258869	0.777618	-5.26858
BCL6B	0.73268	5.88979	1.49604	0.166766	0.72406	-4.92727
RASSF9	-0.732653	3.84816	-0.815838	0.434362	0.855467	-5.62632
CRMP1	-0.732417	6.13699	-1.13865	0.282456	0.789548	-5.33287
TAL1	0.732227	6.87226	1.49277	0.167604	0.72406	-4.93129
CKAP2	-0.731998	7.65924	-3.24419	0.00927521	0.403884	-2.40215
DNAJC27	-0.73167	6.74765	-1.28735	0.228134	0.761669	-5.17318
PLP1	0.730974	9.94897	1.67389	0.126354	0.689206	-4.70073
GLP1R	0.73015	4.77852	1.12203	0.289118	0.792035	-5.34983
IGHMBP2	-0.729854	6.02657	-1.70738	0.119812	0.68152	-4.65657
SORL1	-0.729697	9.38247	-1.65939	0.129287	0.69137	-4.71972
ZIC5	0.729137	5.11501	0.864597	0.408338	0.840565	-5.58713
C9orf40	0.728926	10.5568	2.56141	0.0291588	0.513752	-3.42935
HCN2	-0.728842	7.45545	-1.51091	0.162995	0.721842	-4.90887
CLCN1	0.728591	5.75988	1.75967	0.110212	0.67107	-4.58677
SPESP1	0.728431	5.23264	0.907482	0.386358	0.83191	-5.55109
TFAP2D	0.728308	3.49356	1.15479	0.276103	0.785582	-5.31623
HOXB3	0.728259	5.86708	1.34108	0.210751	0.748287	-5.11215
GRHL1	-0.727966	5.54629	-1.07357	0.309251	0.796474	-5.3982
CACNG1	-0.727946	5.63818	-1.01614	0.334478	0.811045	-5.45338
GPD1	-0.727297	12.5124	-4.01853	0.00265201	0.312572	-1.28244
MATN1	0.726856	5.31364	1.0082	0.338085	0.81313	-5.46082
GBP4	-0.726834	9.0689	-1.16278	0.272999	0.785503	-5.30792
GAS7	0.726737	6.29115	1.08441	0.304656	0.796474	-5.38752
MAFF	0.726728	8.79227	2.04004	0.0698017	0.616365	-4.19735
GTPBP1	0.726171	8.52049	2.61329	0.0267151	0.513404	-3.3513
GDF15	-0.72583	10.4541	-3.51608	0.00593038	0.386242	-2.00055
GOT1	0.725458	11.9886	1.58456	0.145407	0.708642	-4.81626
TNFRSF13B	-0.725414	5.65313	-0.819602	0.432314	0.85468	-5.62336
TLR1	0.725047	6.14075	1.14519	0.279868	0.787226	-5.32615
CENPM	-0.724981	7.719	-1.70664	0.119954	0.68152	-4.65756
KCNMB4	0.72417	5.83182	1.18504	0.264499	0.779549	-5.28457
OAS3	-0.72409	7.26189	-1.50038	0.165656	0.723108	-4.9219
IFI44L	-0.723605	9.20692	-1.85803	0.0940417	0.655774	-4.45286
HOXD4	0.723309	2.73511	1.58337	0.145677	0.708642	-4.81778
KIRREL	-0.722133	4.0421	-1.30341	0.222817	0.757501	-5.15511
KLK7	-0.721744	5.37368	-0.671148	0.517943	0.886789	-5.73082
PIM1	-0.721371	10.2157	-2.31909	0.0438452	0.560994	-3.79103
CDT1	-0.721039	9.18723	-3.08137	0.0121618	0.422851	-2.64572
FGF13	0.720892	4.82563	0.863099	0.409121	0.840565	-5.58837
IRS2	0.720384	7.72632	2.42553	0.0366622	0.533866	-3.63286
APBB1IP	0.720072	7.2134	1.29532	0.225481	0.759005	-5.16423
RSPH1	0.719809	7.26719	2.00238	0.0742735	0.621129	-4.25095
SLC5A7	-0.719749	5.09665	-0.77418	0.457461	0.863099	-5.65824
MCM3	-0.71973	7.84669	-2.63814	0.0256185	0.513404	-3.31387
CORO6	-0.71936	6.70737	-1.19148	0.262081	0.779549	-5.27775
CUX2	0.719062	5.47062	0.923514	0.37836	0.83005	-5.53724
SNAPC5	0.718648	6.35206	1.84061	0.0967359	0.657855	-4.47682
ATP11A	-0.718549	10.763	-1.48426	0.169803	0.72406	-4.94175
CNTNAP2	0.718416	5.1045	0.880074	0.400307	0.838118	-5.5743
INPP5J	0.718195	10.7509	2.2583	0.0485475	0.56905	-3.8807
BOK	-0.717846	10.0046	-4.11673	0.00227452	0.297369	-1.14644
ZBTB21	-0.717817	8.34962	-1.3894	0.196081	0.739312	-5.05587
ANXA13	-0.717786	8.05788	-2.89348	0.0166624	0.460457	-2.9286
ZNF398	0.716342	5.62945	0.937914	0.371278	0.829712	-5.52463
PTF1A	0.716061	7.10052	1.08272	0.305369	0.796474	-5.38919
MORC4	-0.715903	7.48341	-1.93504	0.0829515	0.631762	-4.34587
SHD	-0.715878	5.70861	-1.02511	0.330442	0.811045	-5.44492
POMK	-0.715405	8.31425	-1.83759	0.0972095	0.658212	-4.48096
LHX1	-0.715139	5.13834	-1.06852	0.311407	0.797829	-5.40314
SLC7A5	-0.715138	7.14789	-0.882396	0.399112	0.838118	-5.57235
HSD17B13	0.714642	7.95541	3.75492	0.00402976	0.357812	-1.65481
FCGBP	0.714401	5.1902	3.1669	0.0105456	0.406235	-2.51754
OGN	0.714118	7.61928	1.08425	0.304725	0.796474	-5.38769
MTHFR	-0.713449	8.52854	-2.07314	0.0660839	0.609005	-4.14995
NLRP5	0.713195	4.88937	1.1884	0.263235	0.779549	-5.28101
SCRG1	0.713107	6.74387	1.35797	0.20552	0.744049	-5.09262
PCOLCE2	-0.7128	7.25804	-2.65194	0.0250292	0.508588	-3.29309
RPL9	0.711611	7.23411	3.50788	0.00601035	0.387365	-2.01256
TBX1	0.711547	5.74268	0.657749	0.526151	0.891415	-5.73958
TMCO5A	0.711062	6.58892	1.45596	0.177304	0.724096	-4.97628
CRYGN	-0.710658	7.61612	-1.52474	0.159556	0.72152	-4.89168
AGPAT1	0.710414	8.51317	3.45808	0.00652003	0.387365	-2.08557
SLC25A25	0.710082	10.1093	2.16187	0.0570301	0.589255	-4.02174
CD177	0.709875	4.39958	1.08343	0.305069	0.796474	-5.38849
RFX2	0.709237	3.82057	1.96903	0.0784583	0.627274	-4.29811
TACSTD2	0.708746	4.11491	0.689066	0.507088	0.880818	-5.71886
GLDC	-0.708664	12.5735	-5.52696	0.000291436	0.146738	0.622429
PLAU	-0.708585	5.65565	-1.04536	0.321458	0.803628	-5.42561
AMPH	-0.707584	2.60917	-1.01869	0.333327	0.811045	-5.45098
SMAGP	-0.707514	10.7829	-5.76186	0.000212736	0.117015	0.882672
DPYSL2	0.707104	3.6232	1.36744	0.202636	0.742476	-5.0816
LYZ	-0.706925	12.5217	-2.25636	0.0487056	0.56905	-3.88355
BNC1	-0.706869	6.71715	-0.976319	0.352859	0.821266	-5.49022
BATF	-0.70667	5.5383	-1.2122	0.254415	0.773645	-5.25563
EMID1	0.705657	5.27108	0.933455	0.37346	0.829712	-5.52855
AKNA	-0.705325	6.94387	-2.31476	0.0441652	0.560994	-3.79744
LGALS9B	-0.704899	11.6001	-3.20306	0.00993033	0.406235	-2.4635
NCSTN	0.70479	7.95155	1.17154	0.269627	0.78329	-5.29877
MAP3K2	-0.704584	5.74306	-1.44649	0.179878	0.726113	-4.98775
EVX1	0.704552	6.30537	1.48455	0.169729	0.72406	-4.9414
TREX2	0.704544	5.10983	1.15899	0.274469	0.785503	-5.31187
GLIS1	0.703735	5.86876	1.66284	0.128584	0.690157	-4.71521
IL18BP	-0.703316	8.13118	-0.824571	0.42962	0.853679	-5.61944
TRIB3	-0.703214	10.194	-3.72782	0.00420892	0.357812	-1.69366
KRT1	-0.70259	4.42657	-0.930874	0.374728	0.829712	-5.53082
HOXC5	0.702567	4.94233	0.696866	0.502406	0.878462	-5.71357
C1QA	-0.702361	11.4977	-2.45884	0.0346627	0.528869	-3.58312
BST1	-0.701723	5.60186	-0.847734	0.417214	0.846859	-5.60091
NPR1	-0.701634	3.82518	-1.06368	0.313487	0.798186	-5.40787
RELL2	0.701036	6.88673	1.2329	0.24694	0.772268	-5.23326
BSND	0.700955	5.39579	1.3991	0.193244	0.738707	-5.04442
ALOX12B	0.700945	2.81394	1.76411	0.10943	0.67107	-4.5808
GATA5	-0.70026	6.95278	-1.76621	0.109063	0.671026	-4.57798
ANKRD26	0.700163	7.29289	0.978739	0.351721	0.82016	-5.48802
HESX1	-0.700122	6.37574	-1.47403	0.172482	0.72406	-4.95428
CD3E	-0.699492	6.61047	-1.82095	0.099862	0.658968	-4.50374
BPIFA2	-0.699427	5.75568	-0.874328	0.403276	0.838825	-5.57908
PRR15	0.698967	4.71928	0.834626	0.424204	0.850944	-5.61145
TTLL1	-0.698645	9.41941	-5.78744	0.000205661	0.117015	0.910432
IL20	0.698429	6.29698	0.895768	0.392277	0.835416	-5.56108
TRIM10	0.698334	6.78615	1.56127	0.150779	0.713871	-4.84583
KRT17	0.698229	5.38285	1.06418	0.313273	0.798186	-5.40738
MYH1	-0.697417	4.80492	-0.969066	0.356285	0.823033	-5.49681
SERPINB8	-0.696729	6.09638	-0.978341	0.351908	0.820312	-5.48838
S1PR3	0.696639	4.00717	2.04836	0.0688489	0.613045	-4.18546
PKHD1L1	-0.696605	5.2056	-1.06909	0.311166	0.797782	-5.40259
SERPINB5	0.696561	5.73725	0.864824	0.408219	0.840565	-5.58695
NUP107	-0.69622	7.72351	-1.87587	0.0913567	0.651389	-4.42824
LCN2	-0.696034	13.5956	-0.568296	0.582877	0.909008	-5.79387
FAM118A	-0.695709	8.97636	-2.59632	0.0274911	0.513404	-3.37684
TEN1	-0.695283	8.2492	-3.17602	0.0103868	0.406235	-2.5039
MYBL1	-0.694815	3.59876	-0.873001	0.403964	0.839411	-5.58019
FLNC	0.694469	5.80071	0.794651	0.446011	0.859343	-5.64273
CPA2	-0.6938	4.06156	-1.53938	0.155986	0.719002	-4.87337
MAPK13	0.693759	5.09394	0.933166	0.373602	0.829712	-5.52881
CSF3	-0.693509	5.27885	-0.914841	0.382672	0.830718	-5.54476
PRDM5	0.693423	3.83453	1.16045	0.273901	0.785503	-5.31035
MDFI	0.692929	5.24115	1.06268	0.313918	0.798515	-5.40884
ZMIZ1	-0.692308	6.87707	-1.2903	0.227149	0.76032	-5.16987
VPS72	-0.692194	7.99964	-1.69847	0.121522	0.68315	-4.66836
CTRL	0.69218	5.34151	1.00854	0.337932	0.81313	-5.4605
KCNJ6	0.692021	6.84643	1.10544	0.295896	0.794204	-5.36658
ALKBH5	0.691925	10.0729	3.42486	0.00688498	0.391439	-2.13445
OTOS	0.691835	6.169	1.20921	0.255512	0.77493	-5.25885
SFSWAP	0.691725	7.44263	1.86825	0.0924952	0.653459	-4.43878
MCAM	-0.691682	7.51944	-1.14295	0.280751	0.788525	-5.32845
TGFB1I1	-0.691345	6.28057	-0.844351	0.41901	0.848614	-5.60364
RAB3C	0.691289	4.30195	1.57832	0.14683	0.708642	-4.82421
SEMA6B	-0.691286	7.39091	-1.21508	0.253366	0.773176	-5.25254
CCDC85A	-0.690788	7.3265	-3.46805	0.00641457	0.387365	-2.07094
ESRRG	-0.69074	6.44811	-1.26807	0.234653	0.763402	-5.19466
ARHGAP29	0.690596	5.7405	2.28712	0.0462599	0.565442	-3.83825
CDX2	0.690072	7.36956	1.27783	0.231334	0.762628	-5.18382
ESR2	-0.690047	4.92653	-1.40739	0.190846	0.737196	-5.03459
CEP250	0.689649	6.53665	1.07884	0.307011	0.796474	-5.39302
ACOT4	0.689123	9.42685	2.61695	0.0265508	0.513404	-3.34579
CCDC102A	-0.688802	6.41936	-1.66567	0.128009	0.689206	-4.7115
TMEM54	-0.688723	4.61106	-0.759681	0.465685	0.866338	-5.66901
RGS11	0.688635	4.83125	1.07802	0.307356	0.796474	-5.39382
ATP10A	0.68834	5.64036	1.23649	0.245662	0.771232	-5.22936
ECE2	-0.68768	6.29349	-1.38652	0.196932	0.739901	-5.05926
ADRA2A	0.687344	4.12686	1.28456	0.229067	0.762466	-5.1763
PIP5K1B	0.687235	7.28708	1.70753	0.119783	0.68152	-4.65637
NIPAL2	-0.686947	7.41936	-1.44848	0.179336	0.725041	-4.98534
FEZF2	-0.686887	3.19157	-1.11705	0.291141	0.792705	-5.35488
CDH16	0.686741	4.64608	1.0207	0.332421	0.811045	-5.44908
TRIM60	-0.6862	7.59887	-2.52043	0.031245	0.517396	-3.49087
PHLDA3	-0.684959	8.58146	-2.33826	0.0424567	0.554853	-3.76264
GRIA4	-0.684816	6.56283	-1.2234	0.250351	0.772268	-5.24357
VGLL1	0.684757	3.11883	2.88817	0.0168118	0.46083	-2.93661
TCF15	0.682979	7.51922	1.21641	0.25288	0.773176	-5.2511
EFNA2	-0.682373	6.52803	-0.92196	0.37913	0.83005	-5.53859
VIT	0.682057	3.82726	0.735131	0.479828	0.86971	-5.68683
COL4A5	-0.681972	8.12636	-2.33499	0.0426905	0.554853	-3.76749
BAMBI	0.681534	7.74653	1.93118	0.0834772	0.63337	-4.35128
CYP4F2	-0.681042	4.67566	-1.17797	0.267175	0.781306	-5.29202
ZBTB3	0.680898	5.81002	1.10812	0.29479	0.79386	-5.36388
SLC6A17	-0.68035	7.48825	-1.53548	0.15693	0.719224	-4.87826
PSMC3IP	0.680109	6.57833	1.4017	0.192488	0.737968	-5.04134
FGF1	0.679987	11.6824	4.47305	0.00131758	0.249977	-0.66639
HBE1	-0.679969	7.00525	-1.09119	0.30181	0.796215	-5.3808
MISP	-0.679584	6.74366	-1.14632	0.279424	0.787198	-5.32499
NDP	0.679456	5.71403	1.05963	0.315236	0.799605	-5.41181
LIPG	-0.67902	8.92026	-1.56595	0.149686	0.712656	-4.83991
COL4A1	-0.678838	10.1619	-2.51004	0.0317972	0.517602	-3.50646
IL12A	0.67883	6.5087	1.13492	0.28394	0.790242	-5.33669
KCNIP3	-0.678256	5.57917	-0.913274	0.383455	0.830718	-5.54611
MSANTD3	0.678129	5.94388	1.23708	0.245455	0.771222	-5.22872
GPR3	0.677624	6.2719	1.13287	0.284761	0.790807	-5.33879
KCNE4	0.676625	6.31902	0.934023	0.373182	0.829712	-5.52805
CTSE	0.676023	11.4985	0.909546	0.385321	0.831775	-5.54932
GRID2IP	0.675507	6.43179	1.22608	0.249386	0.772268	-5.24067
DCC	0.675345	7.60042	1.95514	0.0802665	0.629103	-4.31767
TRPC3	-0.675176	5.9526	-1.06243	0.314029	0.798515	-5.40909
TNNT2	-0.675043	4.02107	-0.868977	0.406054	0.840565	-5.58352
KCTD14	-0.67468	6.69737	-1.15355	0.276588	0.785937	-5.31752
UCN	0.67412	7.09859	2.16545	0.0566906	0.587599	-4.01653
MMP11	0.673701	3.84469	1.37066	0.201664	0.742476	-5.07785
ACTRT2	0.673568	4.99564	0.89864	0.39082	0.835301	-5.55864
FGD2	0.673261	7.0122	1.02806	0.329119	0.809896	-5.44212
CCR4	-0.673032	5.57362	-0.892496	0.393942	0.835416	-5.56385
SCIN	-0.672697	6.00024	-1.24155	0.24387	0.770164	-5.22384
ADIPOQ	-0.672638	4.88697	-0.805767	0.439873	0.857195	-5.63417
DRD3	-0.672506	5.81345	-1.29299	0.226252	0.759064	-5.16684
CNIH2	0.672376	7.21023	1.4251	0.185808	0.731994	-5.01347
CTNNA2	-0.672292	5.20445	-0.822927	0.43051	0.85412	-5.62074
HTR1F	-0.6721	3.60551	-1.52381	0.159785	0.72152	-4.89283
ENDOD1	0.671917	6.67331	1.00726	0.338514	0.813367	-5.4617
TEAD1	-0.671908	5.24034	-0.874133	0.403377	0.838825	-5.57925
OAS2	-0.671712	8.09048	-1.10111	0.297682	0.794495	-5.37092
FZD6	-0.671422	9.17975	-4.4739	0.00131588	0.249977	-0.665262
SLC12A1	-0.671283	5.78196	-0.792715	0.447085	0.860316	-5.64422
TNFRSF18	-0.671071	6.77887	-2.05285	0.0683393	0.613045	-4.17903
GRIA3	-0.670985	6.20038	-1.37769	0.199553	0.741895	-5.06962
SCRT1	-0.670625	5.14309	-0.932094	0.374129	0.829712	-5.52975
HEMK1	0.67053	8.62279	1.82148	0.0997757	0.658968	-4.503
ATF5	-0.670158	13.8667	-2.70974	0.0227043	0.496992	-3.20592
AR	-0.66943	8.27427	-4.38011	0.00151662	0.264861	-0.789519
MANEAL	0.669282	4.58025	0.809861	0.437627	0.857115	-5.63099
PDX1	-0.669209	4.82784	-0.736101	0.479263	0.869221	-5.68613
CD36	-0.668995	12.9956	-3.33808	0.0079415	0.398323	-2.26265
ALPK3	0.668669	6.48669	1.23975	0.244509	0.77036	-5.22581
SCG3	-0.668552	4.69245	-1.44231	0.181023	0.728518	-4.99279
SLC41A3	0.668196	8.50407	1.47062	0.173383	0.72406	-4.95844
CARD10	-0.668037	9.34845	-3.56052	0.00551634	0.372239	-1.93568
SLC16A1	-0.667592	12.7521	-4.11403	0.00228412	0.297369	-1.15017
FHIT	-0.667173	10.3484	-4.44914	0.00136597	0.251857	-0.697917
CELSR2	-0.667151	7.28185	-1.44459	0.180398	0.727315	-4.99004
FCER1A	-0.666682	3.22846	-0.636516	0.539315	0.895131	-5.75312
TNF	0.666249	6.5231	1.26718	0.234956	0.763402	-5.19564
SLC22A13	-0.665569	7.23249	-2.74855	0.0212665	0.486801	-3.14736
ARHGEF40	-0.665548	7.97853	-0.813024	0.435897	0.856552	-5.62852
TBC1D19	-0.665512	8.5729	-3.25014	0.00918409	0.403884	-2.39327
AP1S2	-0.664798	7.64698	-2.13688	0.0594519	0.590953	-4.05802
PDE6A	0.664383	3.88762	1.15252	0.276989	0.786566	-5.31858
CAPN5	0.664273	7.25612	0.922827	0.3787	0.83005	-5.53784
ADAM23	0.664119	5.71652	0.79222	0.44736	0.860316	-5.64459
SNTA1	0.663245	8.5703	2.32418	0.0434723	0.559034	-3.7835
PAX8	0.66321	5.24908	0.648822	0.531662	0.892791	-5.74532
DPYSL3	0.663118	5.42619	0.886926	0.396787	0.837122	-5.56855
TMEM151B	0.662836	7.36797	1.27593	0.231975	0.763025	-5.18592
GBP6	-0.662832	10.6248	-0.950401	0.365214	0.828142	-5.51357
STAC	-0.662739	4.84976	-1.51936	0.160885	0.721842	-4.89837
PRM3	-0.66244	7.68875	-1.45378	0.177895	0.724136	-4.97893
MYOD1	0.662138	6.81181	1.49104	0.168048	0.72406	-4.93342
SLC26A8	-0.661675	4.72026	-1.45053	0.178777	0.725041	-4.98286
SFTPA1	0.660753	6.42454	1.17795	0.267183	0.781306	-5.29204
SLFN13	-0.660322	5.53425	-0.791542	0.447737	0.860316	-5.64511
CD68	-0.66029	9.01942	-2.46441	0.0343385	0.52576	-3.57478
TRIM59	-0.660051	5.28007	-0.713374	0.492586	0.874869	-5.70219
IFIT3	-0.659631	9.85091	-1.38373	0.197758	0.741035	-5.06254
BCAT1	0.659406	5.57624	1.0061	0.339045	0.813367	-5.46278
AIF1	-0.659361	9.07752	-1.94177	0.0820431	0.631198	-4.33644
GOLM1	-0.659171	9.64345	-2.68636	0.0236173	0.497846	-3.24119
UBALD2	-0.658364	11.4156	-4.52244	0.00122326	0.249977	-0.601558
ONECUT1	0.658286	8.13537	1.39187	0.195355	0.738917	-5.05296
INS	-0.65816	6.94616	-1.94389	0.0817594	0.630621	-4.33347
MAF	0.658015	5.19069	0.87653	0.402136	0.838625	-5.57725
SVEP1	-0.657967	5.11249	-1.98871	0.0759618	0.62151	-4.27031
COL8A1	-0.657416	6.04358	-1.05479	0.317337	0.801217	-5.41651
CITED1	-0.656889	3.19467	-1.63704	0.133925	0.698939	-4.7488
AEN	-0.656835	10.6234	-3.71781	0.00427721	0.357812	-1.70804
CXCR2	-0.656605	4.82817	-1.6621	0.128733	0.690672	-4.71617
C1QTNF3	0.656454	5.42258	1.131	0.28551	0.790807	-5.34071
TMEM119	0.655534	7.85621	2.60361	0.0271551	0.513404	-3.36587
FGF11	-0.655467	4.79407	-2.1821	0.0551396	0.583311	-3.99229
PSRC1	-0.655425	6.15425	-0.824474	0.429673	0.853679	-5.61952
FKBP10	-0.655285	5.81862	-0.760665	0.465124	0.866294	-5.66828
SLC1A4	-0.65517	9.00233	-3.37964	0.00741597	0.393046	-2.20115
TMEM121	-0.655062	3.91062	-1.04737	0.320576	0.803495	-5.42367
CDKN2B	-0.655052	5.43945	-0.959356	0.36091	0.826455	-5.50556
KSR1	-0.655025	7.16283	-1.23556	0.245995	0.771519	-5.23038
EDNRA	-0.654843	5.69055	-1.00826	0.338057	0.81313	-5.46076
HEBP2	-0.654438	7.8774	-1.73749	0.114195	0.67657	-4.61651
MZF1	0.654417	5.32561	1.71912	0.117592	0.68016	-4.64099
ELAC1	0.654025	7.69723	2.24108	0.0499673	0.570732	-3.90601
CHID1	-0.654017	9.81083	-2.9265	0.0157632	0.452096	-2.87879
ACTG2	-0.653874	5.18258	-0.67259	0.517064	0.886328	-5.72987
UTF1	0.653801	5.97188	3.21622	0.00971571	0.405116	-2.44385
KLK4	0.653517	6.03919	2.04761	0.0689345	0.613045	-4.18653
NRIP3	0.653018	6.38291	1.29885	0.224316	0.758366	-5.16026
PRSS41	0.652871	7.36553	2.05908	0.0676397	0.613045	-4.17012
KCNE2	0.652074	4.73249	0.776899	0.455929	0.86226	-5.6562
PPP1R3C	-0.651628	13.1464	-3.44925	0.00661507	0.387365	-2.09856
RFTN2	0.6514	5.3881	1.36229	0.204201	0.743222	-5.0876
PDK3	0.650844	5.12031	0.954334	0.363319	0.827887	-5.51006
IL17A	0.650349	6.44933	1.30667	0.22175	0.757501	-5.15143
IGLL5	-0.648751	6.18463	-0.497152	0.630266	0.920782	-5.83178
IGLL1	-0.648751	6.18463	-0.497152	0.630266	0.920782	-5.83178
KLK10	-0.648749	5.86644	-1.07238	0.309757	0.796589	-5.39937
PIKFYVE	0.648687	6.61777	2.17659	0.0556477	0.583723	-4.00031
ASB16	0.648321	6.86117	0.831493	0.425887	0.852187	-5.61395
ID4	-0.648088	8.25637	-1.47916	0.171136	0.72406	-4.94801
SLPI	-0.647737	9.62354	-0.835873	0.423536	0.850516	-5.61045
SLC24A1	-0.647714	5.56432	-2.49733	0.0324855	0.518822	-3.5255
PARVB	0.647463	5.7535	0.809505	0.437822	0.857115	-5.63126
TIE1	-0.647223	5.23109	-0.670262	0.518483	0.887134	-5.7314
E2F1	0.64704	7.58234	1.0516	0.318724	0.801674	-5.41959
KNSTRN	0.646693	6.21133	0.928415	0.375938	0.829712	-5.53297
C3orf70	-0.644787	10.9451	-3.39152	0.00727244	0.393046	-2.1836
LHX6	-0.644687	8.1662	-2.49346	0.0326982	0.518822	-3.5313
HMMR	-0.64451	6.92335	-3.62249	0.00498851	0.360606	-1.84561
ZNF474	0.644397	6.33333	0.777754	0.455448	0.86153	-5.65556
LRRC4	-0.643931	3.67809	-1.63577	0.134192	0.698939	-4.75044
COG8	-0.643846	9.3683	-1.65025	0.131164	0.695767	-4.73163
DYRK3	-0.643169	8.02645	-1.8533	0.0947664	0.656255	-4.45938
SNAP91	-0.64312	5.07641	-0.651756	0.529847	0.892119	-5.74344
DNER	0.64298	6.0129	1.45962	0.176318	0.72406	-4.97183
SEMA6A	-0.642629	6.28865	-0.982666	0.34988	0.819517	-5.48443
PRAP1	0.641243	6.31582	0.991878	0.345591	0.818106	-5.47597
LTB4R2	0.641152	7.16686	1.28456	0.229067	0.762466	-5.1763
GJA5	0.640984	3.00173	2.15115	0.0580567	0.589255	-4.03731
ACOT2	0.640404	7.92136	2.66454	0.0245027	0.507328	-3.27409
LYPLAL1	-0.640256	11.8997	-3.77107	0.00392679	0.357812	-1.63171
RRH	-0.640111	5.21462	-0.735723	0.479483	0.869404	-5.68641
RARG	-0.639986	8.5613	-1.25051	0.240724	0.767751	-5.21403
RCOR2	-0.639502	8.57246	-2.14355	0.058796	0.589255	-4.04835
GLRA4	0.639489	3.58726	1.39217	0.195266	0.738917	-5.0526
SEMA3E	0.639243	8.48243	1.7727	0.107933	0.669589	-4.56923
PLET1	0.638976	7.34576	1.16225	0.273203	0.785503	-5.30847
PKDCC	0.638927	10.7809	3.77347	0.00391169	0.357812	-1.62827
CCDC34	-0.638583	6.83888	-2.08079	0.0652524	0.607121	-4.13897
KLC3	-0.637887	6.27108	-1.33689	0.212065	0.750676	-5.11697
SH2D3C	-0.637729	8.35058	-2.82215	0.0187867	0.476528	-3.03625
TSHB	0.637672	6.24772	0.892112	0.394137	0.835436	-5.56418
DUSP7	0.637621	7.08085	1.63067	0.135274	0.698939	-4.75705
PTP4A3	-0.637437	8.04611	-1.97043	0.0782776	0.627274	-4.29613
KCNAB3	0.637431	4.34937	1.39715	0.19381	0.738707	-5.04672
CRABP1	-0.637357	3.14694	-1.01845	0.333437	0.811045	-5.45121
TJP3	-0.637322	8.39187	-2.28127	0.0467156	0.565729	-3.84688
WNT5B	0.637276	8.56775	1.935	0.0829574	0.631762	-4.34593
RNF157	-0.637192	6.81255	-1.06612	0.312441	0.798084	-5.4055
CD8A	-0.636778	6.67458	-1.66859	0.127418	0.689206	-4.70767
ANKS3	0.636763	6.71646	0.944508	0.368067	0.829608	-5.5188
TEX9	-0.636711	6.36853	-3.44804	0.0066282	0.387365	-2.10034
SYNJ2	-0.636602	7.63479	-2.81682	0.0189559	0.476873	-3.04429
CAPRIN2	-0.636592	7.60429	-2.80852	0.0192227	0.477503	-3.05683
LHX3	-0.63606	7.21905	-1.35437	0.206625	0.744748	-5.09679
LFNG	0.635922	5.83318	0.775221	0.456874	0.862925	-5.65746
FMO3	0.6358	5.40137	0.841836	0.42035	0.849229	-5.60567
TBXA2R	0.635572	9.04869	2.20174	0.0533622	0.583311	-3.96363
ACTA2	-0.634315	9.32324	-1.72249	0.116963	0.68016	-4.63651
GPR37L1	-0.63431	6.5736	-1.52674	0.159064	0.72152	-4.88918
NXF2B	-0.633811	5.37403	-1.02573	0.330161	0.811045	-5.44433
NXF2	-0.633811	5.37403	-1.02573	0.330161	0.811045	-5.44433
LAMC2	0.63339	5.70099	0.978333	0.351912	0.820312	-5.48839
NUP210	-0.633282	9.55298	-3.11308	0.0115347	0.413911	-2.59814
FGF10	-0.633261	5.562	-0.710168	0.494484	0.875942	-5.70442
CYP39A1	0.633124	7.8668	1.59768	0.142458	0.706781	-4.79952
RAB3A	-0.633117	8.15229	-3.10633	0.0116654	0.414706	-2.60827
CCL2	-0.63286	4.55196	-1.33067	0.214027	0.751185	-5.1241
ERAS	0.632811	3.80339	1.25937	0.237645	0.765166	-5.20428
SCUBE2	0.632162	4.7755	0.946375	0.367161	0.829305	-5.51715
RAI2	-0.63212	6.61229	-2.36562	0.0405495	0.548629	-3.72205
GRIA2	0.63185	6.92806	1.73907	0.113908	0.67657	-4.6144
NRL	-0.631645	5.52802	-0.587424	0.570472	0.906206	-5.78288
AGPAT5	0.631419	7.42109	1.87898	0.0908961	0.651298	-4.42394
ATP2B2	0.63125	6.04951	1.73678	0.114325	0.67657	-4.61746
NUF2	-0.631151	4.68627	-0.909878	0.385155	0.831775	-5.54903
RRAD	-0.631074	2.50952	-2.01335	0.0729427	0.621129	-4.23536
PEAK1	-0.630945	6.10236	-0.94428	0.368177	0.829712	-5.51901
DKK4	0.630661	7.17764	2.10851	0.0623206	0.601208	-4.09904
ASTE1	0.63008	5.55112	0.845249	0.418533	0.848277	-5.60292
UBN1	0.629918	7.78201	1.49904	0.165997	0.723568	-4.92356
CKAP4	-0.629508	8.01349	-2.02946	0.0710314	0.617415	-4.21244
APOBEC3B	-0.6295	6.36776	-1.28003	0.230591	0.762628	-5.18136
PTH2R	-0.629396	4.87047	-0.701527	0.499622	0.877337	-5.71038
LRRTM1	0.629226	4.92083	0.63464	0.540487	0.895329	-5.7543
GALR1	-0.628989	6.61325	-1.00747	0.338417	0.813363	-5.4615
MORN4	-0.628046	4.86397	-1.1765	0.267734	0.781822	-5.29357
SOCS2	0.627985	9.5153	1.42016	0.187202	0.733074	-5.01938
HSPG2	-0.627663	9.81266	-1.59534	0.14298	0.706781	-4.80251
CXCR6	0.627643	6.66323	1.04541	0.321435	0.803628	-5.42556
B3GALT1	0.627497	7.50211	1.78462	0.105885	0.665184	-4.55313
NDN	-0.627496	7.64744	-2.61336	0.0267121	0.513404	-3.35119
TRPC4AP	-0.627341	7.95771	-1.10771	0.294961	0.79386	-5.3643
VAPB	0.626985	11.3276	4.039	0.00256819	0.309797	-1.25396
ERGIC1	-0.626646	11.1339	-3.30272	0.00841875	0.398589	-2.31508
PTGS2	0.62628	5.48804	1.01825	0.333528	0.811045	-5.4514
MAGED2	-0.625845	7.85373	-3.00205	0.0138873	0.438069	-2.76497
ROM1	0.625796	6.17989	0.923417	0.378408	0.83005	-5.53732
MGA	0.625141	7.39508	1.39669	0.193944	0.738707	-5.04726
WNT2B	0.624832	6.08097	1.7114	0.119049	0.68152	-4.65125
NREP	0.623742	9.99521	2.21727	0.0519954	0.577753	-3.9409
ZFR2	0.623621	3.73809	1.27614	0.231905	0.763025	-5.18569
DIO1	-0.623271	14.3847	-4.25542	0.0018352	0.288079	-0.957045
LEFTY1	0.623227	6.96197	1.88666	0.0897666	0.648808	-4.4133
NTNG1	0.623196	6.20757	1.00625	0.338978	0.813367	-5.46264
FBXO2	0.622927	4.33742	0.782088	0.453015	0.86153	-5.65229
TRPC5	0.622684	7.07974	3.20409	0.00991335	0.406235	-2.46196
CEP164	0.622442	4.3651	0.892573	0.393903	0.835416	-5.56379
CTSG	0.622383	6.25542	0.788406	0.449484	0.860803	-5.6475
KCNK4	-0.622306	6.95142	-1.57025	0.148688	0.709994	-4.83446
PTPRC	-0.622043	10.2301	-2.3818	0.0394617	0.547292	-3.69801
TRIM35	0.621885	6.26865	0.864483	0.408397	0.840565	-5.58723
SART3	-0.621642	8.3628	-2.95046	0.0151419	0.446656	-2.84267
TRIM24	0.621538	9.91647	2.98325	0.0143316	0.440779	-2.79326
MCM7	-0.621528	10.2748	-3.61604	0.00504094	0.360606	-1.85497
TRIM6	-0.621511	6.03448	-1.15355	0.276585	0.785937	-5.31751
CABLES1	-0.621253	6.94805	-0.849221	0.416426	0.846102	-5.5997
DMBT1	0.62125	4.40087	0.557829	0.589727	0.910805	-5.79975
CDK12	0.621149	7.87295	2.0324	0.0706867	0.617151	-4.20824
CIDEC	-0.620327	8.17116	-1.18047	0.266228	0.780896	-5.28939
SH3GL2	0.6195	6.38524	1.47489	0.172257	0.72406	-4.95323
PRKD1	-0.619047	4.29219	-0.67883	0.513272	0.883168	-5.72573
ACOT9	-0.61861	9.45285	-3.11453	0.0115069	0.413911	-2.59596
TMPRSS11D	0.617868	3.76387	1.06415	0.313286	0.798186	-5.40741
RASL11B	-0.617474	8.0859	-2.70224	0.0229933	0.497846	-3.21724
PITPNM2	0.617119	8.82196	2.82111	0.0188194	0.476528	-3.03782
BOC	-0.617074	7.37539	-2.65143	0.0250505	0.508588	-3.29385
CDH8	-0.616641	4.68048	-0.780749	0.453765	0.86153	-5.6533
NXNL2	-0.616611	6.41223	-0.894822	0.392758	0.835416	-5.56188
GSTT2	0.615815	12.5123	1.85352	0.0947324	0.656255	-4.45907
GSTT2B	0.615815	12.5123	1.85352	0.0947324	0.656255	-4.45907
ASB11	0.615541	6.542	0.869849	0.405601	0.840565	-5.5828
NR2F1	0.615036	5.99625	0.937651	0.371406	0.829712	-5.52486
HHAT	-0.614671	6.81887	-1.31663	0.218519	0.755899	-5.14013
MCM5	-0.614645	5.8389	-0.881201	0.399727	0.838118	-5.57335
MAP3K14	-0.614434	7.07471	-0.958482	0.361328	0.826455	-5.50634
FAM89A	-0.614363	9.65801	-2.37172	0.0401359	0.548629	-3.71299
PLA2G10	0.61422	7.47401	1.73253	0.115103	0.676823	-4.62313
ART5	-0.613215	6.74187	-1.52319	0.159938	0.72152	-4.8936
CNTN3	-0.613063	4.13666	-0.825611	0.429058	0.853436	-5.61862
ZNF395	0.612796	5.87056	0.753131	0.469432	0.866864	-5.67381
IL5RA	-0.612529	4.80741	-0.715462	0.491352	0.874176	-5.70073
DUSP2	-0.612389	7.15405	-0.780986	0.453633	0.86153	-5.65312
HELLS	-0.611746	6.64893	-2.8869	0.0168478	0.46083	-2.93853
HMGCR	0.611437	9.21101	3.22918	0.0095089	0.404159	-2.42451
PSD	0.611356	5.94114	0.851401	0.415273	0.844807	-5.59793
POF1B	0.611262	3.73402	0.604417	0.559575	0.903471	-5.77283
GCLC	-0.610696	14.7098	-3.05427	0.0127252	0.423881	-2.68643
DNAJC9	-0.610694	9.60092	-4.70012	0.000939154	0.224992	-0.371898
NXNL1	-0.610635	6.1029	-1.01363	0.335615	0.811782	-5.45573
NAMPT	0.610625	12.1031	4.10891	0.0023024	0.297369	-1.15722
CDA	-0.610296	10.1946	-3.04172	0.0129951	0.429593	-2.70529
OSCAR	0.609993	7.06752	1.26951	0.23416	0.763402	-5.19306
IL2RG	-0.609517	9.10171	-1.997	0.0749338	0.621129	-4.25857
EPS8L2	-0.607919	10.1915	-4.05718	0.00249609	0.309797	-1.22873
ENTPD6	0.607608	7.26065	0.970181	0.355757	0.823033	-5.4958
GALR2	0.607312	4.45918	0.766676	0.461706	0.864933	-5.66383
HOXC9	-0.607259	5.84714	-1.36792	0.202492	0.742476	-5.08105
GNB1L	-0.607082	7.08705	-1.27753	0.231434	0.762628	-5.18414
CTSW	-0.606728	6.28094	-0.674058	0.51617	0.885768	-5.7289
GLI3	-0.606512	5.48714	-0.665111	0.521631	0.888803	-5.73479
MAPT	-0.606328	4.79354	-0.79763	0.44436	0.858563	-5.64045
POMT1	-0.606146	8.49567	-1.38523	0.197311	0.74054	-5.06077
SELPLG	-0.606125	8.23433	-2.08735	0.0645464	0.606376	-4.12953
BCL9	0.605936	7.02506	0.838455	0.422154	0.85035	-5.60838
SYN3	-0.605932	6.72445	-1.19871	0.259383	0.778138	-5.27006
POLA2	-0.605919	7.52335	-1.0727	0.309622	0.796474	-5.39906
TFF3	0.605758	8.55248	1.72697	0.11613	0.677779	-4.63055
MGAT4C	-0.605614	4.88268	-0.608969	0.556675	0.902125	-5.77009
NTF3	0.605503	3.99899	0.902318	0.388959	0.833413	-5.55551
RASAL3	0.605496	6.62835	1.68073	0.124992	0.687305	-4.69174
SEC14L2	-0.605154	13.1151	-3.69927	0.00440676	0.357812	-1.7347
PMEPA1	-0.60504	7.95779	-2.63224	0.0258748	0.513404	-3.32276
SPON2	-0.604972	8.19049	-2.19534	0.0539352	0.583311	-3.97298
DLC1	0.604636	6.62205	1.44933	0.179102	0.725041	-4.98431
FASTK	0.604391	8.35934	1.20415	0.257372	0.776115	-5.26426
CLPB	-0.60383	11.1116	-3.29728	0.00849486	0.398589	-2.32317
KCNN4	0.602872	5.3232	1.75477	0.111082	0.671256	-4.59337
SCARA3	-0.602584	7.60049	-2.12637	0.0604994	0.596099	-4.07323
NEUROD6	-0.602167	1.62437	-1.41821	0.187753	0.734054	-5.0217
SLC46A1	-0.601905	10.2846	-3.40799	0.00707832	0.391439	-2.15931
PCSK4	0.60158	9.30812	2.37777	0.0397299	0.548237	-3.704
FDFT1	0.601329	12.166	2.39789	0.0384079	0.546512	-3.67406
FRAT1	0.600911	6.68483	0.877947	0.401404	0.838484	-5.57607
C1QB	-0.600897	11.444	-3.30632	0.00836888	0.398589	-2.30974
MPEG1	-0.600503	12.8327	-1.55667	0.151859	0.715049	-4.85162
COL22A1	-0.59991	5.41939	-0.811011	0.436998	0.856655	-5.63009
CACNG7	0.598609	6.61976	0.864125	0.408584	0.840565	-5.58752
ASIC2	0.598446	5.73083	0.912098	0.384043	0.830718	-5.54712
SFXN4	-0.597998	5.08371	-0.7338	0.480602	0.869797	-5.68778
LENG8	0.597819	7.76726	1.75663	0.11075	0.671256	-4.59086
FFAR2	0.597747	7.59092	2.51412	0.0315789	0.517396	-3.50033
ZNF274	-0.597401	3.32708	-0.967787	0.356892	0.823651	-5.49796
SERPINA3	0.597329	14.3919	1.68185	0.124771	0.687128	-4.69027
ZNF865	-0.597271	4.18198	-1.03143	0.327614	0.808612	-5.43892
TMX2	-0.597191	11.8666	-3.11758	0.0114485	0.413911	-2.59139
PRKCH	0.596855	5.63657	0.690869	0.506004	0.879927	-5.71764
PNLIPRP1	-0.596813	4.25389	-0.854655	0.413555	0.843453	-5.59528
CPSF4L	0.596618	9.8777	3.71221	0.00431592	0.357812	-1.71609
CHAD	0.59645	4.19375	0.986375	0.348148	0.81944	-5.48103
MCM4	-0.596073	9.05214	-2.83859	0.0182737	0.476528	-3.01143
MBD4	-0.595988	6.38771	-1.68535	0.124081	0.686035	-4.68568
SUSD4	-0.59591	10.1171	-1.99632	0.0750175	0.621129	-4.25954
ABCA7	-0.59588	6.79379	-1.03362	0.326641	0.808171	-5.43684
FBF1	0.595531	8.30116	2.29088	0.0459691	0.564142	-3.8327
GGT5	-0.595503	5.18646	-0.678593	0.513416	0.883168	-5.72589
TDRP	-0.595422	10.0978	-4.00756	0.00269809	0.312572	-1.29772
VASH2	-0.595281	6.51121	-0.987522	0.347614	0.819341	-5.47998
ZBTB45	0.595211	4.79837	0.875065	0.402894	0.838694	-5.57847
NRAP	-0.59485	6.86877	-1.3361	0.212312	0.750676	-5.11787
MYL1	-0.594683	4.97263	-0.836178	0.423372	0.850516	-5.61021
CD22	-0.594518	7.51565	-3.15436	0.010768	0.406235	-2.5363
CDK6	-0.594301	6.00666	-0.802096	0.441894	0.857373	-5.63701
IL6R	0.594105	10.897	2.22319	0.0514843	0.575561	-3.93224
MYO7B	0.593631	6.35407	0.610945	0.555419	0.901438	-5.76889
SNN	0.593601	6.29141	0.888619	0.39592	0.83646	-5.56712
MATN2	-0.593563	6.83389	-1.99194	0.0755595	0.621129	-4.26573
OC90	-0.59338	4.9299	-0.87916	0.400778	0.838118	-5.57506
AICDA	0.593034	5.83746	0.900654	0.3898	0.834212	-5.55692
PLEKHB2	-0.5929	7.57348	-1.12844	0.286536	0.790807	-5.34332
FXYD4	0.592778	8.0865	1.10583	0.295732	0.794204	-5.36618
SOX2	-0.592664	3.23433	-0.758926	0.466116	0.866338	-5.66956
PIAS3	0.592396	8.61914	3.31094	0.0083053	0.398589	-2.30289
EFCAB7	-0.592362	6.6036	-1.71537	0.118298	0.681019	-4.64598
CHRD	-0.591475	6.91268	-1.12141	0.28937	0.792035	-5.35046
OBP2B	-0.590742	5.70736	-0.806724	0.439347	0.857195	-5.63343
RELL1	-0.590671	10.2118	-3.86465	0.00338198	0.34253	-1.49855
SEZ6L2	-0.590197	5.84908	-1.08112	0.306045	0.796474	-5.39077
ACBD3	0.589583	8.18071	3.37663	0.00745272	0.393402	-2.20559
EHD4	-0.589508	8.24211	-1.98953	0.0758598	0.621129	-4.26915
AGAP2	0.589117	6.3813	0.993749	0.344724	0.816718	-5.47424
ETV4	0.58857	3.75216	1.60568	0.140686	0.706142	-4.78926
GPR132	0.588477	6.48934	1.5673	0.149371	0.712095	-4.83819
HDAC6	-0.588462	8.78962	-2.72467	0.0221399	0.494596	-3.1834
FAM118B	-0.588327	8.63526	-2.59772	0.0274262	0.513404	-3.37473
MYEF2	-0.588263	7.95599	-2.66508	0.0244804	0.507328	-3.27328
LMO7	0.588073	10.195	4.32527	0.00164884	0.278931	-0.862872
EFNA3	0.587904	6.7776	1.28071	0.230362	0.762628	-5.1806
PCSK1N	0.587885	5.77887	0.788693	0.449323	0.860803	-5.64728
MYL10	-0.587458	3.4723	-0.781703	0.453231	0.86153	-5.65258
PSAPL1	0.587341	7.99595	1.64713	0.131812	0.696349	-4.73569
PRSS8	0.586843	5.25014	1.42341	0.186284	0.732493	-5.01549
MPZ	-0.586744	6.10933	-1.19507	0.260739	0.779549	-5.27394
SCN9A	-0.586427	4.44391	-0.580585	0.57489	0.906325	-5.78685
LYZL1	-0.586126	3.06712	-1.11624	0.29147	0.792916	-5.3557
FOXF2	-0.585897	5.58194	-0.941197	0.369677	0.829712	-5.52173
LSM14B	0.585879	10.1983	4.66369	0.000991086	0.224992	-0.418532
PI4K2A	-0.58549	10.8081	-4.59744	0.00109352	0.238588	-0.503934
CNTD1	0.58529	13.5774	4.48797	0.0012883	0.249977	-0.646763
MBP	0.584756	6.91824	1.48345	0.170015	0.72406	-4.94275
FZD9	-0.584472	6.5413	-0.97565	0.353174	0.821266	-5.49083
THOC6	-0.584329	8.23124	-1.56572	0.149738	0.712656	-4.84019
TGFBR3	-0.584045	4.43216	-1.0465	0.320957	0.803628	-5.42451
KCNA7	0.583883	7.00447	1.05909	0.315472	0.800046	-5.41234
CKB	-0.583444	8.92615	-2.26378	0.0481047	0.568869	-3.87265
GLCCI1	0.583412	8.386	2.00796	0.0735939	0.621129	-4.24303
GZMA	-0.583075	6.95487	-1.26767	0.234791	0.763402	-5.19511
LGMN	-0.582917	11.1174	-1.72734	0.116062	0.677685	-4.63006
MOXD1	0.582352	9.95583	0.592174	0.567414	0.904871	-5.78009
TRPV4	0.582248	4.79709	1.14109	0.28149	0.789004	-5.33037
MID1	0.582031	6.8253	1.80171	0.10301	0.66257	-4.52994
SLC28A3	-0.58154	5.69762	-1.01141	0.336624	0.812437	-5.45782
SSTR3	-0.580341	5.15874	-0.694377	0.503897	0.87894	-5.71526
CHST2	0.580127	6.59486	1.78569	0.105703	0.665184	-4.55168
FCGR1A	-0.579152	8.28236	-1.56486	0.14994	0.712656	-4.84129
WNT9A	0.578711	6.04038	1.11871	0.290465	0.792348	-5.3532
RYR2	0.578579	5.49217	0.875712	0.402559	0.838652	-5.57793
CDH4	-0.578304	6.84601	-1.44128	0.181309	0.728518	-4.99404
CIB2	-0.57811	9.00271	-3.12095	0.0113844	0.413911	-2.58634
TPSB2	0.578088	7.89308	2.1949	0.0539747	0.583311	-3.97362
TPSAB1	0.578088	7.89308	2.1949	0.0539747	0.583311	-3.97362
PRSS16	-0.577872	7.00757	-1.61208	0.139281	0.70577	-4.78104
TEX11	-0.577439	4.10757	-0.634842	0.540361	0.895329	-5.75417
ADARB2	0.577217	6.0224	1.09263	0.301206	0.796215	-5.37937
ZNF697	-0.577144	4.25815	-0.998345	0.342603	0.814716	-5.46999
CX3CL1	-0.576986	6.78536	-1.64328	0.132614	0.698512	-4.74069
HTR1D	-0.576859	5.9261	-0.81583	0.434366	0.855467	-5.62632
RBM43	-0.576809	8.38957	-3.03059	0.0132393	0.433288	-2.72202
SCML4	0.576447	5.37838	0.536433	0.603863	0.9139	-5.81144
ARID5B	0.576239	10.1177	2.24836	0.0493619	0.570296	-3.89531
DOK1	-0.574759	7.20435	-2.36215	0.0407863	0.54916	-3.7272
OPRK1	-0.574724	6.83075	-1.5646	0.149999	0.712656	-4.8416
AFMID	0.574419	7.96999	2.51511	0.0315264	0.517396	-3.49885
SLC26A6	-0.574325	8.00771	-0.963368	0.358994	0.825684	-5.50195
GPRC6A	0.574282	4.50618	1.71648	0.11809	0.68016	-4.64451
ALPI	-0.574274	6.73416	-1.47082	0.173332	0.72406	-4.9582
CTNND2	-0.574215	5.73825	-0.958821	0.361166	0.826455	-5.50604
NUP188	0.573954	7.82385	1.1566	0.275396	0.785503	-5.31435
CENPB	-0.573711	9.39901	-3.11634	0.0114722	0.413911	-2.59325
PBX3	0.573556	7.40974	1.10255	0.297088	0.794495	-5.36948
CRLF2	-0.573055	10.0716	-2.55826	0.029314	0.513767	-3.43408
SCO2	-0.572854	11.4403	-3.17148	0.0104655	0.406235	-2.51069
ANLN	-0.572844	5.96069	-1.28036	0.230477	0.762628	-5.18099
SYNPO	0.572836	7.34929	1.92932	0.0837322	0.633973	-4.35389
SLC15A3	-0.572506	8.07395	-2.15238	0.0579375	0.589255	-4.03552
ADAR	-0.572442	9.00535	-2.58122	0.0282006	0.513404	-3.39957
MYOM1	0.572099	6.07644	1.10852	0.294626	0.793856	-5.36348
FKBP11	-0.572018	10.2887	-1.462	0.175681	0.72406	-4.96895
UNCX	-0.571831	3.67656	-1.60276	0.141329	0.706416	-4.793
C3orf52	-0.571606	5.1824	-1.1608	0.273766	0.785503	-5.30999
RASGRP4	-0.571544	4.92815	-1.49541	0.166925	0.72406	-4.92803
PRSS12	-0.571438	7.64296	-0.979852	0.351199	0.819983	-5.487
PLTP	-0.571387	11.4461	-3.15039	0.0108394	0.407754	-2.54224
REM1	-0.571328	5.40148	-0.805524	0.440007	0.857195	-5.63436
BCDIN3D	0.570996	7.08622	1.87622	0.0913049	0.651375	-4.42776
RPP25	0.57086	3.47397	0.715213	0.491499	0.874176	-5.70091
TUBB6	-0.570843	8.95173	-2.50612	0.032008	0.517945	-3.51233
TOP1MT	-0.569973	10.4516	-3.68245	0.00452781	0.357812	-1.75893
DUSP18	0.569351	4.5467	0.68375	0.510294	0.881946	-5.72244
ZNF445	0.569243	11.1841	4.16559	0.00210827	0.292236	-1.07936
MPP3	-0.568652	6.84669	-1.30124	0.22353	0.757501	-5.15757
PHF21A	0.568327	8.00946	1.46723	0.174284	0.72406	-4.96258
ALOX5AP	-0.568255	9.19075	-2.24006	0.0500521	0.570732	-3.9075
SLC12A8	-0.567818	5.81912	-0.89323	0.393568	0.835416	-5.56323
TSPAN4	0.567815	12.4125	2.18031	0.0553037	0.583311	-3.99489
FUT1	-0.567755	5.04017	-0.92724	0.376518	0.829712	-5.53399
FOXD2	0.56773	3.9937	1.26653	0.235179	0.763573	-5.19636
CDON	0.567252	3.60429	1.36608	0.20305	0.742525	-5.0832
CELSR1	-0.566923	8.70192	-1.50802	0.163722	0.721968	-4.91246
GMPPB	-0.566548	10.0203	-1.38321	0.19791	0.741035	-5.06315
ANGPT1	-0.566192	3.65071	-0.665308	0.521511	0.888713	-5.73466
CLOCK	-0.566165	10.1883	-2.81433	0.0190356	0.477386	-3.04806
MYL7	0.56609	5.66609	0.759486	0.465797	0.866338	-5.66915
CAPN15	-0.565431	10.5997	-3.22022	0.0096513	0.404952	-2.43788
CNP	-0.565429	10.5872	-1.96937	0.0784142	0.627274	-4.29763
SLC32A1	0.565335	5.5886	0.958317	0.361407	0.826455	-5.50649
SLC15A1	-0.565164	5.13466	-0.602725	0.560654	0.903566	-5.77384
UNC93B1	-0.56493	10.0769	-3.66512	0.00465625	0.359729	-1.78394
C1QC	-0.564682	10.8624	-3.16273	0.0106189	0.406235	-2.52377
WWP2	0.564654	8.44489	1.06257	0.313967	0.798515	-5.40895
RAPSN	0.564601	3.31558	1.26765	0.234798	0.763402	-5.19513
APCDD1	0.564014	6.0185	1.12968	0.286037	0.790807	-5.34205
RSPH9	-0.563997	6.55759	-1.63663	0.13401	0.698939	-4.74933
LRR1	-0.563962	5.90814	-0.692129	0.505246	0.879195	-5.71679
SMO	-0.563784	9.01553	-2.39002	0.0389197	0.547292	-3.68578
CHAF1B	0.563226	7.27154	1.47322	0.172698	0.72406	-4.95527
SRRM4	-0.56254	6.08861	-0.806681	0.439371	0.857195	-5.63346
WNT7B	0.562353	7.78283	1.03883	0.324334	0.804893	-5.43187
MAP6	-0.56223	4.14719	-0.850878	0.415549	0.845239	-5.59836
NCAM2	0.56194	7.01142	2.15033	0.0581362	0.589255	-4.03851
HSPA12B	-0.561366	4.70161	-1.2217	0.250961	0.772268	-5.2454
GLB1L	0.561012	7.40223	1.60542	0.140743	0.706142	-4.7896
STK17B	-0.560829	8.98192	-2.94892	0.0151811	0.446656	-2.84499
DLL4	0.560708	7.53575	3.17786	0.010355	0.406235	-2.50114
SLC25A14	-0.559665	7.40343	-0.971376	0.355191	0.822975	-5.49472
ADAMTSL5	0.5594	5.80468	0.840934	0.42083	0.849251	-5.60639
MPP2	-0.559382	5.06132	-1.97183	0.0780991	0.627274	-4.29417
SLC7A7	-0.559283	7.77351	-2.18016	0.0553179	0.583311	-3.99511
EDN2	-0.559113	6.70749	-1.5954	0.142965	0.706781	-4.80242
TFAP2C	0.559011	6.32239	0.954185	0.363391	0.827887	-5.51019
MORC3	0.558733	10.6362	3.53404	0.00575932	0.382483	-1.97431
KDELR3	0.558572	5.34883	0.754261	0.468784	0.86642	-5.67299
MIS18BP1	0.55855	6.12351	1.07273	0.309607	0.796474	-5.39902
REG1B	0.558205	7.50429	2.00403	0.0740721	0.621129	-4.24861
MANF	-0.558052	13.2365	-1.44178	0.181171	0.728518	-4.99344
VWA1	-0.557846	6.95045	-1.40152	0.192539	0.737968	-5.04155
AVIL	0.557795	5.05879	0.783785	0.452064	0.861172	-5.65101
GNG13	0.557647	5.06383	0.757287	0.467052	0.866338	-5.67077
SH3BGRL2	-0.557202	11.5492	-3.00563	0.0138043	0.436502	-2.75958
CUBN	0.557008	5.01819	0.919108	0.380546	0.830205	-5.54107
EPHA7	0.556699	6.53079	1.30739	0.221513	0.757501	-5.15061
HDC	-0.556502	6.6076	-0.896616	0.391847	0.835416	-5.56036
MEOX2	0.556421	5.28982	0.901363	0.389442	0.834063	-5.55632
KCNH1	0.556252	6.59956	0.805235	0.440166	0.857195	-5.63458
CRB1	0.555559	7.72774	1.61345	0.138983	0.705476	-4.77928
MNX1	-0.55519	5.64463	-0.874198	0.403343	0.838825	-5.57919
HOXB1	-0.555079	5.86416	-1.08878	0.302818	0.796474	-5.38319
SLC22A17	-0.55501	8.06413	-1.34353	0.209985	0.748287	-5.10933
FOXH1	-0.554886	6.31727	-1.01756	0.333838	0.811045	-5.45204
MEIS3	-0.554805	6.71905	-0.964457	0.358475	0.825161	-5.50097
PLEK	-0.554685	8.02094	-1.5786	0.146767	0.708642	-4.82386
PLCZ1	-0.554669	3.25354	-1.34016	0.211037	0.7489	-5.11321
FOXJ1	-0.554441	5.82778	-0.700717	0.500104	0.877361	-5.71094
G6PC2	-0.55421	5.30919	-0.770185	0.459717	0.864017	-5.66122
ADRA2C	0.553993	5.07998	0.862112	0.409637	0.840565	-5.58918
PTK6	-0.553578	6.58286	-1.01831	0.333497	0.811045	-5.45133
PACS2	-0.553554	7.93247	-1.17373	0.268792	0.782727	-5.29648
GNA15	0.55343	6.60131	1.06635	0.312342	0.798084	-5.40527
MPP1	-0.553314	11.5859	-4.37976	0.00151742	0.264861	-0.789984
CYP11B1	-0.553222	5.97113	-0.733593	0.480723	0.869797	-5.68793
CLDN1	-0.552884	11.6526	-4.10486	0.00231699	0.297369	-1.1628
CHRND	0.552402	4.07037	1.81684	0.100526	0.661005	-4.50934
MYCL	-0.551606	8.43853	-1.18856	0.263175	0.779549	-5.28085
RTKN	-0.55137	6.67491	-1.19199	0.261889	0.779549	-5.27721
HYPK	0.551294	6.85318	1.53306	0.157519	0.719224	-4.88129
SCNN1A	0.550962	9.1035	2.22646	0.051203	0.574377	-3.92744
APOA4	-0.55067	15.4841	-3.59932	0.00517937	0.364412	-1.87923
FGF6	-0.55063	5.48074	-0.625764	0.546053	0.898132	-5.75983
GP2	-0.550231	5.32806	-0.825876	0.428915	0.853436	-5.61841
P2RY4	0.550076	7.00905	0.906047	0.387079	0.832335	-5.55232
TARS	-0.550072	12.0015	-3.32281	0.00814407	0.398589	-2.28527
GK2	-0.55004	5.01069	-0.627638	0.544875	0.897829	-5.75867
IFNG	-0.5499	5.30661	-0.926387	0.376939	0.829791	-5.53474
NDUFAF5	-0.549735	8.94261	-3.80436	0.00372316	0.357812	-1.5842
IDO2	0.5496	9.59458	2.11198	0.0619629	0.599771	-4.09403
TOR3A	-0.549499	8.46054	-1.34931	0.208187	0.747374	-5.10265
B3GALT5	0.549493	2.39701	2.52842	0.030827	0.516854	-3.47889
CCKBR	-0.54866	4.73607	-0.974031	0.353937	0.821818	-5.49231
CSF1R	-0.548311	13.0771	-2.22459	0.0513633	0.574722	-3.93018
GDPD5	-0.548095	8.23093	-0.86966	0.405699	0.840565	-5.58296
MLST8	-0.548086	8.0895	-2.14025	0.0591194	0.589438	-4.05313
SESN3	-0.548034	10.5163	-3.14294	0.0109748	0.410487	-2.5534
SPOCK2	-0.547691	5.87206	-1.03785	0.324767	0.805519	-5.4328
PLVAP	-0.547296	10.4829	-3.45225	0.0065826	0.387365	-2.09414
DOCK9	0.547265	9.81169	2.01833	0.0723468	0.619229	-4.22828
USP11	0.547228	6.8433	0.829119	0.427165	0.852832	-5.61584
ZNF385A	-0.546666	7.98272	-3.21613	0.0097171	0.405116	-2.44398
RAD51D	-0.546495	8.74774	-2.61718	0.0265405	0.513404	-3.34544
ALPL	0.546376	8.82952	2.76052	0.0208414	0.48461	-3.12928
LPAR2	-0.546066	5.41444	-0.698379	0.501501	0.878235	-5.71254
SLC1A6	-0.546023	3.29691	-0.967897	0.356839	0.823651	-5.49787
COMMD7	-0.54571	10.8152	-3.9545	0.00293326	0.325418	-1.37192
IFT122	-0.545644	5.56224	-0.757552	0.466901	0.866338	-5.67057
DCTN5	-0.545245	10.5603	-3.68193	0.00453166	0.357812	-1.75969
SGK2	-0.545181	12.5977	-1.85531	0.0944584	0.656255	-4.45662
UPP2	0.545114	14.4239	1.68809	0.123542	0.684782	-4.68206
LGI4	-0.545001	4.92616	-0.548274	0.596018	0.912789	-5.80502
SCN3A	0.544661	5.03375	1.39756	0.19369	0.738707	-5.04623
PARP14	-0.544608	10.5988	-1.50417	0.164695	0.722031	-4.91722
MUC5B	0.544098	5.7606	0.999578	0.342035	0.814253	-5.46885
PROCR	-0.543903	6.6405	-0.680401	0.51232	0.88282	-5.72468
CLCN7	0.543053	8.65196	1.7704	0.108331	0.670499	-4.57233
RBM38	-0.542976	7.65248	-2.28833	0.0461662	0.565353	-3.83647
SOX12	0.542823	8.72771	2.66751	0.0243802	0.507328	-3.26961
MYH3	0.542694	6.86095	2.46255	0.0344462	0.526794	-3.57756
CDC27	-0.5423	5.6361	-0.771075	0.459214	0.863855	-5.66056
USP39	0.542257	9.00562	1.12835	0.286574	0.790807	-5.34341
RAB27A	-0.542127	5.56546	-0.778549	0.455001	0.86153	-5.65496
LY6H	0.541915	4.17914	0.725641	0.485366	0.871596	-5.69358
SLC7A13	-0.541743	6.6815	-1.03349	0.326701	0.808171	-5.43696
STRA6	0.541666	6.40515	1.14657	0.279327	0.787198	-5.32473
QPRT	-0.541643	12.5889	-3.51841	0.00590795	0.386242	-1.99715
RLN1	0.541612	4.99113	0.552546	0.593201	0.911455	-5.80267
FKBP5	0.541222	11.0236	1.75951	0.110241	0.67107	-4.587
EPSTI1	-0.541133	8.35465	-1.54907	0.153663	0.717914	-4.86121
NEK3	0.541124	8.49655	1.8206	0.0999174	0.658968	-4.50421
TRPS1	0.541059	5.66172	0.92379	0.378223	0.83005	-5.537
RAG2	0.540983	3.98864	0.80594	0.439778	0.857195	-5.63403
PAK1	-0.540833	7.8445	-1.16557	0.271921	0.785371	-5.30501
ALDH1A2	-0.540782	3.95524	-1.18737	0.263621	0.779549	-5.2821
ALOX12	-0.540761	6.42553	-1.12677	0.287208	0.790807	-5.34502
LAMA3	-0.54068	8.32106	-3.36404	0.00760883	0.396261	-2.22421
SLC44A2	-0.54054	9.62131	-3.73042	0.00419142	0.357812	-1.68994
ASB7	0.540466	6.75826	0.783278	0.452348	0.861462	-5.65139
TXNDC16	0.540392	6.87525	0.74893	0.471845	0.868033	-5.67688
EFHD2	0.540192	10.6113	3.61902	0.00501665	0.360606	-1.85065
TOPBP1	-0.539982	9.34944	-3.43364	0.00678649	0.391439	-2.12152
NGEF	0.539872	10.028	2.68448	0.0236924	0.497846	-3.24403
RRNAD1	0.539415	7.99982	1.89612	0.0883952	0.644815	-4.40018
PCDHB12	0.539394	6.1702	1.12358	0.288494	0.791755	-5.34826
SCARA5	-0.53938	11.8848	-0.743475	0.47499	0.868766	-5.68083
KCNIP1	0.539327	7.14576	1.69934	0.121355	0.68315	-4.66722
FOXI1	0.539206	5.18454	0.554198	0.592114	0.911109	-5.80176
RUNX1	-0.539204	7.6008	-1.789	0.105141	0.664926	-4.54719
ARMC12	0.539071	5.03954	0.788812	0.449257	0.860803	-5.64719
CSNK2A1	0.538241	10.6671	3.72835	0.00420535	0.357812	-1.6929
MAP7	0.538157	10.2124	0.750174	0.47113	0.867814	-5.67597
RECQL4	0.537602	7.01641	1.49578	0.166831	0.72406	-4.92758
ARL6IP6	0.537546	9.88424	2.53003	0.030743	0.516854	-3.47646
DKK2	0.53742	4.5561	0.561736	0.587165	0.909679	-5.79757
CASP14	-0.537159	4.18605	-0.979995	0.351132	0.819983	-5.48687
RGS5	-0.536858	12.4958	-4.29652	0.001723	0.28312	-0.90154
SMTNL1	0.536315	5.51711	0.692288	0.505151	0.879195	-5.71668
FKBP8	-0.536011	10.0761	-1.73246	0.115116	0.676823	-4.62322
NAB2	-0.535973	7.13809	-0.813587	0.43559	0.856493	-5.62808
ZC3H10	-0.535824	8.60311	-2.80956	0.0191889	0.477503	-3.05525
KCNJ2	-0.535606	2.71033	-1.12044	0.289765	0.792193	-5.35145
SH2D2A	-0.535484	5.85873	-0.687994	0.507734	0.881047	-5.71959
CST8	-0.535356	5.72974	-0.627594	0.544903	0.897829	-5.75869
SFMBT1	0.535335	7.99854	1.6734	0.126453	0.689206	-4.70138
DIO2	0.534947	7.02991	1.29807	0.224572	0.758366	-5.16113
THEG	-0.534855	5.23372	-0.578496	0.576244	0.906325	-5.78805
SYT11	0.534522	5.43929	0.758023	0.466632	0.866338	-5.67023
WNT2	-0.534093	8.25874	-2.7856	0.0199793	0.481536	-3.09143
TNK2	-0.533898	11.0102	-3.09264	0.0119351	0.420182	-2.62881
DPH7	-0.533522	7.85438	-2.00932	0.0734289	0.621129	-4.24109
GCM1	-0.532393	5.55986	-1.00227	0.340799	0.813789	-5.46635
ACPP	-0.532329	5.56993	-0.809335	0.437915	0.85717	-5.6314
ATN1	0.532311	7.04006	1.27467	0.232405	0.763113	-5.18734
TRIM6-TRIM34	-0.532107	10.0429	-1.55347	0.152616	0.715867	-4.85567
SLC7A6	-0.531929	6.65336	-1.17983	0.266469	0.781084	-5.29006
CPNE2	0.531917	7.1543	0.967574	0.356993	0.823651	-5.49816
MAGEL2	0.531798	6.75679	1.42854	0.184845	0.73128	-5.00935
ITGB1BP2	0.531766	7.10886	1.23942	0.244625	0.77036	-5.22617
APLN	-0.531671	7.73461	-2.12031	0.0611114	0.596099	-4.082
PECAM1	0.531594	6.69753	0.870309	0.405361	0.840565	-5.58242
TDGF1	-0.531293	2.89923	-0.908543	0.385825	0.83191	-5.55018
IQGAP2	0.531161	12.2836	4.69069	0.000952311	0.224992	-0.383945
SYNE1	-0.531009	10.1216	-2.56769	0.0288512	0.513404	-3.4199
UBE2O	-0.530956	7.57398	-1.43952	0.181793	0.729177	-4.99616
C22orf23	0.530818	7.1921	1.98656	0.0762308	0.622932	-4.27335
CYP2B6	-0.530747	13.265	-1.09193	0.301499	0.796215	-5.38006
FRMD5	0.530697	7.2944	1.45774	0.176825	0.72406	-4.97412
AS3MT	0.530359	10.1124	3.86371	0.00338708	0.34253	-1.49989
SCLT1	0.530008	7.93294	1.39657	0.193979	0.738707	-5.0474
LYPD1	0.529296	7.49256	1.62696	0.136065	0.700183	-4.76185
KCNA3	-0.52919	6.7554	-1.26094	0.237102	0.764947	-5.20255
MYO1F	0.528826	5.58414	0.772892	0.458187	0.863165	-5.6592
GPCPD1	0.528724	12.9903	1.50751	0.16385	0.721968	-4.91309
CLDN7	-0.52858	5.36966	-0.770017	0.459812	0.864017	-5.66135
RPUSD1	0.528061	8.79872	5.00351	0.000604393	0.197938	0.00721096
PCOLCE	-0.527878	9.27208	-2.44412	0.0355324	0.532135	-3.60511
FAM13C	0.527828	5.8336	0.69799	0.501734	0.878336	-5.7128
PDE6D	-0.527805	9.20787	-2.60299	0.0271834	0.513404	-3.3668
NEDD4L	-0.527447	11.2665	-1.6051	0.140813	0.706142	-4.79001
SLC7A2	0.527287	11.2198	2.51157	0.0317152	0.517602	-3.50416
HEXB	-0.527174	11.668	-2.36798	0.0403889	0.548629	-3.71855
UBXN11	0.52714	6.18611	0.854493	0.41364	0.843453	-5.59541
REG4	0.526826	7.3232	2.01812	0.0723719	0.619229	-4.22858
ZNF688	-0.526734	7.25578	-1.10096	0.297746	0.794495	-5.37107
HAS1	-0.526584	5.71988	-0.818299	0.433022	0.855006	-5.62439
DLX5	0.526577	6.85394	0.906662	0.38677	0.831979	-5.55179
KLC2	-0.526239	7.79932	-1.01838	0.333466	0.811045	-5.45127
GPC1	-0.525244	9.12371	-2.11999	0.0611438	0.596099	-4.08246
ARSG	-0.52523	10.0375	-2.27614	0.0471187	0.567462	-3.85444
GPR137B	-0.52522	5.37964	-0.913414	0.383384	0.830718	-5.54599
SUDS3	-0.525085	12.2121	-4.21737	0.00194599	0.289407	-1.00869
CEBPD	0.525027	10.1488	2.29777	0.0454416	0.561269	-3.82254
S100B	-0.524863	6.2724	-1.28541	0.228781	0.762466	-5.17534
DVL2	-0.524643	6.38011	-0.859561	0.410975	0.840565	-5.59127
CWH43	0.524528	5.01828	0.68255	0.511019	0.881946	-5.72324
SOAT1	-0.524503	8.7578	-1.79271	0.104515	0.664725	-4.54216
SYNPO2	-0.524419	4.9671	-1.92121	0.0848493	0.636926	-4.36522
USP18	-0.524326	10.3365	-0.794639	0.446017	0.859343	-5.64274
PLEK2	0.524215	6.15523	1.0151	0.334951	0.811209	-5.45436
SYCN	-0.524213	6.10774	-1.25106	0.240532	0.767751	-5.21343
GSTM1	-0.524075	12.5503	-2.88303	0.0169576	0.46083	-2.94436
BNIP3	0.523846	14.6144	3.45468	0.00655644	0.387365	-2.09057
SLC5A1	-0.523775	6.44015	-1.12856	0.286487	0.790807	-5.34319
SCN1A	-0.523601	5.08454	-0.805721	0.439899	0.857195	-5.6342
RTKN2	0.523312	4.47788	0.611646	0.554975	0.901438	-5.76847
LNX1	-0.523158	8.42967	-2.44117	0.0357095	0.532135	-3.60952
NPTX1	-0.522916	6.83313	-1.21334	0.253998	0.773176	-5.2544
DPEP3	0.522793	6.11879	0.836632	0.423129	0.850516	-5.60985
PROSER2	-0.522592	3.97146	-0.839309	0.421698	0.849953	-5.6077
SEZ6L	0.522363	5.28608	0.771284	0.459096	0.863757	-5.6604
RCBTB1	0.522161	11.0485	3.24063	0.00933014	0.403884	-2.40746
LEP	-0.521671	3.49939	-1.0387	0.324392	0.804893	-5.43199
PROKR1	-0.521659	5.17375	-0.679573	0.512821	0.883119	-5.72523
SPC25	-0.521521	10.5477	-2.21466	0.0522229	0.578385	-3.94473
OPN4	0.521134	7.56317	1.3672	0.20271	0.742476	-5.08189
MSMB	0.520401	5.69243	0.641477	0.536222	0.893584	-5.74999
MPV17L	0.520318	7.29446	1.04073	0.323494	0.804788	-5.43005
TRIM13	-0.520201	7.83152	-1.18311	0.265228	0.779549	-5.28661
WDTC1	-0.520019	9.28782	-1.51382	0.162267	0.721842	-4.90527
PRSS35	0.519732	4.45298	0.699534	0.500811	0.878078	-5.71175
CAMK1G	0.51967	7.77268	1.95857	0.0798157	0.629103	-4.31284
HPS1	-0.519342	5.09282	-1.11891	0.290384	0.792293	-5.353
ERBB4	0.519262	3.18398	0.908549	0.385822	0.83191	-5.55017
AK1	-0.519067	7.58331	-1.98385	0.0765718	0.624161	-4.27719
CHL1	0.519002	4.30794	0.703585	0.498395	0.876247	-5.70897
ADAMTS10	-0.518868	7.73047	-1.46804	0.17407	0.72406	-4.9616
EDAR	0.518761	5.0171	0.959311	0.360932	0.826455	-5.5056
SPIB	-0.518631	6.99956	-2.1527	0.0579072	0.589255	-4.03506
TSPAN32	0.518615	5.21997	0.724497	0.486037	0.872082	-5.69439
NXPH1	0.518551	4.8985	0.668106	0.5198	0.887994	-5.73282
BTG4	0.518444	6.69761	0.753288	0.469342	0.866839	-5.6737
TNFRSF8	-0.518208	6.23231	-0.779734	0.454335	0.86153	-5.65407
PHTF1	-0.518103	8.19237	-2.64761	0.0252125	0.508588	-3.29961
MGMT	-0.518019	9.07751	-2.48819	0.0329898	0.519637	-3.53919
UGT2B28	-0.517951	8.86525	-1.32509	0.215804	0.753015	-5.13049
CD5L	-0.51768	12.923	-1.40688	0.190994	0.737196	-5.0352
GNAT2	-0.517679	8.0836	-1.35969	0.204995	0.744049	-5.09063
CYP51A1	0.517259	8.71744	2.5756	0.0284688	0.513404	-3.408
KRT25	-0.517184	4.78627	-0.550612	0.594475	0.912021	-5.80374
ANKRD12	0.517162	6.22131	1.16233	0.273173	0.785503	-5.30839
CDCA7	-0.51683	7.68719	-1.75499	0.111041	0.671256	-4.59306
VAV3	-0.516643	6.574	-1.27814	0.23123	0.762628	-5.18347
GRIPAP1	0.516636	9.92937	2.77601	0.0203046	0.481536	-3.1059
TRDN	-0.516271	5.79568	-0.65423	0.528319	0.891909	-5.74185
GPD2	-0.516267	11.5007	-3.36538	0.00759205	0.396261	-2.22223
NRK	-0.51617	5.40998	-0.733551	0.480747	0.869797	-5.68796
BACH1	0.516116	12.3368	3.41498	0.00699749	0.391439	-2.149
CYP7A1	0.515959	11.5744	1.11972	0.290055	0.792232	-5.35217
VEGFB	0.515725	8.53651	2.31313	0.0442861	0.560994	-3.79985
ARL2BP	-0.515263	9.05712	-3.11718	0.0114562	0.413911	-2.59199
SLITRK1	-0.515258	5.82983	-0.816423	0.434043	0.855376	-5.62586
DOC2B	-0.515123	5.6094	-0.699056	0.501097	0.87816	-5.71207
DCBLD2	-0.514801	5.52893	-0.570818	0.581233	0.908226	-5.79244
FCGR3A	-0.51419	9.27167	-1.8042	0.102598	0.66257	-4.52656
FCGR3B	-0.51419	9.27167	-1.8042	0.102598	0.66257	-4.52656
CES1	0.514147	15.29	1.28031	0.230497	0.762628	-5.18105
NETO1	-0.514095	6.24237	-0.644698	0.534219	0.892791	-5.74795
FZD2	0.51398	5.81616	0.971892	0.354947	0.822606	-5.49425
AGTRAP	-0.513738	8.36051	-2.039	0.0699215	0.616516	-4.19883
RPS6KA4	-0.513646	8.88092	-1.99828	0.0747764	0.621129	-4.25676
KIF22	-0.513628	9.50938	-2.92203	0.015882	0.452096	-2.88553
[truncated: 9,113 more rows]

## Sheet: Disease model
Differential gene expression profile induced by the disease model
Gene.symbol	logFC	AveExpr	t	P.Value	adj.P.Val	B
AKR1C3	7.82578	9.22645	10.9107	1.04e-06	0.000241957	6.21149
ITIH1	-6.58732	10.7383	-20.8195	2.75e-09	3.59e-06	11.7002
RAD51B	5.84965	9.24385	9.9851	2.28e-06	0.000377981	5.42221
MOGAT1	5.10117	9.68413	9.15249	4.88e-06	0.000626273	4.64931
IFI44L	4.85659	7.14043	8.43812	9.81e-06	0.00102787	3.93302
CFD	4.76499	6.97354	6.6263	7.26e-05	0.00374048	1.85948
GDPD3	4.73355	9.36671	18.9578	6.6e-09	5.76e-06	10.9621
PDXDC1	4.56778	9.59971	30.8004	6.83e-11	4.47e-07	14.414
ANKRD33B	-4.43925	8.61177	-19.578	4.88e-09	4.92e-06	11.2189
SEMA3E	4.35822	5.9837	5.40251	0.000350328	0.00897763	0.216085
CYP39A1	-4.23704	9.66876	-13.8972	1.17e-07	5.27e-05	8.34921
SEC14L4	-4.22918	9.58887	-28.2539	1.55e-10	5.06e-07	13.8746
ASIC5	4.05828	10.7037	21.2503	2.27e-09	3.59e-06	11.8576
OLIG1	-3.99552	6.51101	-10.7353	1.2e-06	0.00024327	6.06724
SQLE	-3.97198	8.67859	-11.4528	6.74e-07	0.00016974	6.64301
CIDEA	3.8658	7.39322	2.72837	0.0220806	0.122899	-4.04759
ACACB	-3.83616	7.31804	-5.40569	0.000348805	0.00897763	0.220634
CYP2C8	3.81429	10.5989	11.5365	6.32e-07	0.000162121	6.70774
TTN	3.73236	4.45691	10.1669	1.95e-06	0.00034224	5.58275
ABCD2	-3.65176	6.20885	-5.63993	0.000254081	0.0076109	0.551606
SAA1	3.57496	13.5474	6.42529	9.27e-05	0.0043356	1.60394
SCARA5	3.54378	10.3826	6.79819	5.91e-05	0.00326364	2.07371
CDPF1	-3.54048	6.81466	-5.30091	0.000402928	0.00970537	0.069996
TBC1D10A	-3.53462	7.37456	-4.9987	0.000616185	0.0125079	-0.373399
EGR1	-3.48708	10.3072	-10.5381	1.42e-06	0.000272746	5.90212
GSPT2	3.46113	6.79866	9.64776	3.08e-06	0.000457032	5.11665
CYP17A1	-3.44064	8.19462	-5.00258	0.000612781	0.0125001	-0.367618
CRYM	3.43075	8.62513	7.80832	1.89e-05	0.0016252	3.25654
PRTN3	3.37721	6.91303	5.17518	0.000480049	0.0107424	-0.112855
LCN2	3.36341	12.2619	4.32858	0.00165635	0.0232404	-1.4028
LY6D	3.33664	10.0948	7.40198	2.95e-05	0.00212165	2.79587
CYP4A11	-3.32263	6.78965	-5.75745	0.000217363	0.00704331	0.714651
MARCO	-3.29643	7.36152	-5.27292	0.000418864	0.00988682	0.0294932
TREH	3.28057	8.45454	7.38013	3.02e-05	0.00214958	2.77054
CYP51A1	-3.22434	10.071	-16.7483	2.09e-08	1.37e-05	9.94562
NPNT	3.16916	7.64301	8.95254	5.91e-06	0.000715995	4.45401
CTSE	3.15586	9.58254	4.53099	0.00122035	0.0191809	-1.08535
PLIN4	3.0715	9.6052	6.35668	0.000100943	0.00455566	1.51545
TMEM45A	3.06929	6.35749	8.54978	8.77e-06	0.000965045	4.04843
ASIP	3.03662	9.32259	18.6513	7.68e-09	5.91e-06	10.8308
CCNB1IP1	3.02698	5.73394	6.6271	7.25e-05	0.00374048	1.86049
FMO3	-2.98241	6.57467	-2.83434	0.0184768	0.109882	-3.86997
NOXO1	2.96991	5.96665	19.8385	4.31e-09	4.71e-06	11.3234
APOA4	2.9078	14.3055	21.8311	1.76e-09	3.29e-06	12.0626
PRSS8	-2.85881	6.38612	-11.8299	5.04e-07	0.00013508	6.93076
MOXD1	2.76969	8.27981	1.67036	0.127193	0.340648	-5.71764
WFDC2	2.74772	10.2914	10.5465	1.41e-06	0.000272746	5.90921
SLC4A5	2.74099	5.03655	5.869	0.000187756	0.00650144	0.867592
CYP46A1	2.71576	9.34873	9.05711	5.34e-06	0.000672547	4.55664
ITGA8	2.71484	4.9497	7.7167	2.09e-05	0.001697	3.15438
RPGRIP1	-2.67077	8.11744	-3.9195	0.00312471	0.0352664	-2.06001
KLHDC8A	-2.63012	5.8376	-5.57606	0.0002768	0.00796394	0.462145
FAM110C	-2.60675	7.28646	-3.38892	0.00734631	0.0626519	-2.93775
CYFIP2	2.58684	8.40336	8.5209	9.03e-06	0.000973296	4.01871
FMO2	-2.57495	8.36504	-5.28084	0.000414287	0.00987874	0.0409657
PTTG1	-2.54699	12.7684	-13.7872	1.26e-07	5.48e-05	8.27988
SLFN12L	2.53997	6.66744	3.5732	0.00543917	0.0515689	-2.63033
FDPS	-2.53432	10.4722	-9.41626	3.81e-06	0.00052531	4.90106
CIDEC	2.52997	7.21634	4.03308	0.00261392	0.0316127	-1.87558
STAR	-2.52962	7.24677	-4.84056	0.000773609	0.0144589	-0.610669
RERG	-2.52271	6.24455	-7.35594	3.11e-05	0.00218576	2.74242
AMACR	-2.52059	12.8626	-24.6082	5.7e-10	1.24e-06	12.9391
USP39	-2.51122	9.9901	-9.47835	3.6e-06	0.000504591	4.95936
LPIN1	-2.49864	10.3235	-8.10211	1.39e-05	0.00127754	3.57761
ARHGEF16	-2.47659	5.9581	-5.27252	0.000419095	0.00988682	0.028917
TUBA8	-2.46419	7.17069	-6.08978	0.000141219	0.00553501	1.16503
MMP20	-2.4561	4.51494	-2.71803	0.0224682	0.124054	-4.06488
ATP11A	2.45502	9.89475	9.29067	4.28e-06	0.000575784	4.78201
DMP1	-2.44491	4.40687	-3.19091	0.0101847	0.0775614	-3.27008
CPB1	2.44063	5.10041	5.17187	0.000482281	0.010774	-0.117698
VIT	-2.43818	4.70532	-4.05941	0.00250855	0.0306665	-1.83302
ANXA2	2.42057	11.0098	9.04316	5.41e-06	0.000675087	4.543
SLC22A7	2.4084	12.2035	5.87961	0.000185177	0.00646899	0.882039
HOXA10	2.40802	4.87207	3.64515	0.00484182	0.0477685	-2.51096
NCAPG	2.39255	4.51256	2.72014	0.0223884	0.123822	-4.06135
NEFH	-2.36662	5.54559	-4.52591	0.00122966	0.0192554	-1.09326
TRIM31	-2.36297	5.1787	-2.79675	0.0196816	0.114512	-3.93304
CAMK2B	-2.33599	7.91133	-4.32654	0.00166149	0.0232876	-1.40602
SPAG4	2.31903	6.80512	4.191	0.00204527	0.0266679	-1.62158
FXYD6	2.30609	4.31827	1.75002	0.112059	0.317592	-5.6035
WDR86	2.30575	6.89303	6.63612	7.17e-05	0.00374048	1.87183
SLX1A	-2.296	5.67982	-3.14921	0.0109146	0.0805882	-3.34022
SLX1B	-2.296	5.67982	-3.14921	0.0109146	0.0805882	-3.34022
KCNJ1	-2.29536	5.42662	-4.5876	0.00112161	0.0181495	-0.997569
TMEM87A	2.29149	8.51984	4.15839	0.00215094	0.0275788	-1.67379
CDKN1A	2.2873	8.42978	2.86816	0.0174567	0.106242	-3.81316
SOX11	-2.27097	3.93438	-2.98759	0.0142905	0.0953504	-3.61228
ABCC10	-2.26658	4.72149	-3.26307	0.00903788	0.0721432	-3.14879
PCTP	-2.26513	10.5447	-6.22224	0.000119405	0.00507478	1.34019
NOG	-2.26103	5.28654	-4.00416	0.00273501	0.0324018	-1.9224
GAL3ST1	2.25729	8.95467	13.2902	1.76e-07	6.56e-05	7.95857
GZMH	2.25671	2.06141	2.04692	0.0691321	0.238052	-5.1563
FKTN	-2.25284	6.94288	-3.21255	0.00982576	0.0760472	-3.23368
PMVK	-2.25283	9.47714	-19.1705	5.94e-09	5.56e-06	11.0514
CTSH	-2.25087	13.2451	-17.9992	1.07e-08	7.78e-06	10.5415
GPNMB	2.24584	6.46355	5.89216	0.000182174	0.00640276	0.899116
MPV17L	-2.24334	8.15597	-6.41278	9.42e-05	0.00434826	1.58786
WIF1	-2.23644	3.91625	-2.83414	0.018483	0.109882	-3.8703
NANOG	-2.23236	2.60803	-2.99267	0.0141696	0.0947934	-3.60373
POF1B	-2.22883	4.5428	-2.1018	0.0631354	0.22539	-5.07049
MAP1B	-2.22667	5.22609	-3.82087	0.00365358	0.0392041	-2.22129
ARHGEF10	2.22335	7.59622	3.8004	0.00377468	0.0401862	-2.25488
ZSWIM6	-2.20634	6.1158	-3.99172	0.00278889	0.0327733	-1.94257
KRTAP13-2	-2.20301	5.10503	-2.56645	0.0290004	0.143444	-4.31736
PDE6C	-2.1965	6.01302	-3.5544	0.00560762	0.0525479	-2.66159
ABCA3	2.1905	11.9387	18.7469	7.32e-09	5.91e-06	10.8721
SLFN13	-2.18096	6.95489	-4.68238	0.000974825	0.0166165	-0.851555
PTGIS	-2.17612	5.51135	-3.36265	0.00767018	0.06416	-2.98175
MAGEB1	-2.17556	5.42404	-2.20883	0.0528452	0.20419	-4.90085
DNASE1	2.17501	8.03085	6.48196	8.65e-05	0.00416301	1.67654
SERPINA5	2.17224	5.48873	6.12592	0.000134869	0.0054041	1.21306
NTRK2	2.16606	10.5068	10.7762	1.16e-06	0.00024327	6.10111
APCS	2.16204	14.4735	7.78008	1.95e-05	0.0016252	3.22516
ELOVL4	2.16047	4.04662	2.45165	0.0351808	0.161184	-4.50691
BPIFA1	-2.15792	3.85217	-2.48985	0.0329917	0.155638	-4.44404
RHOBTB2	-2.15404	6.34121	-3.69787	0.00444778	0.0450665	-2.42375
PCGF2	-2.15313	5.84858	-2.68531	0.0237404	0.128866	-4.11956
TM7SF2	-2.1487	12.2669	-12.9826	2.17e-07	7.48e-05	7.7528
TM4SF20	2.14235	6.19049	5.18318	0.000474698	0.0107143	-0.101153
PTK6	2.13169	5.7938	3.08424	0.0121609	0.0858575	-3.44957
GKN1	-2.12922	6.06752	-4.49249	0.00129278	0.0198402	-1.14532
ZNF616	2.12432	5.28463	3.79582	0.00380234	0.0402722	-2.2624
HOXB4	-2.12024	6.30621	-5.39801	0.000352494	0.00897763	0.209647
ASB12	-2.10988	4.10742	-2.5336	0.0306494	0.148769	-4.37177
CHST14	2.10951	6.63264	3.31892	0.00824225	0.0676061	-3.05504
JPH2	-2.1073	7.0676	-4.89837	0.000711567	0.0138002	-0.523511
CDK1	2.09704	7.55092	3.58033	0.00537666	0.0513016	-2.61847
POU1F1	-2.09534	5.28674	-3.1119	0.0116135	0.083534	-3.40302
TC2N	-2.09365	4.91271	-4.86382	0.000747978	0.0141296	-0.575544
GABBR1	2.09136	5.94736	3.46866	0.00644756	0.0577113	-2.80446
CYP1B1	2.08063	7.04251	3.64683	0.00482868	0.0477434	-2.50817
CADPS	2.07754	4.37486	2.60695	0.0270885	0.13836	-4.25011
REG3G	2.07279	4.9294	1.2075	0.256253	0.507335	-6.31494
CAP2	2.06123	7.75895	6.93437	5.03e-05	0.00291726	2.24066
TUBB2B	-2.06051	5.20708	-3.43703	0.00678955	0.0596124	-2.85728
SLC26A5	-2.05452	4.78908	-2.67284	0.024244	0.13034	-4.14037
SORL1	2.04903	8.7228	8.35493	1.07e-05	0.00107537	3.84616
CD36	2.04617	12.3071	11.9349	4.65e-07	0.00012962	7.0092
FAM83F	2.02945	5.4269	2.46545	0.0343738	0.159683	-4.48422
CALML4	2.02346	8.44002	5.01219	0.000604435	0.0124046	-0.353311
FITM1	2.02223	11.6121	9.60786	3.2e-06	0.000465102	5.07985
ISYNA1	2.01868	6.77412	3.8883	0.00328271	0.0365424	-2.11091
STK11IP	-2.01252	5.72212	-2.03688	0.0702875	0.240747	-5.17191
SAG	-2.00473	6.20516	-2.60524	0.027167	0.138603	-4.25297
NPFFR2	-2.00317	5.37753	-5.35781	0.000372499	0.00923558	0.151997
PCDHB11	-2.00281	5.20992	-2.95895	0.0149921	0.0974488	-3.66049
GUCY2C	1.99982	7.49859	5.85994	0.00018999	0.00650144	0.85524
GSX2	-1.99793	4.90025	-2.63771	0.0257211	0.134471	-4.19892
DKK4	1.99575	5.86444	2.51292	0.031735	0.151899	-4.40595
NR1D1	-1.99482	7.75462	-2.4749	0.033832	0.158116	-4.46867
CAMK1D	-1.99236	10.5505	-6.93381	5.04e-05	0.00291726	2.23997
GOLM1	1.98884	8.97861	8.31973	1.11e-05	0.0010978	3.80919
TRPC4	-1.98647	5.38603	-2.96346	0.0148792	0.0971837	-3.65289
AKR1B1	1.98346	10.6973	19.9168	4.16e-09	4.71e-06	11.3545
CAPN9	-1.96773	6.52945	-3.6451	0.00484217	0.0477685	-2.51104
S100A8	1.96559	9.64666	5.73199	0.000224801	0.00712499	0.679503
GNAT1	1.95429	6.63133	2.72717	0.0221251	0.123042	-4.04959
SLC41A2	1.95127	11.4159	6.81215	5.81e-05	0.00323741	2.09094
TGFB3	-1.94857	4.35666	-3.41055	0.00709038	0.0613981	-2.90156
RAB3A	1.94851	7.49459	2.82081	0.0189016	0.111661	-3.89268
PLA2G1B	-1.94844	5.04931	-3.00234	0.0139423	0.0938402	-3.58745
NCKAP5L	1.94753	6.84512	2.23253	0.0507962	0.200474	-4.86291
GZMK	-1.94496	5.74136	-2.62502	0.0262767	0.136179	-4.22006
HMGCS1	-1.94458	13.2749	-15.5717	4.1e-08	2.44e-05	9.33047
TREM2	-1.94139	6.57784	-2.41007	0.0377278	0.168278	-4.57512
CDCA5	1.93982	7.55958	2.91237	0.0162088	0.101975	-3.73884
GTF2A1L	1.93832	4.51909	2.96276	0.0148967	0.0971837	-3.65407
RBFOX1	-1.9326	4.94391	-2.38567	0.0393061	0.172554	-4.61501
PRLR	-1.92896	9.70964	-9.3266	4.14e-06	0.000564983	4.81623
AMN	1.92843	6.99613	4.11221	0.00231057	0.0290843	-1.74793
PLEKHB2	-1.92098	8.83042	-4.84961	0.000763521	0.0143404	-0.596985
ALPPL2	-1.91669	4.34807	-3.81613	0.00368125	0.0394193	-2.22906
EXTL1	1.9141	8.49162	5.97974	0.000162627	0.00616711	1.01765
SERPINB1	-1.91094	9.69648	-3.45566	0.00658595	0.0584519	-2.82617
FHL5	1.90944	5.50311	2.79759	0.0196536	0.114431	-3.93163
ARG2	1.90765	6.27251	3.22651	0.00960132	0.0752409	-3.21023
KCNE3	-1.90228	6.11201	-2.44204	0.0357543	0.16303	-4.52271
GALC	-1.89823	7.09215	-3.95623	0.00294894	0.0339857	-2.00022
HORMAD1	-1.89749	4.65701	-3.79279	0.00382076	0.0403693	-2.26738
AFP	-1.89005	7.38655	-6.19379	0.000123762	0.00517437	1.30278
PIK3AP1	-1.88823	5.87227	-2.34744	0.04191	0.180031	-4.67731
GNAI1	1.88816	10.4314	10.8293	1.11e-06	0.000242608	6.14487
SLC15A5	1.88369	6.14117	2.86589	0.0175233	0.106501	-3.81697
ALOX15	1.88264	6.08413	4.27909	0.00178637	0.0245129	-1.48123
CYP8B1	-1.88181	13.6417	-5.55325	0.000285434	0.00808793	0.43006
ZFR2	-1.87434	4.36345	-3.46109	0.00652776	0.0581463	-2.8171
AVPR1A	-1.87243	10.4062	-10.7654	1.17e-06	0.00024327	6.09215
SERPINA12	1.8707	12.2535	4.62188	0.00106596	0.0176474	-0.944608
MKI67	1.86882	6.65754	3.07926	0.0122623	0.0864905	-3.45797
ITIH5	-1.86574	10.6492	-17.7579	1.21e-08	8.36e-06	10.4309
ESRP1	-1.86565	4.83242	-2.10225	0.0630885	0.225284	-5.06978
KMT2D	-1.86261	7.10788	-2.65642	0.0249235	0.132632	-4.16775
COL4A3	-1.85944	5.00639	-3.18967	0.0102057	0.0776306	-3.27217
ASNS	1.85919	10.5157	6.09278	0.000140679	0.00553042	1.16903
HSD3B2	-1.85891	5.19281	-2.40018	0.0383599	0.169917	-4.5913
EDAR	-1.85646	5.68595	-3.16925	0.0105573	0.0792232	-3.3065
MORC1	1.85559	3.31067	2.51065	0.031857	0.152318	-4.40972
SYCP1	-1.8503	5.29528	-1.98017	0.0771587	0.255265	-5.25948
WDR4	1.8497	7.73134	2.92465	0.0158787	0.101103	-3.71819
C10orf82	-1.84873	3.8459	-2.23473	0.0506105	0.200043	-4.85939
ALDOC	-1.84709	9.98972	-9.86932	2.53e-06	0.000408447	5.31847
TMEM45B	1.8452	7.14106	5.361	0.000370867	0.00921732	0.156583
SULF2	1.84474	9.86274	12.2638	3.64e-07	0.000108326	7.25008
WNT4	-1.84362	6.47961	-3.03478	0.0132068	0.0909468	-3.53284
ZFP14	1.84212	5.81052	3.85506	0.00346034	0.0379391	-2.16527
TFAP2D	-1.84048	4.04964	-2.33742	0.0426201	0.181562	-4.6936
HS3ST1	1.84024	5.23194	2.33143	0.04305	0.182502	-4.70332
FBXO32	-1.84003	6.34487	-2.69667	0.0232905	0.126987	-4.10057
STAP1	1.83084	8.21107	7.57256	2.44e-05	0.00188058	2.99166
HOXD10	-1.82674	3.74964	-2.58698	0.0280152	0.141001	-4.2833
FAM131B	1.82604	3.83244	1.50977	0.16341	0.39485	-5.93859
DUOXA1	-1.82532	5.4086	-5.03501	0.000585117	0.0121257	-0.31942
SLCO1A2	1.82124	5.43261	2.07939	0.0655217	0.230259	-5.10563
SLAMF8	-1.81624	5.82131	-1.92843	0.0839787	0.268925	-5.33849
TMEFF2	-1.81202	6.57452	-2.82446	0.0187859	0.111128	-3.88655
EGR4	-1.81094	6.66571	-3.81058	0.00371395	0.0396892	-2.23817
GRIN1	-1.80926	7.5288	-3.40911	0.00710712	0.0614832	-2.90397
IGFBP2	-1.80821	13.8975	-4.28105	0.00178101	0.0245129	-1.47812
HOXA4	1.80375	4.34257	2.28862	0.0462504	0.190795	-4.77265
PDGFD	-1.80264	3.85425	-1.61042	0.139774	0.359697	-5.80161
SREBF1	1.8008	12.8489	8.6171	8.2e-06	0.000910041	4.11738
IFT122	1.78291	4.9436	2.41863	0.0371891	0.16667	-4.5611
CHRNA1	1.78278	6.15747	2.32954	0.0431865	0.182903	-4.70638
SLC1A1	-1.78164	6.52269	-2.87494	0.017259	0.10548	-3.80176
CCNB2	1.77386	6.95301	3.01664	0.013613	0.0926359	-3.56337
TCN2	1.77032	12.0448	14.8698	6.27e-08	3.29e-05	8.93533
GOT1	-1.76612	12.509	-11.0192	9.52e-07	0.000226669	6.29965
ZBTB21	1.75691	7.83007	3.89081	0.00326974	0.03646	-2.10683
RCAN2	1.75145	9.95743	5.76683	0.000214688	0.00699577	0.727586
POMC	-1.75048	6.13003	-3.47349	0.00639697	0.0574457	-2.7964
SERPINA3	1.74961	12.6239	4.8402	0.00077401	0.0144589	-0.611209
AP3B2	-1.74872	6.74147	-4.02948	0.00262866	0.0316513	-1.88139
HIC2	-1.74612	8.0498	-3.39028	0.00732992	0.0625936	-2.93547
CACNA1E	1.74108	5.82741	4.18267	0.00207173	0.0268525	-1.63491
ZSCAN2	1.74084	4.31495	1.82925	0.0986588	0.294335	-5.48732
HEATR5B	-1.74065	6.121	-3.31974	0.00823125	0.0675582	-3.05369
ASPRV1	-1.73963	6.39774	-3.2508	0.00922303	0.0728659	-3.1694
THRSP	1.73335	13.5849	4.7079	0.0009389	0.0161939	-0.812448
GPC1	1.73279	8.51994	5.10348	0.000531009	0.0114145	-0.218163
LSM14A	1.73201	4.10935	1.71339	0.118803	0.328249	-5.65634
BCAN	-1.72451	6.86855	-4.23813	0.00190215	0.0253834	-1.54638
THOP1	-1.7226	6.28627	-3.47453	0.00638612	0.057418	-2.79467
PRKCH	-1.72122	6.19876	-3.7989	0.00378374	0.0402054	-2.25736
ATOH8	-1.71471	6.54547	-2.96265	0.0148994	0.0971837	-3.65425
CEACAM1	-1.70761	5.53914	-2.99053	0.0142205	0.0950768	-3.60734
GBP6	1.70715	10.1026	2.84246	0.0182264	0.108802	-3.85633
TFAP2B	-1.70712	5.04166	-2.54861	0.029885	0.146526	-4.34693
TINAG	1.70659	5.64746	3.05051	0.0128645	0.0894366	-3.50636
ZNF423	1.704	3.1572	3.37074	0.00756892	0.0635974	-2.9682
ILDR1	1.70303	3.71021	3.01235	0.0137109	0.0928804	-3.57059
EGR2	1.70168	6.1736	2.86578	0.0175266	0.106501	-3.81716
ABHD8	1.69997	4.16306	2.97414	0.0146157	0.0962445	-3.63492
TMED6	1.69603	3.57399	2.05549	0.0681622	0.236061	-5.14297
SPOCK2	1.69468	5.29856	4.78249	0.000841783	0.0151371	-0.698693
MAS1	1.69368	4.67453	1.65352	0.13062	0.346284	-5.7414
MEOX2	1.69269	4.16527	2.24951	0.0493765	0.197559	-4.83566
ALAS2	1.69001	11.3896	8.38849	1.03e-05	0.00105553	3.88129
RPL3L	1.68977	5.0611	3.91964	0.00312404	0.0352664	-2.05978
RNF114	-1.68872	11.7662	-14.4861	7.98e-08	4.02e-05	8.70969
FABP6	1.68647	5.29739	2.64791	0.0252834	0.133408	-4.18194
INSL6	1.6826	5.75329	2.34588	0.0420198	0.180177	-4.67985
TPMT	1.68069	12.7321	14.4211	8.32e-08	4.03e-05	8.67073
GPR35	1.68029	5.74383	2.34156	0.0423253	0.180836	-4.68687
NUPR1	1.67989	6.90148	3.7355	0.00418725	0.0431616	-2.36167
AURKC	1.67968	6.49472	5.08956	0.00054156	0.0114748	-0.238697
ZFP1	1.6784	7.71868	2.81893	0.0189614	0.111863	-3.89583
LEFTY1	-1.67659	7.48865	-5.94364	0.000170395	0.00627829	0.96892
IL20	-1.67534	6.78543	-2.72952	0.0220377	0.122816	-4.04566
ANXA8L1	1.67323	6.57903	3.41787	0.00700592	0.060859	-2.88933
ANXA8	1.67323	6.57903	3.41787	0.00700592	0.060859	-2.88933
CA12	-1.67192	5.50014	-2.25105	0.0492491	0.197524	-4.83318
FASLG	-1.67184	5.58357	-2.38705	0.0392151	0.172328	-4.61276
IL1A	1.67061	6.79326	3.58921	0.00529988	0.0508284	-2.60373
EOMES	1.66876	5.79222	3.76355	0.00400339	0.041627	-2.31546
AMIGO1	-1.66839	6.03513	-1.75602	0.110989	0.315721	-5.5948
RCC1	1.66312	7.48356	2.63705	0.0257497	0.134566	-4.20002
CST9L	1.65561	4.78831	1.8295	0.098619	0.294335	-5.48695
SOCS2	-1.655	10.0288	-4.82672	0.000789304	0.0145737	-0.631605
RASAL2	-1.65174	7.43353	-3.66076	0.0047215	0.0469318	-2.48512
CHCHD6	1.64996	8.88832	5.03468	0.000585393	0.0121257	-0.319912
LTC4S	-1.6451	6.20414	-3.55852	0.00557023	0.0525237	-2.65473
PALM	-1.6446	6.17511	-2.21379	0.0524103	0.203652	-4.89293
RAB6B	-1.64391	5.16623	-2.76284	0.0208362	0.118801	-3.98987
EGFL6	-1.64334	5.19607	-1.92637	0.0842623	0.269372	-5.34162
TMEM229B	1.64275	5.11824	3.39646	0.00725604	0.0621567	-2.92513
GHRH	1.64249	4.91435	3.35544	0.00776157	0.0646353	-2.99383
PROKR1	-1.63977	6.25446	-2.20972	0.0527667	0.20419	-4.89942
ODF4	-1.63929	5.33177	-2.13906	0.0593519	0.217929	-5.01176
PCP4	-1.63887	4.76783	-2.07793	0.0656801	0.230398	-5.10792
IL4	1.63746	5.37277	5.54561	0.000288393	0.00813654	0.419289
SMYD1	1.63252	7.52477	2.90032	0.0165397	0.103057	-3.7591
KCNJ5	-1.63111	5.84319	-1.8356	0.0976521	0.292934	-5.4779
SCAMP1	-1.62923	11.3942	-13.0764	2.03e-07	7.2e-05	7.81617
PCDHB8	-1.6292	4.20597	-1.91908	0.0852704	0.270963	-5.35267
CACNA1G	1.62794	4.66856	1.71759	0.118011	0.327209	-5.65031
SNTG2	1.62636	9.03404	10.8936	1.05e-06	0.000241957	6.19758
GJA8	-1.62531	6.20076	-2.59091	0.0278303	0.140375	-4.27677
PPARG	1.61998	8.69305	7.73788	2.04e-05	0.00167944	3.17809
CXCL6	-1.61917	5.20982	-1.57581	0.147536	0.371931	-5.8493
DSCAM	-1.61661	6.51332	-2.00175	0.0744726	0.249453	-5.22628
BST1	1.61524	5.1451	2.16527	0.0568217	0.212712	-4.97024
NKX2-2	-1.61399	4.95656	-2.04531	0.0693162	0.238418	-5.1588
CLDN16	-1.61348	5.05639	-3.22205	0.00967246	0.0754472	-3.21772
MANSC1	1.61145	7.71603	8.31161	1.12e-05	0.00109862	3.80065
NAGK	1.61013	11.1561	13.2222	1.84e-07	6.69e-05	7.91356
FGF21	1.60793	8.37891	3.06089	0.0126438	0.088444	-3.48889
CBWD1	-1.60759	7.41416	-1.93006	0.0837556	0.268605	-5.33601
IDO1	-1.60721	5.98772	-2.84334	0.0181994	0.10869	-3.85485
PROCR	1.60127	6.11181	2.87507	0.0172554	0.10548	-3.80155
EZR	-1.59754	9.55359	-4.09936	0.00235721	0.0293888	-1.76862
SLC25A24	-1.59506	5.51571	-2.71492	0.022586	0.124315	-4.07008
CRX	-1.59357	6.61495	-2.27227	0.0475326	0.193899	-4.79902
UPK2	-1.59193	6.91173	-2.28764	0.0463265	0.190831	-4.77423
ADRB3	-1.59038	5.92842	-1.57038	0.148788	0.373602	-5.85673
SAA2-SAA4	1.58831	15.1766	12.4418	3.2e-07	9.96e-05	7.3775
TNFAIP2	-1.58543	9.8106	-16.286	2.71e-08	1.69e-05	9.71062
ZNF821	1.58462	6.48567	3.89278	0.00325954	0.0363773	-2.1036
ACOT1	-1.58388	10.2416	-2.91553	0.0161231	0.101581	-3.73352
EBI3	-1.58311	6.70836	-2.09508	0.0638426	0.226801	-5.08105
MSI1	1.58186	5.13393	2.49439	0.0327405	0.154832	-4.43655
ADAM15	-1.57983	7.25401	-2.97815	0.0145178	0.0959994	-3.62816
REG3A	1.57695	8.07499	1.38942	0.196201	0.436471	-6.09515
BSND	-1.57685	5.83374	-2.98698	0.0143051	0.095399	-3.61331
GRIA3	1.57453	5.74861	2.29413	0.0458257	0.189785	-4.76374
CLEC10A	1.57285	6.93619	2.75471	0.0211234	0.119854	-4.0035
TXNIP	-1.56863	11.2129	-4.9728	0.000639416	0.0127795	-0.412004
GPX6	-1.56784	6.85916	-2.74651	0.0214167	0.120831	-4.01722
GNA14	1.56445	9.26139	10.7291	1.21e-06	0.00024327	6.06205
FOXD1	-1.56362	3.83109	-2.72854	0.0220741	0.122899	-4.0473
FBXO2	-1.563	4.80746	-1.85089	0.095265	0.288951	-5.45515
ROPN1	1.56286	5.55078	2.07072	0.0664682	0.232346	-5.1192
BCAM	-1.56193	6.63399	-2.42939	0.0365226	0.165013	-4.54346
SLCO2A1	-1.55937	11.1469	-10.2988	1.74e-06	0.000315718	5.69751
GSG1	-1.55911	4.94863	-2.07664	0.0658209	0.230638	-5.10994
OLAH	-1.55568	5.27982	-1.75583	0.111023	0.315721	-5.59508
STAC2	-1.55472	6.52164	-2.91548	0.0161244	0.101581	-3.7336
S100A4	1.55394	6.68519	2.79132	0.0198621	0.115	-3.94215
LTBP1	1.55277	7.48197	3.13706	0.0111373	0.0818632	-3.36067
MADD	-1.54971	5.71244	-2.07313	0.0662035	0.231792	-5.11542
WDFY1	1.5492	10.3138	3.31991	0.00822888	0.0675582	-3.05339
ANK3	-1.54632	9.48536	-5.69306	0.000236713	0.00732581	0.625568
PCLO	1.54611	6.51548	2.19977	0.053649	0.205838	-4.91531
ACSBG1	1.54604	5.79026	2.70895	0.0228141	0.125067	-4.08006
TOR3A	1.54473	7.96292	3.73347	0.00420088	0.043268	-2.36501
CDH20	-1.54337	5.8147	-2.84576	0.0181258	0.10842	-3.85079
ATXN7	-1.54249	6.06415	-2.57271	0.0286965	0.142676	-4.30698
CD207	-1.54134	6.44892	-2.28813	0.0462886	0.190795	-4.77344
SFSWAP	-1.54032	7.86693	-4.30418	0.00171913	0.0239162	-1.44142
LEPR	-1.53958	7.499	-5.95321	0.000168297	0.00626216	0.981864
GAD1	-1.53821	5.53616	-2.73506	0.0218334	0.122512	-4.03639
TESC	-1.53698	5.86409	-2.235	0.0505878	0.200013	-4.85896
LYPLAL1	1.53373	11.453	13.3417	1.69e-07	6.52e-05	7.99249
PPP1R14D	-1.53279	4.10369	-2.34493	0.0420868	0.180346	-4.68139
CLSTN3	1.53178	9.09769	4.27836	0.00178835	0.0245145	-1.48239
NPAS3	-1.53112	5.27257	-2.49163	0.0328927	0.155282	-4.44109
COL13A1	-1.52889	7.87515	-4.58199	0.00113099	0.0182292	-1.00624
KRT25	1.51948	4.28511	1.42708	0.185379	0.422606	-6.04705
ACOT11	1.5194	5.8024	2.22181	0.0517137	0.202155	-4.88009
LGALS4	-1.51897	8.52969	-5.19394	0.000467597	0.0106273	-0.0854191
KLHL7	-1.51786	10.1358	-10.4929	1.47e-06	0.00027925	5.86379
SRF	-1.51736	8.82023	-4.07815	0.00243631	0.0300317	-1.80278
SCUBE1	-1.51712	6.37872	-2.07934	0.0655275	0.230259	-5.10571
C5	-1.51634	14.4273	-13.4849	1.54e-07	6.29e-05	8.0861
DPH2	1.51134	6.16025	2.72374	0.0222531	0.12323	-4.05532
CDKN2C	-1.50997	9.75763	-6.97595	4.79e-05	0.00285297	2.29115
TMEM98	1.50872	9.2834	3.42716	0.00690009	0.0602799	-2.87378
TBX5	-1.50765	6.15673	-2.16115	0.0572123	0.21358	-4.97677
SP5	1.50724	7.23279	2.54642	0.0299952	0.146871	-4.35056
TNRC18	-1.50168	7.0175	-1.63434	0.134626	0.352197	-5.76831
NSDHL	-1.50135	10.985	-9.16864	4.81e-06	0.000624533	4.66492
HTR2B	1.50122	4.28764	2.45425	0.0350273	0.160991	-4.50263
RAD23A	-1.49981	8.62589	-2.63205	0.0259676	0.135433	-4.20836
RIPK3	1.49923	6.05956	2.36774	0.0405065	0.175992	-4.64425
CCL24	-1.49912	5.68613	-2.1949	0.0540865	0.206971	-4.92308
SLC5A9	-1.49683	5.96156	-1.79522	0.104222	0.304072	-5.53753
PRAP1	-1.49201	6.7412	-2.52301	0.0312006	0.150297	-4.38928
AATK	1.49177	7.83501	3.04927	0.0128911	0.0895263	-3.50844
ZNF688	1.49109	6.7736	3.96403	0.00291292	0.0337281	-1.98753
RAP1GAP	1.48961	8.12908	5.22699	0.0004465	0.0102546	-0.0372196
PIGX	-1.48939	10.6774	-11.3798	7.14e-07	0.000176372	6.58611
RUFY2	-1.48832	6.45891	-2.27464	0.0473453	0.193566	-4.79521
SIX1	-1.48181	5.07484	-2.09938	0.0633897	0.22599	-5.0743
TBX4	-1.48083	5.09248	-1.67004	0.127258	0.34075	-5.71809
SPHK2	-1.47902	9.62448	-7.76156	1.99e-05	0.00164743	3.20453
PRL	1.47286	4.84084	2.80954	0.0192629	0.11318	-3.91159
DHX40	-1.47267	10.5574	-9.57505	3.29e-06	0.000473954	5.04946
CXCR5	-1.47187	5.54909	-1.96248	0.0794298	0.260149	-5.2866
IRS2	-1.47147	8.10187	-5.62411	0.000259515	0.00770365	0.529502
LYZL4	-1.47105	3.57306	-3.4287	0.00688278	0.0602623	-2.87122
SLC7A6	1.47063	6.18401	2.48785	0.0331028	0.155888	-4.44733
BMPR1B	-1.46849	6.00852	-2.50688	0.0320593	0.152648	-4.41593
NSMAF	-1.46465	7.98052	-5.56141	0.000282313	0.00805552	0.441547
CLMP	-1.46345	7.53585	-2.33512	0.0427845	0.181848	-4.69733
CHRNA6	-1.46223	6.66864	-3.96718	0.00289854	0.033639	-1.98241
HKDC1	1.45869	5.88221	2.18882	0.0546377	0.208349	-4.93279
IKZF1	-1.45505	6.53915	-1.96634	0.0789292	0.259223	-5.28069
ZFP57	1.45479	4.15408	3.62295	0.0050184	0.0488516	-2.54774
GNG12	1.45434	11.5601	13.4182	1.61e-07	6.38e-05	8.04265
MTNR1A	1.45371	8.77639	4.24654	0.00187773	0.0251343	-1.53297
WNT5A	1.45299	7.31347	7.37565	3.04e-05	0.00214958	2.76534
SLC13A3	1.45199	11.8104	3.25696	0.00912965	0.0726543	-3.15906
COL19A1	-1.4491	5.11551	-2.39477	0.0387098	0.17068	-4.60014
MAPT	-1.4482	5.82081	-2.59244	0.0277585	0.14025	-4.27422
ART4	-1.44807	6.104	-2.86532	0.01754	0.106501	-3.81793
ZNF398	-1.44662	5.99459	-2.54211	0.0302137	0.147365	-4.35769
PBX4	-1.44446	5.00417	-1.73233	0.11527	0.323128	-5.62909
TPRN	-1.44356	7.26097	-2.67528	0.0241446	0.13018	-4.1363
SMPD5	1.44296	6.52667	3.13507	0.0111742	0.0819962	-3.36401
HES3	1.44081	5.6417	1.56644	0.149703	0.374954	-5.86211
S1PR5	1.44071	8.03596	6.71508	6.52e-05	0.00352878	1.97062
M1AP	-1.43904	6.60727	-1.638	0.133852	0.351084	-5.76318
AUTS2	1.43889	7.21358	3.04852	0.0129074	0.089592	-3.50971
IL21	-1.43732	3.58394	-2.51793	0.0314689	0.151233	-4.39769
IYD	-1.43675	12.4232	-11.7678	5.28e-07	0.000138338	6.88409
GZMM	-1.4337	7.13276	-2.62522	0.0262678	0.136179	-4.21972
RTN4R	-1.4323	6.75711	-1.98883	0.0760696	0.252581	-5.24617
RUNX3	-1.42982	6.23417	-1.61759	0.138213	0.357436	-5.79165
SORBS3	-1.42927	8.70125	-5.44426	0.0003309	0.00882242	0.275676
DPYSL2	-1.42918	3.98424	-2.67969	0.0239661	0.129603	-4.12894
SLC45A2	1.42768	7.33293	2.22948	0.0510553	0.200979	-4.86779
AFMID	-1.42766	8.39661	-8.19	1.26e-05	0.00121752	3.67177
SHBG	-1.42708	6.43099	-2.34371	0.0421733	0.180481	-4.68338
IL1R1	1.42629	11.0349	5.53365	0.000293087	0.00821584	0.402425
PAX1	-1.42538	5.44323	-2.40093	0.0383116	0.169897	-4.59007
IGFBP3	1.4249	10.4997	5.33081	0.000386616	0.00946018	0.11315
PCDHB14	1.42356	4.82664	2.48956	0.0330075	0.155656	-4.44451
ACE	-1.42175	8.0334	-4.25703	0.00184776	0.0249851	-1.51629
SNN	-1.42069	6.70496	-2.64478	0.025417	0.133816	-4.18716
REP15	-1.42044	6.87156	-1.62932	0.135692	0.353713	-5.77532
TUSC3	1.41888	10.6177	6.5665	7.8e-05	0.00388369	1.78403
TAAR1	-1.41852	5.29951	-2.23166	0.0508703	0.200608	-4.86431
SMARCA1	1.41747	5.55129	3.18623	0.010264	0.0778735	-3.27795
MIOX	1.41631	7.73229	2.92841	0.0157788	0.100614	-3.71186
IFI44	1.41133	8.57341	2.62041	0.0264816	0.136646	-4.22773
IFIT2	1.41041	8.16088	3.41744	0.00701084	0.0608613	-2.89004
CAPN3	-1.40902	6.80281	-2.62467	0.0262921	0.136205	-4.22063
PTPN23	1.40875	5.98094	2.57836	0.0284248	0.141855	-4.29761
PTP4A3	1.40849	7.66058	3.72558	0.00425434	0.0437499	-2.37802
LGALS1	1.40828	11.6343	5.28348	0.00041277	0.00986054	0.0447949
DACT1	-1.4075	8.39615	-6.74959	6.26e-05	0.00342884	2.01353
SLC15A4	-1.40558	9.81641	-12.3014	3.54e-07	0.00010782	7.27717
MNS1	-1.40454	5.19746	-1.70359	0.120668	0.331166	-5.67037
AR	1.40393	7.90702	5.69798	0.000235171	0.00731864	0.632394
CDX4	-1.40345	4.5196	-2.00045	0.0746314	0.249808	-5.22828
DIO1	1.40275	13.995	7.30359	3.29e-05	0.00228149	2.68132
PTPN5	-1.4008	7.07566	-1.47954	0.171164	0.403223	-5.97869
OCEL1	1.40064	9.44248	8.92459	6.07e-06	0.000725741	4.42639
RALY	-1.3986	8.80017	-8.90691	6.17e-06	0.000728045	4.40888
SNCA	-1.39761	8.96508	-3.22907	0.00956067	0.0750822	-3.20592
NTSR2	-1.397	6.56188	-2.69527	0.0233455	0.127234	-4.10292
NTSR1	-1.39546	5.81886	-2.2371	0.05041	0.199491	-4.85558
AS3MT	-1.39259	10.5435	-9.0004	5.64e-06	0.000696679	4.50111
DNTT	-1.39218	6.98185	-1.77081	0.108389	0.311385	-5.57326
HMGCR	-1.39133	9.60096	-10.1581	1.96e-06	0.00034224	5.57504
PNN	-1.38969	9.68184	-6.61266	7.38e-05	0.0037729	1.84231
CCL22	-1.38909	5.43454	-1.67779	0.125707	0.338467	-5.70712
BIRC5	1.38902	6.37395	3.59054	0.00528846	0.0508284	-2.60151
AQP4	1.38863	9.73511	7.48482	2.69e-05	0.00198699	2.8914
ENTPD6	-1.38679	7.65025	-2.45753	0.0348347	0.160684	-4.49724
AREG	1.38499	3.903	2.13754	0.0595015	0.218213	-5.01416
CD83	-1.38496	5.80197	-1.94672	0.0815057	0.264182	-5.31066
FRG1	1.38418	10.2822	6.35132	0.000101616	0.00455566	1.50852
HAS2	-1.38301	4.91294	-1.68686	0.123914	0.335591	-5.69423
DMXL1	-1.38278	9.46871	-5.40266	0.000350256	0.00897763	0.216299
INO80B	1.38036	6.60908	5.01416	0.00060274	0.0124046	-0.350382
ESM1	-1.37774	5.42895	-1.73532	0.114723	0.322082	-5.62478
CACNA2D3	1.37529	4.68341	1.5477	0.154118	0.382032	-5.88758
DES	-1.37419	6.8642	-1.92072	0.0850429	0.270628	-5.35019
VAV1	1.37284	5.74471	1.59326	0.143577	0.365248	-5.82534
SLC6A20	-1.37227	3.47082	-1.66444	0.128388	0.342594	-5.72601
ACKR2	-1.37146	6.62787	-2.35619	0.0412991	0.178252	-4.66307
RPS6KC1	-1.37037	6.55374	-2.27012	0.0477043	0.194124	-4.80249
CCNF	-1.36853	8.43884	-5.09736	0.000535617	0.0114549	-0.227181
NAB1	-1.3676	12.5446	-7.11406	4.09e-05	0.00264844	2.45728
PAX8	-1.36499	5.59997	-1.88287	0.0904485	0.280052	-5.40729
IL17A	-1.36375	6.80603	-2.64109	0.0255755	0.133977	-4.19331
RNF112	-1.362	7.54235	-5.41457	0.000344595	0.00897504	0.23332
KERA	-1.36158	3.09237	-2.13601	0.0596527	0.218437	-5.01658
SLC1A2	-1.35972	9.89481	-7.02411	4.53e-05	0.00277663	2.34936
SLC13A2	-1.3586	6.88174	-1.83923	0.0970802	0.292256	-5.47251
QPCT	-1.35735	9.20239	-5.57854	0.000275879	0.00796001	0.465627
SPC25	1.35547	10.1307	4.84697	0.00076645	0.0143748	-0.600976
KLK3	-1.35485	4.26409	-1.70117	0.121133	0.331528	-5.67383
MPZL2	1.35422	12.1388	8.62501	8.14e-06	0.000910041	4.12545
RFX1	1.35379	4.44594	1.82249	0.0997417	0.296652	-5.49733
CDH13	1.34969	7.64849	2.11981	0.0612783	0.22132	-5.04214
EPS8L1	-1.34959	4.37826	-1.59485	0.143219	0.364757	-5.82313
VAT1	1.34655	7.86293	5.96357	0.000166059	0.00621107	0.995843
SH3BGRL2	1.34475	11.1555	7.27295	3.41e-05	0.00232487	2.64541
FHDC1	-1.34446	6.75758	-2.19364	0.0542003	0.207228	-4.92509
OTUB2	1.34416	7.19869	2.88974	0.0168358	0.104059	-3.77688
PPP1R42	1.34322	6.22668	2.24462	0.049781	0.198427	-4.84351
PI15	-1.34316	5.19058	-3.21742	0.00974689	0.0756808	-3.22551
COX18	1.3425	10.9631	10.0952	2.07e-06	0.000356734	5.5198
PDE6B	-1.33937	4.63703	-2.04731	0.0690886	0.23801	-5.1557
SLCO6A1	-1.3385	4.97577	-2.25537	0.0488955	0.196951	-4.82624
HAO2	1.33802	4.79694	0.977284	0.352501	0.600546	-6.55963
TXNDC8	-1.33795	5.82693	-1.53976	0.156024	0.385089	-5.89833
FTMT	1.33755	5.2643	2.15611	0.057694	0.214932	-4.98477
TNMD	1.335	5.23327	1.95443	0.0804844	0.262356	-5.2989
PEBP1	1.33428	15.2669	12.9355	2.25e-07	7.48e-05	7.72081
MYB	1.33373	4.59519	1.59416	0.143373	0.364943	-5.82408
BMP6	1.33264	6.74212	2.51469	0.0316409	0.151657	-4.40304
IRX3	-1.3316	7.16536	-2.24765	0.0495302	0.197864	-4.83865
CUZD1	-1.3314	5.62011	-2.96583	0.0148204	0.0971271	-3.6489
LRRC26	-1.33091	6.2364	-2.26376	0.0482139	0.195348	-4.81273
HOXB1	1.32884	5.47728	1.79832	0.103704	0.302898	-5.53298
CEP41	1.32784	6.23193	2.98772	0.0142874	0.0953504	-3.61206
SLPI	1.32573	9.28454	3.47605	0.00637027	0.057418	-2.79213
CHEK1	1.32501	6.64678	2.41806	0.0372247	0.166671	-4.56203
DTNA	-1.32466	5.59241	-2.31809	0.0440234	0.185071	-4.72496
POLE	1.32317	5.8669	1.66449	0.128378	0.342594	-5.72593
ITPR3	1.32252	5.82461	2.00544	0.0740219	0.248576	-5.22059
MAGEA11	-1.3212	5.86883	-1.55613	0.152117	0.37938	-5.87614
FABP2	1.32091	13.5211	9.80095	2.69e-06	0.000418639	5.25665
TGFB1	1.32077	5.78539	1.27862	0.231185	0.480694	-6.23158
ATP6V1G2	-1.32047	6.40841	-1.74451	0.113051	0.319299	-5.61149
PTGFRN	-1.32016	5.26778	-1.40812	0.190763	0.428939	-6.07138
EPHB2	-1.31851	7.68843	-2.93077	0.0157165	0.100265	-3.70789
PLXNA1	1.31721	5.84304	2.51857	0.031435	0.151181	-4.39663
PORCN	-1.3169	6.28846	-1.58188	0.146147	0.36956	-5.84098
BHLHE23	1.31624	5.49965	1.30474	0.222501	0.469725	-6.20012
PIK3R4	-1.31517	9.62559	-7.51142	2.61e-05	0.00195407	2.92189
STC1	-1.3144	6.80152	-1.23087	0.247783	0.498406	-6.28793
BCHE	-1.31404	7.99453	-6.73913	6.34e-05	0.0034574	2.00054
RSPH1	1.3138	6.25039	1.99825	0.0749014	0.250392	-5.23166
TNNI3	1.31266	3.25029	1.86901	0.0925078	0.283545	-5.42809
SLC7A2	-1.31242	11.6124	-7.78564	1.94e-05	0.0016252	3.23134
PRX	-1.31095	7.10299	-2.46565	0.0343624	0.159683	-4.48389
CHRDL2	1.31038	6.69168	3.28319	0.0087425	0.0703863	-3.11501
MKKS	-1.31012	10.9401	-5.67959	0.000240993	0.00738837	0.606852
STEAP4	1.30559	12.3288	4.10847	0.00232405	0.0291872	-1.75395
ELK1	1.3051	7.01342	2.34685	0.0419513	0.180031	-4.67827
DVL3	-1.30473	6.14696	-1.63606	0.134261	0.351804	-5.7659
TOX	-1.30461	8.49772	-5.34967	0.000376694	0.00928281	0.140301
MEIG1	-1.30348	6.45997	-3.25797	0.00911431	0.0725763	-3.15735
HMGB4	-1.30232	2.87393	-2.8126	0.0191641	0.112703	-3.90645
RGS20	-1.30205	4.70186	-1.39099	0.19574	0.435713	-6.09316
CD19	-1.30178	4.50241	-1.43884	0.182108	0.417728	-6.03187
ARAP3	-1.30055	7.75007	-5.6713	0.000243669	0.00745296	0.595317
AQP3	-1.30054	6.67436	-2.22443	0.0514882	0.201746	-4.8759
UNC13A	-1.30032	4.58005	-3.17875	0.0103922	0.0785019	-3.29053
CACNA1C	-1.29911	4.023	-1.52721	0.159079	0.390054	-5.91523
CYP3A5	-1.29818	4.30458	-1.31552	0.218999	0.466242	-6.18702
TMEM151B	-1.29732	7.68521	-2.4971	0.0325916	0.154418	-4.43208
SNAI1	-1.29709	6.73913	-2.23375	0.0506932	0.200188	-4.86096
TXNDC16	-1.29707	7.25358	-1.89448	0.0887577	0.276913	-5.38984
C1QTNF3	1.29518	4.44677	1.47606	0.172078	0.404721	-5.98327
RNF41	-1.2946	8.55404	-3.61176	0.00511002	0.0495888	-2.5663
GPR87	-1.29357	6.05166	-2.93955	0.0154871	0.0991732	-3.69312
KIF20A	1.29253	5.71386	1.3858	0.197269	0.437851	-6.09973
ABCG2	1.29215	13.8308	9.92844	2.4e-06	0.000392409	5.37159
FLNC	-1.29196	6.09946	-1.4819	0.170548	0.402422	-5.97557
ATP12A	1.29172	3.59242	1.1734	0.269029	0.520676	-6.35366
FJX1	1.29161	5.41722	2.93838	0.0155175	0.0992376	-3.69509
GREB1	-1.29078	5.39223	-4.94756	0.000662962	0.0130935	-0.449724
UNC119	1.2893	8.57783	2.36009	0.0410304	0.17774	-4.65673
SLC1A4	1.28833	8.68575	6.87615	5.39e-05	0.00306713	2.16957
TAF7L	1.28825	4.75605	1.14924	0.278384	0.529278	-6.3806
CPA2	1.28808	3.76442	2.16881	0.0564877	0.212007	-4.96461
SNX10	1.28636	11.0642	5.71079	0.000231206	0.00727577	0.650157
PPOX	-1.28539	8.70917	-7.52697	2.57e-05	0.0019384	2.93968
ITGA5	-1.2828	5.75956	-1.96318	0.0793382	0.259979	-5.28552
THNSL2	-1.28141	10.2808	-8.68644	7.66e-06	0.000871775	4.18792
FERD3L	-1.28035	5.21907	-1.54807	0.15403	0.381967	-5.88708
NTS	1.28021	4.68231	2.1194	0.0613206	0.22132	-5.0428
SNCB	-1.27866	9.13781	-3.85403	0.00346601	0.0379616	-2.16696
MTMR7	1.27642	8.28158	4.88973	0.000720495	0.013891	-0.536511
SCAMP5	1.27615	9.53169	8.63025	8.1e-06	0.000910041	4.1308
NCAM1	1.27614	5.83067	1.98688	0.0763134	0.253108	-5.24917
ADAM18	-1.27604	6.44194	-3.16404	0.010649	0.0795242	-3.31527
ACTL7A	-1.27407	6.04015	-2.27717	0.0471451	0.193042	-4.79113
TNFRSF13C	-1.27273	6.42089	-2.53011	0.0308302	0.149468	-4.37755
PLA1A	-1.27188	11.0462	-12.9094	2.29e-07	7.48e-05	7.70308
RAPSN	-1.26964	3.6681	-3.09036	0.0120375	0.0853644	-3.43927
IGDCC4	-1.26747	5.09791	-1.19856	0.259554	0.509911	-6.32517
PLA2G6	1.26718	10.9108	7.10366	4.14e-05	0.0026529	2.44486
NME4	1.26709	6.65352	2.33162	0.0430364	0.182502	-4.70301
EYA1	-1.26702	4.39885	-2.22981	0.051028	0.200979	-4.86728
RNASE1	-1.2658	5.3342	-1.23923	0.24481	0.494742	-6.27818
FOXD3	-1.26464	5.54586	-1.63531	0.134421	0.352024	-5.76695
ASTN2	-1.26454	5.81989	-1.42525	0.185894	0.423151	-6.04941
TMEM51	1.26304	10.543	6.1608	0.000129032	0.00526217	1.25925
RGS16	-1.26283	10.8345	-1.72566	0.116503	0.32526	-5.6387
BNC1	1.2603	6.44043	1.8551	0.0946182	0.287785	-5.44888
TTYH1	-1.25918	5.43058	-1.52557	0.159482	0.390863	-5.91744
NUCB2	-1.25743	7.63355	-3.0424	0.0130399	0.0902038	-3.52002
AKR1D1	-1.2568	13.34	-3.40437	0.00716252	0.0618092	-2.91189
TEX11	1.25628	3.76815	1.78226	0.106415	0.307524	-5.55653
PHC1	1.25596	6.36387	1.54111	0.155698	0.3845	-5.8965
PMF1	-1.25548	9.49252	-4.50078	0.0012768	0.0196642	-1.13238
PMF1-BGLAP	-1.25548	9.49252	-4.50078	0.0012768	0.0196642	-1.13238
MRGPRF	-1.25322	6.70532	-2.36362	0.0407879	0.176864	-4.65097
DDHD1	1.25123	7.95247	2.46376	0.034472	0.15996	-4.48701
ARHGAP20	-1.25075	5.53126	-1.56571	0.149871	0.375207	-5.8631
ICA1	1.25065	6.37927	1.81816	0.100441	0.297618	-5.50373
SFXN2	-1.25052	10.8424	-7.07773	4.26e-05	0.0026529	2.41381
RYR3	-1.24986	5.1876	-1.5239	0.159892	0.391315	-5.91967
MPZ	1.24863	5.77839	3.08504	0.0121447	0.0858575	-3.44823
CISH	-1.24622	9.79018	-2.41497	0.0374182	0.167353	-4.56709
C1orf68	-1.2451	4.16208	-1.18521	0.264547	0.515585	-6.34034
RGS7	1.24458	5.41789	1.78906	0.10526	0.305221	-5.54657
EML6	-1.24457	6.38689	-2.44613	0.0355092	0.162422	-4.51599
TBX18	-1.24436	3.17456	-1.67693	0.125879	0.338643	-5.70834
GBGT1	-1.24414	6.51535	-2.33791	0.0425849	0.181545	-4.69279
ADRB2	-1.24351	6.246	-1.7837	0.106171	0.30704	-5.55443
LPAR3	-1.24071	3.68186	-1.15355	0.276699	0.528109	-6.37583
ISOC1	1.24051	12.4266	10.4517	1.52e-06	0.000281008	5.82877
SH2D3C	1.23919	8.04985	2.5802	0.0283366	0.141586	-4.29455
SPO11	-1.23815	4.52788	-1.53705	0.15668	0.386272	-5.90199
EPGN	-1.23813	6.12176	-2.38972	0.0390398	0.17173	-4.6084
FAM118A	1.2371	8.70567	4.62667	0.00105842	0.0176058	-0.937216
FAM166A	1.23697	5.6748	1.88499	0.0901384	0.27929	-5.40412
NGB	-1.23639	6.07229	-3.79719	0.00379406	0.0402496	-2.26016
SCG2	-1.2361	5.90107	-1.71457	0.11858	0.327819	-5.65465
KRT31	-1.23586	6.14496	-1.7223	0.117128	0.325667	-5.64353
MBD4	1.2349	6.06826	1.44899	0.179324	0.414318	-6.01869
TRIP13	1.23277	7.7696	7.47588	2.72e-05	0.00198699	2.88113
PIWIL1	-1.23226	4.69938	-1.8334	0.0979998	0.293561	-5.48117
BEST2	1.23006	5.66952	2.38841	0.0391253	0.171991	-4.61053
MIPOL1	-1.22974	5.56824	-2.12067	0.0611908	0.22132	-5.04079
BCL2L10	-1.22957	5.62834	-1.28809	0.228006	0.476866	-6.22023
C11orf86	1.22952	10.3745	5.51462	0.00030073	0.00833588	0.375535
ZNF519	-1.22928	9.53574	-9.47133	3.62e-06	0.000504591	4.95279
CHI3L1	1.2274	6.81887	2.40662	0.0379471	0.168911	-4.58077
PCDHB3	1.22727	4.42796	1.41279	0.189424	0.427616	-6.0654
SERPINB5	-1.22726	6.00259	-1.44376	0.180754	0.415789	-6.02549
SOX1	-1.22664	4.65321	-2.31243	0.0444431	0.186416	-4.73414
RAD51	1.2262	5.42089	1.47126	0.173342	0.406453	-5.98958
GFI1	1.22332	3.64577	1.22635	0.249402	0.499606	-6.29318
FBXO43	1.22322	3.86451	2.12613	0.0606391	0.220567	-5.03218
KCNMA1	-1.22308	6.53144	-1.54436	0.154917	0.383078	-5.8921
ACTN2	-1.22223	6.4028	-1.80052	0.103338	0.302301	-5.52975
SLC4A10	-1.22113	3.45682	-1.58738	0.144899	0.367539	-5.83342
DPYSL3	1.22014	4.48456	1.77698	0.107323	0.309122	-5.56426
MS4A2	-1.21998	4.69762	-1.88777	0.0897317	0.278756	-5.39994
SLC6A15	-1.21945	4.91942	-1.34206	0.210568	0.455929	-6.15442
RGS18	1.21941	5.64045	1.17694	0.267679	0.519201	-6.34968
UBE2C	1.21669	7.119	2.02462	0.0717218	0.24408	-5.19093
GBP3	1.21619	8.29935	2.26814	0.0478625	0.194465	-4.80568
BTC	1.21551	8.66016	9.63942	3.11e-06	0.000457032	5.10898
C11orf96	1.21522	6.33899	2.0164	0.0726994	0.245983	-5.20365
SCUBE2	-1.21463	5.06673	-1.83055	0.0984517	0.294292	-5.48539
C5orf47	-1.21427	6.05691	-1.80673	0.10231	0.300162	-5.5206
CXCL2	1.21414	10.4676	3.09447	0.0119554	0.0849878	-3.43235
DMKN	1.21306	5.75083	1.32679	0.215383	0.461545	-6.17322
BMF	-1.21132	6.46554	-2.26503	0.0481121	0.194995	-4.81069
CD3D	-1.21074	5.66744	-1.59742	0.142646	0.364013	-5.8196
SLC46A2	-1.20984	5.6059	-1.88114	0.0907029	0.280575	-5.40989
PKDREJ	-1.20947	5.89166	-1.86262	0.0934724	0.285331	-5.43765
MCM5	1.20907	5.54169	1.17048	0.270148	0.521997	-6.35695
ARHGAP29	-1.20867	5.99954	-4.48076	0.00131575	0.019982	-1.16363
GSTT2	-1.20745	12.8081	-5.04012	0.00058088	0.0121088	-0.311838
GSTT2B	-1.20745	12.8081	-5.04012	0.00058088	0.0121088	-0.311838
HBEGF	-1.2062	7.93818	-2.22702	0.0512662	0.201297	-4.87175
BICD1	-1.20577	7.24947	-2.15521	0.0577804	0.215132	-4.9862
INHBB	-1.2055	8.22865	-2.75409	0.0211453	0.119884	-4.00453
SRSF3	-1.20508	11.3999	-7.09784	4.16e-05	0.0026529	2.4379
APOD	1.20483	5.74011	1.85457	0.0946991	0.287835	-5.44966
GALNT6	-1.20375	5.21969	-1.72097	0.117378	0.325886	-5.64546
DIRAS1	-1.20285	7.94905	-4.45207	0.00137376	0.0205296	-1.20849
ANGPTL1	1.20214	3.32425	1.42358	0.186365	0.42378	-6.05156
SELE	1.20048	6.14239	1.50205	0.165362	0.39691	-5.94888
CCDC65	-1.20043	4.83124	-1.61351	0.1391	0.358739	-5.79733
SLC7A5	1.19733	6.90679	1.64467	0.132455	0.349131	-5.75384
IL21R	-1.19729	6.08626	-2.07204	0.0663226	0.232072	-5.11712
REEP1	1.1969	7.21844	6.33794	0.000103319	0.00460052	1.49118
CCR9	-1.19634	6.09048	-2.50232	0.0323065	0.153456	-4.42346
PDE9A	-1.1957	9.0799	-6.69601	6.67e-05	0.00356208	1.94683
GK	1.19548	4.71432	1.43619	0.182839	0.418819	-6.03529
NTRK3	1.19509	6.19443	2.63168	0.0259836	0.135433	-4.20897
ERMP1	1.19491	11.9146	4.5144	0.00125101	0.0194118	-1.11117
SLIT1	-1.19408	8.04679	-3.18676	0.0102549	0.0778696	-3.27705
BDKRB1	-1.19189	6.11537	-3.15567	0.0107982	0.0801022	-3.32936
MYBL1	1.19082	3.35076	2.01116	0.0733286	0.247281	-5.21175
SNRNP40	-1.19051	10.9341	-6.38358	9.76e-05	0.00445338	1.55023
EPDR1	-1.19039	6.54607	-1.87283	0.0919361	0.282985	-5.42236
REEP5	1.18952	11.2144	7.83372	1.84e-05	0.00159528	3.28468
DKK2	1.18919	3.69279	1.11728	0.291156	0.54272	-6.41558
CDCP1	1.18909	9.43643	5.91871	0.000175992	0.0063644	0.935171
TIMP1	1.18906	7.02881	1.91767	0.0854669	0.271104	-5.35481
CUX2	-1.1873	5.70474	-1.33426	0.213017	0.458484	-6.16404
ATP10A	-1.18642	5.8894	-2.08014	0.0654401	0.230166	-5.10445
LACTB	-1.18624	11.3713	-6.16986	0.000127561	0.00523052	1.27122
DMBT1	1.18616	3.49716	1.76858	0.108778	0.311995	-5.57651
EPX	-1.18608	4.50452	-1.41727	0.188149	0.425694	-6.05967
MMP12	1.18473	4.88957	1.44757	0.179711	0.414774	-6.02054
DGKG	-1.18428	6.31059	-1.54561	0.154619	0.382682	-5.89042
AQP8	1.18231	12.0426	5.24411	0.000435976	0.0101194	-0.0123147
ALDH3A2	-1.18218	12.3554	-6.43247	9.19e-05	0.00431286	1.61316
ACOX3	1.18176	5.92572	1.39572	0.194353	0.434102	-6.08716
MMP13	1.18102	4.75247	1.12724	0.287128	0.538433	-6.40476
LRRTM2	-1.18095	4.35014	-1.41859	0.187773	0.425476	-6.05796
CES4A	-1.18015	7.37874	-2.25114	0.0492419	0.197524	-4.83304
C3orf62	1.17961	5.77988	1.72448	0.116722	0.325505	-5.6404
CYB5RL	1.1794	7.08159	1.98891	0.0760604	0.252581	-5.24606
SUCO	1.17933	4.64436	1.27012	0.234071	0.483505	-6.24172
PACSIN3	-1.1792	8.75544	-2.32856	0.0432579	0.183125	-4.70798
NLN	1.1788	11.183	10.8598	1.08e-06	0.000241957	6.16987
TEX14	1.17875	6.46746	2.59597	0.0275941	0.139679	-4.26836
NEK1	-1.17761	6.03472	-2.71159	0.0227129	0.124721	-4.07564
MYH4	1.17746	5.86425	2.52835	0.0309216	0.149481	-4.38046
PCDHB4	-1.17736	6.80616	-1.69503	0.122319	0.333728	-5.68259
SATB2	1.17678	6.59754	1.60651	0.140633	0.361	-5.80703
HS6ST2	1.17634	5.22493	1.89217	0.0890908	0.277628	-5.39331
PCK2	-1.17477	7.58827	-2.41297	0.0375444	0.167688	-4.57037
SC5D	-1.17443	13.2907	-7.5239	2.58e-05	0.0019384	2.93617
CMA1	1.174	5.1874	1.50319	0.165071	0.39643	-5.94736
PRC1	1.17298	6.75293	2.02743	0.0713903	0.243378	-5.18657
GABRG2	-1.17195	4.90013	-1.63005	0.135537	0.353452	-5.7743
CLIP2	-1.17193	6.36675	-2.25918	0.048585	0.196244	-4.82011
PNPLA7	1.17143	13.3047	9.16584	4.82e-06	0.000624533	4.66221
GMNN	-1.17118	10.0556	-6.47243	8.75e-05	0.0041965	1.66436
GPR155	1.17069	11.6613	9.47179	3.62e-06	0.000504591	4.95322
MMD2	1.17063	9.80765	3.82956	0.00360343	0.0390223	-2.20704
FAM32A	1.16788	10.8572	7.71923	2.08e-05	0.001697	3.15722
TDP2	-1.16537	10.4167	-7.46369	2.75e-05	0.00200284	2.86711
SP6	1.16461	4.2926	1.78013	0.106782	0.308056	-5.55966
SH2D1A	-1.16408	3.18957	-1.42452	0.186099	0.423396	-6.05035
HCLS1	-1.1634	6.09765	-1.64035	0.133359	0.350281	-5.75989
SLAMF7	-1.16323	5.71976	-1.82815	0.0988345	0.294725	-5.48895
DUSP12	-1.16309	9.92399	-8.74127	7.26e-06	0.00083318	4.24333
GLRA3	-1.16229	6.03309	-1.31959	0.217686	0.464428	-6.18204
SLC9A8	-1.15968	7.91218	-4.00429	0.00273444	0.0324018	-1.92218
ASL	-1.15899	13.8813	-6.81936	5.76e-05	0.00323362	2.09982
SALL2	-1.15894	6.73443	-1.99249	0.0756146	0.252068	-5.24055
RAB3IL1	-1.15852	6.69147	-2.02589	0.0715721	0.243807	-5.18896
ACOT9	1.15814	9.18309	5.41466	0.000344551	0.00897504	0.233452
KIRREL	1.15793	3.82421	2.58036	0.0283292	0.141586	-4.29429
GPATCH4	-1.15778	8.95553	-5.84071	0.000194827	0.00661395	0.82898
KCND3	1.15753	6.18858	1.91948	0.0852144	0.27096	-5.35206
LRP2	-1.15625	5.60832	-2.66249	0.0246699	0.131757	-4.15762
FERMT2	-1.15515	12.631	-12.2012	3.81e-07	0.000110933	7.20478
HOXB3	-1.15497	6.08043	-2.8793	0.0171333	0.105153	-3.79444
ANGPTL7	1.15449	7.57375	2.17103	0.0562794	0.211709	-4.96108
PVALB	-1.1544	7.04917	-2.41987	0.0371116	0.166518	-4.55907
KLK11	1.15418	5.20399	1.30389	0.222782	0.470166	-6.20116
SNRNP25	1.15398	8.11962	2.18407	0.0550712	0.209514	-4.94034
CALCR	1.1533	5.38117	1.59245	0.143757	0.365507	-5.82644
FABP7	1.153	9.65078	5.12879	0.00051239	0.0111609	-0.180911
DUSP18	-1.15284	4.83845	-1.33808	0.211814	0.457185	-6.15933
ECT2	1.15224	6.95486	2.63772	0.0257209	0.134471	-4.19891
EPYC	1.15177	4.95897	1.44137	0.181412	0.416496	-6.02859
IL3RA	-1.15082	6.37553	-1.61251	0.139318	0.359017	-5.79871
KCNJ4	-1.15075	6.38474	-2.29577	0.0457006	0.189565	-4.7611
GPRC5D	1.15071	6.39671	1.6604	0.129211	0.343841	-5.73171
TMOD2	-1.1503	4.38738	-1.46256	0.175659	0.408767	-6.00099
DLL3	-1.14923	5.94316	-1.18076	0.26623	0.517715	-6.34538
PCDH8	-1.14903	3.80559	-0.958044	0.361633	0.607543	-6.57822
FMO5	1.1489	14.7371	10.2543	1.8e-06	0.000323542	5.65895
SPDL1	1.14887	6.42874	1.28906	0.227682	0.476817	-6.21906
TMEM38A	-1.14746	6.50899	-2.4235	0.0368858	0.165936	-4.55312
TRPC1	-1.14715	5.61559	-1.45272	0.17831	0.412865	-6.01384
PLET1	-1.14694	7.59974	-1.79366	0.104483	0.304427	-5.53982
HDAC6	1.14651	8.5106	2.00678	0.073859	0.248429	-5.21852
PYGO2	-1.14617	9.56152	-4.12905	0.00225097	0.0285261	-1.72087
NFKB2	1.14605	6.92629	2.47899	0.0335998	0.157316	-4.46193
NCOA2	-1.14563	6.43712	-1.26677	0.235219	0.484679	-6.24572
CHP1	-1.145	13.2197	-5.81778	0.00020077	0.00668773	0.797596
GRHL2	-1.14438	7.89999	-4.69364	0.000958788	0.0164452	-0.834279
CD6	1.14434	5.14526	2.47499	0.0338264	0.158116	-4.46851
PKD2L2	1.14431	6.32757	2.92122	0.0159702	0.101331	-3.72396
AEN	1.1437	10.38	6.18903	0.000124508	0.00517437	1.29651
AMDHD1	-1.1433	13.1464	-6.32958	0.0001044	0.00461723	1.48032
DBNDD1	-1.14303	6.46232	-1.849	0.0955571	0.289338	-5.45797
LOXL1	-1.14288	6.77143	-2.17179	0.0562083	0.211626	-4.95987
TNFSF11	1.14274	4.38397	1.62577	0.136451	0.354445	-5.78027
SLC10A2	1.14153	7.21822	5.3362	0.00038375	0.00940763	0.120921
SLC2A5	1.14095	8.80505	3.28962	0.00865021	0.0699443	-3.10421
SMIM3	-1.1406	6.87819	-1.50802	0.163852	0.395378	-5.94093
LTK	-1.13948	4.68985	-1.72888	0.115908	0.324428	-5.63407
LBP	1.13944	13.0074	5.73023	0.000225326	0.00712499	0.677066
REC8	-1.13904	4.93221	-1.77896	0.106981	0.308361	-5.56136
CD70	-1.13833	5.84146	-2.34877	0.041817	0.179897	-4.67515
TRIM44	1.1378	12.1845	7.95695	1.61e-05	0.00143734	3.4202
CSMD1	1.136	4.78064	1.21061	0.255113	0.506134	-6.31137
CPLX2	-1.13527	7.62489	-1.50659	0.164211	0.395746	-5.94283
RAB2B	1.13527	8.57085	5.69527	0.00023602	0.00732165	0.628633
GUCA2A	-1.13509	4.18923	-2.96512	0.0148381	0.0971404	-3.6501
NHLH1	-1.13362	6.67498	-1.41871	0.187741	0.425476	-6.05782
FDFT1	-1.13282	12.4317	-6.05023	0.00014854	0.00578733	1.11226
DAZ2	1.1325	4.92283	1.48772	0.169035	0.400748	-5.96789
CYP4A22	1.13233	14.3651	5.30218	0.00040222	0.00970537	0.0718333
PLCD1	1.13195	5.77036	1.54599	0.154527	0.382549	-5.8899
ACSS2	-1.13076	12.8917	-7.15766	3.89e-05	0.00258326	2.50922
CALB1	-1.13055	4.20988	-1.60009	0.142053	0.363195	-5.81591
KCNU1	1.13029	4.04936	1.8883	0.0896541	0.278709	-5.39914
ACTRT2	-1.12961	5.22366	-1.7142	0.118648	0.327892	-5.65517
AGRP	-1.12955	4.26151	-2.14493	0.058776	0.216865	-5.00248
OAS2	1.12912	7.86178	2.10884	0.0624031	0.223691	-5.05942
ALOX15B	-1.12876	5.54652	-1.44936	0.179223	0.414233	-6.01821
SPATA19	-1.12841	5.98595	-1.2699	0.234146	0.483505	-6.24199
TRPV6	1.12834	6.10156	1.97424	0.0779138	0.256984	-5.26859
SLC35C2	1.12827	8.77262	4.54931	0.00118741	0.0188875	-1.05689
SRGAP1	1.12805	2.88787	2.3443	0.0421314	0.180419	-4.68242
IGSF8	-1.12751	7.37217	-2.13856	0.0594006	0.218002	-5.01254
LMO2	1.12683	9.95844	6.7098	6.56e-05	0.00353652	1.96403
MALL	-1.12636	2.44652	-1.38079	0.198754	0.439806	-6.10605
SEZ6	-1.12612	7.96296	-5.15653	0.000492777	0.0108969	-0.140172
TSPAN13	1.12611	8.37983	4.1597	0.00214659	0.0275501	-1.67169
FCGBP	-1.12273	5.39436	-4.27582	0.00179533	0.0245787	-1.48643
KREMEN1	-1.12249	6.43111	-1.83902	0.0971136	0.292256	-5.47282
GMPR	-1.12228	6.78524	-1.80787	0.102121	0.299949	-5.51892
FCRL1	-1.12119	5.63493	-1.51686	0.161637	0.392806	-5.92911
GFRA4	-1.12031	5.52707	-1.07383	0.309245	0.561566	-6.46192
ALDH4A1	1.11992	10.8682	4.97787	0.000634792	0.012726	-0.404433
BTD	-1.11987	11.3858	-7.2856	3.36e-05	0.00230389	2.66025
ADAM11	1.11954	7.52697	4.87294	0.000738176	0.0139932	-0.56179
MGARP	-1.11936	5.93695	-1.51647	0.161734	0.392958	-5.92963
DNMT3L	1.11932	5.98004	1.62547	0.136514	0.354445	-5.78069
MCM2	1.11725	8.47644	2.88249	0.017042	0.104888	-3.78908
GRB7	-1.11703	10.2017	-7.25146	3.49e-05	0.00235756	2.62014
ME1	1.11646	12.9527	5.58384	0.00027392	0.00793339	0.473071
IL31RA	-1.11639	5.93359	-1.62972	0.135607	0.353562	-5.77477
IL18RAP	1.11576	4.35718	1.44088	0.181544	0.416727	-6.02922
ACTA2	1.11573	9.08254	3.942	0.00301575	0.0345765	-2.02336
GADD45A	1.11524	9.52644	5.13391	0.000508704	0.0111115	-0.173374
DSG2	-1.1136	13.6904	-10.0061	2.24e-06	0.000377981	5.44088
VSX1	-1.11339	5.9226	-1.58604	0.145202	0.368093	-5.83526
A4GALT	1.11268	3.9698	3.04064	0.0130782	0.0902987	-3.52297
PPP2R2B	-1.11164	5.30044	-1.3137	0.219588	0.466846	-6.18924
ASB11	-1.11157	6.79002	-2.00366	0.0742384	0.248874	-5.22333
ASB4	1.11111	5.74246	1.28857	0.227845	0.476866	-6.21965
BRWD3	-1.11077	7.02374	-1.51461	0.162199	0.393377	-5.93213
PPEF2	1.11062	4.95604	1.05956	0.315371	0.567417	-6.47682
IGSF9	1.10996	5.41559	1.51313	0.162569	0.394037	-5.93411
RFTN2	-1.10884	5.61682	-1.83153	0.0982955	0.293921	-5.48393
EVA1C	-1.10761	5.84319	-1.5523	0.153024	0.380844	-5.88135
KANK2	-1.1059	8.32312	-2.61576	0.0266898	0.137072	-4.23547
KIF11	1.10581	6.52618	1.79194	0.104774	0.304664	-5.54235
P2RY4	-1.10561	7.28681	-1.96252	0.0794249	0.260149	-5.28654
MOS	1.1053	3.62343	2.43704	0.0360558	0.163834	-4.5309
E2F8	-1.10512	7.09313	-1.61512	0.138749	0.358271	-5.79509
PAQR4	1.10454	5.84706	1.99703	0.0750517	0.250702	-5.23355
NFKBIZ	1.10364	10.5721	5.25986	0.000426532	0.00998879	0.0105503
C3orf70	1.10259	10.7162	7.45416	2.78e-05	0.00201298	2.85613
NKX2-4	-1.10252	6.35747	-1.41005	0.190208	0.428353	-6.06891
KCNMB4	-1.10242	6.02095	-2.33635	0.0426968	0.181711	-4.69534
ADORA1	1.10143	10.0486	5.10207	0.000532064	0.0114184	-0.220234
LEAP2	1.1012	13.5043	4.48999	0.00129764	0.0198413	-1.14922
NEK2	1.10111	8.40009	4.15029	0.0021781	0.027818	-1.68679
LOC728392	1.10074	4.05762	1.65084	0.131174	0.34699	-5.74518
FAM13C	-1.1007	6.12004	-1.54814	0.154013	0.381967	-5.88699
FAM118B	1.09894	8.37996	4.18807	0.00205454	0.0267091	-1.62627
CACNB1	-1.09868	7.45297	-2.52972	0.0308505	0.149468	-4.37819
NRAP	1.09815	6.61712	2.23867	0.0502783	0.199375	-4.85306
HPGDS	-1.09793	5.85634	-1.56993	0.148891	0.373686	-5.85734
LTBP4	-1.09693	7.74735	-2.0492	0.0688725	0.237682	-5.15275
FKBP5	-1.0961	11.301	-3.59008	0.00529244	0.0508284	-2.60229
HAS3	-1.09529	5.67804	-1.65198	0.130938	0.346663	-5.74357
SNTB2	1.09503	6.70384	2.82659	0.0187187	0.110946	-3.88297
MGAT3	-1.09425	4.36621	-1.37538	0.200369	0.441984	-6.11285
ABCC6	-1.0936	10.9055	-6.06953	0.000144918	0.00566303	1.13804
CRYGD	-1.09328	4.12459	-1.35544	0.206422	0.450003	-6.13781
FGF5	1.093	4.91543	1.71479	0.118538	0.327819	-5.65433
RPAP3	1.09239	10.2383	5.16581	0.0004864	0.010829	-0.126574
PGR	1.09203	5.18865	1.3449	0.209681	0.454728	-6.1509
ZNF330	-1.09175	11.0409	-11.2577	7.86e-07	0.000190653	6.49022
OPRM1	-1.09175	6.60268	-1.40058	0.192938	0.431458	-6.08098
ARRDC4	-1.09055	8.51832	-5.70613	0.000232642	0.00729844	0.643693
VWF	1.08993	8.26873	8.15339	1.31e-05	0.00125537	3.63264
ASTE1	1.08842	4.69187	1.81874	0.100347	0.297585	-5.50288
ASB15	-1.08779	4.80772	-1.14183	0.281307	0.531706	-6.38878
MAP7	-1.08643	10.4866	-1.58771	0.144826	0.367469	-5.83297
DEPDC1	1.08543	4.9582	1.39824	0.19362	0.43276	-6.08396
NEUROG3	-1.08487	6.18868	-1.8177	0.100516	0.297665	-5.50441
RD3	-1.0843	6.1947	-1.67885	0.125496	0.338177	-5.70561
HMX2	-1.08413	2.99278	-1.32951	0.21452	0.460373	-6.16988
PSMB9	1.08326	10.7749	4.69057	0.000963142	0.016464	-0.838998
TCEAL8	1.08198	11.7884	4.72137	0.000920518	0.0159986	-0.791852
CBX7	-1.08195	7.1207	-2.21462	0.0523376	0.20355	-4.89159
SYT3	1.08121	5.51166	1.29707	0.225024	0.473199	-6.20941
SCN8A	1.08115	5.49118	1.77016	0.108503	0.311494	-5.57421
TECTA	-1.08108	5.99928	-2.67949	0.0239742	0.129603	-4.12927
USP13	-1.08084	6.5889	-1.36005	0.205009	0.448463	-6.13206
B4GALT5	-1.08025	4.70455	-1.11169	0.293435	0.544641	-6.42162
LTBP2	1.07991	6.26795	2.40596	0.0379892	0.16904	-4.58184
EXOC4	1.07908	10.5379	6.84587	5.58e-05	0.00315112	2.13244
VRK1	-1.07865	8.49166	-4.94739	0.000663129	0.0130935	-0.449986
CD79A	-1.07806	4.3914	-1.32144	0.217095	0.463771	-6.17979
SLC7A13	1.07716	6.41379	2.11758	0.0615051	0.221747	-5.04565
MRAS	1.077	7.54379	4.60405	0.00109452	0.0179328	-0.972127
JPH3	-1.07699	4.34105	-2.8176	0.0190037	0.112011	-3.89806
LHX6	1.07609	7.9505	7.07431	4.28e-05	0.0026529	2.40972
TNFSF4	-1.07574	6.75634	-1.98927	0.0760146	0.252581	-5.24549
FOXQ1	-1.07573	9.24635	-3.78137	0.00389103	0.0409794	-2.28615
DOC2B	1.07451	5.32971	1.38606	0.197192	0.437755	-6.0994
BVES	-1.07326	5.35823	-1.72198	0.117188	0.325667	-5.64399
XKR6	1.07286	5.15313	1.43855	0.182189	0.41784	-6.03224
CYP2C9	1.07266	6.25849	3.21741	0.00974698	0.0756808	-3.22552
SNAI2	-1.07065	8.26503	-5.38596	0.000358365	0.00906306	0.192397
ZDHHC12	1.07057	9.01874	1.63014	0.135516	0.353452	-5.77417
NXNL1	1.06842	5.874	1.62242	0.137171	0.355655	-5.78494
TSC22D1	1.06834	13.3284	5.98688	0.000161137	0.0061321	1.02726
GRIA1	1.06832	3.48517	1.27573	0.232163	0.482115	-6.23504
STAG3	-1.06775	5.0443	-1.35871	0.205419	0.448848	-6.13373
DNAJC5B	-1.06726	6.20286	-2.06204	0.0674284	0.234513	-5.13275
KCNQ5	-1.06649	3.39407	-1.08463	0.304669	0.556267	-6.45053
ATP6V0E2	1.06417	7.33626	4.53812	0.00120741	0.0190749	-1.07427
C6	1.06412	12.6461	4.89645	0.000713539	0.013818	-0.526397
MYH8	-1.06338	3.31278	-1.73633	0.114537	0.321829	-5.62331
CAPRIN2	1.06322	7.39097	3.07705	0.0123075	0.086695	-3.46168
IFNG	1.06314	5.04999	1.84683	0.0958937	0.290052	-5.4612
PRAF2	-1.0627	6.69212	-2.13729	0.0595268	0.218213	-5.01457
CSPG4	-1.06259	6.90629	-1.32762	0.21512	0.461208	-6.17221
SEZ6L	-1.06195	5.55587	-1.76833	0.108822	0.311998	-5.57688
SLCO5A1	-1.06162	4.45805	-2.39985	0.0383808	0.169917	-4.59183
SERPINE2	1.06152	10.8138	5.15252	0.000495559	0.0109399	-0.146049
RAB40B	-1.06101	5.57501	-1.83866	0.0971701	0.292302	-5.47336
ANKRD61	1.06095	5.59195	1.22671	0.249275	0.499491	-6.29277
TIAM1	-1.06079	6.53992	-2.14212	0.0590508	0.217382	-5.00692
TBX1	-1.06033	5.91708	-1.05867	0.315754	0.567794	-6.47774
G6PC3	-1.05986	6.60209	-1.61897	0.137915	0.356993	-5.78974
CTSG	1.05963	5.41441	1.24207	0.243805	0.494064	-6.27485
NKX2-6	-1.05928	7.84482	-1.72868	0.115943	0.32443	-5.63435
CENPE	1.05739	4.77019	1.93476	0.0831145	0.26743	-5.32886
FGF14	-1.0573	4.78712	-1.16179	0.273494	0.525297	-6.36666
ADAM2	1.0573	4.92975	2.12289	0.0609663	0.221013	-5.03729
KCNJ14	-1.05727	4.58168	-1.82765	0.0989144	0.294896	-5.48969
GABRG3	-1.05721	6.04199	-1.44694	0.179883	0.414877	-6.02136
P2RX3	1.05702	4.60605	3.22167	0.00967856	0.0754472	-3.21836
PAPSS2	-1.05559	13.3138	-4.2001	0.00201678	0.026428	-1.60704
ATP2A1	-1.05376	7.01469	-3.93967	0.00302684	0.0346367	-2.02715
CHRNA2	1.05376	7.0723	1.69142	0.123021	0.334887	-5.68774
GTPBP1	-1.05373	8.68427	-3.82125	0.00365138	0.0392041	-2.22067
TMED8	-1.05342	7.79838	-3.35878	0.00771903	0.0644861	-2.98822
STMN1	1.05305	10.911	8.12386	1.35e-05	0.00126549	3.60099
TNFRSF21	1.05241	7.86849	3.74648	0.00411425	0.0425096	-2.34357
CDH16	-1.05171	4.82856	-1.61889	0.137932	0.356993	-5.78985
TIMELESS	1.05158	5.83742	1.00932	0.337677	0.586743	-6.52803
TNFAIP6	-1.05062	4.149	-1.06797	0.311749	0.564078	-6.46805
NCOA5	-1.04998	8.22064	-4.11379	0.00230492	0.0290843	-1.74539
NDST3	1.04982	5.48329	1.10006	0.298226	0.549261	-6.43412
IGF2BP1	-1.04933	5.50476	-1.57182	0.148455	0.373306	-5.85476
ONECUT1	-1.04853	8.33049	-2.42701	0.0366688	0.1653	-4.54736
PTN	1.04726	3.91516	0.973138	0.354454	0.601759	-6.56366
PKNOX2	-1.04705	5.39583	-1.38757	0.196747	0.437212	-6.09749
PITPNM1	1.04571	8.82426	5.41402	0.000344851	0.00897504	0.232542
INHBE	1.04561	10.7913	3.57309	0.00544012	0.0515689	-2.63051
SLC4A3	-1.04456	5.66446	-1.79213	0.104742	0.304664	-5.54207
CATSPERG	-1.04422	6.93421	-1.4539	0.177991	0.412622	-6.0123
GIP	-1.04396	5.11038	-1.71161	0.119139	0.328694	-5.65889
RGS5	1.04274	12.2429	7.12943	4.02e-05	0.00262716	2.47562
PARVB	-1.04207	5.9508	-1.37052	0.20183	0.443986	-6.11896
SGCE	-1.04148	8.2937	-3.00459	0.0138901	0.0935847	-3.58367
DAPP1	-1.04112	6.87824	-1.67161	0.126942	0.340392	-5.71587
VEGFB	-1.0395	8.7984	-6.70071	6.64e-05	0.00356056	1.9527
BTK	1.03916	6.86915	1.50732	0.164028	0.395513	-5.94186
GTPBP6	-1.03782	8.20396	-3.05419	0.0127858	0.0891258	-3.50016
PKIG	1.03776	11.4516	6.29836	0.000108542	0.0047364	1.43973
ARHGAP10	-1.03717	4.62058	-1.52949	0.158519	0.388974	-5.91217
WNT1	-1.03684	6.11453	-1.72174	0.117233	0.325667	-5.64434
TMOD1	-1.03608	6.70401	-1.93159	0.0835468	0.26833	-5.33369
CMPK2	1.03589	9.24688	2.35474	0.0413997	0.178454	-4.66543
PI16	1.03511	6.14061	0.95299	0.364059	0.609713	-6.58305
MAPK11	-1.03508	7.02834	-2.02627	0.0715267	0.243716	-5.18837
TLR9	1.03491	5.68406	1.13965	0.282172	0.532419	-6.39118
CCL2	1.03462	4.35108	1.55433	0.152543	0.380226	-5.8786
GAS2	-1.03338	11.0544	-6.45682	8.92e-05	0.0042417	1.64438
GPR153	1.03271	6.17886	1.11374	0.292598	0.544149	-6.41941
SH2B3	-1.03224	6.40658	-2.30197	0.0452281	0.188022	-4.75106
ACAD10	1.03156	10.2521	5.87702	0.000185803	0.00646899	0.878516
TNFRSF17	-1.03142	4.31542	-1.08126	0.30609	0.558159	-6.45409
FADS1	-1.03135	13.2384	-7.01159	4.6e-05	0.00278476	2.33426
FHL2	-1.0311	7.44111	-2.18827	0.0546872	0.208356	-4.93365
SEMA3A	-1.0308	6.05167	-1.51085	0.163139	0.394655	-5.93715
KCNIP1	-1.03063	7.39142	-2.94687	0.0152985	0.0987911	-3.68081
SMAD5	-1.03058	8.16963	-4.22834	0.00193098	0.0255855	-1.56198
PM20D1	1.03018	13.9237	5.56106	0.000282445	0.00805552	0.44106
AHR	-1.02982	12.2202	-6.30201	0.000108048	0.00473064	1.44448
SHC1	1.02906	9.48322	3.70161	0.00442118	0.0449361	-2.41758
RASD2	1.029	6.18814	1.44261	0.181069	0.416074	-6.02698
RYBP	-1.02865	7.3549	-2.29124	0.046048	0.190402	-4.76841
P2RY6	1.02851	6.4276	1.39209	0.195417	0.435373	-6.09177
IL12RB1	1.02835	6.71558	3.03371	0.0132304	0.091014	-3.53465
MIXL1	-1.02822	5.03127	-1.27341	0.232951	0.482566	-6.23781
IQSEC1	1.02807	9.96672	5.22104	0.000450224	0.010304	-0.0458903
ZWILCH	1.02776	6.90532	4.83567	0.000779114	0.014529	-0.618059
HOXA11	-1.02752	6.2721	-1.62035	0.137616	0.356599	-5.78782
INS	1.0271	6.76169	2.44236	0.035735	0.162999	-4.52218
FANCM	1.02583	7.31245	1.28443	0.229231	0.478225	-6.22463
ADARB2	-1.02546	6.24652	-2.07112	0.0664245	0.232264	-5.11857
DECR2	-1.02535	12.0819	-5.61759	0.00026179	0.00775359	0.520387
STARD4	-1.02529	10.808	-4.83469	0.000780225	0.014529	-0.619545
DDIT4L	-1.02482	7.20957	-1.65605	0.1301	0.345255	-5.73784
SLC9A7	-1.0247	5.23169	-1.37254	0.201221	0.44298	-6.11642
GALR2	-1.02416	4.66761	-1.37937	0.199179	0.440447	-6.10784
CENPB	1.0236	9.17406	3.52755	0.0058576	0.0541539	-2.70626
LRG1	1.02248	14.931	4.08297	0.00241808	0.0298352	-1.79501
LATS2	-1.02214	9.76212	-5.51349	0.000301189	0.00833588	0.373939
NCMAP	-1.02094	4.58519	-1.49876	0.166199	0.397698	-5.95325
TMEM150A	1.02058	11.4568	5.36327	0.000369711	0.00921732	0.159842
FANCE	-1.01957	7.01703	-1.81827	0.100423	0.297618	-5.50357
SMYD2	1.01913	11.0347	8.14094	1.33e-05	0.00126249	3.61931
ZNF354C	-1.0188	6.16758	-2.22647	0.0513132	0.201422	-4.87263
PHF21A	-1.01868	8.23464	-2.61608	0.0266755	0.137052	-4.23494
THY1	1.01846	6.47811	1.58687	0.145015	0.367691	-5.83413
IL23A	1.01766	4.66798	1.22528	0.249789	0.499651	-6.29443
CARNS1	1.01697	6.0344	1.56731	0.149499	0.37485	-5.86092
IL7	1.0166	5.87102	1.70469	0.120457	0.330945	-5.6688
IL27RA	1.01617	5.71946	1.24814	0.241671	0.491097	-6.26772
DHCR7	-1.01563	10.1104	-4.91803	0.000691697	0.0134948	-0.493975
SLC37A1	1.015	9.25421	6.69354	6.69e-05	0.00356208	1.94375
SMARCD3	-1.0142	5.9505	-1.76612	0.109208	0.312627	-5.5801
NRSN1	-1.0131	5.27354	-1.12652	0.287416	0.538664	-6.40554
BSPRY	-1.01305	6.6642	-1.80455	0.102669	0.300881	-5.52381
TMCO5A	-1.01247	6.73962	-1.7556	0.111063	0.315721	-5.59541
SHISA2	1.01244	4.07643	1.03996	0.323935	0.575142	-6.49703
UBN1	-1.01217	7.97313	-3.05154	0.0128424	0.0893779	-3.50462
RPP25	-1.01107	3.69407	-0.937095	0.37177	0.617554	-6.5981
PYGM	-1.01024	6.83936	-1.50573	0.164428	0.3958	-5.94398
RCOR2	1.01023	8.3871	2.57794	0.0284446	0.141855	-4.2983
ESRRG	-1.0098	7.29838	-2.20464	0.053216	0.204872	-4.90755
FCGRT	-1.00852	11.665	-10.7708	1.17e-06	0.00024327	6.09663
BCKDHB	1.0082	13.6345	7.28578	3.36e-05	0.00230389	2.66047
DYSF	1.0077	7.32323	2.20766	0.0529489	0.20435	-4.90273
CBR1	-1.00744	12.3461	-5.19258	0.000468491	0.0106291	-0.087413
TCEA3	-1.00724	10.5791	-5.50336	0.000305351	0.00838977	0.359606
HSD17B6	1.00711	13.7205	3.61459	0.00508667	0.0493988	-2.5616
P2RY1	1.0061	5.19134	1.46518	0.174959	0.408052	-5.99756
EPHB4	1.00554	8.6237	5.15038	0.000497057	0.0109488	-0.149198
RELB	-1.00548	6.43155	-1.32052	0.217387	0.464092	-6.1809
MAOA	-1.00535	9.95063	-6.94657	4.96e-05	0.00291726	2.2555
VAX2	-1.00495	6.20948	-2.58581	0.0280703	0.141009	-4.28524
NNAT	-1.00465	5.09416	-1.21468	0.253628	0.504212	-6.30668
SCN7A	-1.00446	5.02372	-1.22746	0.249004	0.499358	-6.29189
ALS2CL	-1.00429	7.86434	-3.95962	0.00293322	0.0338912	-1.9947
ZNF878	-1.00403	10.9003	-8.37321	1.05e-05	0.00106373	3.86531
KLK7	1.00302	5.23304	1.16724	0.27139	0.52285	-6.36057
PAX9	1.00295	5.3811	2.11891	0.0613698	0.22132	-5.04356
TAS1R1	-1.00216	3.77742	-2.73059	0.0219981	0.122816	-4.04387
EMP2	-1.00193	9.54655	-5.11635	0.000521448	0.0112831	-0.1992
NR5A1	-1.00169	5.59293	-1.86983	0.0923855	0.283502	-5.42686
PCDHA11	-1.00088	6.13093	-1.51684	0.161641	0.392806	-5.92914
MAPK10	-1.00086	5.69627	-1.15247	0.277122	0.528372	-6.37703
UGGT2	1.00069	7.03492	2.97319	0.0146388	0.0963485	-3.63651
POMK	1.00056	8.17167	3.60722	0.00514769	0.0498435	-2.57384
RUSC2	1.00021	7.56828	1.70503	0.120392	0.330894	-5.66831
STK4	-0.999901	6.54877	-1.5274	0.159032	0.390012	-5.91498
PHACTR1	-0.999819	5.04439	-1.18559	0.264406	0.515585	-6.33992
FBLN1	-0.999774	6.28447	-1.87419	0.0917337	0.282546	-5.42033
CYP7A1	-0.999656	11.8163	-3.66917	0.00465791	0.0465225	-2.47119
MLC1	-0.99885	2.9496	-2.51644	0.0315478	0.151446	-4.40015
TRHR	0.998493	3.69435	1.51808	0.161334	0.392497	-5.92748
EBF2	0.995615	4.93809	1.46534	0.174916	0.408047	-5.99735
CADPS2	0.995158	11.0348	5.92091	0.000175492	0.0063644	0.938143
HPGD	-0.994863	13.3354	-5.68046	0.000240715	0.00738837	0.608059
HSPB7	-0.994709	6.46371	-1.91798	0.0854236	0.271033	-5.35434
INSM1	0.994262	5.7307	1.73924	0.114006	0.320959	-5.61911
MYT1L	-0.994081	5.20514	-1.5652	0.149991	0.375219	-5.8638
IL10RA	0.993834	6.97202	1.64264	0.132878	0.349508	-5.75668
STK25	-0.993725	10.7925	-6.17343	0.000126986	0.00522824	1.27593
TRIM6-TRIM34	0.993313	9.81232	2.96923	0.0147364	0.0966987	-3.64319
SIPA1	-0.993055	6.30988	-0.957833	0.361733	0.607543	-6.57842
DDX4	0.993051	4.13455	1.45304	0.178222	0.412865	-6.01341
CNN1	0.9921	4.02758	1.73397	0.11497	0.322565	-5.62672
ADD2	-0.991277	7.15346	-2.46296	0.0345179	0.159995	-4.48831
IL6	-0.990238	4.18058	-1.11811	0.29082	0.542477	-6.41469
PAQR7	0.989681	10.6519	3.54029	0.0057376	0.0534597	-2.68506
KCNMB1	-0.988715	5.3244	-0.910854	0.384755	0.628034	-6.62249
HDC	0.988616	6.39154	1.98969	0.0759632	0.252581	-5.24486
EPHA7	-0.986652	6.74577	-2.23413	0.0506607	0.20012	-4.86034
C8B	-0.986502	13.059	-7.48206	2.7e-05	0.00198699	2.88822
COMMD9	-0.986414	11.2198	-8.81125	6.77e-06	0.000791868	4.31361
PACSIN1	-0.986076	5.58443	-1.44409	0.180662	0.415661	-6.02505
SAMD11	0.985899	4.1994	0.913817	0.383273	0.626971	-6.61977
KRT80	0.985887	6.32402	2.37461	0.0400424	0.174712	-4.63306
SCRN3	-0.985322	10.7964	-4.87252	0.000738623	0.0139932	-0.562422
TEAD1	-0.984624	6.06861	-1.81202	0.101441	0.299158	-5.5128
TSPO2	0.984601	6.71404	1.70015	0.121329	0.331799	-5.67529
IGF2BP3	-0.984408	6.30008	-2.06569	0.067023	0.233661	-5.12705
ENAM	-0.983637	4.22149	-2.26342	0.0482414	0.195399	-4.81328
PDE6A	-0.983077	4.04697	-1.47365	0.172711	0.405553	-5.98643
TPPP3	-0.983027	7.03375	-2.56118	0.0292591	0.144322	-4.32611
THSD1	0.982742	7.2998	3.01647	0.013617	0.0926359	-3.56367
ANO1	-0.981704	6.77227	-1.24584	0.24248	0.492097	-6.27043
GLRX	0.981413	12.7108	6.60122	7.48e-05	0.00379083	1.8279
RIN2	-0.979384	8.49691	-4.88355	0.00072695	0.0138941	-0.545812
TAP1	0.979095	10.025	3.4425	0.00672915	0.0593607	-2.84815
PARP4	-0.978598	8.5319	-4.98978	0.000624081	0.0125884	-0.386681
ALDH18A1	0.977193	7.28443	2.82651	0.0187212	0.110946	-3.8831
SEMA6A	0.976632	6.12165	1.53876	0.156266	0.385533	-5.89968
PDCL2	-0.976199	3.96848	-1.26427	0.236075	0.484873	-6.24868
GCM1	0.975689	5.33821	1.31904	0.217865	0.464734	-6.18272
MSH4	-0.974209	3.19841	-1.71095	0.119264	0.3289	-5.65983
GPR108	-0.974207	9.81439	-6.71856	6.5e-05	0.00352868	1.97496
PHLDA1	-0.97409	13.4833	-2.75041	0.0212766	0.120264	-4.01069
XYLT2	0.972789	7.43463	3.04139	0.0130618	0.0902331	-3.52171
SNAP25	0.972769	3.47372	0.84125	0.420744	0.661465	-6.68435
L3HYPDH	-0.972275	10.6979	-5.90698	0.000178694	0.00636568	0.919256
FAM3B	0.971942	3.89495	1.84266	0.0965426	0.291029	-5.4674
UBXN11	-0.970505	6.40779	-1.62657	0.13628	0.354259	-5.77916
STEAP3	-0.970391	7.77628	-2.57443	0.0286137	0.142427	-4.30414
MMEL1	-0.970351	6.16699	-2.1619	0.0571408	0.21358	-4.97558
GPD2	0.969784	11.274	7.61015	2.34e-05	0.0018262	3.03433
CDC20	0.969635	8.25967	3.77778	0.00391341	0.0411637	-2.29206
STAT4	0.968643	4.94701	1.00715	0.338663	0.587677	-6.53019
DBF4	0.968608	8.93243	5.89144	0.000182344	0.00640276	0.898143
ETV4	-0.968389	3.94207	-2.55429	0.0296003	0.145512	-4.33752
SLC4A1	-0.967809	7.89188	-2.98295	0.0144019	0.0958006	-3.6201
ANXA5	0.967617	12.63	4.31572	0.00168913	0.023574	-1.42315
SULT2B1	0.967605	3.94537	1.50183	0.165416	0.396968	-5.94917
ELF4	-0.967082	6.33868	-1.53865	0.156292	0.385533	-5.89983
ARMCX1	0.967058	7.51167	3.96381	0.00291395	0.0337281	-1.98789
SH3BP5	-0.966886	11.7786	-9.81135	2.66e-06	0.000418639	5.26608
S1PR3	-0.966866	4.14229	-2.58229	0.0282372	0.141575	-4.29108
FGFBP1	-0.966523	6.43527	-1.79592	0.104104	0.303796	-5.5365
TUBB6	0.966434	8.75393	4.40854	0.00146704	0.0215062	-1.27676
PRDM5	-0.965753	3.9707	-1.50974	0.163419	0.39485	-5.93864
OPRK1	0.964091	6.63607	2.1793	0.0555098	0.210281	-4.94793
NAP1L5	0.9638	5.16265	1.02288	0.331539	0.581404	-6.5144
ENKD1	0.963141	6.32392	1.39429	0.194772	0.434668	-6.08898
CCR7	-0.962853	5.12849	-1.29292	0.226399	0.474889	-6.21442
CKAP4	0.962746	7.84687	7.33491	3.18e-05	0.00222602	2.71791
TRIM35	-0.96257	6.43899	-1.97991	0.0771916	0.255309	-5.25988
MLPH	-0.96254	6.44131	-1.25472	0.239377	0.488613	-6.25998
CACNG3	0.962477	5.99525	1.17428	0.268693	0.520145	-6.35267
BTN1A1	-0.961748	6.46216	-1.9722	0.0781748	0.257585	-5.27171
THBS2	-0.961004	7.37687	-4.96369	0.000647813	0.0128883	-0.425613
KDM2B	0.960648	9.64317	6.99879	4.67e-05	0.00279657	2.31879
CDH6	-0.959971	6.81525	-2.80589	0.0193814	0.113624	-3.91771
TAS2R1	-0.95961	5.28049	-1.25913	0.237847	0.487193	-6.25477
ADAT2	0.959075	9.6466	8.28141	1.15e-05	0.00112274	3.76879
GDPD2	0.95866	4.35575	1.10562	0.295926	0.54748	-6.42815
ATP1A2	-0.956438	6.40491	-1.79152	0.104844	0.304732	-5.54296
TMEM106C	0.95616	9.05212	6.11019	0.000137594	0.00545832	1.19218
TUBB3	-0.955743	4.46164	-1.2298	0.248167	0.498462	-6.28918
KIF4A	0.954974	6.49876	1.4809	0.170809	0.402676	-5.97689
MYO1G	0.954866	4.8289	1.24378	0.243204	0.493227	-6.27285
KIF22	0.954753	9.28882	5.92837	0.000173799	0.00635533	0.948264
TNIP1	0.954684	10.0894	4.79204	0.000830138	0.0150553	-0.684177
CKLF	0.954569	9.02881	2.5543	0.0296001	0.145512	-4.33751
CHRNA5	0.954081	4.3918	1.27091	0.233801	0.483295	-6.24078
SUV39H2	0.953411	5.24745	1.95506	0.0804004	0.262312	-5.29793
TRAM2	0.953397	7.14374	2.49523	0.0326941	0.154746	-4.43516
TLR1	-0.953307	6.25488	-1.61493	0.138791	0.358271	-5.79535
MAP4K4	-0.953236	7.81538	-2.32679	0.0433865	0.183335	-4.71086
PTF1A	-0.952492	7.21874	-1.52554	0.159488	0.390863	-5.91747
IAH1	-0.952377	13.258	-5.8623	0.000189406	0.00650144	0.858453
ZNF395	-0.95218	6.04025	-1.07724	0.307793	0.559782	-6.45833
ARC	-0.9517	4.44313	-2.94142	0.0154386	0.0990235	-3.68997
PILRA	-0.951356	7.57552	-1.91356	0.086041	0.272134	-5.36102
GCLC	0.951284	14.5395	5.74804	0.000220079	0.00711372	0.701678
POSTN	0.950975	10.0556	4.47921	0.00131882	0.0199823	-1.16606
RASA4	0.95094	4.09069	1.16152	0.2736	0.52533	-6.36697
CROCC	-0.950761	5.60257	-1.45559	0.177534	0.411843	-6.0101
SOWAHC	0.950017	10.5426	5.26068	0.000426045	0.00998879	0.0117441
SFRP1	-0.949932	7.72542	-1.67168	0.126929	0.340392	-5.71578
ZNF703	0.948792	8.38189	3.42222	0.00695617	0.0605474	-2.88205
SLC44A2	0.948356	9.41741	5.90382	0.000179431	0.00636568	0.914957
LPAR4	-0.948139	3.19634	-1.76226	0.109885	0.31381	-5.58572
CPEB1	0.948021	7.46237	2.57935	0.0283776	0.141682	-4.29597
LTA	-0.947952	4.99004	-1.33671	0.212243	0.457589	-6.16102
SGK1	0.947659	11.2808	2.37005	0.0403503	0.175647	-4.6405
ABHD10	-0.946933	8.87588	-8.96436	5.84e-06	0.000714505	4.46566
BCL2L14	-0.946656	8.30944	-5.09634	0.000536389	0.0114549	-0.228685
ACYP2	0.945797	9.86206	3.81992	0.00365913	0.0392315	-2.22285
CGNL1	0.945694	11.3949	9.99168	2.27e-06	0.000377981	5.42807
IGF2BP2	0.945568	7.23858	1.66559	0.128156	0.342495	-5.72438
NR6A1	-0.943643	6.47134	-1.30477	0.222493	0.469725	-6.20009
MAB21L2	-0.943602	6.83061	-1.86324	0.0933772	0.285208	-5.43671
MYF6	0.943439	4.97155	1.02519	0.330504	0.580414	-6.51207
DRD3	0.943391	5.67801	1.69799	0.121745	0.332658	-5.67837
REG4	-0.943262	7.53142	-3.91269	0.00315852	0.0355531	-2.07112
POP4	-0.943118	10.051	-6.46264	8.86e-05	0.00423167	1.65184
ZDHHC1	-0.943093	6.51492	-1.24461	0.242912	0.492789	-6.27188
MSN	0.942571	10.4547	4.39368	0.0015004	0.0217758	-1.30011
YPEL1	0.942173	5.56999	1.36671	0.202984	0.445475	-6.12374
GABRD	0.942018	5.70042	1.06935	0.311159	0.563479	-6.46661
NKX3-1	-0.941921	5.68536	-1.18915	0.263065	0.513844	-6.33588
PELI2	0.941737	7.51271	1.68778	0.123734	0.335585	-5.69293
SFMBT1	-0.941628	8.20169	-3.19622	0.0100953	0.0770602	-3.26114
FADS3	0.941408	6.45484	2.00722	0.0738057	0.248378	-5.21784
FGF16	0.941334	6.1954	1.62054	0.137575	0.356563	-5.78756
C11orf24	0.941079	11.0829	5.49133	0.000310373	0.00841078	0.342568
VEGFC	0.940468	8.28291	2.9052	0.0164049	0.102656	-3.7509
CCDC70	-0.940036	3.89184	-1.25346	0.239815	0.488777	-6.26147
UCHL1	-0.939912	5.67665	-1.11907	0.290431	0.542371	-6.41365
SERPINI2	-0.939797	5.00487	-1.35063	0.207903	0.452253	-6.14379
IRX2	-0.938665	6.83746	-2.48152	0.033457	0.156872	-4.45776
HOXD9	-0.938283	4.58653	-2.43926	0.0359217	0.163509	-4.52727
CRISP2	0.937563	3.08358	1.23543	0.246157	0.496678	-6.28261
CCDC136	-0.937524	5.47561	-1.43726	0.182545	0.418365	-6.03391
T	0.937348	5.77931	1.39695	0.193994	0.433524	-6.0856
KCTD17	0.937327	8.49647	5.03467	0.000585397	0.0121257	-0.31992
PLEKHA1	0.937015	9.8796	5.94211	0.000170734	0.00627829	0.96685
PAFAH2	0.935903	12.7769	6.41741	9.36e-05	0.00434826	1.59381
KCTD4	-0.935865	5.35231	-1.82218	0.0997923	0.296652	-5.49779
ZMAT3	0.935565	8.87067	4.78305	0.000841095	0.0151371	-0.697841
PRSS58	-0.935388	5.2713	-0.886138	0.397278	0.63988	-6.64494
IL17RC	0.935302	9.39859	1.41219	0.189596	0.427711	-6.06617
SLC26A2	0.93478	8.10051	5.42787	0.000338384	0.00891305	0.252315
CNTN3	0.934644	3.97587	1.1119	0.293351	0.544587	-6.4214
ATF7IP2	-0.93373	5.71104	-0.849427	0.4164	0.657947	-6.6773
MIIP	-0.933294	8.74935	-4.32544	0.00166427	0.0232915	-1.40776
MTRR	0.933177	9.38934	6.63063	7.22e-05	0.00374048	1.86493
CHPT1	0.933165	14.7682	6.09279	0.000140677	0.00553042	1.16904
ITGA4	0.932167	6.14442	1.55048	0.153457	0.381341	-5.88382
ASB16	-0.931556	7.00279	-1.28761	0.228167	0.476914	-6.22081
FASTK	-0.931517	8.52291	-1.93229	0.0834511	0.268154	-5.33263
IGFALS	-0.931357	10.0943	-4.37149	0.00155173	0.0222007	-1.33505
SLC18A1	-0.930915	8.75058	-3.70955	0.00436517	0.0444693	-2.40447
DCLK1	0.930338	6.95112	2.52179	0.0312648	0.150529	-4.3913
RABL3	0.929597	11.4885	9.78347	2.73e-06	0.000420239	5.24079
CNIH2	-0.929483	7.33879	-3.55601	0.005593	0.0525237	-2.65891
MMP7	-0.928985	7.00429	-1.67355	0.126554	0.33998	-5.71313
LAT2	0.927622	6.34128	2.5527	0.0296799	0.145739	-4.34016
KIF21A	-0.927617	10.7869	-6.22735	0.00011864	0.00505905	1.34689
NRG3	-0.927584	5.56545	-1.34042	0.211081	0.456738	-6.15644
SEMA4B	0.927436	8.31681	3.11387	0.0115753	0.0833511	-3.39969
SGCD	-0.927044	5.22024	-1.64979	0.131392	0.347416	-5.74666
PCSK6	0.926864	11.7408	6.93845	5.01e-05	0.00291726	2.24562
MECOM	-0.926818	6.08574	-1.13136	0.285474	0.536098	-6.40026
ALK	-0.926689	6.87112	-2.03562	0.0704336	0.241135	-5.17387
MLEC	0.925857	10.1176	5.50848	0.000303241	0.00837495	0.366849
EIF2S2	-0.925585	13.0528	-10.4637	1.51e-06	0.000281008	5.839
LPO	0.924956	5.61651	1.14909	0.278446	0.529278	-6.38077
IGFBP1	-0.924348	13.3379	-2.02178	0.0720573	0.244582	-5.19532
CHAF1B	-0.923876	7.45187	-2.62663	0.0262058	0.136081	-4.21738
GFRA1	-0.923739	9.30931	-5.82141	0.000199818	0.00668773	0.80256
FMNL3	0.923186	6.12994	1.61111	0.139624	0.359452	-5.80066
SLC24A1	0.923167	5.42659	1.66149	0.128989	0.343627	-5.73018
DNAJC10	0.922761	11.6181	6.5991	7.5e-05	0.00379083	1.82523
ACOX2	0.921881	14.1307	9.28426	4.31e-06	0.000575784	4.7759
SEMA5B	0.921558	7.47954	1.97153	0.0782601	0.257697	-5.27273
PTCH2	-0.92154	5.61585	-1.57572	0.147555	0.371931	-5.84942
IAPP	0.921227	6.72585	1.05479	0.317441	0.568838	-6.48177
ENTPD1	0.920973	7.74143	6.14309	0.000131961	0.0053154	1.23582
DHX58	0.920922	8.03495	1.17086	0.270002	0.521866	-6.35652
MTHFD1	-0.920897	13.3682	-4.76845	0.000859201	0.0152203	-0.720035
GPR84	0.920436	5.88131	2.10276	0.0630358	0.225157	-5.06899
VOPP1	0.919948	8.60554	4.85128	0.000761684	0.0143264	-0.594473
RASGRF1	-0.919792	9.08488	-4.80146	0.000818831	0.0149497	-0.669884
MYOT	-0.919112	4.97037	-1.29535	0.225594	0.473884	-6.21149
AMPD3	0.919026	6.6848	1.63681	0.134104	0.351463	-5.76485
MS4A8	0.918996	7.44464	2.34679	0.0419561	0.180031	-4.67838
WNK4	-0.918204	6.76398	-4.39874	0.00148895	0.0217301	-1.29216
ACOT13	-0.918064	12.1645	-6.58296	7.65e-05	0.00383608	1.80484
CEP250	-0.91806	6.65086	-1.51466	0.162186	0.393377	-5.93206
NPHS2	0.91766	5.97004	1.51513	0.162069	0.393377	-5.93143
ANXA9	-0.91744	5.16325	-1.20655	0.256602	0.507428	-6.31603
GLI2	-0.917231	3.98401	-2.14272	0.0589917	0.217354	-5.00597
TLX1	-0.916937	6.27968	-1.7749	0.10768	0.309811	-5.56729
MANEAL	-0.916575	4.70389	-1.01567	0.33479	0.584182	-6.52166
PLEKHG5	0.915783	7.91986	1.71239	0.118992	0.328563	-5.65777
SERPINB7	-0.915648	4.90766	-1.59722	0.142691	0.364015	-5.81987
CCNG1	0.914543	12.054	5.23748	0.000440019	0.0101925	-0.0219537
B3GALT6	-0.914282	7.83368	-2.17069	0.056311	0.211709	-4.96162
C11orf91	0.914016	6.94071	1.3664	0.203076	0.445528	-6.12412
TRIM37	0.913813	9.84898	3.48801	0.00624719	0.0565574	-2.77217
MESP2	-0.913629	5.35436	-1.17486	0.268471	0.519905	-6.35202
TMCO6	-0.913549	8.62569	-5.23448	0.000441865	0.0102019	-0.0263252
HOXD4	-0.912579	2.82975	-1.8148	0.100986	0.298288	-5.50869
TRPC7	-0.912192	7.86008	-1.56075	0.151031	0.377339	-5.86986
AKR1B10	0.912146	8.98832	6.53448	8.11e-05	0.00400745	1.74343
NYNRIN	0.912069	4.18612	1.44361	0.180794	0.415808	-6.02568
LGALS12	-0.911164	8.08843	-3.61679	0.00506862	0.0492601	-2.55796
ITGB1BP1	0.910617	10.5445	8.4702	9.5e-06	0.00100315	3.96631
CD109	0.909826	4.7634	1.18272	0.265487	0.517263	-6.34316
SLC17A2	-0.909274	12.3591	-7.8594	1.79e-05	0.00156243	3.31307
GNB1L	0.909226	6.93598	1.7358	0.114635	0.321966	-5.62409
MET	-0.908585	6.748	-1.96771	0.0787521	0.258836	-5.27859
NKX6-1	0.908227	5.42726	1.15702	0.275346	0.527099	-6.37198
G0S2	0.907018	12.8197	2.50694	0.0320564	0.152648	-4.41584
CLPB	0.906849	10.9601	4.95314	0.00065768	0.0130648	-0.441381
HUNK	0.906592	8.05875	2.09757	0.0635801	0.226484	-5.07714
GUCA1B	-0.906479	6.22236	-2.22266	0.0516402	0.202039	-4.87873
CD40	0.906456	7.18109	2.42273	0.0369335	0.166014	-4.55437
HESX1	0.906383	6.27261	1.58888	0.144561	0.366966	-5.83136
ALPK3	-0.90604	6.60538	-1.31733	0.218415	0.465452	-6.18481
SLC22A3	0.905917	8.87529	3.08437	0.0121584	0.0858575	-3.44936
TEN1	0.905856	8.14391	4.27954	0.00178514	0.0245129	-1.48052
IL4R	-0.905659	8.24616	-2.34517	0.0420698	0.180332	-4.681
CAPN5	-0.905565	7.37676	-1.3056	0.222223	0.469725	-6.19909
MFNG	0.905415	6.4063	1.23868	0.245004	0.494962	-6.27882
MMAB	-0.905117	7.99702	-3.50851	0.00604197	0.0551957	-2.73799
SCML4	-0.904712	5.54251	-1.0721	0.309984	0.56205	-6.46373
MAP2K6	-0.904662	7.6786	-1.56639	0.149712	0.374954	-5.86217
OLIG3	-0.904565	4.96851	-1.17514	0.268364	0.519852	-6.35171
BCL9	-0.90439	7.17429	-1.25986	0.237594	0.486904	-6.2539
TLR3	0.904221	8.80322	3.68717	0.004525	0.0455099	-2.44144
CDH1	-0.903761	11.7625	-6.25285	0.000114901	0.00496425	1.38031
TACR3	-0.90327	7.11189	-1.34448	0.209813	0.454728	-6.15142
HNRNPDL	-0.90302	12.6472	-7.07062	4.3e-05	0.0026529	2.4053
HID1	0.903009	7.54334	2.41323	0.0375277	0.167671	-4.56993
ZNF362	0.902804	9.24667	7.61057	2.34e-05	0.0018262	3.0348
PLAC8	0.902729	11.0766	2.58349	0.0281801	0.141398	-4.28909
MED1	0.902648	10.4407	6.84591	5.58e-05	0.00315112	2.13248
DRD4	-0.901886	4.41959	-2.2498	0.0493523	0.197559	-4.83519
ZNF521	0.901192	5.64959	1.37501	0.200481	0.441984	-6.11333
PCDHB6	0.90033	5.34563	1.16568	0.27199	0.523467	-6.36231
GNPNAT1	-0.899491	12.7118	-7.211	3.66e-05	0.0024432	2.57243
KLF12	0.89947	4.93115	1.28532	0.228933	0.477832	-6.22356
NEUROG2	-0.899146	4.16115	-1.25389	0.239665	0.4887	-6.26096
HHAT	0.89884	6.67678	1.60408	0.141168	0.362004	-5.81039
OSGIN2	0.898835	7.67364	6.21204	0.000120948	0.00507478	1.32678
RDH11	-0.898818	10.4685	-3.16275	0.0106719	0.0796502	-3.31745
GOLPH3L	-0.898435	8.19458	-4.18677	0.00205866	0.0267361	-1.62835
SYCN	0.897779	5.92096	1.57328	0.148117	0.37274	-5.85276
ESR2	0.897722	4.82269	1.40788	0.19083	0.428967	-6.07167
HPRT1	0.897545	13.2743	8.50039	9.22e-06	0.000981051	3.99754
APBA2	-0.89747	4.00177	-2.64583	0.025372	0.133768	-4.1854
GFPT1	0.896895	7.20517	2.80595	0.0193795	0.113624	-3.91761
TCL1A	-0.896731	5.54847	-1.07287	0.309656	0.561691	-6.46293
B4GALT4	-0.896231	5.31106	-1.4681	0.174181	0.407033	-5.99373
PRSS22	-0.895902	6.9545	-3.01053	0.0137528	0.0930214	-3.57367
KLRB1	0.895097	4.54017	1.58311	0.145867	0.368958	-5.83929
NOS1	-0.894733	6.7397	-1.26912	0.234412	0.483791	-6.24291
ATF5	0.893731	13.7549	4.67548	0.000984786	0.0167426	-0.862142
GABRA2	0.893531	3.14016	0.883977	0.398386	0.640933	-6.64687
IRAK4	-0.893512	8.24963	-4.32249	0.00167178	0.0233567	-1.41243
PDC	-0.893378	5.75274	-1.36159	0.20454	0.447745	-6.13014
GON4L	-0.893311	8.71438	-5.7627	0.00021586	0.00701196	0.7219
TFF3	-0.893166	8.69618	-2.66625	0.0245143	0.131159	-4.15135
MPEG1	0.892886	12.6865	2.50987	0.0318984	0.152361	-4.41099
SHE	-0.892207	7.93782	-6.57931	7.68e-05	0.00383838	1.80023
FSCN3	-0.891969	5.55572	-1.33457	0.212919	0.458365	-6.16366
ROPN1L	-0.891953	10.2484	-5.49096	0.00031053	0.00841078	0.342038
CLDN11	-0.891928	4.88273	-1.47062	0.173513	0.406634	-5.99042
IRF2	0.891378	11.2464	4.96854	0.000643325	0.0128197	-0.418362
CHIA	-0.891253	3.78862	-2.66917	0.0243941	0.131002	-4.14648
ARHGEF25	-0.890214	6.87939	-1.38688	0.196949	0.437491	-6.09836
RSPO1	0.890081	4.25206	1.00424	0.339994	0.588817	-6.5331
NKAP	0.890009	5.86806	1.80141	0.10319	0.301936	-5.52844
CIAPIN1	0.889955	11.0314	4.69296	0.000959756	0.0164452	-0.83533
RPUSD1	-0.889952	8.97967	-5.8324	0.000196959	0.00666252	0.81761
CSRP3	-0.888771	11.3908	-5.20455	0.00046071	0.010489	-0.0699284
IL13RA1	0.888652	10.8353	5.46896	0.000319953	0.008583	0.310814
MUC13	0.888606	6.9531	1.39291	0.195177	0.435147	-6.09073
MST1R	0.888487	4.6691	1.0563	0.316785	0.56858	-6.48021
HSF2	-0.887585	8.93344	-5.52691	0.000295771	0.00822881	0.3929
NEUROD6	-0.887337	2.36912	-1.35103	0.207779	0.452059	-6.14329
MGST2	-0.887009	4.80085	-0.949994	0.365504	0.610853	-6.5859
TMEM19	0.886906	12.42	7.616	2.33e-05	0.0018262	3.04095
ZP3	0.886796	5.15878	1.07965	0.306772	0.55878	-6.45579
ITPKA	0.886042	6.81903	1.35952	0.205171	0.448621	-6.13273
GJB6	-0.885799	5.92033	-1.46244	0.175692	0.408767	-6.00115
TFEC	0.88521	7.42671	1.44743	0.17975	0.41479	-6.02072
NT5C3B	0.8851	7.41686	2.75458	0.021128	0.119854	-4.00372
GAS6	0.884197	11.0227	2.21989	0.0518794	0.20251	-4.88316
SERPINA6	0.884135	13.164	3.4193	0.00698946	0.0607563	-2.88692
CHRNA7	0.884042	6.31705	1.32061	0.217361	0.464092	-6.1808
CNGA2	0.883806	5.12632	0.797419	0.444555	0.680639	-6.72113
IDO2	0.883705	8.87793	3.20352	0.00997388	0.0765372	-3.24887
SLC5A8	-0.883588	4.86018	-1.18064	0.266276	0.517715	-6.34551
WWTR1	0.882955	11.7374	5.03037	0.000588992	0.0121809	-0.326308
KCNE4	-0.882367	6.42189	-1.50416	0.164826	0.396207	-5.94607
C8orf44-SGK3	0.882052	10.3503	5.2981	0.000404494	0.00971602	0.0659447
SGK3	0.882052	10.3503	5.2981	0.000404494	0.00971602	0.0659447
RELL2	-0.881793	6.9771	-1.23768	0.245359	0.495325	-6.27999
DHRS4	0.881554	13.8918	8.91954	6.1e-06	0.000725741	4.42139
FOSL1	-0.88143	5.80641	-1.23644	0.2458	0.496109	-6.28144
NR2C1	-0.8812	8.91346	-5.30825	0.000398855	0.0096514	0.0806063
SLC6A5	-0.880394	6.88466	-2.73203	0.0219449	0.122816	-4.04146
NLGN1	-0.88018	2.83583	-2.0854	0.0648738	0.229096	-5.09623
MUTYH	0.879905	5.67148	1.96801	0.0787132	0.258773	-5.27813
PMEPA1	0.879833	7.8204	2.98456	0.0143631	0.0956393	-3.61738
TM6SF2	-0.87971	10.2648	-4.5758	0.00114146	0.0183197	-1.01583
FAM13B	0.879706	11.4347	7.01898	4.56e-05	0.00277689	2.34318
ASB10	-0.879396	4.18398	-2.12712	0.0605397	0.220567	-5.03062
SYPL2	-0.879125	6.14749	-1.13699	0.283227	0.533486	-6.3941
AHRR	0.879011	3.06219	0.971088	0.355423	0.602778	-6.56565
LIPG	0.878843	8.82035	2.62302	0.0263655	0.136396	-4.22339
NFE2	0.878369	5.03523	1.62696	0.136195	0.354249	-5.77861
VAMP8	-0.877687	13.4141	-7.97398	1.59e-05	0.00142138	3.43878
MYOD1	-0.877612	6.91955	-2.17926	0.0555138	0.210281	-4.948
MXD1	0.87756	4.87755	1.82306	0.0996496	0.296599	-5.49648
PARP8	-0.87753	5.59561	-1.83841	0.0972087	0.292341	-5.47372
MYH7	-0.876737	5.38023	-1.40746	0.190953	0.42907	-6.07222
CSPP1	-0.876605	8.12662	-2.53286	0.0306877	0.1489	-4.37299
NTNG1	-0.875534	6.33374	-1.09034	0.302271	0.553741	-6.44448
REM2	0.874932	4.80813	1.41948	0.187522	0.425377	-6.05683
PGC	0.874813	5.56066	1.07633	0.308179	0.56033	-6.45928
NGF	-0.873737	7.25886	-2.60737	0.0270695	0.138316	-4.24942
HOXC4	-0.873737	5.02634	-1.59861	0.14238	0.363617	-5.81795
SLA	0.872692	7.93403	2.4107	0.037688	0.168272	-4.57409
CLIP4	-0.872561	8.73234	-3.89814	0.00323201	0.0361164	-2.09486
KLHL1	0.872339	4.15972	1.311	0.220463	0.468	-6.19253
GATA3	0.871698	3.43125	1.20701	0.256433	0.507428	-6.3155
GPD1	0.870914	12.4406	6.15834	0.000129435	0.00526222	1.25599
TIAM2	0.870713	9.83846	4.59599	0.00110771	0.0180585	-0.984593
BECN1	0.870569	12.501	7.79196	1.92e-05	0.0016252	3.23837
CSNK2A1	-0.870252	10.8331	-5.50252	0.0003057	0.00838977	0.358413
TP53BP1	-0.870097	8.89335	-6.37364	9.88e-05	0.00447732	1.53739
TCEA2	-0.870071	5.81373	-0.917272	0.38155	0.625566	-6.61658
LGALS3BP	0.870003	10.9209	2.19362	0.054202	0.207228	-4.92513
ATPIF1	0.869885	11.5749	6.35267	0.000101446	0.00455566	1.51027
HSD17B1	-0.869661	6.2167	-1.59562	0.143049	0.364541	-5.82208
TSPAN7	0.869603	9.85526	5.18562	0.000473081	0.0106962	-0.0975907
FARP2	0.868385	8.50689	3.40297	0.00717905	0.0619111	-2.91425
PPDPF	-0.868305	12.3924	-8.32059	1.11e-05	0.0010978	3.8101
C2CD2	0.868034	11.9163	6.19116	0.000124174	0.00517437	1.29931
LGI4	-0.868009	5.63267	-0.933792	0.373387	0.619362	-6.6012
CDC45	0.867328	7.51185	2.19888	0.0537288	0.206084	-4.91673
PTCRA	-0.866915	6.17645	-1.2238	0.250322	0.499995	-6.29614
CRYBA4	0.866583	4.89785	1.20674	0.256534	0.507428	-6.31582
C2orf74	0.866407	3.00999	1.11419	0.292415	0.543997	-6.41893
CCNB3	0.866076	5.31796	1.04931	0.319828	0.571118	-6.48743
MMP11	-0.865974	3.94082	-1.49132	0.168106	0.400411	-5.96312
WTAP	0.865596	11.6251	4.76736	0.000860569	0.0152239	-0.721693
GGH	0.86477	11.1222	5.25678	0.000428359	0.00998964	0.00608684
TNK1	0.864639	6.78138	2.08193	0.0652472	0.229734	-5.10166
LEF1	-0.863505	3.25236	-0.961798	0.359837	0.606412	-6.57461
PMEL	0.863194	8.56606	5.59106	0.000271275	0.00788253	0.483206
SEMA3C	-0.862219	6.3715	-1.41476	0.188861	0.426787	-6.06287
LTB4R2	-0.861618	7.2771	-1.65488	0.130342	0.345755	-5.73949
SPAG1	-0.861309	5.91821	-2.15655	0.0576513	0.214834	-4.98406
ZNF143	-0.861225	8.07741	-3.68871	0.00451377	0.0455099	-2.43889
IFNA4	-0.859784	7.32712	-3.44938	0.00665382	0.0589744	-2.83665
D2HGDH	0.859491	8.95453	4.26377	0.00182875	0.0248859	-1.50556
FGF9	0.859307	6.93683	1.0958	0.299993	0.551187	-6.43867
TNNI2	-0.858147	6.0828	-1.43623	0.18283	0.418819	-6.03524
ANKRD22	0.857825	5.14692	0.975464	0.353357	0.601143	-6.56141
FBXO16	-0.85737	5.94585	-0.842987	0.419819	0.660899	-6.68286
TMCO3	0.857165	8.42321	5.73436	0.000224097	0.00712499	0.682778
PRPH2	0.857134	4.36427	1.14393	0.280477	0.531057	-6.38647
KRTAP3-1	0.857086	4.96251	1.08038	0.306462	0.558293	-6.45502
DLG2	-0.856601	4.98261	-0.973143	0.354452	0.601759	-6.56366
VSNL1	-0.855447	6.13027	-1.36653	0.203038	0.44552	-6.12397
MYCBPAP	0.854281	5.68188	1.6434	0.132719	0.349508	-5.75561
PITX3	-0.85404	6.57524	-1.82175	0.0998617	0.296707	-5.49843
PASK	-0.85361	5.73392	-1.56509	0.150015	0.375219	-5.86394
RBP1	-0.853515	10.0749	-5.89107	0.000182433	0.00640276	0.897631
KCNN4	-0.85309	5.44831	-2.23816	0.050321	0.19938	-4.85388
MSTO1	-0.85304	8.12547	-3.7537	0.00406698	0.0421543	-2.33168
TOP3A	0.853029	6.61022	1.6602	0.129252	0.343841	-5.732
ARHGAP39	0.852785	6.85199	2.76644	0.0207105	0.118329	-3.98384
OTOS	-0.852758	6.24946	-1.28856	0.227848	0.476866	-6.21966
MOV10L1	0.852165	4.39548	1.33699	0.212155	0.457549	-6.16067
IL25	-0.851948	3.28296	-1.46321	0.175485	0.40855	-6.00014
APLF	-0.851445	5.6487	-1.35113	0.207749	0.452059	-6.14317
CYP24A1	0.850979	5.82568	1.18928	0.263019	0.513832	-6.33574
CSN3	-0.850601	5.459	-1.03632	0.325544	0.576568	-6.50075
PTHLH	-0.850498	4.57492	-1.4527	0.178316	0.412865	-6.01387
RAB38	-0.849454	7.88232	-3.49871	0.00613917	0.055811	-2.75432
GPM6A	0.849413	7.86649	1.60284	0.141443	0.362354	-5.81211
RAG1	0.849152	3.17062	0.965567	0.358042	0.604946	-6.57099
LRRC8C	0.847905	5.59835	0.989798	0.346653	0.594893	-6.54739
PLS1	0.847857	8.82503	3.86479	0.00340733	0.037515	-2.14935
FZD2	-0.847779	5.98306	-1.40502	0.191655	0.42974	-6.07533
MICAL1	0.846642	5.96787	1.23294	0.247043	0.497446	-6.28551
KCND2	-0.846576	5.88781	-1.77033	0.108473	0.311494	-5.57396
MFSD1	0.846245	12.2628	9.83486	2.61e-06	0.000416048	5.28736
MSI2	-0.846206	6.41127	-2.3109	0.044557	0.186623	-4.73661
SLC39A11	0.84557	11.8185	6.49388	8.52e-05	0.00411782	1.69176
ADAM21	0.845028	3.62832	1.90819	0.086798	0.273656	-5.36915
SLC40A1	0.84428	14.3327	4.51639	0.00124729	0.0193923	-1.10807
CLEC16A	0.843976	9.38909	6.95081	4.94e-05	0.00291726	2.26065
ORMDL3	0.842412	11.7772	5.85706	0.000190708	0.00650144	0.851301
SLC44A4	-0.842362	5.57985	-1.56993	0.148892	0.373686	-5.85734
EPHA6	0.842291	4.27992	0.914865	0.382749	0.626557	-6.6188
ANKRD1	-0.842075	6.25381	-2.26746	0.0479168	0.194565	-4.80678
CRTAC1	-0.841833	5.84682	-1.48169	0.170603	0.402479	-5.97585
MYL4	0.841735	7.42639	2.23716	0.050405	0.199491	-4.85548
KLHL5	0.840986	11.8349	6.50654	8.39e-05	0.00410206	1.70789
ARL6	0.84092	8.97387	3.05194	0.0128339	0.0893659	-3.50395
FKBP11	0.840845	10.1542	2.9234	0.015912	0.101178	-3.72029
GLP1R	-0.840593	4.83374	-1.73824	0.114188	0.321115	-5.62055
LHX4	-0.839967	6.89132	-2.11008	0.0622752	0.223382	-5.05747
NRM	-0.839616	7.0236	-1.92141	0.0849467	0.270437	-5.34914
TNFRSF11A	-0.83942	6.8282	-1.294	0.226038	0.474513	-6.21311
INSR	0.83914	7.27986	1.65072	0.1312	0.34699	-5.74535
AHDC1	-0.839116	7.64039	-1.10166	0.297562	0.548777	-6.4324
SLC35B1	0.838398	12.5832	4.35574	0.00158928	0.0225898	-1.35988
IFT140	0.838282	9.64266	6.21679	0.000120227	0.00507478	1.33303
COL4A4	-0.838259	5.1564	-1.25627	0.238839	0.488232	-6.25815
SULT1C3	0.837664	5.40712	1.37857	0.199417	0.440825	-6.10885
LRRC2	0.837279	5.2027	1.2945	0.225875	0.474324	-6.21252
GSTA3	-0.83723	15.136	-2.32491	0.043523	0.183675	-4.7139
APOBEC3B	0.837129	6.26395	1.4471	0.179838	0.414847	-6.02114
DLC1	-0.83683	6.73814	-2.00729	0.0737965	0.248378	-5.21772
CD28	0.836323	5.56791	1.02931	0.328661	0.579379	-6.50789
LMOD1	0.835999	5.04428	1.03607	0.325655	0.576568	-6.50101
IPO8	0.834979	11.9095	7.61304	2.34e-05	0.0018262	3.03761
FBLN2	0.834928	7.95042	3.46716	0.00646334	0.0577948	-2.80696
MYCL	0.83455	8.29706	2.00801	0.0737096	0.248182	-5.21662
CSF3	0.834352	5.20843	1.35862	0.205446	0.448848	-6.13385
ENDOU	-0.83358	6.91719	-3.57591	0.00541536	0.0514937	-2.62583
CWF19L1	0.833464	8.19194	3.74883	0.0040988	0.0424169	-2.3397
SBNO1	-0.833413	11.6536	-6.49466	8.52e-05	0.00411782	1.69276
GNGT1	0.833378	6.04199	1.29402	0.226032	0.474513	-6.21309
PAPOLB	0.833291	6.75304	1.55333	0.152779	0.380522	-5.87995
GNG13	-0.832916	5.20146	-1.49669	0.166728	0.398437	-5.95601
MEPE	0.832779	4.71803	1.66036	0.129219	0.343841	-5.73177
NDP	-0.832592	5.7906	-1.29107	0.227014	0.475799	-6.21665
PSMD9	-0.83214	11.282	-6.23792	0.000117074	0.00502495	1.36076
NMUR2	-0.832071	7.55094	-2.38416	0.0394058	0.172876	-4.61748
DPYSL5	-0.831721	5.53686	-1.60943	0.13999	0.360013	-5.80298
PPP3CC	-0.83116	8.1029	-4.42212	0.00143722	0.0211639	-1.25542
NCOA3	-0.831035	7.71506	-2.64022	0.0256128	0.134065	-4.19475
ADORA2A	-0.830944	8.62935	-1.72436	0.116745	0.325505	-5.64058
DDR2	-0.8308	5.94641	-1.50219	0.165325	0.396896	-5.94869
PPARGC1A	-0.83056	10.0324	-3.80514	0.00374628	0.0399695	-2.24711
BBC3	-0.830435	9.12396	-4.23177	0.00192081	0.0255283	-1.5565
FGFR4	0.830188	10.3082	4.08857	0.00239709	0.0296881	-1.78598
SRSF4	0.829958	11.824	5.90806	0.000178444	0.00636568	0.920718
CDH11	-0.829789	5.43366	-1.70456	0.120481	0.330945	-5.66898
TMEM43	0.829736	8.45395	3.15014	0.0108979	0.0805105	-3.33867
PPARA	-0.829081	11.9418	-3.98766	0.00280672	0.0328286	-1.94915
DSCAML1	-0.828854	3.92884	-1.46644	0.174622	0.407773	-5.9959
XIRP1	-0.828809	4.17604	-1.64702	0.131967	0.348443	-5.75055
PTGDS	-0.828723	8.37008	-2.11406	0.0618654	0.222495	-5.0512
TMEM184B	0.828718	9.2347	1.63004	0.135538	0.353452	-5.77431
NKAIN1	0.828561	6.45909	1.44408	0.180667	0.415661	-6.02508
GRHL1	-0.828031	6.32429	-1.14734	0.279134	0.530048	-6.38271
LRRC46	-0.827994	6.84312	-2.25998	0.0485196	0.196233	-4.81881
CORIN	0.827863	4.0463	0.965632	0.358011	0.604946	-6.57092
HACL1	-0.827677	14.1787	-4.60723	0.00108938	0.0178965	-0.967224
SOD3	0.827152	7.03235	1.94523	0.0817047	0.264555	-5.31293
TBX20	-0.826997	5.61257	-0.921088	0.379653	0.624141	-6.61305
TACSTD2	-0.82641	4.17374	-0.632255	0.542039	0.75576	-6.8439
RAD52	-0.826362	7.36043	-5.22727	0.000446328	0.0102546	-0.0368163
AIM2	-0.826136	4.50808	-1.06117	0.314673	0.566706	-6.47514
CHMP4C	0.825529	4.70058	1.13542	0.283852	0.534433	-6.39582
MYOF	0.825507	6.28267	1.10337	0.296853	0.548193	-6.43056
MZF1	-0.825118	5.41096	-3.0566	0.0127344	0.0889098	-3.4961
RAD51AP1	-0.825087	5.83173	-1.24001	0.244532	0.494597	-6.27726
ASS1	-0.82474	13.5359	-3.40033	0.00721013	0.0620957	-2.91866
NCR1	0.824331	5.76635	1.45919	0.176563	0.410185	-6.0054
PPP1R14A	0.824316	6.77968	1.55345	0.152751	0.380522	-5.87978
ZMYND19	0.824029	7.62818	1.25052	0.24084	0.490027	-6.26493
NT5E	0.82399	7.15982	1.81901	0.100303	0.297544	-5.50247
TRIM7	-0.823957	5.56448	-0.962527	0.359489	0.606137	-6.57391
LHX1	0.823453	5.08418	0.961075	0.360183	0.606488	-6.57531
NPR3	-0.823141	6.74458	-3.30241	0.00846968	0.069125	-3.08275
WDR54	-0.8228	7.82955	-3.34402	0.00790871	0.0657352	-3.01297
PDZK1	0.822595	11.2377	5.86287	0.000189264	0.00650144	0.859236
CRYAA	0.822587	5.20751	1.3659	0.203229	0.44579	-6.12476
LOC102724652	0.822587	5.20751	1.3659	0.203229	0.44579	-6.12476
BEX1	-0.822331	7.23186	-1.19478	0.260961	0.511414	-6.32948
BCL11B	-0.822327	6.12164	-1.01604	0.334622	0.584182	-6.52129
TPSG1	0.822253	6.85815	1.44337	0.18086	0.415812	-6.02599
RAB32	-0.822161	10.4629	-4.17228	0.00210524	0.0271257	-1.65154
SLC26A3	0.822135	5.29155	0.894712	0.392901	0.635983	-6.63721
PLEKHO1	0.821665	6.39497	1.09455	0.300513	0.551602	-6.44
KRT8	0.821645	13.7081	5.70483	0.000233042	0.00729844	0.641898
PTPN4	-0.821422	6.00433	-1.08917	0.302764	0.554255	-6.44572
MCM10	0.820272	12.2108	3.88832	0.00328265	0.0365424	-2.1109
HABP4	-0.820143	10.5385	-7.12541	4.03e-05	0.00262716	2.47082
GPATCH2	-0.819868	7.11088	-1.87081	0.0922378	0.283181	-5.42539
JAG2	-0.819627	6.70817	-0.962608	0.359451	0.606137	-6.57384
CYP2C18	-0.819449	10.3343	-1.4557	0.177502	0.411843	-6.00994
ARNT2	0.819345	7.0699	1.99147	0.0757413	0.252297	-5.24212
TCTA	0.819269	11.1059	4.54753	0.00119058	0.0189148	-1.05966
CCDC34	0.819198	6.74858	1.48803	0.168955	0.400748	-5.96747
ACER1	0.818591	6.50756	1.14469	0.280176	0.530998	-6.38563
NR2E3	-0.818236	3.4273	-2.52698	0.030993	0.149646	-4.38272
PTRH1	0.81781	4.60891	1.9396	0.0824601	0.266014	-5.32151
FOXN1	-0.817572	6.34517	-1.07066	0.310598	0.562797	-6.46524
ACSL6	0.817568	6.08905	1.78196	0.106468	0.307609	-5.55698
NEUROG1	-0.8175	7.01705	-1.94082	0.082296	0.265812	-5.31965
GNPDA1	0.817394	9.19765	4.42425	0.00143261	0.0211197	-1.25208
GPCPD1	-0.817194	13.1346	-2.74633	0.0214231	0.120831	-4.01752
ARX	0.816664	6.63868	2.00417	0.0741764	0.248794	-5.22254
CELSR1	0.816157	8.57731	2.6481	0.0252752	0.133408	-4.18162
STX2	0.815991	9.7696	5.68723	0.000238556	0.00736543	0.617466
AURKB	0.815892	4.85273	0.851683	0.415207	0.657093	-6.67534
PKIA	0.815543	6.61103	1.07868	0.307183	0.559178	-6.45681
CDC42EP5	-0.814175	7.58286	-5.37414	0.000364228	0.00918712	0.175446
BRAF	-0.813991	7.1308	-4.36731	0.00156159	0.0223175	-1.34163
CORO1C	0.813457	8.87843	4.57471	0.00114332	0.0183197	-1.01752
HCRT	-0.813412	7.14273	-1.90492	0.0872617	0.274361	-5.37409
DNAJC17	0.813171	4.55815	1.20753	0.256244	0.507335	-6.31491
FOSB	-0.813139	5.49113	-0.778929	0.454862	0.68776	-6.73612
MIS18BP1	-0.81304	6.25076	-1.57514	0.14769	0.372167	-5.85022
ISLR	-0.812838	7.27107	-2.31912	0.0439479	0.184872	-4.7233
ITGA6	0.812358	8.00558	2.79937	0.019595	0.114313	-3.92865
CDK12	-0.811718	7.96824	-2.57463	0.0286037	0.142427	-4.30379
LIPF	-0.811526	5.17205	-1.26413	0.236123	0.484873	-6.24884
SLC17A6	-0.811488	5.67957	-0.910289	0.385038	0.628182	-6.62301
C1orf54	0.811025	8.09963	4.77009	0.000857154	0.0152203	-0.717549
ACACA	-0.810949	6.55141	-3.25391	0.00917579	0.0728016	-3.16419
BCAS2	-0.810821	10.2032	-3.93001	0.00307334	0.0349549	-2.04289
POLR3D	-0.810808	8.00775	-1.84885	0.0955814	0.289338	-5.4582
CXCL3	0.810455	6.17527	1.90967	0.0865891	0.273389	-5.36692
SIAE	0.809831	11.0295	5.97797	0.000162999	0.00616711	1.01527
ACSF2	0.80975	8.85131	2.60348	0.0272475	0.138705	-4.25589
EFCC1	-0.809315	5.95396	-1.50573	0.164429	0.3958	-5.94398
TMEM82	0.808943	9.84178	3.86061	0.00343001	0.0377014	-2.15619
COL15A1	0.808873	6.25042	1.50417	0.164823	0.396207	-5.94606
SIDT1	0.808657	5.68398	1.76558	0.109302	0.312827	-5.58088
BCL6B	-0.808171	5.92753	-1.0467	0.320973	0.572161	-6.49012
SLC35G6	-0.807911	7.56613	-1.45567	0.177512	0.411843	-6.00999
DLX6	0.807495	5.49114	1.02965	0.328512	0.579198	-6.50755
CRABP1	-0.807233	3.86923	-0.863361	0.409069	0.651076	-6.66515
HRH4	0.806738	4.69869	1.23766	0.245366	0.495325	-6.28001
PNLIPRP2	0.806665	5.92546	1.2904	0.227235	0.476136	-6.21745
RP1	0.805765	5.51351	0.968222	0.356781	0.604141	-6.56842
PSTPIP1	-0.805214	5.58041	-1.00583	0.339268	0.588274	-6.53151
CLRN3	-0.80493	6.51807	-1.13354	0.284602	0.535459	-6.39788
FGF13	-0.804735	4.86755	-0.901153	0.389636	0.632453	-6.63136
PPP1R37	-0.804476	10.7504	-5.54716	0.000287791	0.00813654	0.421473
CSF2RB	0.803732	7.5104	2.85265	0.0179173	0.107812	-3.83922
CLDN6	-0.803241	5.91965	-1.44654	0.179993	0.414921	-6.02188
PFN2	0.802726	9.84647	5.2364	0.000440683	0.0101925	-0.023528
RCN3	0.802591	7.36084	1.17977	0.266606	0.517983	-6.3465
CRIP3	-0.802172	6.71532	-1.64068	0.13329	0.350169	-5.75943
AMPH	-0.802027	3.36398	-0.875109	0.402957	0.645432	-6.65478
TRIM17	0.801185	5.41886	1.11428	0.292377	0.543997	-6.41882
FOXN4	-0.801017	5.4597	-1.43075	0.184354	0.421257	-6.04232
MYRF	-0.800987	10.1246	-3.97804	0.00284949	0.0331874	-1.96478
HOXA1	-0.800829	4.58744	-0.71909	0.489283	0.714866	-6.78252
WNT9B	-0.800749	6.27195	-1.01948	0.333071	0.582529	-6.51783
PIGO	0.800747	10.5737	5.38968	0.000356544	0.00904559	0.197715
RPH3A	0.800567	4.07096	1.13125	0.285517	0.536102	-6.40038
UCK1	0.800341	10.4403	4.2544	0.00185523	0.0249864	-1.52047
CGREF1	0.80031	7.86025	1.93997	0.0824105	0.265967	-5.32095
UBE2D1	0.800138	8.471	5.29614	0.000405592	0.00972456	0.0631134
NMT2	-0.800113	7.40663	-2.70107	0.0231185	0.126312	-4.09322
DCX	0.79998	5.69685	0.990777	0.346199	0.594638	-6.54642
LAMA4	-0.799751	6.65395	-1.64595	0.132189	0.348677	-5.75204
SPDEF	-0.799585	5.66013	-1.27206	0.23341	0.483017	-6.23941
TLE3	0.799543	9.67009	2.94347	0.0153859	0.0988886	-3.68653
SNRNP48	-0.799252	10.4754	-4.52374	0.00123366	0.0192949	-1.09664
ARID5B	-0.799164	10.2291	-3.32748	0.00812698	0.067208	-3.0407
SERPINB8	-0.798584	6.84404	-2.87988	0.0171167	0.105101	-3.79346
PIK3CG	0.79856	6.22206	1.76108	0.110093	0.313999	-5.58744
SHISA5	0.798453	13.0209	2.42289	0.0369239	0.166014	-4.55412
CRYGA	0.798195	4.3775	1.20952	0.255514	0.506654	-6.31262
FOLR1	0.798195	6.55515	1.66443	0.128391	0.342594	-5.72602
MYCT1	-0.797784	6.7187	-1.179	0.266898	0.518239	-6.34737
GGT5	-0.797532	5.88298	-1.11433	0.292357	0.543997	-6.41877
COL11A2	-0.797512	5.50801	-1.19171	0.262107	0.513122	-6.33297
CHD1L	0.797171	10.1978	5.12244	0.000516992	0.0112052	-0.190243
RRNAD1	-0.797151	8.12869	-3.28363	0.00873616	0.0703785	-3.11427
PSMC3IP	-0.797142	6.63684	-1.49884	0.166177	0.397698	-5.95314
ABCC3	-0.797018	13.2615	-3.58399	0.00534491	0.0511314	-2.6124
EFNB2	-0.796404	7.76843	-3.02575	0.0134075	0.0916882	-3.54805
SERF1A	0.796116	9.71448	4.58824	0.00112054	0.0181495	-0.996578
SERF1B	0.796116	9.71448	4.58824	0.00112054	0.0181495	-0.996578
S100A13	-0.796058	11.1595	-5.83996	0.000195018	0.00661395	0.827954
MSR1	0.795902	10.2294	2.78783	0.0199789	0.115523	-3.948
LOX	0.795721	6.22677	1.37456	0.200615	0.442204	-6.11389
RCBTB2	0.795615	11.9872	6.50612	8.4e-05	0.00410206	1.70736
RCAN1	0.794973	10.5975	6.41166	9.43e-05	0.00434826	1.58642
KRT84	-0.794466	7.03491	-1.59646	0.142861	0.364205	-5.82092
TM4SF4	0.794194	13.645	5.56284	0.000281768	0.00805552	0.443563
MAGED2	0.793591	7.76985	3.46449	0.00649156	0.057968	-2.81141
TMEM41A	0.79348	10.5974	4.64772	0.00102597	0.0171972	-0.904804
TMPRSS15	-0.792897	5.32555	-0.968463	0.356666	0.604104	-6.56819
PRSS21	0.792339	6.51797	1.4932	0.167623	0.399772	-5.96063
LRP4	-0.792002	8.84313	-3.22379	0.00964457	0.0753774	-3.21479
GCC2	-0.791907	6.27523	-1.1306	0.285779	0.536517	-6.40109
SLC41A3	-0.790665	8.56531	-1.69585	0.12216	0.333512	-5.68142
CYP1A2	-0.790589	15.1273	-5.90525	0.000179098	0.00636568	0.916902
ACAT2	-0.790554	12.0624	-5.97353	0.000163936	0.0061847	1.00928
ABCA7	0.790492	6.69649	1.38938	0.196214	0.436471	-6.0952
GIGYF1	-0.789964	8.67874	-3.19826	0.0100612	0.0770223	-3.25771
ACP2	0.789565	10.4805	6.64462	7.1e-05	0.00373222	1.88251
HSD17B7	-0.789125	10.5356	-7.13683	3.98e-05	0.00261903	2.48444
RLN1	-0.788492	5.11457	-0.870794	0.405194	0.647036	-6.6586
GNG10	0.788345	11.0405	5.99297	0.000159876	0.00610187	1.03546
DNAJC9	0.788011	9.51226	5.59637	0.000269349	0.0078643	0.490652
SYCP3	0.787989	7.90259	3.32373	0.00817723	0.0675383	-3.04698
IL11	0.787401	5.45579	1.29792	0.224743	0.472857	-6.20838
FUBP1	-0.786981	9.61428	-5.40088	0.000351112	0.00897763	0.213751
SEMA3B	-0.786626	6.00737	-0.983716	0.349486	0.597743	-6.55336
DGKE	-0.786544	6.98467	-1.91879	0.0853108	0.270963	-5.35311
CEND1	-0.786173	6.49234	-1.15963	0.27433	0.526142	-6.36907
ACE2	-0.78599	6.68303	-1.55339	0.152765	0.380522	-5.87987
SSTR1	0.785962	3.58535	1.94241	0.0820815	0.26539	-5.31722
SYT2	-0.785312	6.88674	-1.83649	0.0975115	0.292847	-5.47658
ATRX	-0.784497	9.28828	-2.96269	0.0148985	0.0971837	-3.65419
CYP2S1	-0.78447	6.42445	-2.20915	0.0528171	0.20419	-4.90034
SOBP	-0.784374	6.89646	-2.1528	0.0580122	0.215411	-4.99001
GSAP	-0.78429	7.69287	-3.09862	0.0118731	0.0846571	-3.42537
MTTP	0.784256	13.674	7.67532	2.18e-05	0.00174244	3.10791
RETN	-0.783731	5.95217	-1.19877	0.259478	0.509911	-6.32494
NCKIPSD	0.783561	7.54149	1.98824	0.0761434	0.252737	-5.24708
FEZ1	-0.78354	6.25075	-1.44847	0.179464	0.414423	-6.01936
LMAN2	0.783198	11.5789	7.07515	4.27e-05	0.0026529	2.41072
CD300LD	-0.782725	8.298	-4.12132	0.00227812	0.0288143	-1.73328
TRPS1	-0.782097	5.78224	-1.40645	0.191242	0.429352	-6.0735
PKP1	-0.781857	4.81209	-2.18907	0.0546145	0.208349	-4.93238
VASH2	0.781796	6.41796	1.70095	0.121175	0.331528	-5.67415
HAL	-0.781647	13.7131	-5.15935	0.000490834	0.0108749	-0.136048
ABCG5	0.781463	13.0987	4.34261	0.00162134	0.0229212	-1.38063
HEMGN	0.781055	3.63932	0.824029	0.429994	0.668533	-6.699
KCNA6	-0.780617	6.66534	-1.5175	0.161478	0.392627	-5.92826
FAM169A	0.780456	3.63891	2.35589	0.0413203	0.178252	-4.66356
TP73	-0.78045	7.68497	-1.31134	0.220353	0.467982	-6.19211
SESN2	0.780149	9.10086	4.27392	0.00180055	0.0245787	-1.48943
NDRG4	-0.779755	6.03546	-1.13185	0.285278	0.535883	-6.39973
GAD2	-0.779213	6.4249	-1.61374	0.139049	0.358678	-5.797
KRT27	0.779158	4.63174	1.10965	0.294272	0.545654	-6.42382
UTS2R	-0.778684	4.44248	-0.878882	0.401008	0.643498	-6.65143
CA13	0.778397	6.12945	2.00545	0.0740204	0.248576	-5.22057
CNR2	0.777932	7.59817	4.10809	0.00232543	0.0291872	-1.75457
DNTTIP1	-0.777915	10.6079	-7.5645	2.46e-05	0.00188621	2.98249
SYT5	0.777898	4.63631	1.97515	0.0777971	0.256729	-5.26719
HOXC13	-0.777784	4.94513	-1.21725	0.252692	0.503269	-6.30372
HINT2	-0.776825	13.0917	-6.24788	0.00011562	0.00497888	1.3738
GPX3	0.776428	8.4344	2.52865	0.0309059	0.149475	-4.37996
CCDC159	-0.776397	6.43891	-1.03802	0.324791	0.575897	-6.49902
LRAT	-0.775996	8.1493	-2.99663	0.0140759	0.0943031	-3.59705
FSHR	0.775967	6.3483	0.909746	0.385311	0.62847	-6.62351
PFKFB1	-0.775639	11.0277	-5.04135	0.000579867	0.0121069	-0.310016
PFN3	0.77546	6.53282	1.65472	0.130375	0.345773	-5.73972
GNAO1	-0.775269	6.71361	-1.90592	0.0871189	0.27402	-5.37257
CPA3	-0.775229	5.71633	-1.07529	0.308625	0.560907	-6.46039
RAB5C	-0.774519	10.9965	-6.81675	5.78e-05	0.00323362	2.0966
EFCAB7	0.77447	6.51255	1.40259	0.192358	0.430452	-6.07843
APOBEC2	0.774464	5.57121	0.768718	0.460622	0.692496	-6.74427
CNTN6	-0.774408	5.85935	-1.06749	0.311954	0.564138	-6.46855
FRRS1	0.774341	10.6939	6.63792	7.16e-05	0.00374048	1.87409
KIN	-0.774064	8.56964	-4.47118	0.00133482	0.0200683	-1.17859
GNAQ	0.774027	5.25099	1.27506	0.232391	0.482191	-6.23584
TRMT1	-0.773676	10.4683	-7.99369	1.55e-05	0.00141146	3.46026
ASF1B	0.773265	7.64419	2.79073	0.0198817	0.115062	-3.94313
PRKAR2A	-0.772314	5.44887	-1.10226	0.297314	0.548681	-6.43176
PRIMA1	0.772203	6.62883	1.43515	0.183129	0.419337	-6.03664
CCKAR	-0.772028	4.35508	-0.913491	0.383436	0.627023	-6.62007
SIX5	0.77167	7.04914	1.61547	0.138674	0.358204	-5.79461
PLA2G7	0.771575	8.36798	4.08592	0.00240703	0.029783	-1.79027
ETV1	0.771306	6.52106	1.5477	0.154118	0.382032	-5.88758
RHBG	0.771149	10.0803	2.81612	0.019051	0.112189	-3.90054
SPTSSB	-0.77112	4.64986	-1.01477	0.335197	0.584297	-6.52257
PRRX2	-0.771024	4.96346	-1.37096	0.201698	0.44377	-6.11841
ARHGAP4	-0.770901	8.33412	-3.20723	0.00991283	0.0763796	-3.24264
PADI2	0.770579	7.705	3.64248	0.00486268	0.0478398	-2.51538
DDX47	-0.770466	10.26	-5.4125	0.000345567	0.00897584	0.230376
MEDAG	0.770033	5.75299	0.935304	0.372646	0.618565	-6.59978
NEDD1	-0.769955	10.2295	-4.79073	0.00083173	0.0150553	-0.686173
FRAT1	0.76959	5.99958	1.11417	0.292423	0.543997	-6.41895
PLA2G10	-0.769074	7.55143	-2.01525	0.0728363	0.246255	-5.20542
CHAC1	0.76875	10.0612	2.5535	0.0296399	0.145597	-4.33883
ITIH2	-0.76843	14.3963	-6.0092	0.000156572	0.00602847	1.05728
LUM	-0.768424	10.1934	-2.58031	0.0283316	0.141586	-4.29437
KIF23	-0.768105	5.55448	-1.25418	0.239565	0.488613	-6.26062
SPEN	0.767771	7.42126	2.43796	0.0360001	0.163695	-4.5294
GJB4	-0.767524	5.28244	-0.914158	0.383103	0.626971	-6.61945
LSM14B	-0.767504	10.2891	-5.0071	0.000608842	0.0124732	-0.360892
ZAP70	-0.76727	11.3289	-2.64756	0.0252981	0.133432	-4.18252
HMOX1	0.767022	8.1963	2.25674	0.0487835	0.196776	-4.82404
ZFP62	-0.766786	8.64415	-4.48987	0.00129787	0.0198413	-1.1494
EXOSC8	-0.766479	8.12808	-2.80787	0.0193169	0.113347	-3.91438
GRIA2	-0.766428	6.99535	-1.59243	0.143763	0.365507	-5.82648
TUT1	-0.766229	7.71547	-1.35631	0.206153	0.449867	-6.13672
AADAC	-0.765842	14.7631	-7.97976	1.58e-05	0.00142138	3.44509
PDYN	-0.765741	5.30846	-1.21304	0.254226	0.505173	-6.30858
CD247	0.765656	6.34878	1.97928	0.0772713	0.255509	-5.26084
CABP2	-0.765222	4.58353	-3.35558	0.00775982	0.0646353	-2.9936
TNFSF14	-0.764848	4.543	-1.10235	0.297276	0.548681	-6.43166
ACAD9	0.764803	10.6203	6.61761	7.33e-05	0.00376509	1.84855
SLC12A3	-0.76442	5.45838	-1.57113	0.148615	0.373433	-5.85571
INPP5J	-0.764224	10.7739	-2.32112	0.0438003	0.184488	-4.72005
RFX3	-0.764023	6.57453	-2.91994	0.0160045	0.101331	-3.72611
FOSL2	0.763933	8.49816	2.45502	0.0349819	0.160991	-4.50137
SNX20	-0.763855	5.99184	-1.25464	0.239403	0.488613	-6.26007
USP38	0.763833	10.1696	4.44903	0.00138006	0.0206002	-1.21324
PCDHAC1	-0.763827	5.19969	-1.15316	0.276852	0.528109	-6.37626
SLIT3	0.763405	5.21451	1.54747	0.154173	0.382032	-5.88789
HSPA8	-0.763185	15.1477	-5.14307	0.00050219	0.011012	-0.159922
CYP4F3	-0.763146	10.7134	-6.14553	0.000131552	0.00531528	1.23906
PACRG	0.76314	7.10516	3.08969	0.012051	0.0854143	-3.44041
MAN1A1	0.763016	13.8424	7.21948	3.62e-05	0.00243216	2.58245
FAS	0.762847	10.5834	4.60106	0.00109939	0.0179697	-0.976749
FAM81A	-0.762824	7.32746	-2.07904	0.0655599	0.230277	-5.10618
CCL13	0.762739	5.25019	0.800168	0.443036	0.679529	-6.71887
CELSR2	0.762633	7.23411	1.17448	0.268618	0.520111	-6.35245
SLC16A6	0.76259	8.25812	2.98459	0.0143623	0.0956393	-3.61732
MAB21L1	-0.761672	4.40435	-1.02433	0.33089	0.580805	-6.51294
FMOD	0.760944	7.15323	1.7998	0.103456	0.302512	-5.53079
GADD45G	-0.760058	9.42798	-1.05564	0.31707	0.568633	-6.48089
PTPRT	0.760032	7.41392	1.60223	0.141577	0.362354	-5.81295
UNC5B	-0.75996	6.84829	-1.22395	0.250269	0.499965	-6.29597
PLP1	-0.759952	9.96346	-2.0216	0.0720797	0.244582	-5.19561
C5AR1	0.759898	5.3385	1.09465	0.300473	0.551602	-6.43989
RSPO2	0.759775	3.61471	0.680944	0.512056	0.732844	-6.81037
PKLR	0.75966	10.2306	3.88484	0.00330078	0.0366423	-2.11658
CA7	-0.759501	5.99291	-1.05626	0.3168	0.56858	-6.48024
ALDH3A1	0.759274	4.86252	0.832753	0.425291	0.664303	-6.69161
CTSW	0.758982	6.20482	1.01728	0.334065	0.583645	-6.52005
HOXD12	-0.758482	2.80859	-1.09258	0.301335	0.552412	-6.44209
MMP3	0.758463	5.54973	0.99755	0.343067	0.591867	-6.53974
ARMCX4	0.758266	7.14261	3.15324	0.0108419	0.0803068	-3.33345
C1QTNF1	0.758077	7.89949	1.75381	0.111381	0.316152	-5.598
GRIN2C	-0.757364	6.19177	-0.860078	0.410788	0.652941	-6.66803
ESYT3	-0.757118	6.58144	-1.19076	0.262462	0.513398	-6.33405
RGL3	-0.756882	9.09651	-3.99321	0.0027824	0.0327733	-1.94016
MCAM	0.756869	7.48684	1.4478	0.179648	0.414701	-6.02024
SFTPB	-0.756776	7.08576	-1.67079	0.127106	0.34061	-5.71703
PSMB7	0.756552	11.1582	4.6589	0.00100916	0.0170024	-0.887598
ZNF35	0.756486	7.44573	3.99412	0.00277843	0.0327733	-1.93868
SLC12A1	0.756187	5.73951	0.811855	0.436615	0.67374	-6.7092
SCG3	0.755286	4.64908	1.92942	0.0838426	0.268752	-5.33698
STMN3	-0.754915	7.19307	-2.12098	0.0611597	0.22132	-5.0403
DCK	0.754654	10.0297	3.10243	0.011798	0.0842136	-3.41896
STYXL1	-0.754631	7.78926	-3.33923	0.00797129	0.0660875	-3.021
LCORL	0.754549	9.68709	5.63505	0.000255744	0.00762629	0.544793
PTPRN	-0.753428	5.80678	-1.06634	0.312448	0.564484	-6.46976
EXO1	-0.753122	6.67767	-1.22886	0.248504	0.498647	-6.29027
FKBP8	0.752991	9.9676	1.64252	0.132904	0.349508	-5.75685
YTHDC1	-0.751757	11.6945	-5.49474	0.00030894	0.00841078	0.3474
DPEP1	0.751711	6.97448	1.84518	0.0961497	0.290405	-5.46365
SOX21	-0.751523	4.67004	-0.737541	0.478498	0.706441	-6.76857
SHOC2	0.75078	10.2703	4.22114	0.00195248	0.0257401	-1.57345
WWP2	-0.750536	8.53783	-1.39269	0.19524	0.435147	-6.091
SHD	0.75053	5.69129	0.962435	0.359533	0.606137	-6.574
PIGN	0.749926	7.88678	2.08301	0.0651301	0.229445	-5.09996
LY6G6D	-0.749841	5.40439	-0.947505	0.366707	0.612004	-6.58827
MPP1	0.749698	11.4877	5.78598	0.000209337	0.00688552	0.753947
PROSER1	-0.749601	7.69947	-2.63838	0.0256921	0.134426	-4.19781
CRIM1	-0.749463	8.54351	-1.53278	0.157716	0.387583	-5.90773
PLEKHN1	-0.749428	7.69124	-2.81978	0.0189344	0.111754	-3.89441
PRCP	-0.749383	8.48098	-3.11489	0.0115557	0.0833475	-3.39798
PFN1	0.749211	11.8617	5.48884	0.000311425	0.00841078	0.339032
PIAS3	-0.748907	8.69739	-3.50407	0.00608585	0.0554418	-2.7454
TTLL1	0.748792	9.39434	7.25443	3.48e-05	0.00235756	2.62364
TSPAN10	-0.748609	5.78232	-0.839273	0.421799	0.662305	-6.68604
KLHL2	-0.748561	11.7009	-4.77979	0.000845104	0.0151633	-0.702797
ADCY3	-0.748544	8.86173	-3.16833	0.0105735	0.0792295	-3.30805
STAT2	-0.748436	7.49276	-1.41345	0.189236	0.42734	-6.06456
BCAT1	-0.748339	5.6207	-1.04865	0.320115	0.571475	-6.4881
VWA5A	-0.748018	10.0715	-4.47021	0.00133676	0.0200683	-1.18011
ERAS	-0.747991	3.86098	-1.1806	0.266291	0.517715	-6.34556
MAGEL2	-0.74795	6.86487	-2.69272	0.0234457	0.127621	-4.10717
LTN1	-0.747742	10.6885	-5.00026	0.000614808	0.0125079	-0.371064
LBR	-0.747448	10.516	-5.21881	0.000451628	0.0103097	-0.0491413
DYNLT1	0.747349	6.98434	1.75327	0.111478	0.316221	-5.59879
EPHB6	0.747117	5.11498	0.969541	0.356155	0.603554	-6.56715
SLC25A42	0.746982	9.79094	4.63131	0.00105118	0.0175076	-0.930073
DUSP8	0.746875	6.74455	0.841622	0.420546	0.661391	-6.68403
LHX8	-0.746778	3.3794	-0.819151	0.432639	0.670575	-6.7031
TDP1	-0.746599	7.10184	-2.0058	0.0739777	0.248576	-5.22002
HAPLN1	0.746494	5.87312	1.20393	0.257569	0.508647	-6.31903
MRI1	-0.746168	9.98084	-4.37863	0.00153501	0.0220482	-1.32381
GAS1	-0.745771	11.6075	-3.85363	0.00346819	0.0379616	-2.16761
ZNF717	-0.745674	6.60113	-1.91118	0.086376	0.272971	-5.36463
KCNH7	-0.745623	5.82372	-0.957003	0.362131	0.608089	-6.57921
GADD45GIP1	-0.745479	10.9573	-4.38936	0.00151024	0.021862	-1.3069
INHA	-0.74544	7.54939	-2.06284	0.0673392	0.234389	-5.1315
SLC13A1	0.74515	3.83082	0.83916	0.421859	0.662305	-6.68614
PTGFR	0.744418	5.66058	0.914591	0.382886	0.626702	-6.61906
TMCO1	0.744371	13.9946	6.94415	4.98e-05	0.00291726	2.25255
AK4	0.74424	12.4955	5.22787	0.000445955	0.0102546	-0.035943
PRM3	0.74421	7.64787	2.08115	0.0653316	0.229908	-5.10288
ADAMTS8	0.744144	5.60221	0.952858	0.364123	0.609713	-6.58317
AKIP1	-0.743736	11.759	-5.06872	0.000557772	0.0117392	-0.26948
PPP1R1B	0.743591	6.88122	1.15059	0.277858	0.528698	-6.37911
INTS6	-0.743123	10.3933	-5.5282	0.000295253	0.00822881	0.394732
ATP6V1C2	-0.743086	5.54153	-1.00093	0.341511	0.590818	-6.53638
SLC26A4	0.743029	7.28195	1.58516	0.145403	0.368367	-5.83648
MYOC	-0.742443	6.19976	-1.28315	0.229659	0.478851	-6.22616
TNFSF13B	0.742368	5.8785	1.16646	0.271692	0.523124	-6.36145
IL1F10	0.741562	7.91856	1.13228	0.285107	0.535871	-6.39926
LMO1	-0.741459	5.9907	-1.4422	0.181181	0.416185	-6.02751
PKIB	0.741452	6.45658	1.96742	0.0787897	0.258895	-5.27904
ZNF235	-0.741314	6.5899	-0.855659	0.41311	0.655518	-6.67189
GP9	0.740947	4.60729	2.52898	0.030889	0.149475	-4.37942
PROSER2	0.740686	3.86241	1.24667	0.242186	0.491655	-6.26945
RPL21	-0.740624	7.80696	-4.39291	0.00150214	0.0217769	-1.30132
IL9R	0.740492	3.50815	1.04443	0.321966	0.573061	-6.49245
KCNK5	0.739917	10.0477	3.53639	0.00577403	0.0536686	-2.69155
DARS	-0.73875	11.7917	-4.41568	0.00145128	0.021299	-1.26553
KHDC1L	0.738724	3.22251	0.991014	0.346089	0.594638	-6.54619
ERBB2	-0.738163	5.52854	-1.5123	0.162775	0.394274	-5.93521
TENM1	-0.737703	4.00116	-1.26076	0.237285	0.486542	-6.25284
SLC37A3	0.737341	9.66064	4.52154	0.00123773	0.0193355	-1.10007
OVOL1	-0.737069	6.6677	-1.16178	0.273498	0.525297	-6.36667
LGMN	0.737029	11.0404	2.72484	0.0222121	0.123145	-4.05349
MFSD6	0.736819	11.3082	4.90254	0.000707298	0.0137582	-0.517236
NR2F1	-0.736153	6.05681	-1.10212	0.297372	0.548681	-6.43191
MPI	0.736035	8.79475	3.37866	0.00747104	0.0633111	-2.95493
B3GAT1	-0.7359	5.16362	-1.3023	0.223303	0.470877	-6.20309
THUMPD1	0.735814	9.93457	4.65297	0.00101805	0.0171081	-0.896729
TOR4A	-0.735531	7.38362	-1.19657	0.260296	0.510753	-6.32745
DMC1	-0.734843	5.10236	-1.23033	0.247975	0.498462	-6.28855
CARTPT	0.734779	6.88974	1.40925	0.190438	0.428602	-6.06993
PTGIR	-0.734419	6.53652	-2.9561	0.0150637	0.0977201	-3.66527
SMPD4	-0.73408	7.61571	-2.96569	0.0148239	0.0971271	-3.64914
CKS2	-0.733753	12.2214	-6.49935	8.47e-05	0.00411782	1.69873
SMAD9	0.733715	5.92563	1.27486	0.23246	0.482191	-6.23608
SALL4	-0.733297	5.26512	-1.49051	0.168314	0.400485	-5.96419
SCRT1	0.733218	5.11179	1.21946	0.251889	0.502129	-6.30116
CCNA2	0.732597	7.97738	4.81951	0.000797608	0.0147063	-0.642513
VCAN	0.732575	5.46356	1.06376	0.313559	0.565712	-6.47245
PLEKHJ1	0.732461	7.26802	2.352	0.0415906	0.1791	-4.66989
SUCNR1	-0.732431	11.9243	-3.25339	0.00918371	0.0728188	-3.16506
UBA5	0.732382	10.1649	3.59082	0.00528611	0.0508284	-2.60106
STAT1	0.732096	10.6156	1.95478	0.0804371	0.262312	-5.29836
SULT1E1	0.732017	6.06017	0.631581	0.542461	0.756026	-6.84435
WNT8A	-0.731764	7.12859	-2.2292	0.0510796	0.200979	-4.86825
GGT1	0.731729	4.15481	1.01898	0.333296	0.582714	-6.51834
GPR37	-0.730854	6.23966	-1.1468	0.279344	0.530291	-6.38329
PPP1R32	-0.730675	6.4311	-1.09267	0.301298	0.552412	-6.442
TYR	-0.730296	6.64895	-1.22584	0.249587	0.499651	-6.29377
C9	0.729272	15.7619	5.73042	0.000225269	0.00712499	0.67733
ELOVL2	-0.729239	14.615	-5.12745	0.000513354	0.0111633	-0.182872
SNX6	-0.729206	9.93599	-5.08328	0.000546389	0.0115554	-0.247961
CLEC4C	-0.729181	6.51296	-0.854639	0.413647	0.655846	-6.67278
SAFB2	-0.728939	7.91008	-2.5286	0.0309089	0.149475	-4.38005
NDUFA12	-0.728722	14.5181	-7.67925	2.17e-05	0.00174244	3.11234
PCDHB2	-0.728557	6.60523	-1.39328	0.195066	0.435147	-6.09025
WT1	-0.72843	6.14854	-1.72734	0.116191	0.324666	-5.63628
SLC25A14	0.728122	7.3192	1.17864	0.267036	0.518429	-6.34777
ZSCAN12	-0.727713	8.50505	-4.11987	0.00228326	0.0288515	-1.73562
KLC3	-0.726876	6.95346	-1.95033	0.0810261	0.263512	-5.30516
MSC	-0.726676	5.16176	-0.929246	0.37562	0.620786	-6.60546
FUT9	0.726439	3.33362	0.84469	0.418913	0.660324	-6.68139
EPHX1	0.726388	14.8397	4.47535	0.00132648	0.0200666	-1.17207
LYVE1	-0.726088	9.17067	-2.3077	0.0447963	0.186999	-4.74179
SOX9	-0.725757	7.11546	-2.58305	0.0282013	0.14145	-4.28983
GNAT2	0.725364	7.97976	2.62856	0.0261205	0.135853	-4.21416
UBD	0.72533	7.87735	1.89933	0.0880596	0.276051	-5.38253
RAB4A	0.725169	11.0333	4.20535	0.00200052	0.0262412	-1.59865
MYO7A	-0.724941	8.13881	-1.85587	0.0945008	0.2877	-5.44773
CTDP1	-0.72453	9.30684	-3.32324	0.00818383	0.0675502	-3.0478
RPLP0	-0.724446	14.9549	-6.15331	0.000130263	0.00527946	1.24934
EIF4A2	-0.72434	14.2926	-7.15171	3.91e-05	0.00258778	2.50214
CHRNA4	0.724282	6.83225	0.954906	0.363138	0.608955	-6.58122
CHST12	-0.723245	4.96638	-1.29158	0.226843	0.475594	-6.21603
KYNU	-0.722793	8.19276	-4.38815	0.00151302	0.021862	-1.30881
DLX1	-0.722714	3.34077	-1.13629	0.283506	0.533857	-6.39486
MTIF2	-0.722669	11.4869	-6.45184	8.98e-05	0.0042417	1.63801
ZYG11A	-0.721837	6.94973	-1.22975	0.248184	0.498462	-6.28923
HTR1D	0.721576	5.85374	0.913336	0.383513	0.627023	-6.62021
PHACTR2	-0.72141	7.60105	-2.89618	0.0166549	0.103528	-3.76606
HVCN1	-0.721197	7.09118	-1.56548	0.149924	0.375219	-5.86341
PSMB8	0.721151	11.1223	3.00719	0.0138298	0.0933224	-3.57929
CST5	-0.721042	4.17336	-0.798455	0.443982	0.680264	-6.72028
ZNF593	-0.72088	6.8335	-1.41828	0.187863	0.425478	-6.05837
GPT	-0.720527	13.3275	-3.44541	0.0066972	0.0591187	-2.84329
FLNB	-0.720025	10.3803	-5.0023	0.000613022	0.0125001	-0.36803
CRYBA2	-0.720017	6.30171	-1.46953	0.173803	0.406669	-5.99186
TFAP2C	0.71963	5.68307	1.02794	0.329274	0.579564	-6.50928
VPS13C	-0.719071	7.08979	-1.94152	0.0822019	0.265639	-5.31859
SRCIN1	-0.718997	6.68219	-1.30927	0.221026	0.46865	-6.19463
AP3S2	0.718925	7.47048	1.68758	0.123772	0.335585	-5.6932
UBXN10	0.718557	6.49178	1.11886	0.290513	0.542371	-6.41387
STAC	0.718491	4.82188	1.51915	0.161067	0.392207	-5.92604
OTOG	-0.718463	6.23541	-0.835065	0.42405	0.663627	-6.68964
CD209	-0.71814	3.80021	-0.739275	0.477493	0.705634	-6.76724
SLC17A9	-0.717798	6.94072	-1.51015	0.163314	0.39485	-5.93808
PDZK1IP1	-0.717786	9.16065	-2.13427	0.0598258	0.218765	-5.01933
PKHD1L1	-0.717658	5.91273	-0.958924	0.361211	0.607543	-6.57737
HSPA1L	-0.717646	3.37518	-0.980213	0.351125	0.599138	-6.55678
HARS	-0.717221	11.7897	-5.8586	0.000190324	0.00650144	0.853402
ZFHX4	-0.717133	7.68348	-2.03807	0.0701494	0.2404	-5.17006
IL33	0.717048	7.78412	4.4679	0.00134141	0.020115	-1.18371
GLIPR2	0.716315	5.65114	1.53091	0.158172	0.388341	-5.91025
LANCL1	-0.716305	11.2356	-5.34371	0.000379798	0.00932822	0.131731
MVK	-0.716284	8.88066	-5.00503	0.000610645	0.0124906	-0.363976
NRCAM	0.716152	5.52953	0.838679	0.422116	0.662305	-6.68655
B3GALT5	-0.716058	2.4803	-2.27354	0.0474318	0.193738	-4.79697
OGN	-0.715984	7.62021	-1.26843	0.234649	0.483975	-6.24374
CARF	0.715394	4.55439	0.700938	0.50004	0.724037	-6.79594
ARTN	-0.715303	3.28746	-1.41895	0.187673	0.425476	-6.05751
TAX1BP3	0.715036	11.8719	4.80098	0.000819399	0.0149497	-0.670606
TMEM38B	-0.714905	11.7706	-5.60599	0.000265892	0.00780447	0.504144
SNX22	-0.71407	7.93352	-3.2103	0.00986256	0.0760818	-3.23748
KCNJ12	0.713945	6.27205	2.16551	0.0567985	0.212712	-4.96985
ACTN4	-0.713863	12.1492	-6.51818	8.28e-05	0.00407249	1.72272
CRYBB3	0.713752	7.73377	0.910497	0.384934	0.628122	-6.62282
CNBD2	-0.713449	3.98776	-1.20666	0.256564	0.507428	-6.31591
NPY	0.712906	7.40432	1.29677	0.225123	0.473199	-6.20977
ZDHHC2	0.712683	7.39691	2.99262	0.0141709	0.0947934	-3.60382
BSCL2	0.712494	13.2921	5.63935	0.00025428	0.0076109	0.550791
SLC9B2	0.712288	6.05703	1.08071	0.306326	0.558293	-6.45468
GJD2	0.712279	6.25197	0.787671	0.44997	0.684675	-6.72907
CBLN3	-0.711735	6.21983	-1.3247	0.216051	0.462447	-6.17579
STARD8	-0.711153	8.78064	-2.82606	0.0187354	0.11098	-3.88386
TCP11	-0.710757	8.81952	-2.59578	0.0276029	0.139679	-4.26868
CD27	-0.710688	5.70158	-1.00581	0.339277	0.588274	-6.53153
MED22	0.710516	9.15195	2.42261	0.0369412	0.166014	-4.55458
PBX1	-0.710397	7.80218	-2.21512	0.0522936	0.2035	-4.89079
DUSP22	0.710313	10.5985	5.36062	0.000371059	0.00921732	0.156043
GALT	-0.710242	11.9128	-7.78805	1.93e-05	0.0016252	3.23402
KRT71	0.709942	7.16559	1.34663	0.209142	0.453667	-6.14875
NAMPT	0.709935	11.4428	5.86654	0.000188359	0.00650144	0.864241
AHNAK	0.709616	9.40593	3.58374	0.0053471	0.0511314	-2.61282
GDPD5	0.709338	8.15031	1.16828	0.270992	0.522316	-6.35941
NKIRAS1	0.709332	11.6719	5.32602	0.000389179	0.00950511	0.106252
CCDC91	0.708963	10.9748	6.00022	0.000158392	0.00608065	1.04521
SLC5A11	0.708871	3.85687	1.37628	0.200101	0.441593	-6.11173
HPCA	0.708627	6.23806	1.55284	0.152896	0.380669	-5.88062
SLC25A33	0.708625	11.5966	3.71905	0.00429912	0.0441064	-2.38879
RNF11	0.707935	12.864	5.42814	0.000338261	0.00891305	0.252697
PEX19	-0.707873	11.9267	-5.2767	0.000416673	0.00988682	0.0349684
OLR1	-0.707802	5.14692	-1.03071	0.328039	0.578755	-6.50647
PDE6G	0.707774	7.25932	1.28022	0.230645	0.480229	-6.22967
SERPINB2	-0.707272	4.82021	-0.642239	0.535808	0.750992	-6.83721
RASGRP1	-0.707248	6.67822	-1.27875	0.231144	0.480684	-6.23144
LY75	0.707054	7.49079	2.14052	0.0592078	0.217844	-5.00945
FAM20B	0.706741	10.3516	6.16803	0.000127856	0.00523052	1.26881
PRKCA	0.706555	7.7126	2.18529	0.0549599	0.209212	-4.93841
TLE4	-0.706493	10.2274	-3.65436	0.00477042	0.0473103	-2.49571
CNTN2	-0.70622	6.09558	-1.15113	0.277646	0.528524	-6.37851
AKAP10	-0.705936	6.41845	-1.309	0.221112	0.468735	-6.19495
UTP3	-0.705657	11.7122	-7.89667	1.72e-05	0.00151167	3.35413
PITHD1	-0.705626	10.6411	-3.75437	0.00406264	0.0421426	-2.33058
TSPAN2	-0.70554	8.18086	-2.16675	0.0566818	0.212551	-4.96788
RPP21	-0.705237	10.4305	-3.16078	0.0107068	0.0797742	-3.32075
PTH2	0.705219	7.46886	1.47106	0.173398	0.406509	-5.98985
IL10	-0.705084	5.91127	-0.697448	0.502125	0.725525	-6.79849
CHAD	-0.704898	4.24797	-1.16945	0.270542	0.522135	-6.3581
COL3A1	0.704529	10.8222	2.58822	0.0279566	0.14087	-4.28124
IFITM3	0.704299	15.179	2.97111	0.0146899	0.0965872	-3.64001
[truncated: 9,113 more rows]
