# Supplementary material for: NP-TCMtarget: a network pharmacology platform for exploring mechanisms of action of traditional Chinese medicine
Source: Brief Bioinform. 2025 Feb 28;26(1):bbaf078. doi: 10.1093/bib/bbaf078 (PMC11879102; doi:10.1093/bib/bbaf078)
Supplement: Supplementary_table_2_bbaf078 [file supplementary_table_2_bbaf078.xlsx]

## Sheet: Effect targets of XKA
Supplementary Table 2. The effect targets of XKA for treating type 2 diabetes predicted by the DETP module
The effect targets of XKA
Target name	ETS	NETS	Pvalue	FDR
EBF3	0.14271	2.60618	0.0191939	0.0320291
UBE2D3	0.159237	2.62464	0.00594059	0.0298376
CRTAP	0.21399	3.25137	0.00208333	0.00256568
ADSL	-0.168311	-2.96368	0.0040404	0.0108117
AQP9	-0.20303	-3.56156	0	0.000865518
PYGM	-0.206563	-3.1638	0	0.00498049
EIF3J-DT	-0.184113	-3.06606	0	0.00732266
ARID1A	0.25092	4.46075	0	0
KCNK13	-0.165457	-2.92019	0.0020202	0.0128179
G6PD	0.24628	3.93722	0	0.000140473
ABCG2	-0.176804	-2.78385	0.00813008	0.0217373
MARK2	-0.20853	-3.35977	0	0.00224469
PIK3CA	0.201425	3.39265	0	0.00140214
SNHG6	-0.21452	-3.53003	0	0.00103886
APC	0.20197	3.56112	0	0.00057984
NCBP1	0.208697	3.77717	0	0.000258441
NUP62	-0.163651	-2.78229	0.00397614	0.0217545
LZIC	0.141567	2.55249	0.0121212	0.0391054
FBXO7	0.229652	3.68952	0	0.00035244
GPR152	0.2314	3.61953	0	0.00045089
PRSS2	0.187817	2.76719	0	0.0174788
BTK	0.196057	3.44923	0	0.00106417
FANCF	0.192497	3.07704	0	0.00513411
CERS3	0.176867	3.14911	0	0.00383097
TCEAL4	-0.194879	-3.40756	0	0.00186883
TNFRSF11B	-0.163833	-2.68985	0.00189753	0.0299751
RECQL4	-0.172383	-3.04246	0	0.00799513
SLFN12L	0.158859	2.79635	0	0.0156791
ABCD3	-0.23312	-3.41209	0.00195695	0.00180103
CXADR	-0.181583	-2.89619	0	0.0137674
ZNF385B	0.179583	2.81536	0	0.014518
GUK1	0.236328	3.95693	0	0.00014473
E2F3	-0.172623	-2.78233	0.0020202	0.0217905
EMP1	0.188192	3.0559	0	0.00556302
MED12L	0.206208	3.42546	0	0.00119402
CNTN3	-0.189582	-3.35987	0	0.00225608
GABRP	-0.186442	-3.30357	0	0.00286832
IDH2	0.161899	2.68051	0	0.0242181
ATG4A	-0.154902	-2.66958	0.00630252	0.0316925
PDCD10	0.237744	4.00527	0	0.000146071
PSAP	0.149324	2.57221	0.00614754	0.0362891
FBXL12	-0.213063	-3.4486	0.00214133	0.00158521
MCCC2	0.16652	2.52434	0.00203252	0.0434547
H4C9	-0.155921	-2.72813	0.00796813	0.0263117
LIMS1	0.173316	3.23545	0	0.0027783
EXOC3	0.173793	2.97619	0.00191571	0.00782831
ZNF653	0.162374	2.59726	0.00400802	0.0330485
RNF14	-0.24547	-3.96609	0	0.000108833
SLC7A4	0.141002	2.53056	0.00963391	0.0426075
RAI2	0.187511	3.09699	0.00191205	0.00477349
TACC3	0.2296	3.82938	0	0.000223879
BCL2L14	0.138063	2.49605	0.0181087	0.0478904
ELF4	0.1726	2.9486	0	0.00863295
BCL9L	-0.159913	-2.72498	0.00967118	0.0265881
MPP1	-0.182105	-3.14193	0	0.00548604
PDK1	0.171989	2.9378	0.00189394	0.00898191
PRDM4	0.152262	2.7668	0.0115607	0.017478
PPFIA1	-0.156776	-2.55849	0.00775194	0.04718
ADGRL4	0.183919	3.07323	0	0.0052223
ATP9A	-0.157027	-2.68471	0.00806452	0.0303125
H6PD	0.158016	2.61351	0.014433	0.031298
STATH	0.146106	2.51126	0.02	0.0454485
CKS2	0.142646	2.53094	0.0161943	0.0425747
AGPAT2	0.174521	2.84563	0	0.0129075
WRAP53	0.155041	2.64598	0.00988142	0.0277278
HIF1AN	-0.162687	-2.67859	0.00604839	0.0307876
OR2G6	-0.207019	-3.29489	0	0.00294503
FRAT2	-0.184838	-3.05295	0	0.00761388
SDC2	-0.237374	-4.16477	0	9.45131e-05
C4A	0.147285	2.77168	0.00187617	0.0172023
ITSN1	-0.160663	-2.66904	0.00801603	0.0317253
PMPCB	0.211722	3.30144	0	0.00209384
UBA7	-0.150275	-2.55828	0.00986193	0.0471639
C22orf46	0.170339	2.80846	0.0019802	0.0149463
MPZ	-0.18959	-3.41557	0	0.00179575
ANPEP	0.27647	4.26279	0	2.07958e-05
PIGBOS1	0.193237	3.18909	0.00188679	0.00328573
EPSTI1	-0.26846	-4.86389	0	0
STAMBPL1	0.180365	3.06963	0	0.00525738
GRN	0.178951	3.15682	0.00204082	0.00375395
SYPL2	0.180703	3.07114	0	0.00524134
MORF4L1	0.184265	3.19891	0	0.00313768
AKT2	0.20976	3.53775	0	0.000694649
CD5	0.193261	3.13883	0	0.00401477
QKI	0.223739	3.39978	0	0.00135652
ATP2A2	0.198871	3.57583	0	0.000551088
RHEB	0.152277	2.61144	0.0138067	0.0314952
CREB3L2	0.198119	3.12903	0	0.00415372
SPIC	0.221937	3.52775	0	0.00073629
LIMK1	0.166094	3.00892	0.00194175	0.00684483
FBXO3	-0.193879	-3.27808	0	0.00313293
CCDC150	0.149197	2.56249	0.0120724	0.0376694
BRD3OS	-0.162251	-2.70591	0.00397614	0.0285226
BHLHE40	0.165091	2.71787	0.00785855	0.0209996
CACNG3	0.194319	3.01434	0.00193424	0.00669927
GRIK4	0.196983	3.36038	0	0.00164836
LINC00115	0.196092	3.60303	0	0.000494635
SSTR2	0.159374	2.6024	0.0158103	0.0324509
CCDC134	0.189776	3.52012	0	0.000759968
HEPACAM	0.24576	3.95172	0	0.000141864
ARL5C	0.173783	2.72736	0.00199203	0.0202682
NEU1	0.144747	2.51825	0.00574713	0.0443266
STAT2	-0.17198	-2.79664	0.00206612	0.0205534
TRRAP	-0.184098	-3.2694	0	0.00328344
GIMAP7	0.17952	2.74337	0.00401606	0.0190813
LGR6	0.15835	2.76263	0.0117417	0.0177171
CSNK1G2	-0.198261	-3.00833	0.00194553	0.00921621
RNF145	0.151082	2.59924	0.00580271	0.0327918
MMP8	0.147633	2.499	0.0162272	0.0474408
EZH1	-0.21999	-3.77895	0	0.000519822
RBM10	-0.217889	-3.63085	0	0.00065214
SOD1	0.26198	3.84672	0	0.000206098
THBD	-0.177471	-3.13022	0	0.00570934
ITGA3	-0.161636	-2.8227	0.0060241	0.0185904
ERGIC2	0.143716	2.52424	0.0243408	0.043437
RPS15A	0.172671	3.20299	0	0.00311022
PRPF6	0.233572	3.59844	0	0.000509496
NT5C3A	-0.170083	-2.87843	0	0.0148451
RSL24D1	0.28294	4.87567	0	0
GABRG3	-0.173375	-3.29236	0	0.0029757
IL1R1	0.171963	2.68475	0	0.023877
HARS1	-0.16657	-3.19342	0.00192308	0.00445742
PHYH	0.208253	3.519	0	0.000756652
NIM1K	0.210877	3.30746	0	0.00204063
PLA2G2A	-0.173676	-2.72167	0.002	0.0269489
PARPBP	-0.173551	-3.09066	0.00197239	0.00667105
ADK	-0.149069	-2.68146	0.004	0.0305173
NOTCH1	0.194413	3.35357	0	0.00170013
FXR2	0.189361	3.45067	0	0.00106773
VPS13B	-0.159763	-2.55055	0.0019685	0.0485138
AMHR2	-0.171417	-2.99635	0.00380952	0.00947367
ALPK1	-0.179995	-2.88163	0	0.0146969
SPATA5L1	-0.158383	-2.78669	0.00392157	0.0214601
SDK2	0.156148	2.74728	0.00211416	0.0188327
TNFSF13	-0.171887	-2.97978	0.00201613	0.010149
TLX3	0.137908	2.52679	0.0226337	0.0430737
BTG2	0.20546	3.58711	0	0.000525809
ICAM2	0.146465	2.52382	0.00980392	0.0434826
BEND3	-0.159994	-2.79554	0.00191571	0.0206495
GSTM4	-0.159575	-2.86633	0.00196464	0.015509
HDAC9	0.156503	2.96252	0.00191571	0.00817227
MAPK8	-0.222524	-3.73165	0	0.000594181
SDF2	-0.26614	-4.70644	0	0
MAGEA9	-0.162699	-2.98388	0.00609756	0.00995339
AKAP8L	0.172675	2.86057	0.0020284	0.0122201
WIF1	-0.196597	-3.29041	0	0.00294456
HIPK3	-0.218919	-3.68172	0	0.000547484
KIF21A	0.185846	3.35865	0	0.00166631
ECSIT	0.174661	2.96944	0.0019685	0.00801167
ELF3	0.198687	3.36611	0	0.00159648
CD74	0.18792	2.98165	0	0.00762365
SFTPD	0.178637	2.975	0	0.0078532
ITM2A	0.191563	2.84264	0	0.0130648
WWTR1	-0.193997	-3.4807	0	0.00133341
FOXA3	0.148249	2.52143	0.00192678	0.0438139
IQSEC3	-0.195149	-3.4043	0	0.00194107
PTPN12	-0.183458	-3.15587	0	0.00512351
WWOX	0.29724	4.44985	0	0
GGA2	0.185231	3.08865	0	0.00493382
SIT1	0.21078	3.48514	0	0.000883361
GEM	-0.181626	-2.97127	0	0.0104383
ZC3H7B	0.173966	2.69301	0.00413223	0.0231071
ARHGAP30	0.165086	2.87413	0	0.0115295
TOP2B	0.184971	3.38875	0	0.00143387
CAMK2B	0.218427	3.40711	0	0.00128826
NOD2	0.151429	2.5669	0.00194553	0.0370132
NHP2	-0.180281	-2.97959	0	0.0101138
SERPINA7	-0.194173	-3.35618	0	0.0022292
TSTD3	-0.185886	-2.86261	0	0.0157446
CBLL2	0.182605	3.18682	0	0.00331806
ZNF273	0.141802	2.53495	0.0144033	0.0420203
CTPS1	0.175795	2.98085	0	0.00760805
HIPK1	0.180505	3.09026	0	0.00489791
LRPPRC	-0.178633	-2.80054	0.00408998	0.0202204
VRK2	0.184812	2.94652	0	0.00866752
PPP2R3A	0.23592	3.81778	0	0.000227166
SORBS2	-0.168342	-2.55343	0.00566038	0.0480059
MEG3	0.143824	2.49801	0.0123711	0.0476322
PEX12	-0.197883	-3.25086	0	0.00361705
TREX1	0.174075	3.1328	0	0.00410093
DNAJA3	-0.151703	-2.54648	0.00956023	0.0491078
HDAC8	0.16432	3.02963	0	0.00621634
RIPK4	0.15799	2.88109	0	0.0112499
CEACAM3	0.22651	3.98116	0	0.000130365
RSKR	0.26282	4.31974	0	2.34505e-05
PTMS	0.26547	4.25067	0	2.00396e-05
UCN2	-0.191483	-3.33813	0	0.00246484
EGR2	0.168517	2.77131	0.00404858	0.0172144
C3orf62	0.209595	3.17766	0	0.00342774
PLA2G1B	-0.194517	-3.2017	0	0.00436812
TRIM2	0.153086	2.58888	0.00601202	0.0341453
PKLR	0.162158	2.6699	0.00196464	0.0252819
ZNF517	-0.185252	-3.24527	0	0.003638
CLCN5	0.156331	2.52088	0.0122449	0.0438505
PRKAG1	0.152665	2.60786	0.00598802	0.0318732
AGPAT1	-0.186481	-3.0645	0.00204082	0.00728906
CERS1	-0.187585	-3.30811	0	0.00282892
CD72	0.16236	2.74917	0	0.0187302
FAM47E	-0.226151	-4.08906	0	8.55118e-05
TUBA3C	0.14507	2.59167	0.00406504	0.0337251
DDOST	0.139381	2.51128	0.0200803	0.0454795
CTRB1	0.178244	2.99742	0.00196078	0.00715263
PRAF2	0.162776	2.60872	0.00390625	0.0317747
FRS2	-0.2355	-3.74286	0	0.000618208
SS18L1	0.177369	3.17468	0	0.00347644
GLTP	0.163368	2.92815	0.0019305	0.00938247
DCAF13	0.270893	4.47984	0	0
C7orf50	-0.217534	-3.73942	0	0.00058923
A1CF	-0.17251	-2.89768	0	0.0137191
COX5B	0.16013	2.73562	0.00764818	0.0196852
HYAL1	-0.174704	-3.07843	0	0.00701111
ZNF57	-0.183384	-2.87151	0	0.0150701
MID1	0.190902	3.18586	0	0.00332954
BNIP2	0.155481	2.52112	0.010142	0.0438374
WNT1	0.199573	3.13569	0	0.0040601
CTSW	-0.1546	-2.65559	0.00601202	0.0332051
BTBD8	-0.1918	-3.21528	0	0.00414845
BTNL2	-0.172804	-3.00416	0	0.00923591
ZNF367	0.203054	3.65787	0	0.000375336
ACVR1C	0.221112	3.70544	0	0.000339131
NOSIP	0.159136	2.6098	0.00788955	0.0316361
AR	0.159866	2.81975	0.00203666	0.0142397
KCNT1	0.180522	3.06039	0	0.00546367
STAG2	0.169637	2.78859	0.00209205	0.0161113
NRK	-0.21921	-3.65482	0	0.000612187
PLAAT4	-0.196049	-3.20092	0	0.00435274
NDUFS8	-0.178473	-3.10697	0.00413223	0.00616918
POLD4	0.168867	2.76745	0.00773694	0.0174913
ZFAND6	0.168846	2.76561	0.00215983	0.0175577
HIPK4	0.16229	2.90522	0	0.0101987
FCRL5	-0.227446	-4.05998	0	7.48228e-05
BTN3A1	-0.193594	-3.3689	0	0.00215212
PGRMC1	0.182943	3.07824	0	0.00512907
FBXO15	-0.190772	-3.29915	0.0019084	0.00291607
ZNF747	0.178874	3.07939	0.0019802	0.00511266
SPAG7	0.157602	2.68563	0.00601202	0.0238325
CCL19	0.188998	3.0515	0	0.0056645
SNF8	0.227818	3.79124	0	0.000240616
LY9	0.151723	2.48498	0.0151515	0.0497806
CYP20A1	-0.240565	-3.60021	0	0.000748228
MTA2	0.15585	2.77372	0.00394477	0.0170645
ADAD1	-0.144601	-2.57526	0.0214008	0.0443922
HOPX	0.163172	2.63345	0.00623701	0.0287796
CTNNBIP1	0.171651	3.03156	0	0.006158
STAC3	-0.183129	-2.87459	0.00197239	0.0149512
CDK11B	0.210257	3.708	0	0.000340673
TLR7	0.23573	3.67123	0	0.000361165
TARS1	0.216325	3.23758	0	0.00275417
CLEC12A	-0.178943	-3.1035	0.0018622	0.00627437
GPR101	0.208914	3.55657	0	0.000601187
ESAM	0.183427	3.08193	0.00196078	0.00508448
SIRT2	0.182212	3.14059	0	0.00401945
GSTO1	-0.174469	-3.02834	0.00199601	0.00848096
CTTN	-0.149694	-2.54192	0.0118812	0.0498608
ACE2	0.181961	3.23343	0.00195695	0.00279453
ZNF100	-0.198684	-3.46392	0	0.00146867
ERBB3	0.193796	3.49757	0	0.000825584
UBE2L3	0.161948	2.82716	0.00209205	0.0138765
ITGA2	0.25943	3.88113	0	0.000167295
DLD	-0.23866	-4.26316	0	7.48228e-05
GOLGA2	0.175948	2.87441	0	0.0115281
PSENEN	0.155541	2.51624	0.00636943	0.0446678
SLC28A2	-0.168309	-2.74282	0.00204918	0.0252975
ZNF98	0.175132	3.05035	0.00197239	0.00567469
GPR153	0.153496	2.53835	0.00974659	0.0415114
GPHN	0.21271	3.59382	0	0.000515369
PGBD1	0.20841	3.33701	0	0.00181406
ZNF556	0.19807	3.33735	0	0.00180982
NFATC3	-0.157456	-2.70968	0.0059761	0.0281357
CD47	0.165009	2.80291	0	0.0153035
CCN3	-0.202016	-3.22805	0	0.00388849
SGK1	0.153424	2.61759	0.00379507	0.0308159
ARFIP2	-0.14974	-2.55284	0.0203252	0.0480423
BRSK1	-0.171806	-2.73815	0.0019802	0.0254388
NF2	0.21358	3.62779	0	0.000439728
RBFOX2	0.179083	2.99509	0	0.00720666
TK1	0.228955	3.52463	0	0.000752705
CAMK2D	0.187433	2.81613	0.00197628	0.0144834
NEURL3	-0.168196	-2.76479	0	0.0232274
MCTS1	0.159096	2.63456	0.00776699	0.0287304
SIGLEC7	-0.168757	-2.74996	0.00198807	0.0245478
VPS45	0.159324	2.65045	0.00393701	0.0272941
NTRK2	-0.227405	-3.60858	0	0.000752763
SPTBN1	0.170823	2.98897	0	0.00737697
RGS9	-0.162891	-2.6822	0.00607287	0.0304413
TSN	-0.210208	-3.53331	0	0.00103256
SAA1	-0.20802	-3.63686	0	0.000627546
HEATR9	-0.189805	-3.36977	0	0.00215397
MRPL18	0.189475	3.38381	0	0.00146957
PURG	-0.176577	-3.29233	0	0.00296259
RORA	-0.174615	-2.66798	0.00591716	0.0317659
EIF4G1	0.24553	4.29949	0	2.24934e-05
MMP7	-0.192788	-3.06427	0	0.00725904
RRP15	0.223428	4.06567	0	9.1848e-05
TMEM117	0.151325	2.63613	0.00398406	0.02864
PRPS1L1	-0.153867	-2.57459	0.00994036	0.0444899
HGS	0.188438	3.23074	0	0.00281917
MED6	0.21631	3.70415	0	0.000337136
NR5A1	0.152346	2.52188	0.00785855	0.0438314
MATN3	0.177414	2.87882	0.00195312	0.0113408
KIRREL1	-0.171895	-2.97944	0	0.0100921
NIFK	0.29226	5.1942	0	0
DCXR	-0.191782	-3.31969	0.00200803	0.00268115
ADGRG5	0.215723	3.54797	0	0.000621141
CIITA	-0.189125	-3.0069	0	0.00917752
ANGPTL4	0.151076	2.50111	0.012024	0.0471032
DHX57	0.191445	3.05694	0	0.00553429
TNFRSF12A	0.153798	2.63406	0.0116279	0.0287429
CHP1	0.151792	2.58526	0.01002	0.0345324
LINC00471	0.175726	3.0661	0.002079	0.00534583
ANO1	-0.163	-2.69178	0	0.0298059
KDM1B	0.149892	2.6036	0.00596421	0.0323183
BLM	0.230485	3.81532	0	0.00022375
BPI	0.164344	2.71353	0.0039604	0.0213119
DOK4	-0.160201	-2.74848	0.006	0.0247004
CSAD	0.191414	3.15474	0	0.00378168
NEK7	0.26198	4.08707	0	9.44722e-05
OTUD3	-0.193977	-3.0149	0	0.00894684
METTL1	0.174392	2.96055	0	0.00821059
PAQR7	-0.18123	-2.88168	0	0.0147208
LRRK1	0.175403	2.78943	0.00199203	0.0160662
MZB1	0.180967	2.86827	0.00207469	0.0117933
ZNF318	0.23957	3.67086	0	0.000359136
ADAMDEC1	-0.185009	-3.10917	0	0.00616268
C5orf58	0.147301	2.52565	0.0162933	0.0432913
IL2RA	0.161066	2.67496	0.00401606	0.0248199
OAT	-0.149315	-2.67797	0.011583	0.030869
KPNA7	0.170448	2.79212	0.00197628	0.0159318
TSPO	0.172482	2.9654	0	0.00809044
RHOBTB3	0.173321	2.8843	0	0.011081
DNMT3B	0.184336	3.24892	0	0.00259762
PTPRJ	0.161714	2.74698	0.002	0.0188483
MAP3K21	0.219464	4.03542	0	0.000127174
RBMX	0.16569	2.74232	0.0021322	0.0191569
SNX13	0.156816	2.63519	0.0059761	0.0287131
NDRG1	0.167631	2.72745	0.00389864	0.0202807
IFNAR2	-0.22544	-3.64982	0	0.000615397
ARFRP1	0.181345	3.1734	0	0.00347352
B4GALT3	0.147674	2.60294	0.0114723	0.0323978
NDUFA12	-0.163707	-2.89066	0.00410678	0.0141392
DPYSL3	0.192807	3.2936	0	0.00216448
GUCY1A2	0.197118	2.96596	0	0.00809621
ZFP2	-0.196761	-3.35142	0	0.00227315
SLC29A1	0.19149	3.20449	0	0.00307612
LILRB5	-0.17086	-2.93686	0	0.0119057
RPL23A	0.31143	5.89838	0	0
FABP1	-0.21229	-3.44401	0	0.00167275
PHLDA2	0.216625	3.7684	0	0.000264522
OPRD1	0.227581	4.1121	0	0.000103329
WNK3	0.164975	2.72779	0	0.0202614
ALDH1A3	0.23269	3.61813	0	0.000454163
ERBIN	0.180674	2.87928	0	0.0113316
DSE	0.180269	3.16645	0	0.00356172
VEGFD	0.186942	3.12301	0	0.00425822
PI4KB	0.1446	2.53128	0.00982318	0.0425401
RPL15	0.29109	5.67824	0	0
RPL10L	0.2942	5.14616	0	0
TASP1	0.164	2.75143	0.0095057	0.0185705
TRIM62	-0.173026	-2.63565	0.00204918	0.0360093
PHGDH	-0.162947	-2.71172	0.0039604	0.0279939
ZNF502	-0.183131	-2.84363	0.0038835	0.0170948
KMT2D	0.24713	4.33395	0	2.50494e-05
IFNA1	-0.168373	-2.68881	0	0.0299478
PMM2	-0.222267	-3.81675	0	0.000448937
MED14	0.159449	2.77518	0	0.016989
NAGLU	-0.171537	-3.06478	0	0.00730419
CERK	-0.189908	-3.12708	0.00201613	0.00574078
JMJD7-PLA2G4B	0.158808	2.80801	0.00204499	0.0149604
SCAF8	-0.206456	-3.56172	0	0.000873387
HUS1	-0.16919	-3.04058	0.00194553	0.00803574
HSD17B11	-0.188376	-3.08394	0	0.00688457
TPM4	0.193722	3.23534	0	0.00277191
DCLRE1B	0.192651	3.25917	0	0.00247594
KIF2B	0.144642	2.51589	0.0140845	0.0447052
TCN2	0.179971	3.06278	0	0.00542132
CDK10	-0.155688	-2.61285	0.00996016	0.0392936
CHRAC1	0.170707	2.65887	0.00580271	0.0263758
HINFP	-0.161333	-2.67558	0.00408998	0.0311655
GLI3	-0.199125	-3.38453	0	0.00203228
TCF7	0.202011	3.18084	0.00199601	0.00339288
LARS1	0.23447	3.61034	0	0.000471578
DIPK1A	0.161314	2.90094	0.00612245	0.0103548
TCF12	0.21112	3.45813	0	0.0010168
HSP90AB1	0.166076	2.88492	0	0.0110701
GPRC5C	0.189828	3.26228	0	0.00247187
LMNB2	0.150951	2.63742	0.00580271	0.028467
ERN1	0.201752	3.43788	0.00198413	0.00112842
H1-5	-0.198154	-3.32879	0	0.00257873
HOXA-AS3	-0.163053	-2.72866	0.00382409	0.0263699
RBMS3	-0.167463	-3.09583	0	0.0065129
NRAV	-0.189875	-3.27247	0	0.00324148
APOBEC3G	-0.164011	-2.85613	0	0.0161482
PDIA5	-0.165322	-2.83732	0.00414938	0.0175177
SNX16	0.158338	2.52899	0.00393701	0.0428308
HLA-DQA2	0.198796	3.22208	0	0.00291954
ARL17B	0.139523	2.64582	0.0117188	0.0277227
TFAP4	-0.23822	-3.63505	0	0.000649526
SHANK3	0.244508	4.2144	0	3.67392e-05
JAK3	0.163919	2.71422	0.00392157	0.0212501
ITGB5	-0.199567	-3.14903	0	0.00528813
TGIF2LY	-0.162178	-2.68938	0.00608519	0.0299893
TXNIP	-0.159421	-2.60418	0.00402414	0.0399606
ZHX2	-0.182194	-3.2762	0	0.00315593
CPD	0.16917	2.70079	0.01222	0.0223604
IRS1	0.183352	3.05861	0	0.00550545
DEFB106B	0.146584	2.49986	0.0182186	0.0473099
MPL	-0.169835	-2.95919	0	0.0109959
DPEP2	0.19036	3.30955	0	0.00203637
CYB5D1	0.168897	2.93251	0	0.00920754
WRN	0.240753	3.74479	0	0.000279122
CRHR1	0.194626	3.43329	0	0.00115396
CAPNS2	0.15488	2.69989	0.00626305	0.0224375
TRIM29	0.147381	2.65021	0.00604839	0.0272786
TYK2	-0.180049	-3.07957	0	0.0070029
BIN2	0.158239	2.71303	0	0.0213448
FOXM1	0.153096	2.57382	0.00816327	0.036059
ILKAP	-0.169724	-3.10091	0	0.00636016
CXCL8	-0.174418	-2.66877	0.00408163	0.0317313
CLEC4A	0.181746	2.80016	0	0.0154499
LINC02228	0.187775	3.0349	0	0.00609777
LATS1	-0.170936	-2.8095	0.0020284	0.0197016
AK2	0.22521	3.99376	0	0.000139356
TNFAIP1	-0.193542	-3.52243	0	0.00109338
E2F5	0.188656	3.11655	0	0.00438658
ARHGAP35	0.180238	2.85182	0	0.012583
ZNF462	-0.149684	-2.60949	0.00409836	0.039561
FBXW11	-0.173079	-2.87304	0.00208768	0.0150185
RASSF5	0.215206	3.89361	0	0.000163285
KIF2C	-0.201653	-3.38481	0.00205339	0.00203842
PIGH	-0.197961	-3.54069	0	0.000999373
MCM8	0.19747	3.15327	0	0.00378442
LRRC8C	0.2123	3.48655	0	0.000882554
PREX2	-0.165555	-2.90848	0.002	0.0133078
CPEB4	0.175657	2.72221	0.00205761	0.0206903
MS4A7	-0.182438	-3.02059	0	0.008716
TLR1	-0.184546	-3.12983	0	0.00572253
MLLT6	0.188834	3.10659	0	0.00462595
SLC26A1	-0.154813	-2.54768	0.00814664	0.0489517
GSPT2	0.15017	2.53947	0.0127389	0.0413644
CES2	0.24841	4.24625	0	1.96817e-05
IRGC	0.202879	3.3002	0	0.00211444
NOBOX	0.174095	2.72817	0.00618557	0.0202486
CCNA1	0.19913	3.33891	0	0.00180757
NEXN	0.198938	3.35028	0	0.00172556
ERMAP	-0.168612	-3.08424	0	0.0068837
NBPF15	-0.171811	-2.80899	0	0.0197066
DLX2	0.167325	2.57645	0.0094162	0.0356881
SAP18	0.166485	2.92031	0	0.00964368
LTA	0.220355	3.92203	0	0.00014837
AKR1A1	-0.200917	-3.45373	0	0.00155715
RALA	0.163955	3.00681	0.00594059	0.00690231
TIMM23	0.164818	2.89145	0.003861	0.0107584
CFH	0.162927	2.75247	0.00408998	0.0185011
SLC32A1	0.186899	2.92078	0.00209205	0.00963749
LBP	-0.167504	-2.86105	0	0.0158163
CCNT1	-0.209941	-3.3582	0	0.00225145
FCER2	0.164056	2.7539	0.00392157	0.0184234
CANX	0.178461	2.99521	0.0021322	0.00721245
QRSL1	0.187444	2.91634	0.00197239	0.00978506
LATS2	-0.199533	-3.23644	0	0.00371377
ATAD2	-0.160014	-2.90417	0.00414079	0.013418
KDM2A	0.148624	2.66873	0.0103306	0.0253775
HCFC2	0.154815	2.67863	0.00829876	0.0244121
BCLAF1	0.205093	3.55314	0	0.00061232
KRAS	0.23045	3.87225	0	0.000171027
LIME1	-0.187266	-3.28421	0	0.00301871
GPR148	0.191953	3.28807	0.00193798	0.00223835
BCCIP	0.166213	2.96475	0	0.00809561
KCNE2	0.157616	2.67143	0.00402414	0.0251582
PDXK	-0.159652	-2.78267	0.00833333	0.0217909
EED	-0.205764	-3.20775	0	0.00425659
HLA-DMB	0.169907	2.55657	0.0103306	0.0385717
OR10Z1	0.182916	3.17797	0	0.00342124
NCR3	-0.146419	-2.59462	0.0121212	0.0411943
TCTN1	-0.154515	-2.64434	0.00200401	0.034775
HMGCS2	0.172791	3.01156	0.00201613	0.00675565
IGFBP5	-0.15332	-2.61077	0.00196078	0.0394399
PIK3CD	0.178491	3.13897	0	0.00402242
NRBP2	-0.191833	-2.9138	0	0.0131605
ME3	0.186184	3.29636	0	0.00214439
USF2	0.201419	3.32464	0	0.0018743
AP3B1	0.164511	2.90346	0.002	0.0102614
LINC01719	0.158672	2.73368	0.00763359	0.0198469
IL4R	0.177537	3.03507	0	0.00610395
PIK3CB	0.155996	2.84684	0.0020284	0.0128483
POLR1B	0.158884	2.8357	0.00416667	0.0134795
ABTB1	0.21942	3.34585	0	0.00174061
LPAR4	-0.161673	-2.73916	0.00645161	0.0253993
RAPH1	-0.146259	-2.68313	0.00610998	0.0303442
RHOA	-0.195694	-3.57782	0	0.000788787
PLEKHG3	0.166064	2.72106	0.0100604	0.0207237
PAK5	0.148166	2.50284	0.0151803	0.0468832
SLC6A13	0.161062	2.83084	0	0.0137414
PPARG	-0.220928	-3.44192	0	0.00167441
RNF10	-0.158304	-2.67939	0.008	0.0307112
GRM8	0.194083	3.62535	0.00192308	0.000444244
GPATCH8	-0.161634	-2.61245	0.00982318	0.0393142
F5	0.144882	2.50287	0.0160966	0.0469143
GLYATL1	-0.165474	-2.89638	0.00402414	0.0137808
G6PC	-0.210341	-3.4356	0	0.00176054
SLC13A2	-0.204274	-3.54243	0	0.000992387
HOXB5	0.198208	3.34024	0	0.00180643
WDR5	-0.226277	-3.84807	0	0.000408125
COL4A5	0.158707	2.65946	0.00404858	0.0263143
SSX2	0.202499	3.51147	0	0.000782329
CCNG1	0.175207	2.70577	0.00408998	0.0219239
RTEL1	-0.192331	-3.4851	0	0.00131643
IGF2	-0.15732	-2.87297	0.00198807	0.0149964
PIK3R6	0.158191	2.52434	0.0133843	0.0434855
ATP5F1B	0.151838	2.80275	0.00197239	0.0152963
YRDC	-0.179316	-3.00527	0	0.00920543
CKMT1B	-0.201751	-3.39988	0	0.00196315
PLOD2	-0.158998	-2.84727	0.00411523	0.0169043
PPP3R1	0.187737	3.20221	0.0019802	0.00311536
UBL5	0.231564	4.01414	0	0.000147853
GZMK	0.207443	3.62776	0	0.000437462
TRPV3	0.222995	3.56117	0	0.000582372
PPP3CA	0.190314	3.38814	0	0.0014318
MCTP2	0.166109	2.74684	0	0.0188426
MMP28	0.187364	2.85361	0.0019685	0.0125709
GGH	-0.199984	-3.2955	0	0.00293813
SMAD2	-0.179301	-3.09184	0	0.00664321
TSPAN3	0.198932	3.37974	0	0.00149557
CLOCK	0.164336	2.82669	0.00403226	0.01387
SIRT5	-0.173022	-2.90447	0.00206186	0.0134198
MED12	-0.218231	-4.05225	0	6.65092e-05
SIX4	0.164365	2.62538	0.00982318	0.0297703
RPS16	0.214948	3.41053	0	0.00129071
OIP5	-0.15747	-2.73876	0.00817996	0.0254176
TIPIN	-0.161928	-2.86559	0.0020202	0.0155379
FOXQ1	0.207986	3.33341	0	0.00183593
FBXO28	0.204611	3.4939	0	0.000840149
GLS	0.187205	3.13211	0	0.00411396
PIK3CG	0.179746	3.18914	0.00203666	0.00329263
COQ6	-0.147599	-2.68743	0.00596421	0.0301067
ANKZF1	-0.18722	-2.98861	0	0.00976438
TSEN2	-0.154243	-2.71822	0.00389105	0.0273438
POLR2A	-0.240129	-3.89098	0	0.000339736
RAD50	0.224957	3.86477	0	0.00020549
PCNA	-0.159492	-2.56627	0.0101215	0.0458094
MERTK	-0.164641	-2.63238	0.00603622	0.0364425
BRPF3	0.206258	3.08038	0	0.00510372
YBX1	-0.215594	-3.75679	0	0.000608728
ZBTB22	-0.166634	-2.95775	0.00407332	0.0110275
CD3G	-0.142044	-2.54117	0.0174292	0.0498634
CNPY3	-0.156392	-2.67296	0.00814664	0.0314475
SETDB2	0.194863	3.16654	0	0.00356885
TMC6	-0.169882	-2.90616	0.00195695	0.0133802
NUP93	0.154092	2.80081	0.00826446	0.0154183
LDLRAD3	0.159911	2.6067	0.00959693	0.0320056
MPV17	-0.19054	-3.171	0	0.0048571
OSM	0.223166	3.95221	0	0.000143283
APOLD1	0.189367	3.27492	0	0.00233903
NPSR1	0.17679	3.07158	0	0.00523903
TADA1	-0.155033	-2.588	0.00972763	0.0422275
PTPN5	0.18657	2.93567	0.002079	0.00905837
TBX21	0.16974	2.87699	0.00196078	0.0114197
NUTM2A	-0.186147	-3.0349	0	0.00813231
BIK	-0.27569	-4.18	0	0.000105632
CTRB2	0.16448	2.85304	0	0.0125804
MRGPRF	0.2478	4.442	0	0
STK32C	-0.174511	-3.03491	0.00204918	0.00815354
PPP1R8	0.178133	3.20083	0.0020202	0.00312283
FKBP3	0.16783	2.58707	0.006	0.034337
SIX2	-0.159566	-2.62466	0.00796813	0.0375546
TNFSF18	-0.156822	-2.70513	0.00414938	0.0285986
CXorf65	-0.150581	-2.5618	0.00998004	0.046656
CXCL2	-0.21291	-3.33416	0	0.00250122
EPHA8	0.204359	3.3622	0	0.00164996
SEC23IP	-0.159201	-2.68047	0.0019802	0.0306413
CASP6	-0.183951	-3.18427	0	0.00461224
JAZF1	0.30306	5.53398	0	0
TSSK3	-0.186912	-3.08388	0	0.00686731
TRIM27	-0.178419	-3.08502	0.00204499	0.00686717
COG2	-0.158436	-2.60899	0.00609756	0.0395076
ZEB2	0.1693	2.75998	0.00211416	0.0179015
TFEC	0.154762	2.59456	0.0191939	0.0333961
NONO	0.159271	2.59471	0.00204499	0.0333936
IP6K2	-0.187067	-3.06427	0.00609756	0.00727647
HOXC9	0.183073	3.07348	0.00204082	0.00521808
PRCC	0.173266	3.02481	0	0.0063213
ABL2	0.172968	2.75291	0	0.0184827
ARHGAP26	-0.216293	-3.40045	0	0.0019641
DDX1	0.187754	3.08179	0	0.00508331
NDFIP2	-0.17455	-3.04795	0	0.00781749
DMBT1	-0.179518	-2.87586	0	0.0148886
SPINK4	-0.193939	-3.33998	0	0.00246697
DRAP1	-0.15774	-2.7598	0.00982318	0.023715
PIK3R4	-0.21156	-3.46499	0	0.00148995
NME1-NME2	-0.197098	-3.35722	0	0.00224917
PXYLP1	-0.165117	-2.67397	0.00195312	0.0313263
KRTAP5-2	0.152132	2.63348	0.00795229	0.0288
FAU	0.177303	2.93142	0	0.00924052
SP140	0.144591	2.50062	0.0155039	0.0471702
ACVR2B	0.165456	2.66238	0.00413223	0.0260045
LRPAP1	-0.176632	-2.90193	0.00198807	0.0135402
IFNA8	-0.153716	-2.56096	0.0164609	0.0466939
HTATIP2	-0.16332	-2.76866	0	0.022974
SH2B3	0.212751	3.41014	0	0.00129009
IGF2R	0.25142	3.9955	0	0.000140976
GDI1	0.169274	2.71281	0.00203666	0.0213422
RPL3	0.30244	5.31259	0	0
RUVBL2	0.24001	3.87694	0	0.00016436
SLK	0.183659	3.07036	0.00204499	0.00525328
WDR61	0.2311	3.99683	0	0.000142635
CEACAM20	0.222612	4.03543	0	0.000128826
XPA	-0.173038	-2.87767	0	0.0148725
MSH6	0.173165	3.15134	0.00210084	0.00379543
HDAC1	0.15534	2.91732	0.00201207	0.00975592
CFHR5	-0.230662	-4.25324	0	6.90672e-05
PDXP	-0.1787	-3.07735	0	0.00702695
CDK14	0.176519	3.10962	0.00200803	0.00455646
HCST	-0.145456	-2.54208	0.0154739	0.0498864
HOXA5	0.18147	2.81819	0	0.0143345
RRM1	-0.201821	-3.59943	0	0.000740964
PKHD1L1	0.168604	2.75448	0.00393701	0.0184068
RPS6KA1	0.20715	3.15018	0	0.00383086
SPATA19	-0.175404	-3.07511	0	0.00706125
NAT10	0.167384	2.64261	0.00401606	0.0279752
VEGFA	-0.147917	-2.61689	0.00790514	0.0387504
MAT2A	0.175358	3.09468	0	0.0048072
SFPQ	0.190398	3.26359	0	0.00247855
ITLN1	-0.24564	-3.68613	0	0.000568275
GP2	0.161617	2.85672	0.00589391	0.0124377
PVALEF	-0.171329	-2.98836	0.00385356	0.00973484
MIR181A2HG	0.206838	3.60054	0	0.000503398
P2RY12	-0.180239	-3.21599	0	0.00413022
LSP1	-0.158241	-2.58515	0.0102669	0.0426001
ZNF692	0.158875	2.77642	0.00595238	0.0169137
NUMA1	0.223766	3.53008	0	0.000725712
PILRB	0.149781	2.5716	0.00756144	0.0363727
NCOA4	0.166849	2.94059	0.00205339	0.00886089
TRAF1	0.189744	3.10106	0	0.00469854
SEL1L3	0.148946	2.57033	0.0155945	0.0365004
PDE6A	0.16227	2.84546	0.00582524	0.0129052
STK11	-0.155969	-2.72028	0	0.0270877
ABCC5	0.158808	2.64684	0.00194175	0.0276656
PNPLA3	0.181048	2.86673	0.00192308	0.0118917
HDC	0.16356	2.77585	0.00984252	0.0169344
PUM3	0.160366	2.79114	0.00191939	0.015981
TRIM73	-0.169964	-2.79334	0.00191205	0.0208614
ORM1	-0.16991	-2.69322	0.00622407	0.02975
IDH3A	-0.20577	-3.12883	0	0.00573846
ACAA1	0.22378	3.97134	0	0.000126291
NDUFS4	-0.15906	-2.61702	0.00396825	0.0387819
TNK1	0.22357	3.85748	0	0.00021125
PXN	0.169708	2.8992	0	0.0104179
MLEC	0.206051	3.51952	0	0.000753888
BCL7C	0.215214	3.73924	0	0.000275544
CMTM7	0.204953	3.53939	0	0.000688279
CDK19	0.14782	2.52164	0.019802	0.0438111
VN1R5	-0.204399	-3.38831	0	0.00200558
YBX3	0.212546	3.41552	0	0.0012695
KLHL34	-0.186376	-3.15449	0	0.0051429
IL13RA1	0.164998	2.63925	0.00760456	0.028297
ZNF827	0.184894	2.66526	0.00397614	0.0257336
FADS1	0.242016	4.02648	0	0.000137772
RNF5	-0.204049	-3.59922	0	0.000733839
MAP3K11	-0.181132	-2.97363	0	0.010314
POP4	-0.177394	-2.87469	0.00198413	0.0149751
ODF3L1	0.202791	3.26405	0	0.0024826
IL4I1	-0.155787	-2.66383	0.00213675	0.032127
FADS3	-0.218776	-3.74042	0	0.000598583
OAZ2	0.19795	3.33306	0	0.00182567
KCTD3	0.174069	2.73668	0	0.0196305
PDGFC	0.17014	2.68957	0	0.0234389
DECR1	-0.167407	-2.76912	0.00206612	0.0229521
TNFRSF8	-0.146217	-2.62714	0.01	0.0371424
HNRNPAB	-0.160254	-2.7291	0.00201613	0.0263448
OPRK1	0.148976	2.5882	0.008	0.0342219
HAX1	0.147712	2.52968	0.00819672	0.0427203
STK33	0.228597	3.81816	0	0.000228913
SLC9A4	0.162583	2.77711	0.00205339	0.0168719
C2CD4A	0.176478	3.16736	0	0.00356054
RPL13A	0.30488	5.34342	0	0
FEZ2	0.153085	2.49246	0.00391389	0.0484355
ADGRF2	0.152339	2.4951	0.00767754	0.0479899
CASK	0.18208	2.92834	0.0020284	0.0093847
GTF2H3	-0.156759	-2.76194	0.00398406	0.0235144
SCNM1	0.164409	2.87185	0.00614754	0.0116547
WNT3	0.213479	3.70757	0	0.00033862
PROS1	-0.200135	-3.42244	0	0.00179575
INPPL1	0.141521	2.49671	0.0177866	0.0477839
SNAPC1	0.243378	3.965	0	0.00013496
COG4	0.221291	3.87644	0	0.00016293
HDAC6	0.178817	3.27982	0	0.00231012
SNHG21	-0.175373	-2.91353	0.00213675	0.0131216
PSMB5	0.198028	3.38991	0	0.00143491
AK7	0.150335	2.61174	0.0141414	0.0314748
UBA1	0.183103	3.09658	0	0.0047748
FNTA	0.161223	2.82614	0.00787402	0.0138615
MAPKAPK2	0.16907	2.83481	0.00390625	0.0135084
HPS1	-0.198151	-3.69876	0	0.000555264
CCDC116	0.203408	3.14985	0	0.00382985
NT5E	0.216045	3.66774	0	0.000355146
PPIL2	-0.179495	-3.12395	0	0.00579587
ATG5	0.20974	3.49166	0	0.000854496
MED7	0.163966	2.6445	0.0039604	0.0277952
SMARCA2	0.208361	3.50916	0	0.000792189
ZFP1	-0.183408	-3.19939	0	0.00436944
PFDN2	0.159531	2.80112	0.00592885	0.0154013
TFDP2	-0.230343	-4.29602	0	0
VEGFB	-0.21223	-3.38221	0	0.00204062
NR0B2	0.200078	3.21563	0	0.00296665
RAB11A	0.14907	2.54427	0.0102669	0.0405192
STUB1	-0.157875	-2.69201	0.00592885	0.0298156
EXOSC8	0.176592	2.9681	0	0.00806163
C4BPA	0.150671	2.6709	0.00963391	0.0251779
CTBP2	0.137366	2.48876	0.0321932	0.0491437
ZNF786	0.180381	3.10138	0	0.00468919
KIF13B	0.215274	3.51344	0	0.000768052
PRPSAP2	0.194657	3.4529	0	0.0010519
KLHDC9	0.193251	3.20903	0	0.00304181
FAM160A1	-0.161347	-2.84174	0.00205339	0.0171812
TMEM82	-0.201601	-3.61073	0	0.000760444
DANCR	-0.150692	-2.68414	0.006	0.0302635
CCT8	0.148743	2.56488	0.00401606	0.0373098
TDG	0.184983	3.20629	0	0.0030813
MBD3	0.151552	2.70101	0.010352	0.0223789
PCNX3	0.176613	3.02277	0	0.0063736
LGALS16	-0.190082	-3.1638	0	0.00499726
ATP1B1	0.29205	5.47699	0	0
SMG1	0.186999	3.31136	0	0.00203204
VAMP3	0.158444	2.73099	0.00211864	0.0200596
NDUFAF4	-0.20179	-3.28562	0	0.00301623
C1orf61	0.159529	2.70615	0.0040404	0.0219205
DOCK2	-0.20127	-3.40353	0	0.00192915
LILRA4	-0.149593	-2.61156	0.00804829	0.0394027
ATP6V1A	0.185701	3.26038	0	0.0024746
NNT-AS1	-0.173282	-2.91055	0.00191939	0.0132479
CHGA	0.167762	2.66139	0	0.0261016
GFOD2	0.189019	3.19766	0	0.00313642
TNFRSF19	0.154706	2.70247	0.00609756	0.0222283
CXCL10	0.160075	2.72487	0	0.020478
TOX2	-0.23365	-4.12963	0	8.97874e-05
CLEC9A	-0.158823	-2.6115	0.00854701	0.0393624
SIGLEC9	0.136675	2.57075	0.0215686	0.0364534
CCN1	0.194594	3.11843	0	0.00437217
TUBB4A	0.181802	3.36968	0	0.00156114
KCNS3	0.189692	2.91775	0	0.0097499
RLBP1	0.161856	2.60073	0.00203666	0.0325618
ATXN7L2	-0.216562	-3.6382	0.00210526	0.000634368
MSTO1	0.147368	2.58917	0.0102041	0.0341314
CEP170	-0.151831	-2.61544	0.00992063	0.0389399
EIF2S2	0.178989	3.21366	0.00192308	0.00299889
PDIA2	-0.15647	-2.66674	0	0.0318536
LZTS3	0.161305	2.88119	0.0039604	0.0112571
KRTAP5-9	0.170384	2.88462	0.006	0.0110742
EPOP	-0.217894	-3.94684	0	0.000153921
FBLIM1	-0.210551	-3.37101	0	0.0021418
NDUFA4	0.212215	3.45109	0	0.00106377
GLI1	0.16174	2.60229	0.0102041	0.0324355
RBM8A	0.213786	3.47763	0	0.000922473
SLAMF1	0.186523	3.17879	0	0.00342195
IFNGR1	0.21721	3.8006	0	0.000228308
P2RY11	0.201347	3.8106	0	0.000215643
GSK3A	-0.221304	-3.73793	0	0.000571374
FAIM2	0.149916	2.68222	0.00790514	0.0240698
RCC1	-0.154	-2.62807	0.00594059	0.0370434
LMNA	-0.195669	-3.19495	0.00208333	0.00444432
NOX3	0.183231	3.11683	0.00194553	0.00440061
GPD1	0.177647	3.00302	0	0.00699369
ZNF263	0.2126	3.53757	0	0.000691742
PRKD3	-0.19029	-3.24692	0	0.00363477
CTDSP1	0.191115	3.19338	0	0.00321835
NXPH4	-0.159242	-2.73214	0	0.0261043
ZNF140	0.170727	3.03001	0.00198413	0.0062019
IKZF5	-0.19352	-3.18739	0	0.00454628
EMC3-AS1	-0.188679	-3.06074	0.00207469	0.00736842
EXO1	0.148667	2.52729	0.00626305	0.0431029
TLE2	0.154549	2.52495	0.0102881	0.0433876
MCOLN2	-0.18081	-3.20543	0	0.00431708
MYOM3	0.162381	2.69107	0.008	0.0232967
TET1	0.169763	2.76542	0	0.0175578
CLN3	-0.164902	-2.9405	0.00200401	0.0118323
ACLY	0.171489	3.20851	0	0.00303759
FOXP1	0.187766	3.19722	0	0.00314608
TRIM32	-0.178602	-2.91175	0.00199601	0.013237
MAGED1	0.26385	4.66162	0	0
ARF6	0.224087	3.7289	0	0.00029437
PPM1D	0.156607	2.83252	0.00610998	0.013649
RBL2	-0.190594	-3.29225	0	0.0029496
VDAC2	-0.158814	-2.66793	0.0059761	0.0317325
FZD7	0.23425	3.8915	0	0.000161787
NOX1	0.187732	3.46086	0	0.00100871
DPY30	0.21471	3.66682	0	0.000353183
SLC1A5	0.190768	3.39159	0	0.00141162
SOX2-OT	-0.195444	-3.20123	0	0.0043653
P2RY6	0.2577	4.29632	0	2.20435e-05
ACO2	0.15993	2.61464	0.0059761	0.031158
KTN1	0.167537	2.79841	0.00193424	0.0155368
ASRGL1	0.181991	3.04107	0	0.00589233
HK3	-0.27879	-4.31018	0	0
NDUFA13	-0.149963	-2.60071	0.00992063	0.0405394
PLD4	0.194577	3.13974	0	0.00402094
SRP14	0.24064	4.00512	0	0.000144333
TWIST1	0.168424	2.98925	0	0.00737647
NUP54	0.184724	3.14034	0	0.00401597
XRN1	0.191905	3.48707	0	0.000881741
GNE	0.236655	3.73223	0	0.000277277
CCDC158	0.189574	3.12999	0.00190476	0.00415229
TRIO	0.190465	3.28281	0	0.00228827
ASNSD1	-0.200601	-3.52583	0	0.00105847
KCNK1	0.241117	3.7971	0	0.000226689
ATG7	0.183777	3.21786	0.00192678	0.00296271
BCL7B	-0.170354	-2.60994	0.00196078	0.039529
SAMD4A	-0.164313	-2.90587	0.00808081	0.0133822
RRM2	-0.212144	-3.68924	0	0.000564049
NSF	0.21119	3.5994	0	0.000511536
ZPBP2	0.25505	4.27479	0	2.11957e-05
PHLDA1	0.200565	3.63147	0	0.000442018
PSMB10	0.197487	3.22698	0	0.00289197
STRN4	0.198881	3.27029	0	0.00238714
RLF	-0.153223	-2.66472	0.00592885	0.0320196
TBC1D15	-0.210169	-3.42346	0	0.00180697
DOCK7	0.241576	3.97363	0	0.00012762
EDIL3	0.164435	2.8271	0.00197239	0.0138631
HSD17B3	0.160529	2.82748	0.00431034	0.0138793
AKAP1	0.199964	3.30346	0	0.00208772
CTSA	-0.17111	-2.70149	0.00208333	0.0290555
THADA	0.203999	3.4343	0	0.00113941
GRM3	0.157726	2.71185	0.00398406	0.0213954
ATP6AP1	0.21719	3.32578	0	0.00186639
PRKCZ	0.151608	2.61136	0.00761905	0.0314814
APCS	0.175394	3.16975	0	0.00353273
JAM3	-0.180815	-2.94809	0.00196464	0.0115403
TOMM5	-0.23214	-3.67933	0	0.000551706
TAF5L	0.18198	3.24001	0.002	0.00274388
OXGR1	-0.178776	-2.89804	0.00410678	0.0137288
TNP1	0.157283	2.72932	0.00206186	0.0201699
DDX5	0.164012	2.81019	0.00816327	0.0148554
PITX1	0.15317	2.6063	0.00788955	0.0320358
GPR132	0.173784	2.97521	0	0.0078534
RAPSN	-0.202679	-3.37488	0	0.00210764
RNF213	-0.197657	-3.12075	0	0.00586795
GPR34	-0.175006	-2.94011	0.00196078	0.01182
MANSC1	0.138883	2.57786	0.0176817	0.0355264
CCL2	0.180003	2.8934	0.00205761	0.01066
MS4A10	-0.201476	-3.45033	0	0.00157128
MRPS18A	-0.187096	-3.18198	0.00186567	0.00464892
ATG16L1	-0.171233	-2.68396	0.0102249	0.0302468
NRP1	0.175164	2.8523	0.00392927	0.0125801
CD300LF	-0.210871	-3.46277	0	0.00147099
METRN	0.197865	3.40779	0	0.00128947
TMCO1	0.160546	2.80045	0	0.0154377
RGS13	0.148769	2.48786	0.00831601	0.049162
TRIM61	-0.219649	-3.80655	0	0.000483471
NUF2	0.207918	3.20518	0.00190114	0.00308466
HOXB4	0.160979	2.68584	0.0019802	0.023829
MAGEA10	-0.175597	-3.00726	0.00397614	0.00917354
JUP	0.25179	4.40008	0	0
MELK	0.207091	3.08802	0	0.00494251
TTC3	-0.195081	-3.58667	0	0.000778158
RCSD1	0.183801	2.96778	0	0.00805799
SMG7	0.2313	4.04415	0	0.000130521
TRIP13	0.162092	2.77732	0.00367647	0.0168757
MC4R	0.25398	4.30504	0	2.2962e-05
PAFAH1B1	-0.155975	-2.78183	0.00581395	0.0217415
NFYB	0.156769	2.68647	0.0120968	0.0237736
SLC25A24	0.158802	2.69162	0.00988142	0.0232479
RGS8	0.163207	2.61067	0.00622407	0.0315672
SMARCD2	0.190502	2.95957	0	0.00824854
CEP72	0.198389	3.15831	0	0.00372422
ITGA6	-0.165797	-2.74173	0.00194932	0.0254027
ENOPH1	0.160393	2.71667	0.0100806	0.0210889
SLC29A2	0.162318	2.56012	0.0136719	0.0379963
ADGRF5	-0.225658	-3.98349	0	0.000112234
TNFAIP3	0.172103	2.84536	0.00584795	0.0128978
ATF1	0.224786	3.53114	0	0.000728711
WIPF2	0.208955	3.79039	0	0.000238933
TSPAN10	-0.158875	-2.83703	0.00632911	0.0175069
WNK1	0.16447	2.88714	0.0038835	0.010976
RPL11	0.30716	5.20953	0	0
CACNG2	0.215673	3.73398	0	0.000279032
PCCA	0.174527	3.01131	0.00199203	0.00675878
JADE1	0.155115	2.59748	0.0133333	0.0330354
DDI2	0.171104	3.01264	0.00197628	0.00675821
PRMT5	0.196766	3.52508	0	0.000751279
CSNK1D	-0.199914	-3.24495	0	0.00363425
CEACAM1	-0.169097	-2.88789	0	0.0142292
METAP2	0.227385	3.83186	0	0.000225642
IGFBP4	0.153177	2.49945	0.00588235	0.0473665
AXL	0.17432	2.99336	0.00210526	0.00722592
CASP8	-0.215825	-3.41664	0	0.00177952
HDAC10	0.153884	2.74824	0.00419287	0.0187844
PDGFB	0.145642	2.57674	0.00994036	0.0356674
EIF3H	0.175749	3.22641	0	0.00288394
BARD1	0.171307	2.8666	0.00190114	0.0118826
SSB	0.175308	2.95607	0	0.00836945
PRAG1	-0.20733	-3.62354	0	0.000712745
MRGPRX4	-0.197954	-3.3266	0	0.00255516
SHOX2	0.149588	2.53179	0.0102881	0.0424773
AKAP13	0.194947	3.03432	0	0.00610288
LZTR1	-0.167608	-2.69448	0.0040568	0.0297017
KANSL1	0.174299	2.94247	0.00211416	0.00881289
SLC30A8	0.146421	2.51852	0.0215686	0.0443087
MYO3A	0.187495	3.27263	0	0.0023716
HAVCR1	0.149626	2.51572	0.0191083	0.044697
CAMK2G	0.187024	2.72584	0.00203666	0.0203968
SLC8A1	-0.17938	-3.17649	0	0.00473706
SRF	0.154914	2.63568	0.00578035	0.02868
JPT2	0.219097	3.66367	0	0.000361369
EHMT2	-0.165311	-2.72851	0.00412371	0.0263424
MARK4	0.147153	2.54972	0.0185567	0.0395945
CBX7	0.165939	2.67243	0.00572519	0.0250702
KIF3A	0.197236	3.39783	0	0.0013541
ATP1A2	0.23737	4.04607	0	0.000132261
HOXC13-AS	0.156693	2.72248	0.00398406	0.0206813
CALU	0.211327	3.76229	0	0.000275544
ZNF683	-0.16783	-3.19377	0.00209205	0.00446372
VTI1A	0.175949	3.08108	0.00187617	0.00509543
ZKSCAN1	0.188653	3.18073	0	0.00338817
ZBTB16	0.162694	2.79232	0.0020202	0.0159557
VPS41	-0.211614	-3.82073	0	0.000448937
ZNF83	-0.151047	-2.8165	0.00808081	0.0191644
MAP2K3	-0.20987	-3.60626	0	0.000746747
TAF1B	-0.154012	-2.59684	0.00416667	0.0409514
NAT8	0.180821	3.1342	0	0.00408576
BAD	-0.194394	-3.12733	0	0.00575033
POLE3	-0.201451	-3.42425	0	0.00181269
BCL3	0.193565	3.36068	0	0.0016467
SNHG8	-0.175068	-2.97739	0.00198413	0.0101409
TUBB1	0.183742	3.33854	0	0.00180556
BMPR1B	0.24972	3.71213	0	0.00034275
LSM6	0.23082	3.82172	0	0.000230688
PSG11	-0.151085	-2.54125	0.00813008	0.0499095
CD9	0.176662	2.94771	0.00204918	0.00864562
XKR8	-0.177977	-2.93356	0.00209205	0.0120653
TEX2	-0.194582	-3.35676	0	0.00223798
E2F7	-0.23486	-4.05962	0	7.18299e-05
ZNF592	0.146353	2.5536	0.00424628	0.0389739
PBK	-0.159724	-2.65372	0.00384615	0.0334333
MPIG6B	-0.198286	-3.22657	0	0.00391831
ZNF572	0.206984	3.25863	0	0.00247529
CPS1	0.171922	2.99352	0	0.00724566
FRAT1	0.171517	2.99314	0	0.00722177
PTGER3	-0.159798	-2.70641	0.00198413	0.0285113
FKBP5	0.142765	2.52721	0.0194175	0.0430853
PSMB9	0.166267	2.84105	0	0.0131536
EIF3J	-0.170783	-2.94862	0.00200401	0.0115319
PAK2	0.190792	3.07942	0	0.00512143
C20orf194	-0.198024	-3.09912	0.0019084	0.00637809
ZNF610	-0.16988	-2.77571	0.00196464	0.0223273
IARS1	0.184242	3.06017	0	0.00546193
LMCD1	0.176263	2.90847	0	0.0100742
DUSP11	-0.165399	-2.8743	0	0.0149535
CTF1	0.211609	3.61691	0	0.000462914
GET3	0.169281	2.87547	0	0.0114877
CLDN11	0.220407	3.57379	0	0.000560929
IGF1R	0.171279	3.00343	0.00205339	0.00699426
HEPACAM2	-0.16486	-2.88071	0.00606061	0.0147426
CTSH	-0.15435	-2.81211	0.00795229	0.0195779
TSPAN14	-0.158652	-2.69489	0.00634249	0.0296896
ASAH1	-0.183184	-3.03819	0.00198413	0.00807614
CDK12	-0.15163	-2.63163	0.00779727	0.0365269
ZNF430	0.160317	2.87038	0.00580271	0.0117084
RNMT	-0.174687	-2.78687	0.002	0.0214756
INPP5A	0.175564	2.9816	0.00192678	0.00761416
ELL3	0.208188	3.25817	0	0.00247202
PPP3CC	-0.166077	-2.76664	0	0.0232067
ZNF608	-0.16613	-2.87589	0	0.0149124
DLX6	-0.190394	-3.10055	0	0.0063384
TBPL1	-0.164758	-2.66381	0.00207469	0.0320845
BRD8	-0.225993	-3.83715	0	0.000429418
CEBPG	0.209941	3.50858	0	0.000793395
TLR9	0.1306	2.4881	0.0393701	0.0491755
RPL26L1	0.29374	5.4839	0	0
ASCC3	-0.187208	-3.13769	0	0.00555181
RSPH1	0.20088	3.49768	0	0.000828735
ZMAT3	0.171941	2.85994	0.00195695	0.0122574
SLC4A2	0.206469	3.47577	0	0.000919801
GPR37	0.175963	2.97429	0.00190476	0.00785934
KDM5A	0.182321	3.13179	0	0.00411866
PCGF2	0.150229	2.48789	0.0142276	0.04919
BTG1	-0.158281	-2.63034	0.00363636	0.0367035
APCDD1	0.143958	2.5496	0.0168856	0.0395848
F7	0.196978	3.29713	0	0.00214967
AAK1	0.22492	3.56823	0	0.000577793
DGKE	0.163634	2.76749	0.00808081	0.0175038
DHH	-0.17437	-2.93459	0.00587084	0.0120071
GLP1R	-0.232265	-3.99083	0	0.000115855
CAD	0.182277	2.98142	0.00396825	0.00760629
NRXN1	-0.23042	-4.05005	0	6.41339e-05
FTL	-0.172594	-2.73954	0.00210084	0.0254219
BTN2A2	-0.196976	-3.42002	0	0.00178473
LMO1	0.173104	2.85421	0	0.0125582
CREB3	-0.2489	-4.22801	0	5.98583e-05
ZNF695	0.154811	2.69066	0.00207469	0.0233372
UBAP1	-0.184484	-3.26303	0	0.00340444
SUPV3L1	0.138892	2.48853	0.023301	0.0491624
MPI	0.213695	3.43359	0	0.00114671
RNF11	-0.186285	-3.28792	0	0.0029786
DLL4	0.153796	2.6221	0.0102881	0.0301729
MTERF3	-0.156213	-2.65764	0.00389105	0.0329417
OGDH	0.2339	3.89065	0	0.000160316
IRS2	0.150814	2.6167	0.0160966	0.0309021
LYPD6B	-0.179969	-3.05417	0	0.007574
ZNF385A	0.173783	2.99821	0.00204082	0.00712872
RTN2	-0.21094	-3.07403	0	0.00709447
ROBO1	-0.172383	-3.00792	0.00191939	0.00922013
EFCAB2	0.207808	3.2791	0	0.00232095
ZNF596	-0.149398	-2.80511	0.00394477	0.0199191
SLA	-0.148854	-2.59691	0.00582524	0.0409856
POM121L2	-0.197739	-3.37641	0	0.00209504
S1PR4	0.177081	2.92204	0.00403226	0.00959739
SLC5A1	0.211365	3.77508	0	0.000262423
DCAKD	0.152557	2.59445	0.0059761	0.033381
EPX	0.16415	2.90542	0.00205761	0.0102019
RFXAP	0.151175	2.6525	0.0125	0.0272001
RCOR3	0.17196	2.92944	0.00204082	0.0093353
ABCA7	-0.146723	-2.57303	0.00641026	0.0447137
BPHL	0.202444	3.44877	0	0.0010643
TUT4	0.158906	2.64803	0.0041841	0.0275305
TRAPPC13	0.164597	2.83932	0.00195695	0.0132662
ZNF350	0.174502	2.8754	0.00412371	0.0114776
PPIP5K2	-0.158545	-2.73938	0.00787402	0.0253997
TMSB4XP8	-0.16293	-2.87628	0.00197628	0.0149393
ATP1B3	0.25567	4.47747	0	0
TRMT1	-0.1877	-2.60776	0.00197239	0.0395123
CPZ	-0.17892	-2.83085	0	0.0179871
UBA52	0.206966	3.35616	0	0.00167765
ARF4	0.157354	2.70081	0.00784314	0.0223796
TNFRSF10B	-0.207146	-3.46468	0	0.00147923
BAP1	-0.165828	-2.94186	0	0.0118153
VPREB3	0.16489	2.71257	0.00623701	0.0213547
ATP5PD	-0.231071	-3.82298	0	0.000458489
COPB2	0.204153	3.53254	0	0.000730191
ACVRL1	0.209429	3.90152	0	0.000157454
MNAT1	0.20589	3.67012	0	0.00035713
RPS13	0.162435	2.72984	0	0.0201563
LINC00526	-0.163007	-2.77608	0.00643777	0.0223179
CLIC3	0.178809	2.91015	0	0.00998551
GNG8	-0.162326	-2.7411	0.003861	0.0253195
CD84	0.160225	2.90816	0.00811359	0.0100783
CBFA2T3	0.169521	2.77907	0.00414079	0.0167708
PRSS8	0.170622	2.89513	0	0.0105966
BTG3	-0.178472	-3.00276	0	0.00926403
DHRS4	0.147713	2.5814	0.0241449	0.0350852
CLK2	-0.219986	-3.33683	0	0.00247882
IL1RAPL1	-0.184743	-3.11282	0	0.00605042
ZNF37A	0.19593	3.59901	0	0.0005091
MYL9	0.14951	2.50581	0.010352	0.0463586
KCNN3	-0.16994	-2.87974	0.00403226	0.01479
KLF2	0.21259	3.4518	0	0.00105978
UBAC2	0.152409	2.53225	0.0171429	0.0424311
AKAP11	0.180567	2.93993	0.00413223	0.00887731
MVP	0.148813	2.55427	0.01222	0.038866
AIMP2	0.162361	2.79515	0.00198413	0.0157657
GAPT	0.2694	4.77109	0	0
SLC11A2	-0.172126	-3.15238	0.00198807	0.00519129
TLE1	0.265938	4.40548	0	0
GLIPR1	-0.171596	-2.74172	0	0.0253642
LHX8	0.17869	3.0777	0	0.0051316
CHKB	0.168098	2.85957	0.002	0.0122639
PSMC5	-0.185144	-3.12691	0	0.00573129
IDI2	0.176815	2.84236	0.00378072	0.0130701
LPAR6	0.154049	2.56788	0.00992063	0.0368727
ZNF449	0.23018	3.33311	0	0.00183078
HAPLN2	-0.210656	-3.57736	0	0.000781483
ARL1	0.170409	2.66504	0.00194932	0.0257464
IL13RA2	0.161671	2.83524	0.00416667	0.0134972
SMARCD1	0.179651	2.94393	0.002	0.00878566
ADARB2	0.159253	2.83045	0	0.0137574
SYN2	-0.19436	-3.41173	0	0.001801
ARHGAP15	-0.141738	-2.60511	0.00753296	0.0398705
PRKAG2	0.193852	3.22144	0	0.00292773
JADE3	0.21156	3.17437	0	0.00347163
HOMER2	-0.164267	-2.75279	0.00203666	0.0243391
LRP10	0.173161	2.83241	0.00595238	0.0136409
PSME1	-0.172958	-3.05831	0	0.00742566
ZKSCAN2	0.170665	2.81069	0	0.0148375
GABRA4	-0.157501	-2.68462	0.00392157	0.0302759
CCN2	-0.171465	-2.91373	0	0.0131343
CHRNA2	-0.169771	-3.0613	0.002	0.00736404
ARL17A	0.23227	3.50273	0	0.000812801
KDM4E	0.170052	3.14776	0	0.00385762
NAP1L1	-0.22691	-3.54026	0	0.000990758
POLH	-0.154279	-2.64597	0.00193798	0.0345372
RNPS1	-0.178401	-3.05049	0	0.00770155
EXT1	-0.180524	-2.94577	0.00378072	0.0116157
SSBP4	0.140494	2.50919	0.0287474	0.0458146
TLR10	-0.15769	-2.63545	0.0101215	0.0360067
RBMS1	-0.176075	-2.93823	0.00191205	0.011877
ZNF10	-0.205418	-3.44175	0	0.00166318
TIMM17B	0.154744	2.7215	0.00204499	0.0206921
LRRTM4	0.192393	3.03367	0.0020284	0.0061089
CP	0.204707	3.57142	0	0.000568233
IL2RG	0.202874	3.19891	0	0.00313102
PAPSS1	-0.16415	-2.69095	0.00195312	0.0298902
OLFM4	0.174346	2.95592	0	0.00836393
FXYD2	0.2777	4.68146	0	0
SEC16A	0.172606	2.86965	0	0.0117426
MYBPC3	-0.20816	-3.48906	0	0.001306
OR10V1	0.195806	3.38564	0	0.00144341
CCL28	-0.219007	-3.80963	0	0.00049295
OR5B21	0.169235	2.82538	0.00211864	0.0138826
RAD1	0.190023	3.11676	0	0.00439659
RPS6KA5	0.196657	3.248	0	0.00260444
TPM3	-0.26411	-4.40026	0	0
ZNF133	0.194015	3.30994	0	0.00203592
TRIM38	-0.1734	-2.80704	0	0.0197884
VRK1	0.212417	3.3208	0	0.00192128
MPZL2	-0.19994	-3.43692	0	0.00176007
COX6B1	-0.169221	-3.02736	0	0.00847195
CDKN2C	-0.215392	-3.80264	0	0.000498819
BCAR3	-0.192277	-3.26066	0	0.0034462
MPP5	0.186607	3.2531	0	0.00255872
DYRK2	-0.181042	-3.02144	0.00407332	0.00871075
TAOK2	0.18657	3.10059	0	0.00467738
ACVR1	0.25152	4.52252	0	0
PRR5L	0.181685	3.267	0	0.002421
DYRK3	0.158971	2.71505	0.00621118	0.0212067
IL27RA	0.23427	3.81526	0	0.00022208
MOCOS	0.157916	2.61735	0.00587084	0.0308207
CD300E	-0.213743	-4.08239	0	8.16249e-05
ZNF280B	0.178706	3.29727	0.00403226	0.0021553
MS4A2	-0.159958	-2.6844	0.00194932	0.0302591
SIRPB2	-0.197711	-3.42027	0	0.00179575
SEMA4G	0.150893	2.5027	0.0190476	0.0468785
NEK11	0.23206	3.96514	0	0.000136352
RGS1	0.146934	2.5558	0.00988142	0.0386847
SPAG8	0.180728	3.05777	0	0.00551629
PGK2	0.157329	2.71094	0.016129	0.0214802
DUOXA1	-0.177813	-3.16732	0	0.00493679
CGRRF1	-0.23582	-4.01874	0	9.28835e-05
VSTM4	-0.151208	-2.74394	0.00823045	0.0251919
SNHG18	-0.166096	-2.71717	0.00193424	0.027381
RGL4	0.159336	2.64331	0.00197239	0.0279149
BAIAP2-DT	0.168974	2.70385	0.00590551	0.0221048
CAPSL	-0.15465	-2.7352	0.00406504	0.0257707
MRPL15	-0.20298	-3.46909	0	0.00146985
WASHC5	0.23116	3.55014	0	0.000614404
ITPKC	0.162341	2.69786	0.00796813	0.0226255
PHF21B	0.184547	3.09921	0	0.00471214
PRAM1	0.158126	2.78608	0.00183824	0.0162903
SGK2	0.17162	2.6507	0.0060241	0.0273106
DR1	-0.176683	-2.75834	0	0.0237534
CTLA4	-0.142964	-2.5794	0.0140845	0.0436023
STARD3	-0.142274	-2.5419	0.0156556	0.0498071
NCKAP1L	0.148767	2.76734	0.00761905	0.0174822
FANCA	-0.218596	-3.91631	0	0.000299291
AFG3L2	0.160579	2.8205	0	0.0142244
ANXA9	0.170797	2.91499	0	0.00983435
PEMT	0.22081	3.86045	0	0.000213026
DOCK10	-0.167922	-2.90775	0.00378788	0.0132934
RRP12	-0.24292	-4.42099	0	0
PM20D1	-0.181246	-2.93872	0	0.0118734
STH	0.200449	2.9657	0	0.0080941
AZGP1	-0.234481	-4.0577	0	6.90672e-05
NRG1	0.169387	2.66573	0.00591716	0.0256874
TAAR1	-0.177713	-2.80597	0.00381679	0.0198842
COL13A1	-0.208257	-3.36848	0	0.00214569
NBAS	0.159288	2.60774	0.00592885	0.0318629
ID3	0.158802	2.67716	0.0123711	0.024578
RPL13	0.245716	4.50026	0	0
IGFN1	0.198945	3.39919	0	0.00135571
DUSP28	0.20427	3.46819	0	0.000960467
AKT3	0.173089	3.22419	0	0.00290551
GATAD1	0.19677	3.22287	0	0.00291377
LINC00842	0.25248	4.37986	0	0
KCNMA1	-0.192416	-3.4369	0.0019802	0.0017544
ZNF18	0.173399	2.82193	0	0.0141104
EIF4H	-0.189089	-3.24547	0	0.00365255
CSF3R	-0.15288	-2.75009	0.0103093	0.0245763
NME8	0.179545	2.94895	0	0.00862659
PIAS2	0.210161	3.48466	0	0.000880126
VDR	0.158544	2.87536	0.006	0.0114648
PIH1D1	-0.172029	-2.97005	0	0.0105037
NEK5	-0.181447	-2.87653	0.0039604	0.0149439
NMT1	0.145039	2.53027	0.0122699	0.0426271
PATL1	-0.15486	-2.66091	0.00594059	0.0324716
PDCD1LG2	-0.181609	-2.77072	0	0.022799
SF3A2	0.23667	4.33092	0	2.39603e-05
ATP1A4	0.22576	4.06515	0	9.05898e-05
PRPF4	0.171228	2.85202	0	0.0125835
BID	0.177931	3.0605	0	0.00546541
EDN1	0.186896	3.02334	0	0.00636775
TRERF1	0.149793	2.64654	0.00816327	0.0276774
TIMD4	0.170178	2.85273	0	0.0125701
NF1	0.17475	3.00941	0	0.00684888
JAML	0.21133	3.89	0	0.000158872
CNTN1	0.17509	3.02867	0.00200401	0.00621819
GALC	-0.156437	-2.6938	0.00622407	0.0297571
MGAT4A	-0.167583	-3.03327	0	0.00819514
PKN3	-0.179165	-2.97964	0	0.0101292
IRF9	-0.186247	-3.06913	0	0.007213
HLA-DRB1	0.191731	3.28583	0	0.00226355
ST6GALNAC1	0.212507	3.27683	0	0.00234247
PITPNA	-0.173054	-2.87912	0.00393701	0.0148087
KCNS2	-0.193179	-3.00753	0	0.00919199
ECE2	0.154071	2.69418	0.004329	0.0230358
CIT	0.157637	2.63485	0.003861	0.0287179
RPS2	0.29482	5.2655	0	0
IL33	-0.17559	-3.15409	0	0.00515544
DNM2	0.21878	3.67791	0	0.000356955
ING3	0.218623	3.70739	0.00200803	0.000336593
STAMBP	0.144482	2.50268	0.0157171	0.0468459
NANOG	0.172314	2.78518	0	0.0163229
STK24	-0.179304	-2.97832	0	0.0101079
ARPC1A	0.189341	2.95138	0.0021097	0.00854492
MAPKAPK5	-0.165413	-2.79719	0	0.0205217
PNKD	-0.224356	-4.17634	0	9.97638e-05
IL18BP	0.175515	2.81691	0.00393701	0.0144502
SLC25A1	0.167783	2.9564	0.00392157	0.00837345
TUT1	-0.190813	-3.07272	0	0.00713507
NICN1	-0.19063	-3.12157	0	0.00586944
EPB41L2	0.186259	2.84144	0	0.0131289
OLIG3	0.167448	3.03304	0.00199601	0.00612185
RPL8	0.30898	5.62345	0	0
THAP8	0.159763	2.62612	0.00604839	0.029699
LYN	0.145497	2.49196	0.0094162	0.0485041
ZNF195	-0.178804	-2.84322	0	0.017078
SMAD7	0.206165	3.60127	0	0.000505829
SRRT	0.187211	3.27071	0.00203252	0.00238759
ZNF525	0.176349	2.85044	0.00204918	0.0126475
VPS9D1-AS1	0.142558	2.50685	0.0230608	0.0462223
MDN1	0.157123	2.71428	0.00199203	0.0212654
PRB3	0.182145	3.1643	0.00199203	0.00358262
LPAR2	-0.184757	-3.2367	0	0.00372127
CHRNG	-0.173179	-2.91102	0	0.0132379
RAB3GAP1	0.21358	3.3313	0	0.00183287
XCL2	-0.173946	-3.06536	0.00204918	0.00730453
CYP2A13	-0.15764	-2.57386	0.00757576	0.0445895
NPC1	0.182574	2.97181	0	0.00792871
IL1RL1	-0.162037	-2.85653	0.004	0.0161396
HSF1	0.225606	3.89478	0	0.000154511
KCNQ4	-0.156985	-2.5958	0.00603622	0.0411259
ZBTB11-AS1	-0.159521	-2.67211	0.00785855	0.0314885
MGST2	0.156159	2.6047	0.004	0.032186
POLG2	-0.153841	-2.63742	0.00998004	0.0358032
WIPI1	-0.172831	-2.94151	0	0.0117786
SBK1	-0.227935	-3.49004	0	0.00129541
HMOX1	-0.160951	-2.69018	0.00978474	0.0299662
CPSF4	-0.152961	-2.78294	0.0056926	0.0217975
MEGF9	-0.176271	-2.67629	0.0040568	0.0310913
SRP54-AS1	0.170609	2.94313	0	0.00879177
LRRC45	-0.228054	-3.76244	0	0.000603743
ISL1	0.153122	2.64012	0.00628931	0.0282385
ITGAM	-0.163632	-2.75109	0.00193424	0.024497
CRKL	0.16964	2.72659	0	0.0203378
GHSR	0.151786	2.50485	0.0153551	0.0465253
ZNF165	0.164037	2.94773	0.00578035	0.00865756
LINC00938	0.163173	2.76005	0.00202429	0.0179143
TAS1R2	-0.156157	-2.6486	0	0.0341937
STAC2	-0.147585	-2.6489	0.00972763	0.0342338
TAB2	0.198833	3.22988	0	0.00282386
USP12	0.163433	2.82654	0.00592885	0.0138693
DDB1	0.157993	2.65194	0.00190476	0.0272227
ADGRL1	0.24007	4.10921	0	0.000101739
LRP1	0.172087	2.84036	0	0.0131989
OAS1	-0.25011	-3.78558	0	0.000513071
ZACN	-0.164456	-2.89196	0.00193798	0.0140661
DRD4	0.168402	2.90578	0	0.0101923
KDM5B	0.141655	2.62635	0.0124481	0.0297008
ABI3BP	-0.147378	-2.61907	0.0114504	0.038582
APOBR	0.14169	2.49462	0.0121704	0.048049
TRIP10	0.212183	3.73091	0	0.000282433
MSRA	0.183308	2.91243	0	0.00991671
CD300LD	-0.23785	-4.25164	0	6.41339e-05
CGAS	0.25935	4.23949	0	3.86728e-05
EIF2AK3	-0.23445	-3.95632	0	0.000158448
GPN1	-0.185933	-3.27042	0	0.00327083
DLC1	-0.192115	-3.11689	0	0.00596661
RUNX2	-0.160775	-2.68916	0	0.0299807
SP110	0.170698	2.82569	0	0.0138771
CBLC	-0.215831	-3.74698	0	0.000613547
PHF23	0.25772	4.33767	0	2.5632e-05
RHEX	0.149758	2.53728	0.00856531	0.0416193
VSIG10	-0.153854	-2.67457	0.0040568	0.0312667
ZNF536	0.190139	3.46434	0	0.000972739
IL18	0.180872	3.43436	0	0.00114327
DUOX1	0.158556	2.6008	0.00400802	0.0325754
PKIB	0.170553	3.00568	0	0.00691848
RSL1D1	0.171017	2.93138	0	0.00923405
ZNF764	-0.177376	-3.05439	0	0.00758716
PHTF2	0.145972	2.63874	0.00581395	0.0283143
TNFSF13B	0.147509	2.61019	0.00833333	0.0315998
RAP1GDS1	0.213985	3.5823	0	0.000533633
SET	0.169942	2.7452	0.00198807	0.0189624
SERPINE2	0.20554	3.32592	0	0.00187156
CCNB2	0.175616	2.88877	0	0.0108899
GATA3-AS1	-0.15932	-2.56167	0.00775194	0.0466238
PRM2	0.173278	3.04156	0	0.00588942
CR2	0.22254	3.47588	0	0.000923122
SEC14L2	0.163318	2.74492	0.00869565	0.0189621
AFF4	0.174692	2.85332	0.00207039	0.0125743
MBNL1	-0.160762	-2.73101	0	0.0261627
VSTM1	0.160858	2.7936	0.00588235	0.0158576
CAMP	0.157587	2.60205	0.00203252	0.0324159
DNM1L	0.168159	2.82894	0.00184162	0.0138192
LSM7	0.21565	3.53167	0	0.000731735
SLC39A14	0.150724	2.78687	0.00821355	0.0162378
TIMM9	0.155967	2.77763	0.00817996	0.0168585
MAMLD1	0.186161	3.15672	0.00403226	0.00375088
PTGDR	-0.158477	-2.61321	0.00784314	0.0392838
DLX1	0.168822	2.90006	0.0019802	0.010398
MAD2L1BP	-0.188554	-3.13753	0.00195312	0.00553689
FGB	0.193171	3.25069	0	0.00257779
FOXF2	0.150173	2.62522	0.00608519	0.0297751
WDFY4	-0.205935	-3.8649	0	0.000384803
S100A13	0.18471	3.10076	0	0.00468376
DAPK1	0.197915	3.02534	0	0.00632085
SGPP2	-0.215745	-3.5378	0	0.000989183
PTPN14	0.182152	3.11105	0	0.00453472
DMRTA1	0.161967	2.8985	0	0.0104321
HRAS	-0.152933	-2.68885	0.00580271	0.0299882
PI16	0.216114	3.99166	0	0.000136224
C1QB	0.161433	2.6551	0.00613497	0.0268692
FBXL4	0.209144	3.40049	0	0.00135461
ARHGAP27	-0.181617	-2.8817	0.00393701	0.0147467
ZNF611	-0.208614	-3.52105	0	0.00108463
EPHB6	-0.155439	-2.71029	0.0020284	0.0281436
SPATA48	0.22935	3.68619	0	0.000354723
PRPS2	0.25234	3.99029	0	0.00013471
BTN3A2	-0.188646	-3.27217	0	0.00323538
HSPBAP1	-0.158755	-2.84573	0.00617284	0.0169889
OGT	-0.153474	-2.60849	0.00614754	0.0394911
MFAP4	-0.22588	-3.88189	0	0.000368359
DTX2	0.165806	2.87568	0.0019084	0.0114883
GSS	0.174023	2.97562	0.00199203	0.00784247
GLYATL2	-0.177264	-3.17586	0	0.00473621
KAT8	0.21668	3.68477	0	0.000352696
EVL	0.204157	3.6387	0	0.00043154
TNIK	0.21282	3.26919	0	0.00239438
ZNF257	0.22209	3.80727	0	0.000222021
IRF8	0.156825	2.80654	0.0019685	0.0150508
GGPS1	0.175827	3.04762	0	0.00572741
MMP14	0.170839	2.77784	0.00393701	0.0168635
SLC7A2	-0.1456	-2.67081	0.00410678	0.0316436
TACR2	0.159875	2.66317	0.00776699	0.0259314
MTOR	0.198213	3.37497	0	0.0015235
VAV3	-0.18842	-3.04668	0	0.00783729
ART3	-0.168142	-2.68008	0.00395257	0.0306619
CDCA8	-0.174651	-3.25003	0.00428266	0.00360604
DNTTIP2	0.180941	3.073	0	0.00521214
SLC50A1	0.184166	3.01263	0.00206612	0.00674788
PTGER1	-0.181336	-2.93061	0	0.0122468
HOOK2	0.142215	2.53693	0.0176471	0.0416628
DEF8	-0.152479	-2.65375	0.00625	0.0334761
PREB	0.228872	3.86897	0	0.000197826
YAP1	-0.166329	-2.84349	0.00198413	0.0170864
NME9	0.193259	3.27539	0	0.00234488
GRM7	0.161217	2.66911	0.0101215	0.0253561
SYK	-0.24755	-3.68516	0	0.000561171
BLOC1S1	0.19648	3.40776	0	0.00128527
MRGPRX1	-0.195958	-3.25868	0	0.00346906
NINJ1	-0.20461	-3.39179	0	0.00199308
TLE3	-0.214929	-3.7251	0	0.000594367
EIF4A2	0.168409	2.67311	0.00575816	0.0250167
GLOD4	-0.154555	-2.55606	0	0.047521
PRKRA	0.23089	3.81106	0	0.000217217
LEP	-0.199952	-3.41424	0	0.00178512
APOA5	-0.189874	-3.19325	0	0.00444798
HLA-DPB1	-0.207318	-3.44395	0	0.00166137
MTMR3	0.192996	3.36169	0	0.00164504
DGKZ	0.191685	3.20548	0	0.00308657
KMO	0.148856	2.68467	0.00625	0.0238416
LSM5	0.186564	3.08266	0	0.00507727
IMPA2	0.140924	2.51317	0.0159681	0.0451429
LILRA2	-0.17698	-2.68475	0.00811359	0.0303492
PPP2CA	0.27153	4.56223	0	0
GRHL1	0.16127	2.68495	0.00414079	0.0238694
ZER1	-0.143473	-2.56879	0.0156863	0.0453561
PSMB1	0.195769	3.87957	0	0.000165814
CEP55	-0.196781	-3.39916	0	0.00196221
FUS	0.142194	2.57509	0.0220884	0.0358585
PRDX4	0.196433	3.49793	0	0.00083191
ARHGDIB	-0.19303	-3.22319	0	0.0039418
OAS3	0.173965	2.9955	0.00207469	0.00721007
CASP14	-0.15251	-2.56621	0.00389864	0.0457659
SPATC1	-0.187478	-3.2402	0.00390625	0.00367952
UGT1A3	-0.198959	-3.29572	0	0.00294326
PELO	-0.20584	-3.67643	0	0.000545138
CDC45	0.173288	2.94319	0	0.00880382
SEMA3G	0.154474	2.77507	0.00193424	0.0169779
CDX2	0.194159	3.41679	0	0.00125546
KLRD1	0.161421	2.63201	0.00764818	0.0289943
SBK3	-0.215468	-3.41506	0	0.0017904
MSMO1	0.165503	2.57736	0.00200401	0.0355764
TWIST2	0.169659	2.85078	0.00205761	0.0126376
ADAR	0.252553	4.21651	0	3.73619e-05
UBE2A	-0.158859	-2.72215	0.00399202	0.0269024
GBP1	-0.182441	-3.15964	0	0.0050621
RPS3	0.19642	3.24786	0	0.0026035
CLCF1	-0.214397	-3.4286	0	0.00177287
MGST1	0.151134	2.81681	0.00601202	0.0144426
ASH1L	0.147778	2.5931	0.00594059	0.0335626
ZNF490	0.22835	3.57086	0	0.000570595
NT5C2	-0.217063	-3.83743	0	0.000438961
SMOX	0.171157	3.05365	0.00192308	0.00559497
MAPK10	-0.195131	-2.98718	0.002	0.00978233
FBXO21	0.195464	3.09268	0	0.00484841
TXNDC9	0.141571	2.53896	0.0211132	0.0414056
ULK4	-0.169499	-2.96263	0.00389864	0.0108342
CAMK1G	0.140412	2.54732	0.018595	0.0399926
MX2	0.153047	2.59293	0.00811359	0.0335695
TKFC	-0.161891	-2.61321	0.00589391	0.0393338
IL18RAP	-0.174155	-2.99538	0	0.0095096
CERS4	0.21285	3.2965	0	0.00215269
ELK4	0.20021	3.40427	0.00200803	0.00131262
SIK2	0.148768	2.57978	0.00986193	0.0353008
ADRA2A	0.163732	2.5134	0.00383877	0.0451351
IQCN	0.2332	3.73706	0	0.000280809
MYDGF	0.163639	2.91435	0	0.00985899
CCDC144NL-AS1	-0.182353	-2.96346	0	0.0108013
FST	0.174425	3.07353	0	0.00522506
IFNL3	-0.166887	-3.12834	0	0.00574018
GEMIN2	0.199438	3.30859	0	0.00203976
LINC00886	-0.156728	-2.72522	0.0020284	0.0265903
CD247	0.141845	2.51124	0.0177165	0.0454158
MEOX1	-0.153306	-2.59549	0.01	0.0411284
KLRG1	-0.154753	-2.69529	0.00795229	0.0296883
ABCC4	0.157084	2.57944	0.00792079	0.0353291
MXD4	0.170079	2.76913	0.00210084	0.017397
RPA4	-0.160789	-2.54913	0.00412371	0.0488006
FBXL13	0.191687	3.44949	0	0.00106785
ASPH	0.175452	2.71535	0	0.021193
MCM4	0.162529	2.71201	0.00635593	0.0213948
RNF40	-0.16672	-2.84469	0	0.0170697
RAD18	0.15944	2.50719	0.0164271	0.0462222
PDIK1L	-0.207911	-3.39442	0	0.00198425
ITGA8	-0.163641	-2.60078	0	0.0405781
BIN1	0.204227	3.51981	0	0.000756916
POLRMT	-0.179457	-3.00033	0	0.00932205
MCM3	0.223303	3.77547	0	0.00026422
RPL7	0.188283	3.1989	0	0.00312439
TMEM89	-0.169797	-2.82914	0.00386847	0.0180806
SP3	0.230683	4.02401	0	0.000136071
TDRD12	0.165575	2.80344	0	0.0152814
POLR2I	0.168591	2.95235	0.00190476	0.00850775
DICER1	0.154956	2.51809	0.00612245	0.0443281
STAT5B	0.164759	2.71769	0.00198413	0.0210028
ASAP2	0.160046	2.70995	0.01002	0.0215626
GPR87	0.21069	3.38791	0	0.00143077
SOCS2	-0.168884	-2.80249	0.00416667	0.0201235
FZD4	0.162587	2.63944	0.01222	0.0282987
GALK1	-0.193301	-3.73529	0.00199203	0.000589649
SLC7A7	0.160344	2.83759	0	0.0133615
CD2AP	-0.152111	-2.59861	0.00205339	0.0407392
STAT1	0.213735	3.27018	0	0.00238397
SPATA33	0.208495	3.49291	0	0.000849421
ARG2	0.158238	2.93224	0.00782779	0.0092085
RNF19B	-0.164412	-2.5975	0.00784314	0.0409077
GAB2	0.190346	3.17214	0	0.00349541
CALM2	0.169477	2.84983	0.0040404	0.0126626
STK32B	0.194166	3.22626	0	0.00288489
ENOSF1	0.15209	2.66716	0.0121457	0.0255275
RBBP8	0.163192	2.74991	0.0107759	0.018668
ATP2B1	0.163328	3.03845	0	0.00597597
VAPA	-0.223969	-3.71025	0	0.000570271
NCBP2	0.239752	4.10879	0	0.000100198
OTC	0.154422	2.65231	0.0106838	0.0272004
SF3B1	0.28267	5.0997	0	0
TIPARP	0.180656	2.87134	0.00203666	0.0116701
KDM8	-0.17964	-2.91916	0.00198413	0.0128579
BUD31	0.250571	4.23382	0	3.80061e-05
PHF2	0.185281	3.0231	0	0.00637153
TSPAN32	-0.19794	-3.69364	0	0.000548053
RUNX1T1	-0.205244	-3.43293	0	0.00177243
SNAPC4	-0.184235	-3.07133	0	0.00717042
G0S2	0.154874	2.7507	0.0100806	0.0186419
OPRL1	0.194622	3.06367	0	0.00540103
MUC20	-0.24202	-4.1805	0	0.000112234
ORMDL3	0.187293	3.25509	0	0.00251515
RSPRY1	-0.187082	-3.00586	0	0.00919708
IGDCC4	-0.207293	-3.53781	0	0.000997638
MBD6	0.184098	3.32482	0	0.00187036
CCNT2	-0.155583	-2.7571	0.00594059	0.0238748
FAM83H-AS1	-0.190936	-3.17089	0	0.00484058
SP2-AS1	0.197274	3.12521	0	0.00422467
AHCY	0.193883	3.34767	0	0.00174112
TGIF2	0.161298	2.60212	0.00207039	0.0324313
PUDP	-0.187171	-3.21502	0	0.004143
ARAP1	0.154973	2.76053	0.00220264	0.0178918
KCNE1	0.160052	2.72967	0	0.0201527
XPO7	-0.173107	-2.73205	0	0.0260713
MFSD10	-0.178601	-3.12033	0	0.00586372
ZFHX4	-0.165181	-2.80201	0.00408163	0.0201181
SBK2	-0.154874	-2.60034	0.00767754	0.0405089
ALG5	0.145001	2.58674	0.0105708	0.0343636
GCAT	-0.185218	-3.15642	0	0.00513453
ZBTB7A	0.226564	3.4796	0	0.000909796
ATP5IF1	-0.173417	-2.64022	0.00201613	0.0353903
MMP23B	-0.184429	-3.24129	0	0.00366573
TP53BP2	-0.163441	-2.76599	0.00798403	0.0232041
EIF2B4	0.204518	3.58254	0	0.000531048
TUFM	-0.177518	-2.99496	0.00196464	0.00947659
ALDOC	0.188529	3.11413	0	0.00441471
PI4K2A	-0.21165	-3.57038	0	0.000823738
RCAN1	0.198635	3.66142	0	0.000359405
PHACTR1	0.161287	2.60557	0.00408998	0.0320732
GP9	0.142994	2.48848	0.00582524	0.0491394
SNRPD1	0.197587	3.37171	0	0.00155245
LRRC4C	-0.186334	-3.22502	0	0.00390558
GAMT	0.174755	2.90204	0.00380952	0.0103163
IL17RA	0.222411	3.51904	0	0.000759667
B4GALNT1	0.160727	2.81342	0.00581395	0.0146437
STAC	0.180046	3.17574	0	0.00345214
TRIM33	0.164241	2.73736	0.0019802	0.019577
PROKR1	-0.188737	-2.96251	0	0.0108135
KLHL28	-0.153393	-2.58618	0.00801603	0.0424884
CYP17A1	-0.159608	-2.66585	0.0040568	0.0319226
PTGER2	-0.1739	-2.94644	0	0.0116095
MCF2L	0.163278	2.73393	0.00764818	0.0198381
GRM4	0.196155	3.23408	0.00198807	0.0027883
IDH3B	0.190509	3.20498	0	0.003078
KLF12	-0.165168	-2.66821	0.00393701	0.0317791
KYNU	0.181933	3.04337	0	0.00584594
ETV5	-0.204334	-3.60818	0	0.000745235
ERN2	0.202899	3.23831	0	0.00275544
CCL7	0.1558	2.74441	0.0040404	0.0189977
FASTKD1	0.158393	2.69328	0.00554529	0.0231206
LDHA	0.19038	2.84874	0.00204082	0.0127182
PDPN	0.152123	2.55551	0.00792079	0.0386666
GSTA3	0.24398	4.03385	0	0.000139516
TGDS	0.21616	3.29645	0	0.0021471
NEK10	0.157186	2.4959	0.0144033	0.0478909
FOXO1	0.22226	3.98731	0	0.00013323
PKP1	0.153415	2.722	0.00213675	0.0206883
U2AF1	0.175246	3.05484	0.00192308	0.00556823
MYO5A	0.156803	2.69972	0.0059761	0.0224403
AHR	0.217068	3.59779	0	0.000507104
FJX1	0.162903	2.77273	0.00190114	0.0171285
STMN1	0.26148	4.33244	0	2.44928e-05
DEFB4A	-0.21694	-3.65977	0	0.000580977
EEF2	0.219959	4.17748	0	3.61369e-05
BRD2	0.182756	3.08927	0	0.00491547
COL4A4	0.16861	3.06151	0	0.00545796
BACH1	0.156119	2.68552	0.00634249	0.0238298
CRIP2	0.208716	3.31127	0	0.00202658
CDHR4	-0.208709	-3.54903	0	0.000945974
ZNF658	0.196486	3.42678	0	0.00119064
DPEP3	-0.218002	-3.80374	0	0.00049129
ZNF404	0.158734	2.61465	0.00202429	0.031184
SFRP1	-0.176548	-2.99962	0	0.00933218
LRP5	-0.14366	-2.60944	0.01	0.0395195
NPRL2	0.225037	3.83801	0	0.000227433
PTGER4	-0.15679	-2.70856	0.00623701	0.0282499
PDK3	0.22717	3.89662	0	0.000155968
ZNF671	0.192413	3.21142	0	0.00302857
LY75	-0.219382	-3.7411	0	0.000608237
ZMYND11	0.19733	3.26264	0	0.0024752
UNC119	0.145971	2.70586	0.00610998	0.0219301
GTF2B	-0.18198	-3.02594	0	0.00846895
PUS10	-0.18831	-2.97882	0	0.0100979
TMEM259	0.192462	2.99641	0	0.00719289
RALB	-0.16853	-2.80874	0.00205339	0.019697
LILRA1	0.162488	2.97739	0.00200401	0.00776627
ASL	-0.197966	-3.57841	0	0.000796228
TNFSF10	-0.169481	-2.90122	0.00199203	0.013538
SLC25A6	0.30262	4.52054	0	0
ZNF518A	0.158888	2.49424	0.00784314	0.0480946
GLI2	0.152898	2.65067	0.00982318	0.0272908
RIOK2	0.201929	3.26082	0	0.0024819
PCLO	0.164408	2.78207	0.00379507	0.0165847
HSP90AA2P	0.163797	3.02892	0.00196464	0.00622102
PYCR1	-0.159658	-2.85758	0.00967118	0.0160646
PIM1	-0.196217	-3.17686	0	0.00474413
CILK1	-0.164802	-2.72547	0.00821355	0.0265955
GATM	0.21641	3.77085	0	0.000266298
SRGN	0.190055	3.27689	0.0019802	0.00234835
FANCL	0.184605	2.87584	0	0.0114984
UNC5C	0.163352	2.82743	0.00412371	0.0138709
FBLN2	-0.196642	-3.51563	0	0.00111165
STX1A	0.159134	2.62968	0.00402414	0.0292995
C7	0.23604	3.38816	0	0.00143627
LRRC18	0.20508	3.1782	0	0.00341922
ORMDL2	-0.170865	-2.90134	0	0.0135566
BTN2A1	-0.183955	-3.18271	0	0.00465262
CD48	-0.159503	-2.5904	0.01002	0.0418203
HESX1	-0.205022	-3.35555	0	0.00222708
L3MBTL4	-0.149402	-2.5473	0.00798403	0.0489686
PPARGC1A	-0.24032	-4.36228	0	0
GABRA6	-0.163843	-2.64661	0.00374532	0.0344846
GGT7	-0.159191	-2.71214	0.00641026	0.0279844
KLRC4	0.22394	3.72353	0	0.00029752
S100A12	0.194186	3.13957	0	0.00401747
EVI2A	0.20017	3.14745	0	0.00385655
ADCY7	0.170695	2.68258	0.00408163	0.024046
HBE1	-0.157323	-2.6931	0.00591716	0.0297188
PCDH17	-0.21695	-3.88112	0	0.00035915
ZKSCAN4	0.23044	3.81158	0	0.000218814
RBP1	0.234086	3.83903	0	0.000229253
URB2	-0.20523	-3.73806	0	0.000580165
PIAS1	0.28296	4.51721	0	0
GTF2F1	0.164568	2.73632	0.00770713	0.0196518
LARS2	-0.17794	-2.76634	0	0.0231979
PPP1CA	0.207416	3.59626	0	0.000507513
RPS6KB1	-0.190341	-3.51185	0	0.00110997
H3C8	-0.168498	-2.71722	0.00578035	0.027418
PIP5K1A	0.195576	3.56507	0	0.000575258
PRKACB	0.216417	3.28324	0	0.0022941
MAFF	0.194055	3.34765	0	0.00173609
EDEM1	0.140605	2.53334	0.0138614	0.0423086
CD200R1	-0.201846	-3.4036	0	0.00194023
PRSS42P	0.211737	3.35436	0	0.00169216
HSD11B2	0.238302	3.85032	0	0.000209504
SAP30	-0.179164	-3.02745	0	0.00849152
PLS1	-0.146947	-2.64885	0.0196464	0.0341976
AIFM1	0.164195	2.8379	0.00199601	0.0133539
CD33	-0.176378	-2.90465	0	0.0134364
TUBA8	0.1675	2.98857	0	0.00738393
SRM	-0.171683	-2.78188	0.00610998	0.0217696
CXXC5	-0.155102	-2.85202	0.00190114	0.0165226
APEX1	0.189606	3.36565	0	0.00159499
DIO1	-0.227651	-3.71756	0	0.000586112
RSU1	-0.167853	-2.75918	0.00377358	0.0237048
RXYLT1	0.155715	2.53285	0.00811359	0.0423664
ASMTL	-0.172087	-2.71001	0.00583658	0.0281375
CDC42SE1	0.198975	3.55424	0	0.000610217
TMEM174	0.173292	2.99351	0	0.00723496
CD70	0.187228	2.93587	0	0.00906018
NCR1	0.196233	3.34315	0	0.00177362
P2RY13	-0.170333	-2.98839	0.00211416	0.00975604
MAP3K15	-0.204024	-3.37711	0	0.00208708
HSBP1	0.183103	2.6196	0.004329	0.0305537
C2CD5	-0.187666	-3.07692	0	0.00701209
RPS17	0.217367	3.98175	0	0.000131782
MIEF1	-0.160469	-2.94151	0.00199203	0.0118049
PSMD10	-0.20945	-3.79712	0	0.000522399
HDAC5	0.148349	2.73832	0.00627615	0.0194922
SMARCAL1	-0.186834	-3.06545	0	0.00732476
LEPR	0.173165	3.01162	0.00195312	0.00676427
ZNF684	0.223034	3.62621	0	0.000435218
CCL22	-0.169175	-2.71766	0	0.0273949
DLGAP5	0.224022	3.49718	0	0.000822457
ACSL3	0.147219	2.60575	0.011583	0.0320686
ATP1A3	0.25827	4.40415	0	0
DTHD1	-0.150952	-2.68516	0.0122699	0.0303357
GMPR	-0.157982	-2.60056	0.00603622	0.0405137
ENTPD1	0.168086	2.64314	0.00406504	0.0279224
MAST1	0.158746	2.63914	0.00195695	0.0282885
CFP	0.14682	2.48553	0.0186722	0.0496835
SIRT6	0.185676	3.22679	0	0.00288547
ARAF	0.21021	3.74366	0	0.000277322
RAE1	0.19408	3.57441	0	0.000558502
IL15	0.176151	2.93511	0	0.00907735
SIM2	-0.21186	-3.64485	0	0.000618535
ITGA1	-0.151692	-2.63934	0.00401606	0.0355042
HMGN4	0.161716	2.80917	0.00595238	0.0149224
GHR	-0.1684	-2.70439	0	0.0286633
WARS2	0.24469	3.7744	0	0.00026065
HNF1A	0.169007	3.02224	0	0.00638075
OXSR1	0.153368	2.65145	0.00607287	0.0272691
OPRM1	0.23534	4.14479	0	5.33311e-05
TTC38	0.174743	3.18185	0	0.00337257
SIPA1L1	0.16899	2.94127	0	0.00884143
GZMH	0.185846	3.05047	0	0.00568031
ELK3	0.228746	3.72822	0	0.000292553
TAF15	-0.192681	-3.31363	0	0.00275128
KCTD5	0.17561	2.5581	0.00580271	0.0383354
ZNF23	-0.184197	-2.91134	0	0.0132336
POR	-0.155869	-2.63292	0	0.0363907
SSTR3	0.195265	3.30787	0	0.00203727
ASCL4	0.195786	3.49097	0	0.000851307
SLC7A1	0.162578	2.72157	0.00793651	0.0207048
H2AC6	0.189872	2.99937	0	0.00710639
S100B	-0.191698	-2.99338	0	0.00955347
EML4	0.184786	3.08566	0.00191939	0.00502017
SYT11	-0.14465	-2.55305	0.0120968	0.0480296
ASAP1	0.219888	4.09353	0	9.58414e-05
NLRC3	0.156275	2.71612	0.0095057	0.0211351
ZNF205	0.184156	3.1386	0.00199203	0.00401552
P2RX1	0.186482	3.04538	0	0.00578863
DLG5	-0.190264	-3.20228	0	0.00438044
RTL8C	-0.171147	-2.93807	0.0019305	0.0118607
FBXW7	0.30789	5.52936	0	0
CALY	0.166374	2.92176	0	0.00959635
ZNF460	0.163572	2.76409	0.004	0.0176188
ALMS1	-0.226945	-4.01235	0	8.97874e-05
SPR	0.179101	3.08955	0	0.00490285
SDK1	0.149469	2.64505	0.00404858	0.0277689
C1orf162	-0.192962	-3.14054	0	0.00549151
RPL37A	0.27496	4.60664	0	0
ADAMTS5	-0.184284	-3.32155	0	0.00265186
ZNRD2	-0.20206	-3.25429	0	0.00355102
IFI27	0.193719	3.09311	0	0.0048453
CUL2	-0.21521	-3.71096	0	0.000578083
DALRD3	0.175721	3.07317	0	0.00521535
ZNF136	0.17661	3.1166	0.00202429	0.00439057
MTHFR	0.168669	2.96193	0.00843882	0.00816633
LYAR	0.181843	3.08423	0.00198413	0.0050459
NPC1L1	0.182499	2.95286	0.00210526	0.00850272
DHX29	0.220958	4.12137	0	8.74743e-05
ZNF785	0.181949	3.02619	0	0.00628959
ZNF530	0.157583	2.76629	0	0.0175196
BMF	0.197288	3.12507	0	0.00421684
IL20	-0.160802	-2.7783	0.00391389	0.022104
NDUFA7	0.2328	3.81439	0	0.000220435
HIC2	-0.168238	-2.90978	0.00201613	0.0132749
ENPP2	-0.214099	-3.35662	0	0.00222691
PDE4DIP	0.143211	2.50138	0.0178926	0.047086
IGSF3	0.157434	2.78112	0.00194932	0.0166521
ASPHD1	0.199487	3.28826	0	0.00224128
LMO4	0.150388	2.49732	0.01	0.0476933
IRF5	0.186171	3.18502	0	0.00333638
ZNF668	0.21829	3.65561	0	0.000385169
CLEC4E	-0.15838	-2.86418	0	0.0156492
AKAP8	-0.198936	-3.41987	0	0.00177932
SRSF8	0.179477	3.07038	0	0.00526022
SSTR1	0.195265	3.25546	0	0.00252113
C10orf55	-0.260549	-4.8421	0	0
NXF1	0.165175	2.86872	0.00398406	0.0117727
CDC37	0.163546	2.78542	0.00194175	0.0163262
PCGF5	0.169471	2.89124	0	0.0107587
BUB1	-0.149772	-2.60881	0.00806452	0.0394817
MCM10	-0.203508	-3.25297	0	0.00357317
UBC	0.200402	3.49823	0	0.00083511
IQSEC1	0.16535	2.9566	0	0.00837901
NDUFB10	0.156635	2.52693	0.00809717	0.0430712
STMN4	0.142869	2.61219	0.0161616	0.0314411
MYCBP	-0.164669	-2.90921	0.00193424	0.0132942
SGCB	-0.160314	-2.77185	0.00413223	0.0227049
SLC2A4	-0.159055	-2.82156	0.00199203	0.0187117
CHAF1B	-0.180997	-2.8079	0	0.0197276
ZNF669	-0.22792	-4.08058	0	7.8076e-05
CGA	-0.22684	-3.65539	0	0.000619223
CTHRC1	-0.167677	-2.83596	0.00203666	0.017535
PTPN2	0.21979	3.76394	0	0.000277369
DIDO1	0.168217	2.74132	0	0.0192312
ZFP36L1	0.172058	2.94175	0	0.00883545
PMF1	0.148611	2.53758	0.00994036	0.0416295
CARMIL2	-0.174123	-3.00259	0.00389864	0.00925671
FZD5	0.164525	2.78948	0.00594059	0.0160825
GFRA1	0.164866	2.84201	0.00196464	0.0130963
SMAD3	0.185359	3.16954	0	0.00353449
PSEN1	0.25479	3.97812	0	0.000128978
MCCC1	-0.206889	-3.36725	0	0.0021439
MYC	-0.28495	-5.113	0	0
DBH	0.165513	2.69302	0.00202429	0.023129
SRSF2	-0.142481	-2.5421	0.017094	0.0499392
ACTA2	-0.187128	-3.05876	0	0.00742145
HLX	0.161639	2.81302	0.00792079	0.0146644
ACAN	0.184437	3.05531	0	0.00557012
PCDHGB1	-0.154005	-2.55731	0.00785855	0.0473216
PMVK	0.184556	3.15275	0.00203252	0.0037792
ARRDC5	0.186647	3.28053	0	0.00230759
HMGCL	-0.207778	-3.63999	0	0.000641339
SUPT16H	0.157848	2.80786	0.00610998	0.0149572
LACC1	0.178227	2.89008	0.00191571	0.0108077
ATF2	-0.170468	-2.86114	0.002	0.015831
APOBEC3H	-0.173727	-2.79267	0.00823045	0.0208924
ITFG1	0.210252	3.74501	0	0.000280947
MED11	0.16443	2.56388	0.00583658	0.0374532
GRK1	-0.168126	-2.75559	0.00199601	0.0240211
MEF2A	0.172031	3.15332	0	0.0037971
RPL23	0.28196	5.10069	0	0
HIPK2	0.201289	3.34964	0	0.00173016
KIF5B	0.182146	3.15586	0	0.00375435
YES1	0.172921	2.78086	0	0.0166602
SATB1	0.29555	5.10989	0	0
HMMR	-0.25291	-3.8893	0	0.000354424
ANGPTL2	-0.223929	-3.87059	0	0.00035039
DUOX2	0.165112	2.69457	0.00410678	0.0230053
HDAC4	0.158622	3.079	0.00196464	0.00512088
DCPS	0.194101	2.92654	0.0019802	0.00943005
SIPA1L3	0.167076	2.74786	0.00203252	0.018799
SLC5A11	0.15927	2.63419	0.00197628	0.0287527
PCSK7	0.171375	2.81221	0.00196464	0.0147208
EPHA6	0.177574	3.10437	0	0.00463469
NCL	-0.156794	-2.73429	0.00833333	0.0258616
HTR4	-0.192379	-3.32682	0	0.00256716
SLC15A1	0.211959	3.29962	0	0.00211467
PPARD	-0.150075	-2.59496	0.00817996	0.041178
WWP2	-0.174363	-2.90331	0.00395257	0.0134422
HNF4A	-0.157559	-2.76494	0.0135135	0.0232498
IFNA16	-0.197999	-2.98687	0	0.00977614
NUCKS1	0.169145	3.04479	0	0.00580585
HMGB1	0.203415	3.10105	0	0.00469015
ZXDC	0.25928	4.10878	0	9.87023e-05
CSNK2A2	-0.171841	-2.8295	0	0.018094
IKBKE	0.151437	2.49789	0.0204918	0.0476185
MMP19	0.177626	3.1533	0	0.00378967
CDK7	-0.206996	-3.193	0	0.00444495
FMR1	-0.181366	-2.91678	0.00201613	0.0129672
H3C2	0.139817	2.5274	0.0141414	0.0431178
MXI1	0.189597	3.01199	0	0.0067645
DPH2	-0.155407	-2.63578	0.00970874	0.0360339
SOD2	0.159699	2.73862	0.00206612	0.0194829
NR0B1	0.184027	2.70409	0.00404858	0.0220932
NSDHL	0.163114	2.66411	0.00400802	0.0258339
MEF2B	0.152454	2.79971	0.00391389	0.0154765
TCEAL3	0.148553	2.70942	0.0039604	0.021595
CYP2F1	-0.169063	-2.94229	0.00186567	0.0118156
TUBA1B	0.171335	2.91037	0.00194932	0.00999134
STAM	0.165052	2.8199	0.00381679	0.0142458
UTP11	0.180699	3.03488	0	0.00608813
CEACAM6	0.182247	3.1177	0	0.00438844
MCF2L-AS1	-0.16711	-2.92442	0	0.0126111
IBTK	-0.170722	-2.774	0	0.0225065
L3MBTL3	0.145392	2.49576	0.0208729	0.0478855
BCKDHA	-0.168791	-2.75931	0.00373832	0.0237338
ADGRA3	0.139059	2.57615	0.00604839	0.0357032
CALCR	0.15202	2.50693	0.0102041	0.0462411
IRF3	0.163241	2.726	0.00384615	0.0203963
CAMK2A	-0.182042	-3.07513	0	0.00708125
NIPBL	-0.185829	-3.03979	0	0.00803112
EXOC2	0.172052	2.79884	0.00411523	0.0155236
ICAM1	0.178669	2.90374	0.00430108	0.0102694
STK3	0.22118	3.48748	0	0.000885018
SYNE2	0.160337	2.58742	0.00408163	0.034304
SERPINB2	-0.230818	-3.65858	0	0.000595103
MTFR1	-0.208677	-3.08098	0	0.00696368
EPB41L4B	-0.142527	-2.54512	0.0186335	0.0493493
RYBP	-0.220305	-3.72917	0	0.000590032
PRKD1	0.137338	2.49184	0.0242424	0.0484865
COX6B2	0.151017	2.70799	0.0041841	0.0217388
ZRSR2P1	-0.198169	-3.21248	0.00219298	0.00416894
LST1	-0.210178	-3.53672	0	0.00101105
SUCLA2	0.176935	3.10479	0	0.00463708
SH3BP5L	0.199565	3.46992	0	0.000948108
STK17B	-0.160953	-2.58605	0.00204082	0.0424527
ARNTL2	0.192291	2.98856	0	0.00737312
CABIN1	0.169335	2.98513	0.0020284	0.00749125
ATP7A	-0.172842	-2.96929	0.0021097	0.0105355
BOP1	0.157094	2.78912	0.00372439	0.0160739
GAS2L1	-0.151549	-2.68575	0.00604839	0.0302943
RPL19	0.29951	5.37953	0	0
CX3CL1	0.182831	3.1235	0	0.00424165
LRRC25	-0.18795	-3.17107	0	0.00487373
RASGEF1B	0.161735	2.9248	0.0021322	0.00948397
VHLL	-0.201257	-3.09355	0	0.00659673
CYP2C18	-0.173806	-2.80373	0.0018797	0.0200191
IQGAP1	0.26336	4.26207	0	2.04107e-05
CRTC3	0.168281	2.6712	0.00204499	0.0251624
IDH3G	0.162584	2.7796	0.00202429	0.0167533
NRBF2	-0.194401	-3.2127	0	0.0041845
KREMEN1	-0.164231	-2.67233	0.00635593	0.0314963
NCBP2AS2	-0.207659	-3.39696	0	0.00199137
HIF3A	-0.168016	-2.87605	0.002	0.0149241
FAM189B	0.152366	2.56898	0.00404858	0.0367102
ZNF320	0.168738	2.91316	0.0040404	0.00989368
KMT5C	-0.150061	-2.58349	0.0041841	0.0428823
WDR4	0.211547	3.68815	0	0.000350403
CYB561D1	-0.171727	-2.90807	0	0.0133043
BIRC5	0.207056	3.21594	0	0.0029732
IKBKG	0.152285	2.58021	0.0170576	0.0352605
KMT2A	0.19896	3.26011	0	0.00247659
FGF9	-0.204983	-3.49501	0	0.00125285
WEE2	-0.170408	-2.87283	0	0.0149796
RPS14	0.198335	3.15454	0	0.00377858
FHL2	0.150678	2.54521	0.0205761	0.0403802
ECD	-0.180852	-3.19665	0	0.00441509
RPF1	-0.27141	-4.29116	0	0
DCST1	-0.189474	-3.4302	0	0.00177837
WDTC1	0.166678	2.90366	0.00779727	0.010259
CRY1	-0.142134	-2.60783	0.0121212	0.0395535
GP6	-0.150019	-2.69929	0.00383142	0.0292568
KDM6A	0.149948	2.58165	0.00776699	0.0350703
COMMD7	0.168476	2.77299	0.00194553	0.0171187
MAPK4	0.180207	2.92602	0.00209205	0.00943948
ZNF30	0.210595	3.64638	0	0.000410385
AKR1D1	0.179883	3.23868	0	0.00274905
CAT	0.168565	2.92789	0	0.00938466
SNHG1	0.203992	3.46258	0	0.000996648
PIGW	-0.190236	-3.15975	0	0.00507598
C1S	-0.20403	-3.42922	0	0.00177273
EIF4E3	-0.148389	-2.60484	0.0078125	0.0398724
SERPINA12	-0.176985	-2.99529	0.00584795	0.00949306
SLC25A22	-0.201205	-3.49363	0	0.00126393
HAO1	0.181722	3.12937	0	0.00416102
CLEC2D	-0.178567	-3.02614	0.00200803	0.00851249
MYLK4	0.184204	2.96519	0	0.00808991
CAMKV	-0.22117	-3.70994	0	0.000562668
LRRC37A	-0.211502	-3.68415	0	0.000554243
ZNF22	0.197476	2.89856	0	0.010444
PTPRCAP	-0.161751	-2.75112	0.00627615	0.024536
LIM2	-0.184332	-2.69798	0	0.0294197
CFD	0.161255	2.74007	0.00191571	0.0193544
BRINP3	-0.160181	-2.89583	0.00194553	0.013765
AFP	0.19373	3.04745	0.00382409	0.00572352
ZNF428	0.149363	2.527	0.0118812	0.0430904
FKBP4	0.152534	2.57931	0.00808081	0.0353208
ERCC6L	0.181642	2.96213	0	0.00817007
MANBA	0.162868	2.8245	0.00197239	0.0139258
ARSG	-0.189585	-3.22635	0	0.00391021
CLP1	0.199416	3.35122	0	0.00172094
MAP3K5	-0.158313	-2.66566	0.0151844	0.0318941
ARHGAP24	0.219263	3.60226	0	0.000502935
DNAJC2	0.181766	3.00874	0	0.00684115
MARS2	0.21523	3.5836	0	0.000533473
CLEC7A	0.18472	3.23069	0	0.00281279
FLI1	0.167814	2.76439	0.00397614	0.017636
HLA-DRB5	0.205152	3.48018	0	0.000909094
CD83	0.194656	2.96308	0	0.00814956
MYBL2	0.235519	3.58731	0	0.000528232
STK16	0.183841	2.87421	0.00205761	0.0115329
KCNMB3	0.167915	2.81362	0.00547445	0.0146428
ABCA1	-0.155977	-2.60014	0.00601202	0.0405006
HK1	-0.17157	-3.10803	0	0.00615801
BRD3	0.164577	2.8529	0.00208768	0.0125746
NUP42	0.175874	2.9274	0.00199203	0.00939858
DUSP1	0.192022	3.32222	0	0.00190541
DROSHA	0.26615	4.10196	0	9.72508e-05
TSSK4	0.175465	2.89733	0.00194553	0.0104931
DCUN1D4	-0.173408	-2.86052	0.00420168	0.0158152
MYRF	-0.190808	-3.42484	0	0.00180711
HDAC7	0.160305	2.91339	0.00603622	0.00989221
FFAR1	-0.177065	-2.92894	0.002	0.0123321
EPRS1	0.182345	3.12871	0	0.0041542
STIL	0.199279	3.26067	0	0.00247525
BAX	-0.216298	-3.49744	0	0.00123458
RIPK3	0.209325	3.33444	0.00195312	0.00181937
ZNF433	-0.199452	-3.20216	0	0.00436439
SOCS1	-0.180133	-3.08761	0	0.00677725
F13A1	-0.155516	-2.69657	0.0181087	0.0295522
IVD	0.19844	3.39826	0	0.00135841
FRMD6	0.1492	2.67873	0.0102041	0.0244143
GPX7	0.164587	2.6503	0.00401606	0.0272913
SAA2	-0.175861	-3.00762	0.00207469	0.00921052
ALDH3A1	-0.15101	-2.58702	0.00622407	0.0423632
POLR3C	-0.168623	-2.64672	0	0.0345111
HMGB2	-0.149334	-2.59131	0.00638298	0.041785
ATR	0.190455	3.63437	0	0.000432792
FCN1	0.201832	3.39992	0	0.00136089
RNASEL	0.218222	3.81651	0	0.000225445
UBA3	0.17743	3.32706	0	0.00185533
ICMT	-0.203262	-3.39615	0	0.00198031
METTL4	0.16105	2.80484	0.004329	0.0151956
RNF20	-0.165762	-2.54833	0.00198413	0.0488503
TPR	0.174061	3.02702	0.00197239	0.00626852
GNAI1	0.20405	3.37971	0	0.00149098
TOP2A	-0.23717	-3.81823	0	0.000458099
STK39	0.197302	3.36258	0	0.00164499
PARP4	0.172925	2.99464	0	0.00722048
ATRIP	-0.145452	-2.57299	0.0078125	0.0446712
CXCL9	0.175807	2.8283	0.00191939	0.013849
STAB1	0.149281	2.64903	0.0136719	0.0274261
FAIM	0.17341	2.93673	0	0.00902472
GTF3C2	0.166769	2.76412	0.0103093	0.0176337
RRP8	0.224	3.59865	0	0.000506687
PLK2	0.182542	3.18458	0	0.00333632
TOX4	0.167628	2.79188	0.00213675	0.015936
ARL3	0.190694	3.09746	0.00185185	0.00476828
ZNF555	0.151646	2.77424	0.00609756	0.0170335
YAF2	0.161007	2.68916	0.00804829	0.0234573
TBL1XR1	-0.149935	-2.57061	0.012	0.045089
PSMA3-AS1	0.164577	2.68474	0.0019685	0.0238547
CD36	-0.176551	-3.11311	0	0.00606065
ACY1	-0.28213	-4.72197	0	0
NACA2	-0.172148	-2.88933	0	0.0141926
EFHC1	-0.195023	-3.27748	0	0.00313872
PPP4C	0.171503	2.9791	0.00197628	0.00768009
CERS6	0.187847	3.19943	0	0.00313967
DGKA	-0.146603	-2.61717	0.0143443	0.0388123
RAB21	-0.146382	-2.60719	0.0177866	0.0395827
HDAC2	0.166707	3.06119	0	0.00546169
TPRKB	0.157026	2.76707	0.00793651	0.0174755
FBN1	0.148669	2.61246	0.00785855	0.0314263
GRIK2	0.23661	4.29099	0	2.16113e-05
CAMKK2	-0.193053	-3.31849	0	0.00268121
GNRHR2	0.154459	2.78952	0.00630252	0.0160987
GSTA2	-0.18238	-3.16141	0	0.00505692
TM9SF2	-0.177429	-3.18158	0	0.00463902
SMAD4	0.198692	3.07617	0	0.00515534
ZNF483	-0.155565	-2.7403	0.0142566	0.0253744
H2AC11	-0.198562	-3.46893	0	0.00145905
NUAK2	0.200796	3.20395	0	0.00308609
SERPIND1	-0.20312	-3.5425	0	0.00100117
ANKRD11	-0.173716	-2.7416	0.0173077	0.025295
ARIH2	0.149834	2.59201	0.0138614	0.0336997
PANK3	0.15704	2.51199	0.0132159	0.04537
GABPB2	0.145011	2.56593	0.0166667	0.0371517
PPP1CC	0.223004	3.70583	0	0.00034115
KRT7	0.169953	2.9662	0	0.00809989
MOG	-0.17826	-3.24258	0	0.00365538
PLK3	0.191141	3.44187	0	0.00111722
CD276	0.152193	2.55561	0.00381679	0.0386819
CEBPB	-0.183543	-3.02605	0	0.00849067
USP1	0.156502	2.7186	0.00785855	0.02095
PYGL	-0.153597	-2.54849	0.0160643	0.0488793
CCL20	0.150656	2.53747	0.00610998	0.041612
NFAT5	0.161015	2.71986	0.00200401	0.0208299
TLR5	0.201183	3.10569	0	0.00462556
ARHGEF5	0.192732	3.18371	0	0.00334769
RPS7	0.197764	3.31409	0	0.00198033
NUDT6	0.214199	3.28732	0	0.00224392
PDHA1	0.23587	3.70005	0	0.000348056
MBNL2	-0.177115	-3.15453	0.00193798	0.00515982
HKDC1	0.18556	3.23106	0	0.00281806
TRPM8	-0.177382	-2.82584	0	0.0183196
H2BC11	0.160093	2.6446	0.0019305	0.0278023
HSD17B7	-0.190547	-3.13463	0	0.00560813
USP16	0.17413	2.80252	0	0.0153026
FURIN	0.194257	2.93771	0.00392927	0.00897123
SPINK1	0.198271	3.31543	0	0.00196175
SKAP2	-0.170572	-2.92238	0.0019685	0.0127199
ZNF569	-0.15092	-2.58126	0.0211946	0.0432644
XPC	-0.209258	-3.45515	0	0.00155547
SP2	0.168836	2.89525	0	0.0105988
HECW2	0.176987	3.05794	0	0.00551991
HIVEP3	0.174801	2.87931	0.00392927	0.0113443
SHC1	0.174329	2.86295	0.00199203	0.0120757
ZNF80	0.161021	2.73122	0.00809717	0.0200587
ANP32E	-0.185767	-3.16595	0	0.00495651
ATP1B4	0.26333	4.61078	0	0
MIR34A	-0.17732	-3.03494	0	0.00817253
[truncated: 160 more rows]

## Sheet: Effect targets of disease model
The effect targets of the disease model
Target name	ETS	NETS	Pvalue	FDR
CRTAP	-0.22424	-3.65178	0	0.000506062
UXT	-0.162907	-2.63276	0.00575816	0.0348696
AQP9	0.170454	2.82288	0.00401606	0.0318908
G6PD	-0.16592	-2.66644	0.0103093	0.0310114
RNF43	-0.180291	-3.1874	0	0.0044219
PIK3CA	-0.161411	-2.7672	0.00362319	0.0221911
APC	-0.165488	-2.92702	0.0038835	0.0127007
CD300LB	0.157203	2.69913	0.00204918	0.046472
EPHX2	-0.163828	-2.54544	0.00212314	0.0464902
NCBP1	-0.204848	-3.47948	0	0.00114107
ESPL1	-0.213223	-3.31351	0	0.00270131
ZNF274	-0.156024	-2.61074	0.00571429	0.0378476
FBXO7	-0.154154	-2.52954	0.0206186	0.0490002
GPR152	-0.22858	-3.52952	0	0.000890345
PRSS2	-0.184735	-2.83878	0.00404858	0.0172745
BTK	-0.163617	-3.07071	0.00408163	0.00709232
FKBP9	-0.179491	-2.92356	0.00207469	0.0127807
TUBD1	-0.179819	-3.2234	0.00205761	0.0038846
AMD1	-0.180181	-2.86376	0.00200401	0.0159813
KDELR3	-0.201286	-3.22556	0	0.00387497
ATP1B2	-0.22701	-4.08328	0	4.72325e-05
MAP4K3	-0.152205	-2.5796	0.0247934	0.0416507
HTR7	-0.167707	-2.84549	0.0018797	0.0169339
CERS3	-0.156353	-2.66057	0.0101833	0.0316874
FGF2	-0.20915	-3.62065	0	0.000582837
C8orf44-SGK3	-0.164357	-2.80162	0.00185529	0.0195975
SLFN12L	-0.158227	-2.74694	0.00428266	0.023509
CXADR	0.19838	3.43396	0	0.00399148
AFDN	-0.156206	-2.68087	0.0040568	0.0294274
ZNF385B	-0.162409	-2.73501	0.00580271	0.0246076
GUK1	-0.21885	-3.51461	0.00193798	0.000964433
MS4A5	-0.160385	-2.67397	0.0060241	0.0303117
E2F3	0.156765	2.85394	0.00594059	0.0291581
EMP1	-0.15257	-2.57744	0.00396825	0.0419647
GABRP	0.24101	4.40646	0	0
PDCD10	-0.246091	-3.87788	0	0.000224917
PSAP	-0.145072	-2.55246	0.00390625	0.0454925
MS4A1	-0.186087	-3.2361	0	0.00367326
SLC4A1	-0.169648	-2.90226	0.00201207	0.0137743
RAI2	-0.171437	-2.68287	0.00209644	0.0291741
RAC1	-0.168972	-2.85968	0.00392157	0.0161684
DVL3	0.182858	2.91275	0.00209644	0.024225
TACC3	-0.195937	-3.09631	0	0.00635205
ELF4	-0.184025	-3.01787	0.00195695	0.00881962
PHC3	-0.152609	-2.61269	0.00998004	0.0376304
MTHFD2	-0.176403	-3.08898	0.0019802	0.00657515
H6PD	-0.190473	-3.08223	0	0.00676696
RAC2	0.170808	2.95781	0.00182482	0.0200679
UBB	-0.172893	-2.79397	0	0.0201057
LIMK2	-0.21133	-3.28286	0	0.00301126
OR2G6	0.167304	2.80453	0.00408998	0.0337268
FRAT2	0.177301	2.85615	0.00580271	0.0290966
ITSN1	0.18034	2.8534	0.00399202	0.0291102
ANPEP	-0.220835	-3.71132	0	0.000454903
HAT1	0.174014	2.7473	0	0.0408938
UBAP2L	0.194584	3.19628	0	0.00815512
GRN	-0.154828	-2.59988	0.00784314	0.0391235
SYPL2	-0.185312	-3.24756	0	0.00354596
MORF4L1	0.154974	2.69041	0.00952381	0.0477631
AKT2	-0.186184	-3.38355	0	0.00203042
QKI	-0.230237	-3.72898	0	0.000464251
ATP2A2	-0.23266	-3.907	0	0.000191882
SPIC	-0.25419	-3.83899	0	0.000270603
BHLHE40	-0.159295	-2.71158	0.0101833	0.0266224
ARNT2	-0.173181	-2.65797	0.0103093	0.0318225
NOS3	-0.171318	-3.01074	0.00201207	0.0090163
LINC00115	-0.153852	-2.68709	0.004158	0.028728
HEPACAM	-0.28628	-4.46794	0	0
DPP7	-0.187653	-3.29698	0	0.00285037
CDC42EP5	0.143728	2.7501	0.0100806	0.0407157
PTGFRN	-0.161695	-2.54517	0.0113636	0.0465145
RNF145	-0.172777	-2.9255	0.00414079	0.0127243
DAPK3	-0.208399	-3.57616	0	0.000649102
SOD1	-0.181773	-3.05228	0	0.00761181
NR1D2	0.163703	2.91751	0.00377358	0.0237645
RPS15A	-0.190249	-3.1286	0	0.00558753
PRPF6	-0.248	-4.13716	0	5.62292e-05
RSL24D1	-0.26063	-4.4411	0	0
GABRG3	0.206266	3.39132	0	0.00450505
PHYH	-0.219562	-3.46054	0	0.00129117
NIM1K	-0.166099	-2.7098	0.00411523	0.026791
AIM2	-0.163982	-2.8495	0	0.0168151
GALR1	0.166516	2.68408	0.00817996	0.0482146
FXR2	-0.133091	-2.5264	0.0207469	0.0494137
AMHR2	0.198167	3.45451	0	0.0036723
SMAD6	-0.17155	-2.92062	0.00207039	0.0129146
ACADS	-0.175653	-3.20812	0	0.0040754
BEND3	0.185391	2.98222	0	0.0184375
IL5RA	-0.192075	-3.19437	0	0.00430997
ZNF595	0.210095	3.25816	0	0.00707882
HCFC1	-0.167433	-3.03169	0	0.00837154
NPY5R	-0.175238	-3.24317	0	0.00361272
OAZ1	-0.190593	-3.16949	0	0.00475894
MAGEA9	0.24934	4.20855	0	0.00040955
SMIM26	-0.157348	-2.7598	0.00808081	0.022617
AKAP8L	-0.16336	-2.80515	0.00197239	0.0194811
ARMC5	0.161415	2.66862	0.0124224	0.0495664
WIF1	-0.168189	-2.81495	0.00594059	0.0187823
PGM2L1	-0.174538	-2.78295	0	0.0209192
PRTN3	0.175324	2.87531	0	0.0272173
KIF21A	-0.164748	-3.13684	0.004	0.00546338
MMP3	-0.185879	-3.20968	0	0.00408768
OTUD7A	-0.15025	-2.62559	0.00811359	0.0357346
SFTPD	-0.212577	-3.69846	0	0.000440462
JAK1	-0.156349	-2.68221	0.0021692	0.0292474
FOXA3	-0.176138	-3.33281	0.002079	0.00251454
SUGT1	-0.190811	-3.27267	0.00197628	0.00321045
USP28	-0.193881	-3.06779	0	0.00714638
IQSEC3	-0.173779	-3.03151	0.00191939	0.00836428
WWOX	-0.25421	-3.78195	0	0.000374681
SIT1	-0.15662	-2.84422	0.00627615	0.0169733
MAPK1IP1L	0.17662	3.08688	0.0018797	0.0127279
CAMK2B	-0.20797	-3.36978	0	0.00218686
GPR176	-0.179214	-2.88817	0.00401606	0.0144403
RHOXF1	0.155059	2.74994	0.00773694	0.0406155
TSTD3	0.23797	3.71786	0	0.00187223
CBLL2	0.169373	2.95589	0	0.0201699
ECH1	0.178456	2.76422	0.00210526	0.0392224
TYRO3	-0.167038	-2.52096	0.00813008	0.0499498
PIP5K1B	-0.187917	-3.03513	0	0.00820428
HIPK1	-0.182411	-3.03246	0.00197239	0.00832225
PPP2R3A	-0.25409	-3.93109	0	0.000113229
SORBS2	0.179692	2.88433	0.00425532	0.0264546
FGR	0.188997	2.87008	0.00201207	0.0277123
OVOL2	0.170669	2.8359	0.01002	0.0310842
RIPK4	-0.24008	-4.5049	0	0
CEACAM3	0.176871	3.1087	0	0.0116556
PTMS	-0.163629	-2.80245	0.00389864	0.0196244
CCL11	-0.157428	-2.72138	0	0.0258086
UCN2	0.182605	3.25953	0	0.00712161
FGG	-0.161162	-2.64911	0.00575816	0.0328189
C3orf62	-0.153901	-2.52675	0.016129	0.0493734
PKLR	-0.166121	-2.86181	0.00203666	0.0160604
TMEM266	-0.187305	-3.25549	0	0.00348777
CBR3	-0.152998	-2.55422	0.0175439	0.0452836
HLA-B	-0.180657	-2.90587	0.0020202	0.0136757
BMX	0.171899	2.98551	0	0.0182762
SFMBT1	-0.151624	-2.65019	0.00785855	0.0327119
NKX2-3	-0.214411	-3.38846	0	0.00198087
STK36	-0.174511	-2.80681	0.00406504	0.0193847
NEK2	0.19638	3.41937	0	0.0041444
NPAS3	-0.187682	-2.81298	0.00212314	0.0189261
FBXO34	0.21091	3.23133	0	0.00742474
DDOST	-0.178053	-3.12553	0.00199203	0.00561838
CTRB1	-0.143191	-2.57742	0.0163265	0.0419275
PRAF2	-0.15682	-2.6357	0.00409836	0.0344228
FRS2	0.215383	3.25432	0	0.00693029
TIFAB	-0.181313	-3.00644	0	0.00920096
SS18L1	-0.156334	-2.64929	0.00607287	0.0328199
GLTP	-0.163987	-2.8484	0	0.0168566
NMRAL1	-0.152856	-2.64572	0.0138067	0.0332423
TJP1	-0.185295	-2.97623	0.00383877	0.0103711
DLL1	0.166915	2.7709	0.00199601	0.0380344
TOX	-0.172629	-3.22999	0	0.00380181
GPX2	-0.177705	-2.71256	0	0.0265471
HYAL1	0.211322	3.73475	0	0.00182022
KCNG3	-0.188329	-3.29432	0	0.00287435
WNT1	-0.2261	-3.30589	0	0.0027765
ZNF367	-0.164101	-2.72123	0.00817996	0.0258008
BECN1	0.18605	3.08316	0.00204499	0.0128487
ASF1B	0.157892	2.687	0.00572519	0.0479656
AR	-0.192954	-3.2495	0	0.00355317
FLAD1	-0.188616	-3.1305	0	0.00554095
TP63	-0.154777	-2.63	0.017094	0.0352728
NRK	0.236605	3.63334	0	0.00194536
MRTFA	-0.16498	-2.89618	0.0019305	0.0140506
FARSB	0.205592	3.0115	0	0.016752
PGRMC1	-0.181381	-3.07366	0.00201207	0.00698792
KDM4B	-0.177395	-3.01615	0	0.00884816
SPAG7	-0.178301	-3.01971	0.00199601	0.00881581
GFI1	-0.162066	-2.76762	0	0.0222136
CTNND1	-0.175007	-3.06674	0	0.00713367
ATP1A1	-0.201507	-3.37523	0	0.00211404
KLHL6	-0.165046	-2.59679	0.015748	0.0394256
MTA2	-0.215894	-3.84263	0	0.000263799
GABRB1	0.174686	3.21251	0.0019802	0.00773801
CDK11B	-0.2574	-4.58926	0	0
ITGB1	-0.209275	-3.62824	0	0.00056679
TLR7	-0.228318	-3.7737	0.00197628	0.000386247
TARS1	-0.23487	-3.72764	0	0.000460317
ITGB1BP1	-0.155762	-2.60635	0.013834	0.0383306
GPR101	-0.177004	-2.95966	0.00400802	0.011153
PXMP2	-0.182378	-3.04191	0	0.00798296
SIRT2	-0.148779	-2.63685	0.0149533	0.0343293
ERBB3	-0.149199	-2.53867	0.0116279	0.0474984
TOMM34	0.193991	3.26124	0	0.00717098
SRMS	-0.22888	-4.09186	0	4.81964e-05
GRPR	-0.173941	-2.82396	0	0.0182404
ITGA2	-0.21247	-3.35949	0	0.00228352
UCK1	0.207364	3.42213	0	0.00412032
AKR1B10	-0.18469	-3.07445	0.00206186	0.00697775
RTN4RL1	-0.175073	-3.08428	0.00204918	0.00670225
DNAJB5	-0.152194	-2.5195	0.0118343	0.0499979
GPR153	-0.153127	-2.62797	0.00821355	0.0355081
PGBD1	-0.196102	-3.19834	0	0.00423281
CTSD	0.19586	3.0895	0	0.012548
NFIA	-0.16665	-3.09873	0.00196464	0.00624663
DGKQ	0.195277	3.32909	0.00400802	0.00575274
RELA	0.199885	3.5098	0	0.00289835
PRCP	-0.165538	-2.63172	0.00603622	0.0350218
GPR19	-0.164998	-2.73135	0.00397614	0.0248406
PON2	0.210003	3.4865	0	0.00311833
RBFOX2	-0.164388	-2.9071	0	0.013664
TK1	-0.27512	-4.38929	0	0
LCE1B	-0.163979	-2.94551	0	0.0118514
VPS45	-0.155828	-2.6105	0.0101626	0.0378407
YEATS4	-0.173526	-2.86332	0	0.0159873
NTRK2	0.221713	3.64594	0	0.00191123
GRM6	-0.205283	-3.47775	0	0.00115821
RC3H2	-0.198873	-3.36008	0	0.0022786
TSN	0.171412	3.01492	0.0019305	0.0166606
EIF4G1	-0.23655	-4.18771	0	6.2148e-05
MMP7	0.26639	3.98226	0	0.00112626
SOBP	-0.163984	-2.63478	0.00840336	0.0345748
LIPA	0.185632	2.89436	0	0.0256146
PRPS1L1	0.164661	2.99779	0.00201207	0.0173409
PRMT8	-0.148309	-2.63976	0.00984252	0.0340862
KIRREL1	0.162888	2.75825	0.0059761	0.0399821
MBNL1-AS1	0.162689	2.7347	0.00582524	0.0418209
NIFK	-0.199242	-3.34344	0.00209205	0.00240973
MMP17	-0.184933	-3.35845	0	0.00225304
APTR	0.175435	2.77677	0	0.0374237
ADGRG5	-0.214448	-3.4874	0	0.0011282
CIITA	0.228975	3.60981	0	0.00207184
TNFRSF12A	-0.141273	-2.53483	0.0165289	0.0482333
CARD6	0.157369	2.80949	0.00198413	0.033379
PSMA5	-0.224689	-3.90244	0	0.000204091
SEMA3D	-0.183493	-3.10661	0.00202429	0.00601427
BLM	-0.240558	-3.76956	0	0.00037916
CTNS	-0.189878	-2.93797	0	0.0121658
DGKB	-0.177894	-2.84965	0	0.01685
PRAME	0.15893	2.7137	0.00587084	0.0448451
NEK7	-0.184262	-2.76229	0.0021322	0.0224599
DUSP3	-0.236288	-3.94433	0	9.8401e-05
MZB1	-0.180222	-2.97858	0	0.0102615
ZNF318	-0.183556	-2.78631	0.002	0.0206747
C5orf58	-0.161439	-2.93811	0.00196464	0.0121807
IL2RA	-0.182456	-3.10906	0.00199203	0.00598859
KPNA7	-0.22848	-3.82449	0	0.000286258
CDK11A	-0.164564	-3.01974	0.00199601	0.00883303
VCAN	0.167955	3.0307	0.00581395	0.0154206
IFNAR2	0.196101	2.97421	0.00191205	0.0189193
ARFRP1	-0.21088	-3.68093	0	0.000454159
WDR7	-0.15404	-2.74031	0.0115607	0.0241472
ZFP2	0.197331	3.17651	0	0.00898084
SLC29A1	-0.189761	-3.29348	0	0.00287654
RPL23A	-0.2315	-4.20717	0	6.7475e-05
DKC1	0.172203	2.74689	0.00619835	0.0405176
OPRD1	-0.198289	-3.40154	0	0.00187656
ALDH1A3	-0.181314	-2.76888	0.00202429	0.0221018
BCKDK	0.189144	3.09999	0	0.0120403
SMC4	-0.15998	-2.63731	0.00590551	0.0343673
DSE	-0.216449	-3.55509	0	0.00078271
VEGFD	-0.182391	-2.81665	0.00211416	0.0187007
RPL15	-0.22914	-4.01053	0	5.90406e-05
CLCN2	-0.190268	-3.42318	0	0.0016824
RPL10L	-0.26662	-4.67795	0	0
TASP1	-0.164282	-2.97886	0.00421941	0.010263
PHGDH	0.166153	2.83229	0.0040404	0.0311901
KMT2D	-0.24419	-4.41899	0	0
PMM2	0.21697	3.86554	0	0.0016382
HLA-DQB1	-0.146224	-2.53986	0.006	0.0472896
KCND3	0.175983	3.04468	0	0.0146325
NDUFC2	-0.175636	-2.74372	0.00199601	0.0238524
F2RL1	-0.168667	-2.92818	0	0.0126638
CERK	0.220708	3.63422	0	0.00198169
JMJD7-PLA2G4B	-0.175235	-2.98717	0	0.00992926
F12	-0.151615	-2.57188	0.004	0.0427114
TPM4	-0.186666	-3.25867	0	0.00342876
TCN2	-0.21564	-3.73603	0	0.000441521
UBA6-AS1	0.169639	2.75233	0.00207039	0.0406413
CHRAC1	-0.180745	-2.97283	0	0.0104959
ZNF213-AS1	0.173315	2.68103	0.00201207	0.0485064
GLI3	0.16887	2.72248	0.00412371	0.0437367
TCF7	-0.204351	-2.93538	0	0.0122024
LARS1	-0.22768	-3.4076	0	0.00178367
MILR1	-0.152068	-2.54981	0.00391389	0.0458404
DIPK1A	-0.150758	-2.54581	0.00980392	0.0465378
TCF12	-0.189135	-3.00378	0	0.00927972
HSP90AB1	-0.177362	-3.20953	0	0.00408619
DNASE2	-0.163911	-2.71656	0.00400802	0.0262644
GPRC5C	-0.188652	-3.15795	0.0019685	0.00497628
KITLG	-0.153147	-2.67621	0.00591716	0.0300369
SPATA4	-0.224337	-4.259	0	4.07177e-05
HLA-DQA2	-0.158049	-2.68657	0.0116054	0.0287041
ARL17B	0.144585	2.74182	0.0078125	0.0408315
TFAP4	0.21517	3.36599	0	0.00495607
SHANK3	-0.195588	-3.47714	0	0.00114723
KIF5A	-0.144777	-2.62363	0.00770713	0.0360344
TGIF2LY	0.16643	2.87112	0.00197239	0.0276574
GPR31	-0.188911	-3.13807	0	0.00546304
TANK	-0.149441	-2.65787	0.0136986	0.0317717
CPD	-0.194314	-3.26363	0.00196464	0.00334318
IKZF1	-0.160148	-2.68941	0.00195695	0.0285225
LRP12	-0.164989	-2.70722	0.00197628	0.0270196
UTP18	-0.160726	-2.77784	0.00204918	0.0213153
ABCA6	0.156116	2.82366	0.00195695	0.0318535
CRHR1	-0.148638	-2.63666	0.0102881	0.0343328
ABCB1	-0.149507	-2.80179	0.00601202	0.019603
FAM3C	0.161314	2.71248	0.0038835	0.04501
TRIM29	-0.212729	-3.62488	0	0.000590406
EIF4EBP1	0.197762	3.4108	0	0.00416571
AK2	-0.197064	-3.09229	0.00198807	0.00646488
E2F5	-0.24779	-4.23103	0	3.69004e-05
SHANK2	-0.238708	-3.44598	0	0.00141056
CD1E	0.174571	3.05732	0	0.0137807
PON1	-0.178375	-2.8266	0	0.0180491
RASSF5	-0.149497	-2.52274	0.0119284	0.0498235
KIF2C	0.164011	2.70747	0.00194932	0.0454467
LRRC8C	-0.167169	-2.58332	0.0137795	0.0410408
PREX2	0.174175	2.67013	0.006	0.0498085
ALDH1A1	-0.182555	-2.6869	0	0.0287276
CCL3	-0.15013	-2.59168	0.00621118	0.0400277
H2BC12	-0.23083	-3.62527	0	0.000586547
SESN1	-0.184293	-3.08447	0	0.00671159
CES2	-0.24529	-4.26856	0	4.21719e-05
NEUROD4	0.183346	3.19926	0	0.00804645
NOBOX	-0.231992	-3.86659	0	0.00024153
SIK3	-0.160294	-2.7025	0.0060241	0.0274806
NAMPT	-0.149441	-2.52425	0.0121212	0.0495752
CCNA1	-0.199192	-3.12676	0	0.00560886
ELN	-0.156991	-2.7798	0.00967118	0.0211863
ERMAP	0.188659	3.30266	0	0.00612618
WNK4	-0.160273	-2.7418	0.00976562	0.0240265
ST14	-0.206186	-3.26515	0	0.00334564
NBPF15	0.221779	3.80407	0	0.00158359
DLX2	-0.161243	-2.59374	0.0149254	0.0397953
ZRSR2	0.189536	3.25708	0	0.00697697
SAP18	-0.157437	-2.78037	0.00387597	0.0211565
AKR1A1	0.192992	3.25554	0	0.00691923
RALA	-0.161849	-2.66557	0	0.0310513
NPBWR1	-0.14579	-2.52492	0.00809717	0.0495931
NDFIP1	0.175389	3.11617	0	0.0113222
CDR2L	-0.194768	-3.19779	0	0.00424033
TSSK2	0.21524	3.2979	0	0.00625724
SLC32A1	-0.183258	-2.87858	0.00383142	0.0150888
C6	-0.162081	-2.7387	0.0114068	0.024268
CANX	-0.163633	-2.73875	0.0094162	0.0242894
QRSL1	-0.201396	-3.32727	0	0.00252794
LATS2	0.203064	2.98317	0	0.0184199
HCFC2	-0.175536	-3.01609	0	0.00883573
BCLAF1	-0.175689	-3.19918	0	0.00423648
KRAS	-0.160179	-2.59712	0.0141414	0.0393838
NGFR	-0.211224	-3.6271	0	0.000563036
PHF10	-0.218478	-3.79285	0	0.000374119
KLHL3	-0.174982	-2.85525	0	0.016466
HLA-DMB	-0.169228	-2.67539	0	0.0301276
CHSY1	-0.15055	-2.61762	0.00395257	0.0369651
OR10Z1	-0.203456	-3.359	0	0.00227044
CXCR3	-0.17493	-2.95938	0.00194553	0.01115
HMGCR	-0.144488	-2.5677	0.0178926	0.0432473
TJP2	-0.18513	-3.0228	0	0.00874358
NRBP2	0.167767	2.68437	0.00408163	0.0482685
IL4R	-0.156482	-2.63421	0.00976562	0.0346387
PIK3CB	-0.151509	-2.68662	0.00394477	0.0287259
SNX20	-0.189436	-3.14917	0	0.0052256
JCHAIN	-0.186831	-3.25456	0	0.00348448
RHOA	0.204218	3.68319	0	0.00199433
GPSM2	0.16894	2.80127	0.00404858	0.0340869
CDON	-0.179504	-3.12993	0.00198807	0.00556945
PLEKHG3	-0.192724	-3.27	0	0.00327544
SLC6A13	-0.189621	-3.10589	0	0.00602423
PPARG	0.173866	2.69015	0.00616016	0.0476924
MMEL1	-0.18513	-3.08006	0	0.00681103
HOXB5	-0.200164	-3.26868	0	0.00329128
HTR1B	-0.151628	-2.7328	0.00990099	0.0247916
ZNF34	-0.145488	-2.71865	0.00419287	0.0260998
S100A11	-0.182676	-3.0578	0	0.00744373
PPP3R1	-0.151919	-2.79368	0.0040404	0.0201315
CEP83	-0.158669	-2.60533	0.0101215	0.0384561
UBL5	-0.147397	-2.57461	0.010352	0.0423375
GGH	0.159846	2.71143	0.00557621	0.0450079
CNTFR	-0.177816	-2.99687	0.00401606	0.00947728
SIGIRR	-0.174575	-2.71215	0.00386847	0.0265822
CLOCK	-0.146234	-2.5517	0.0119048	0.0455642
FECH	0.190297	3.2151	0	0.00771214
MED12	0.159095	2.69972	0.00402414	0.0465688
LYSMD1	0.187174	3.28373	0	0.00669204
IL1B	-0.162878	-2.78497	0	0.0207757
KLF6	-0.206573	-3.70329	0	0.000447566
NGF	-0.190447	-3.0674	0	0.0071487
FOXQ1	-0.185621	-3.2221	0	0.00389702
FBXO28	-0.195965	-3.32391	0	0.00254613
PIK3CG	-0.150783	-2.60767	0.00589391	0.0381879
COQ6	0.1676	2.90669	0	0.0244697
CHEK1	-0.165704	-2.88435	0.006	0.0146225
POLR2A	0.168265	2.69834	0.00191205	0.0464149
RAD50	-0.198084	-3.2478	0	0.00356726
PCNA	0.196076	3.12839	0.00197628	0.0107919
MERTK	0.177789	2.85661	0	0.029145
RPS6KA2	0.160739	2.69048	0.00594059	0.0478832
YBX1	0.219226	3.72333	0	0.00180202
HTR1E	-0.187524	-3.24202	0	0.00360514
ERG	-0.162976	-2.60656	0.0060241	0.0383367
PSMB2	-0.208715	-3.54311	0	0.000831186
NUP93	-0.148543	-2.59502	0.00968992	0.0396253
CHIC2	-0.183977	-2.87432	0.00391389	0.015322
STK32A	-0.205135	-3.68758	0	0.00045203
LRCH4	0.203581	3.14455	0.00196078	0.0103251
MPV17	0.168008	2.82381	0.00625	0.031942
OSM	-0.23178	-4.18382	0	6.05545e-05
NPSR1	-0.185942	-3.11018	0	0.00599714
TADA1	0.164479	2.86816	0.00411523	0.027764
PTPN5	-0.25636	-3.86372	0	0.000238816
TBX21	-0.176896	-2.86446	0.00204082	0.015948
APBB1IP	-0.176434	-3.25057	0	0.00356038
SRPK2	-0.176975	-2.76726	0.00204082	0.0222083
GRAMD1B	0.168476	2.85167	0.00209205	0.0291587
MYEOV	0.154478	2.87773	0.0039604	0.0271478
FSCN1	-0.185685	-3.05434	0	0.00755961
GPSM1	-0.16376	-2.85965	0.00833333	0.0161464
C1RL-AS1	-0.161801	-2.54928	0.0106157	0.0459306
TSSK3	0.217369	3.5827	0	0.00234661
DUS3L	-0.167919	-2.8362	0.00614754	0.0174264
SSTR4	0.183562	3.0329	0	0.0153029
MRPL19	-0.148151	-2.62565	0.00978474	0.0357616
EIF5A	0.176372	2.79804	0.00203252	0.0345848
KCNAB2	-0.144311	-2.52056	0.0211132	0.049994
PRKCI	-0.153224	-2.64604	0.0040404	0.0332294
ABL2	-0.173719	-2.86215	0.00606061	0.016065
ARHGAP26	0.180342	3.02732	0.00205339	0.0156701
DMBT1	0.163013	2.72401	0.00610998	0.0435276
CHRM1	-0.158425	-2.73065	0	0.0249126
AZIN2	-0.152741	-2.59911	0.0124224	0.0391869
PIK3R4	0.15849	2.75144	0.0100604	0.0405689
MKX	-0.210791	-3.66934	0	0.000463578
LAMB3	0.174804	2.84789	0	0.029618
GNMT	-0.183189	-3.07051	0	0.0070824
CLEC1A	-0.171049	-2.84991	0	0.0168419
IGF2R	-0.26269	-4.48727	0	0
GDI1	-0.175281	-2.75043	0	0.0233256
PSKH1	-0.169876	-2.7747	0.00197239	0.0215458
POLR2K	-0.169774	-2.88501	0	0.0145942
RPL3	-0.24107	-4.33232	0	0
RUVBL2	-0.235834	-3.58363	0	0.000642809
SLK	-0.212052	-3.53639	0	0.000869389
CEACAM20	0.15633	2.83389	0.00383142	0.03117
MSH6	-0.221569	-3.9104	0	0.000181663
RTL3	-0.146849	-2.80293	0.00603622	0.0196569
CFHR5	0.199735	3.55312	0	0.00273033
PDXP	0.15431	2.75817	0.00601202	0.0398846
PELI1	-0.178963	-3.02629	0	0.00860406
PSIP1	-0.177518	-3.16507	0	0.00485019
ANXA7	0.162293	2.82813	0.00207039	0.0315628
HOXA5	-0.208903	-3.1618	0	0.0049318
ZNF446	-0.158962	-2.68412	0	0.0290137
MPP2	-0.161247	-2.62471	0.00414938	0.0358824
RPS6KA1	-0.182748	-2.72852	0.00203252	0.0250497
DRD2	-0.157613	-2.73168	0.00574713	0.0248967
MICALL2	-0.23243	-3.53268	0	0.000880822
DAPK2	0.161435	2.68791	0.00603622	0.0478552
ZNF577	0.1677	2.81304	0.00212314	0.0328359
ITLN1	0.21744	3.14816	0	0.010219
LSP1	0.182981	3.07592	0.00389864	0.013063
NUMA1	-0.179426	-2.82267	0	0.0183429
PLAUR	-0.178207	-2.8876	0	0.0144526
PILRB	-0.214993	-3.67616	0	0.000452793
ZNF396	0.167034	2.73645	0.00397614	0.0415581
DTYMK	0.159168	2.76128	0.00201613	0.039471
SNHG3	-0.147884	-2.58763	0.02	0.0405263
TRAF1	-0.183883	-3.06915	0.0019685	0.0071244
PDE6A	-0.167071	-2.90451	0.00412371	0.0136152
HTR1A	-0.175719	-3.21217	0	0.00407592
PNPLA3	-0.185017	-2.92584	0	0.0127219
TMEM120A	-0.169187	-2.84459	0	0.0169846
ORM1	0.219937	3.44023	0	0.00393696
SMARCA5	-0.15807	-2.70413	0.00613497	0.0273141
BCL7C	-0.25417	-4.41098	0	0
SPDEF	-0.162323	-2.82092	0.00590551	0.0184673
CMTM7	-0.155015	-2.55554	0.00801603	0.0450792
CDK19	-0.150439	-2.60913	0.0121212	0.0380124
TLE5	0.187861	3.038	0	0.0150476
TSPAN8	-0.17027	-2.69069	0.0164948	0.028512
KLHL34	0.169646	2.98874	0	0.0181554
POU4F3	-0.170794	-2.90933	0.00191939	0.0135581
PROCR	-0.142138	-2.57064	0.0182556	0.0428851
NR1H4	-0.168407	-2.7045	0.00198807	0.0272816
FADS1	-0.172691	-2.80258	0.00601202	0.0196409
MAP3K11	0.163498	2.67534	0.0120968	0.0491764
ODF3L1	-0.190834	-3.21032	0	0.00408917
FADS3	0.189893	3.60277	0.00400802	0.00215306
OAZ2	-0.227102	-4.04605	0	6.4408e-05
SETMAR	-0.165133	-2.66378	0.00375235	0.0312872
KCTD3	0.174738	2.7472	0	0.0406803
PDGFC	-0.180006	-3.16587	0	0.00483571
STK33	-0.189231	-3.34224	0	0.00242698
ALAS1	-0.198729	-3.41883	0	0.00168614
DNAJB9	-0.185152	-2.84536	0.00198413	0.016925
RPL13A	-0.26431	-4.77027	0	0
FEZ2	-0.156382	-2.67149	0.00613497	0.0305223
NBDY	0.18088	2.93386	0.00198807	0.0223259
CASK	-0.169717	-2.64735	0.00591716	0.0330699
F11R	-0.171865	-2.94548	0.004158	0.0118308
WNT3	-0.155118	-2.84565	0	0.0169429
PSMD9	-0.175583	-3.1596	0	0.00496
SNAPC1	-0.222023	-3.66006	0	0.000474049
ANKRD37	-0.22412	-3.63616	0	0.000522128
PSMB5	-0.249349	-4.36096	0	0
KDELR2	0.179935	2.86068	0	0.0285716
UBA1	-0.167728	-2.89751	0.00195695	0.0139739
HPS1	0.155968	2.67649	0.00209205	0.0491419
CCDC116	-0.219836	-3.3304	0	0.00253031
SMARCA2	-0.158091	-2.72986	0.00402414	0.0249816
PFDN2	-0.140271	-2.54459	0.0121457	0.0466056
VEGFB	0.203657	3.2353	0	0.00729198
NR0B2	-0.181281	-2.72937	0	0.0249907
NFIL3	-0.169019	-2.73146	0.00796813	0.0248843
DANCR	0.184867	3.20102	0	0.00803324
PRPF38B	-0.165126	-2.90579	0.00214592	0.0136593
CLEC4D	-0.187615	-3.12012	0	0.00575039
TDG	-0.177936	-3.21119	0	0.00408418
ATP1B1	-0.23187	-4.0221	0	6.10765e-05
C1orf61	-0.19391	-3.39465	0	0.00193886
ERH	0.155267	2.66915	0.00803213	0.0496841
ATP6V1A	-0.165912	-2.77883	0.00607287	0.0212546
TNFRSF19	-0.147015	-2.52106	0.00787402	0.0499689
BRAP	-0.182529	-3.18091	0	0.00452898
POLG	0.175217	2.68999	0	0.047603
RLBP1	-0.171012	-2.84686	0.00196464	0.0169351
ATXN7L2	0.178648	2.93422	0	0.0223778
LZTS3	-0.156589	-2.55398	0.00808081	0.0452412
FGFR1OP	0.160855	2.81531	0.00200401	0.032528
SLC27A2	-0.195154	-3.17319	0	0.00467841
IFNA21	0.189232	3.22488	0.00200401	0.00759118
DAGLA	-0.162491	-2.8392	0.00403226	0.0172574
EPOP	-0.182621	-3.30792	0	0.00277129
FBLIM1	0.172974	2.87415	0	0.0273483
NDUFA4	-0.164999	-2.62947	0.00406504	0.0353382
GLI1	-0.171712	-2.92049	0	0.0129148
RBM8A	-0.186109	-3.36744	0.00204082	0.00218825
BBC3	-0.176971	-3.21614	0	0.00398402
SLAMF1	-0.189832	-3.25458	0	0.0034952
P2RY11	-0.184787	-3.13392	0.00191939	0.00547975
CD52	-0.188239	-3.13747	0	0.00545099
PDE6B	-0.140002	-2.61014	0.00617284	0.0378703
LMNA	0.214797	3.65085	0	0.00186416
GATA6	-0.153473	-2.73431	0.0125786	0.0246587
NOX3	-0.210302	-3.86167	0	0.000228544
FCER1A	-0.18096	-3.11758	0	0.00582068
GPD1	-0.21606	-4.00937	0	5.80727e-05
ZNF263	-0.176469	-2.85725	0	0.0163259
ZNF497	-0.165866	-2.62015	0.00408163	0.0365821
CTDSP1	-0.205008	-3.44912	0	0.00137671
NXPH4	-0.154602	-2.65253	0.00204082	0.0323751
KLHDC2	-0.170844	-3.01861	0.00201207	0.00883202
PCBP1-AS1	0.167681	2.68043	0.00423729	0.0484956
ZNF140	-0.17402	-3.05232	0	0.00762248
ABHD6	-0.207733	-3.60358	0	0.000619927
ACLY	-0.221413	-3.76042	0	0.000411176
FOXP1	-0.154585	-2.76762	0.00399202	0.0221862
MAGED1	-0.23415	-3.96782	0	7.04963e-05
ARF6	-0.211701	-3.60337	0	0.000616076
PC	0.217521	3.54755	0	0.00255254
PLXND1	-0.194539	-3.05588	0.00194932	0.00753252
VDAC2	0.168809	2.81735	0.00200803	0.032475
TIMP1	-0.16352	-2.80588	0.00792079	0.0194444
FZD7	-0.178005	-2.76345	0.00195695	0.0223879
NOX1	-0.203887	-3.55944	0	0.000753277
CXCL5	-0.207088	-3.49589	0	0.00107891
P2RY6	-0.25458	-4.22676	0	3.57822e-05
CHN1	-0.147606	-2.52488	0.025641	0.0495552
HK3	0.30612	4.72119	0	0
S1PR5	-0.188712	-3.20881	0	0.00409113
CERT1	-0.1795	-3.02441	0	0.00867944
SCARB1	0.178797	3.11507	0	0.0112217
CLASRP	-0.155347	-2.66964	0.004	0.0307086
PACSIN1	-0.156813	-2.61704	0.00212766	0.0369747
TWIST1	-0.203291	-3.4903	0	0.00111032
NUP54	-0.172653	-2.98216	0	0.0101662
XRN1	-0.25811	-4.48164	0	0
TBX2	0.189436	3.18665	0.00193798	0.00849153
GNE	-0.173939	-2.75721	0.00972763	0.0227694
RAI14	-0.203989	-3.34019	0	0.00244813
NDUFB2	-0.162311	-2.84033	0.00414938	0.0172163
TRIO	-0.230996	-4.19039	0	6.56007e-05
KCNK1	-0.176993	-2.80754	0.00378072	0.0193305
SLC43A3	-0.162516	-2.71662	0.00392157	0.0262874
ATG7	-0.184346	-3.24777	0.002079	0.00355658
RRM2	0.175671	3.12634	0	0.0108438
PHLDA1	-0.23474	-4.23464	0	3.80907e-05
PSMB10	-0.185604	-3.20148	0	0.00421177
ATP6V1D	-0.162794	-2.52854	0.0114068	0.0490575
IRF1-AS1	-0.190641	-2.97259	0	0.010494
DOCK7	-0.18572	-2.94327	0.0020284	0.0119434
NPTN	-0.15345	-2.52888	0.00555556	0.0490586
DRD5	-0.154077	-2.53318	0.0101215	0.0485159
AKAP1	-0.18571	-3.3205	0	0.00261086
MXRA5	-0.15385	-2.55661	0.0155039	0.0450306
THADA	-0.171266	-2.95522	0.00407332	0.0113607
GRM3	-0.168225	-2.79195	0.00803213	0.020222
ATP6AP1	-0.200298	-3.12975	0	0.00555644
TIPRL	-0.211597	-3.64196	0	0.000521186
APCS	-0.183947	-3.25071	0.00192678	0.00356764
TNFRSF10D	-0.172	-2.85773	0.00207039	0.0162876
TNP1	-0.153865	-2.7555	0.00582524	0.0229231
AICDA	-0.170904	-2.53151	0.0138614	0.0486997
VPS9D1	0.158715	2.78221	0.00408998	0.0366344
SREBF2	-0.157439	-2.61507	0.00572519	0.0372495
GPR34	-0.160713	-2.69999	0.00392157	0.0276694
P2RY10	-0.177464	-3.09048	0	0.00653297
RAPGEF4	-0.168221	-2.74743	0.00383142	0.0235464
ATG16L1	0.187276	2.81937	0	0.0321672
RUFY1	-0.206994	-3.35852	0	0.00226171
CSF1R	0.204646	3.29001	0	0.00655279
RIPK1	-0.172835	-2.79983	0.002	0.0197079
FOLH1	-0.227229	-4.13683	0	5.49215e-05
ARID3A	-0.15023	-2.5841	0.0021097	0.0409424
JUP	-0.207758	-3.71834	0	0.000462485
PANK4	0.160951	2.72039	0.0039604	0.0438298
TTC3	0.19788	3.32387	0	0.00579885
NPDC1	0.160995	2.7038	0.00769231	0.045817
HLA-DPA1	-0.151269	-2.76939	0.00992063	0.0220692
TIMP2	-0.161583	-2.65521	0.00392927	0.0321222
MC4R	-0.17286	-2.84211	0.0021322	0.0170977
MGAT2	-0.143834	-2.59641	0.0245747	0.0394795
HADH	-0.167205	-2.92759	0.00390625	0.0126703
NFYB	-0.169556	-2.66042	0.00595238	0.0316692
RGS8	-0.161923	-2.65393	0.003861	0.0322627
TTN	-0.171074	-2.96338	0	0.0110013
SMARCD2	-0.237861	-3.64771	0	0.000503703
PAWR	-0.151135	-2.53361	0.00217391	0.0484733
CRYBB1	0.209511	3.83733	0	0.00152118
CXXC4	0.174652	2.74072	0.00189394	0.040844
BCAS3	-0.1734	-2.84639	0	0.0169666
ADGRF5	0.182334	3.19386	0	0.0082088
WIPF2	-0.168649	-2.83534	0.00194175	0.017499
HOXD9	-0.165421	-2.73744	0	0.024358
RPL11	-0.26133	-4.63307	0	0
GATAD2B	-0.159409	-2.80503	0.00568182	0.0194616
JADE1	-0.167696	-2.82228	0.00842105	0.018338
MMP25-AS1	-0.165825	-2.98038	0.00990099	0.010238
PRMT5	-0.187705	-3.2928	0	0.00288257
CLDN18	0.207203	3.55168	0	0.00268255
EDEM2	-0.180469	-2.83265	0	0.0176812
ARIH1	0.143941	2.78989	0.015444	0.0355093
LINC00668	0.198337	2.92578	0.00198807	0.0232042
CASP8	0.20089	3.17334	0	0.00907399
PTPN4	0.181734	3.01409	0.00200401	0.0166718
TCL1A	-0.161368	-2.7776	0.00399202	0.0213049
GIPC1	0.16407	2.77418	0.00782779	0.0378341
SSB	-0.22008	-3.96905	0	7.15644e-05
PRAG1	0.191727	3.2576	0	0.0070517
IHH	-0.196383	-3.41054	0	0.00173619
GPR158	-0.184072	-3.06071	0	0.00735512
PAM	-0.159045	-2.54138	0.0116732	0.0470343
AKAP13	-0.172926	-2.75787	0	0.0227502
KANSL1	-0.168055	-2.93272	0	0.0123574
CAMK2G	-0.196705	-3.10925	0	0.00599673
ALDH6A1	-0.181986	-3.17048	0.00200401	0.00474114
JPT2	-0.176868	-3.1378	0.00192678	0.00545558
CBX2	-0.1555	-2.55557	0.0158416	0.0451108
PPP2R5C	-0.150997	-2.57107	0.00578035	0.0428394
BCL11A	-0.167092	-2.76286	0.00209205	0.0224167
ATF4	0.163552	2.75786	0.00612245	0.0398228
KIF3A	-0.162225	-2.89914	0.00763359	0.0139115
ATP1A2	-0.21344	-3.95364	0	0.000101212
PSMD8	-0.170246	-2.83473	0.00369686	0.0175337
TRAF3IP3	0.164729	2.75488	0.00200401	0.0402807
CALU	-0.21665	-3.91647	0	0.000186444
PMPCA	0.163672	2.79425	0.00188679	0.0350345
VTI1A	-0.142302	-2.61116	0.012848	0.0377997
ZBTB16	-0.152162	-2.58412	0.00990099	0.0409769
ZNF83	0.146626	2.80826	0.00594059	0.0334621
MAP2K3	0.197022	3.389	0	0.00453235
RAB11FIP1	-0.20618	-3.52085	0	0.000948419
POLE3	0.25909	4.17004	0	0.00032764
BMPR1B	-0.196615	-2.86537	0.0021978	0.015882
LSM6	-0.227579	-3.9974	0	7.49722e-05
TEX2	0.18154	3.07822	0	0.0129913
ZFAT	-0.183533	-3.13441	0	0.00548154
ZNF572	-0.171189	-2.66481	0.00376648	0.0311479
COBL	0.169598	2.91003	0.00199601	0.0241981
MAP3K7	-0.191167	-3.47004	0	0.0012198
PSMB9	-0.208159	-3.83003	0	0.000279986
IARS1	-0.17688	-2.99504	0	0.00953178
LMCD1	-0.155459	-2.76537	0.00613497	0.0223094
GET3	-0.197237	-3.42031	0	0.00167282
GLDC	0.200153	3.53635	0	0.0027244
CLDN11	-0.2449	-3.94729	0	9.9787e-05
IGF1R	-0.154792	-2.86799	0.00194932	0.0157306
CLDND1	-0.178818	-2.65399	0.00389864	0.03228
SFXN1	-0.166093	-2.64092	0.00201207	0.0339543
TSPAN14	0.1814	3.06707	0	0.0134018
SLC22A5	-0.191782	-3.35346	0	0.00229901
INPP5A	-0.160106	-2.81397	0	0.0188583
OAS2	-0.171429	-2.93597	0	0.0121957
ELL3	-0.199727	-3.0587	0	0.00741045
GPI	-0.175104	-2.9368	0.00191571	0.012197
DLX6	0.211228	3.31955	0	0.0057607
BRD8	0.168162	2.90735	0.00828157	0.0244797
RPL26L1	-0.26718	-4.84402	0	0
ZMAT3	-0.171508	-2.8021	0.00817996	0.0196204
KDM5A	-0.158965	-2.95325	0.00373134	0.0114731
C17orf49	0.155244	2.74079	0.00204499	0.0409502
BTG1	0.167699	2.77694	0	0.0375247
F7	-0.186794	-3.18649	0	0.00442958
AAK1	-0.182962	-2.89464	0	0.0140902
DGKE	-0.170108	-2.96209	0	0.0110636
GLP1R	0.187944	3.28792	0	0.00653625
CAD	-0.23226	-3.86259	0	0.000231029
PLA2G4A	-0.164543	-2.69475	0.00201207	0.0281337
PPP1R15A	0.208683	3.58476	0	0.00241179
MAP2K5	-0.198365	-3.11001	0	0.00598897
FTL	0.169473	2.90499	0.00381679	0.0245696
NOL3	-0.156187	-2.63692	0.004	0.0343471
FBXO40	-0.164717	-2.90564	0.00193798	0.0136468
APRT	0.166116	2.66738	0.00587084	0.0497573
SYNM	-0.197692	-3.3305	0	0.00253515
MPI	-0.164677	-2.58407	0.00826446	0.040908
USP15	-0.156049	-2.59145	0.00609756	0.0399971
HSD3B2	-0.155148	-2.67345	0.00199203	0.030325
ZNF385A	-0.155815	-2.69828	0.00392157	0.0278364
SENP2	-0.178167	-2.92635	0	0.0127056
RTN2	0.198369	3.31975	0	0.00582471
TFAP2A-AS1	0.167906	2.80473	0	0.0338117
EFCAB2	-0.21874	-3.33381	0	0.00250709
CHRM2	-0.156193	-2.65278	0.0039604	0.0323624
SLC5A1	-0.182913	-3.12626	0.00201207	0.00560954
RFXAP	-0.205225	-3.57163	0	0.0006689
RCOR3	-0.173451	-3.06724	0.00196078	0.00713632
KIAA0355	-0.162819	-2.78951	0.00204499	0.0203701
ABCA7	0.172796	3.07325	0.0018797	0.0132044
CNTN5	-0.166682	-2.65523	0.00391389	0.0321515
TRAPPC13	-0.22164	-3.86316	0	0.000233567
LRIT1	-0.164147	-2.85856	0.00623701	0.0162266
ACO1	-0.188621	-3.10357	0	0.00608392
ZNF350	-0.152355	-2.59371	0.00194175	0.0397603
YME1L1	-0.15519	-2.70528	0	0.027236
PPIP5K2	0.166014	2.74723	0.00203252	0.0407965
ATP1B3	-0.221905	-4.0526	0	4.37338e-05
TDRD3	-0.164636	-2.79139	0.00203666	0.0202626
VCAM1	-0.143715	-2.61771	0.021611	0.0369781
IRAK1	-0.159289	-2.71772	0.00199203	0.0262135
SLC38A5	-0.160639	-2.74732	0.0037594	0.0235311
TNFRSF10B	0.178093	2.83357	0	0.0311082
CDK5	-0.17105	-2.55595	0.00422833	0.0450869
SLC30A3	-0.170644	-2.97944	0	0.0102559
CAMK1D	-0.192382	-2.93996	0	0.0121084
ADIPOR1	0.167069	2.74292	0.00408163	0.0407192
MNAT1	-0.217804	-3.88004	0	0.000227626
PCGF6	0.224116	3.69056	0	0.00204775
CLIC3	-0.153813	-2.63884	0.011976	0.0342057
HTD2	0.163419	2.68556	0	0.04822
PRSS8	-0.194327	-3.21883	0	0.00394266
ZEB1	-0.155809	-2.62709	0.00606061	0.0356055
BCL9	0.148057	2.74456	0.00604839	0.0405084
MVP	-0.161374	-2.78695	0	0.0206275
PDX1	-0.180017	-3.01856	0.0020202	0.0088149
LPAR1	-0.152728	-2.75308	0.00414079	0.0230463
SLC11A2	-0.183312	-3.35724	0	0.00225797
TLE1	-0.186543	-3.09266	0	0.00647126
GLIPR1	0.170361	2.66881	0	0.049643
RBPJ	-0.152981	-2.73484	0.00618557	0.0245955
TET2	-0.176067	-3.04663	0	0.00782914
IDI2	-0.169772	-2.86746	0.00424628	0.0157565
ZNF449	-0.211439	-3.15128	0	0.00518921
ARL1	-0.180345	-2.85009	0.00821355	0.0168509
RELT	-0.158482	-2.7029	0.00205339	0.0274457
IGFBP2	-0.167464	-2.6457	0	0.033216
GSTT1	-0.211615	-3.60054	0	0.000615761
DHRS9	0.16673	2.76197	0	0.0394436
NMRK2	0.201738	3.36976	0	0.00495715
PRR15L	-0.209542	-3.48375	0	0.00112321
ADARB2	-0.200182	-3.63041	0	0.000558492
SYN2	0.197871	3.4191	0	0.00408345
NOS2	-0.167192	-2.87404	0.00398406	0.0153274
PSME1	0.178536	3.0665	0.00208768	0.0133863
GABRA4	0.165776	2.80621	0.00408163	0.0335995
SIGLEC12	-0.178706	-3.14469	0.00184502	0.00533372
P4HA1	-0.159708	-2.74387	0.00193798	0.0238499
ARL17A	-0.204431	-3.34022	0.0019305	0.00245713
CD55	-0.150182	-2.57553	0.0101626	0.0421708
BAK1	-0.152108	-2.56049	0.00411523	0.044407
MAP7	-0.199427	-3.35475	0	0.00229428
NQO1	-0.24119	-3.58671	0	0.000639607
KDM4E	-0.190775	-3.34581	0	0.00235724
NAP1L1	-0.169876	-2.65041	0.00574713	0.0327043
HCK	-0.178663	-2.87392	0	0.0153132
ALDH3B1	-0.212258	-3.68075	0	0.000450692
ITPKA	0.20409	3.30339	0	0.00617342
CP	-0.213754	-3.76165	0	0.00041488
IL2RG	-0.176919	-2.85027	0	0.0168531
FXYD2	-0.216034	-3.9279	0	0.000143612
GABRE	0.200622	3.20339	0	0.0080015
DRAM1	0.157229	2.71548	0.00970874	0.0447033
BRD1	-0.166741	-2.78977	0.00769231	0.0203615
RPS6KA5	-0.22215	-3.75894	0	0.000407537
AGL	-0.240905	-3.7515	0	0.000424678
TPM3	0.218538	3.67889	0	0.00194536
CHD4	-0.201145	-3.31356	0	0.00271059
ZNF133	-0.160725	-2.69205	0.00210084	0.0283626
VRK1	-0.162563	-2.67083	0.00974659	0.0305611
HTR6	-0.154475	-2.65932	0.00379507	0.0317369
KIF21B	0.196881	3.0715	0	0.0132647
MPZL2	0.172871	2.79025	0	0.0355579
C2orf16	-0.158106	-2.83823	0.00198413	0.0172889
CDK13	0.166017	2.9496	0.00392157	0.0207089
KYAT3	0.19478	3.319	0	0.00569808
TAOK2	-0.196671	-3.25261	0	0.0035316
ACVR1	-0.23476	-4.19008	0	6.38277e-05
PDILT	-0.217598	-3.7787	0	0.000371112
MOCOS	-0.161168	-2.63858	0.00408998	0.0342081
CD300E	-0.139095	-2.65665	0.00833333	0.0319436
DIS3	0.202693	3.34946	0	0.00547077
PIR	-0.151736	-2.576	0.00813008	0.0421275
S1PR2	-0.180382	-3.12248	0	0.00571948
PSMF1	-0.154928	-2.60091	0.00801603	0.0390241
MS4A2	0.172105	2.70969	0.00410678	0.0451707
HLA-DRB3	-0.162722	-2.86946	0.00185529	0.0156232
SIRPB2	0.155146	2.67013	0.00828157	0.0496887
NEK11	-0.199158	-3.2676	0	0.00330404
NDUFAF3	0.161111	2.70135	0	0.0462824
DUOXA1	0.194182	3.40883	0	0.00413011
SNHG18	0.22605	3.6619	0	0.00175521
CAPSL	0.165065	2.83926	0.00787402	0.0305926
WASHC5	-0.16672	-2.61304	0.00413223	0.0376039
TRPM4	-0.179324	-3.20831	0	0.00408644
CCN5	0.163177	2.73659	0.00192308	0.041647
DR1	0.176946	2.85179	0	0.0292431
NCKAP1L	-0.174915	-2.91399	0	0.0132725
FANCA	-0.190813	-3.41856	0	0.00167881
FZD10	-0.180251	-2.93546	0.00194553	0.0122152
ANXA9	-0.155889	-2.89023	0.00607287	0.0143516
ACOX1	-0.182818	-3.10646	0	0.00600617
DCTN6	0.177388	2.68299	0	0.0483227
GRIA2	-0.18128	-2.72959	0	0.0249855
TRAFD1	-0.196023	-3.14837	0	0.00523878
DOCK10	-0.194954	-3.37584	0	0.00211781
RRP12	0.193061	3.66687	0	0.00190031
SCYL3	-0.178092	-2.59747	0.0020284	0.0394284
NRG1	-0.174532	-2.75954	0.00811359	0.0226168
TAAR1	0.176497	2.7284	0.00210084	0.0428771
IGFN1	-0.157344	-2.76544	0.0039604	0.0223324
SLC9A1	-0.176949	-2.93912	0	0.0121303
GATAD1	-0.162242	-2.76203	0.00398406	0.022457
LINC00842	-0.205345	-3.31546	0	0.0027118
MAPKAPK3	-0.166124	-2.98334	0.0020202	0.0101299
ST8SIA4	-0.161204	-2.70991	0.00813008	0.0268051
ZNF18	-0.169245	-2.89393	0	0.0141126
ADORA2B	-0.159136	-2.5406	0.00823045	0.0471641
KDM4D	-0.160812	-2.52158	0.0119284	0.0499488
UMOD	-0.176456	-2.84444	0.00204499	0.0169807
CSF3R	0.160875	2.70539	0.00194175	0.0458122
PIAS2	-0.19726	-3.02767	0	0.00854628
NEK5	0.165004	2.84683	0	0.0297022
NDUFS2	-0.166585	-2.80273	0.00203252	0.0196559
CIP2A	-0.206134	-3.50816	0	0.000978912
OR2L3	-0.19152	-3.11557	0	0.00587723
PDCD1LG2	0.189174	2.84236	0	0.0300615
ATP1A4	-0.21317	-3.91007	0	0.000179364
BID	-0.15796	-2.77228	0.00422833	0.0217475
EDN1	-0.163285	-2.7782	0.00403226	0.021305
TRERF1	-0.159363	-2.84573	0.00588235	0.0169637
CD27-AS1	-0.155033	-2.55464	0.00775194	0.0452401
IRF9	-0.15727	-2.59162	0.00627615	0.0400047
KCMF1	0.191167	3.24971	0	0.00699385
ST6GALNAC1	-0.22269	-3.30367	0	0.00278419
KCNS2	0.188659	3.00717	0	0.0169717
NME6	-0.228916	-3.41322	0	0.00170562
MAP2K6	-0.160284	-2.56986	0.00795229	0.0429192
RPS2	-0.30856	-5.58415	0	0
ING3	-0.214056	-3.48284	0	0.00112349
GABRD	0.178051	3.08968	0	0.0126092
NANOG	-0.187471	-3.08748	0.00191571	0.00662482
TAF1	0.176847	3.05953	0	0.0137654
KCNH1	-0.197864	-3.27946	0	0.00305265
ARPC1A	-0.177324	-2.77699	0.00380228	0.021352
KDM4C	-0.163435	-2.84959	0.00386847	0.0168342
PNKD	0.178855	3.13431	0	0.010493
SLC25A1	-0.181364	-3.11244	0	0.00592272
NNMT	-0.205023	-3.57356	0	0.000659058
NICN1	0.162931	2.90074	0	0.0248336
EPB41L2	-0.156694	-2.52448	0.0154143	0.0495702
OLIG3	-0.174451	-3.02134	0	0.00880516
RPL8	-0.25759	-4.64912	0	0
SIRT3	-0.158109	-2.89006	0.00579151	0.0143458
ZNF114	-0.194396	-3.23798	0	0.00365671
ZNF195	0.172264	2.70525	0.0113422	0.0457176
MTSS1	0.186053	3.23771	0	0.00726447
SMAD7	-0.178249	-3.00016	0.00399202	0.00937574
SRRT	-0.189958	-3.36971	0	0.00217815
LCK	-0.150029	-2.65931	0.0100604	0.0317054
ADA2	-0.176773	-2.90649	0	0.0136549
CHRNB1	0.170848	3.00272	0.00200401	0.017072
TPD52L2	-0.16197	-2.65338	0.00206186	0.0322848
RAB3GAP1	-0.20071	-2.97494	0	0.0104146
CDH3	-0.149484	-2.54288	0.00601202	0.0468758
NPC1	-0.22156	-3.69188	0	0.000436994
KCNC1	0.222753	3.66229	0	0.00182022
IL1RL1	0.176516	3.11524	0	0.0112922
ZBTB11-AS1	0.199208	3.34751	0	0.00544401
ZSWIM2	-0.204762	-3.49497	0	0.00107943
RGS2	-0.193018	-3.2729	0.00194175	0.00321696
CPSF4	0.162373	2.92497	0.00211416	0.0231923
SRP54-AS1	-0.176886	-2.93066	0.00201613	0.0125006
IKZF2	-0.16077	-2.70121	0	0.0276287
SETBP1	-0.160306	-2.52966	0.0174419	0.0490249
SPARC	0.180441	3.13982	0	0.0104889
H1-4	-0.169058	-2.70504	0.0102249	0.0272385
PFKFB4	-0.153385	-2.59415	0.00978474	0.0397595
CRKL	-0.214147	-3.33813	0	0.00246074
MPP6	-0.183062	-3.16467	0	0.00485576
GHSR	-0.190621	-3.00435	0	0.00927272
ZNF165	0.151179	2.71667	0.00963391	0.0445363
GPR39	-0.157411	-2.74791	0.00410678	0.0235267
DDB1	-0.14744	-2.57686	0.0126316	0.0419947
FDXR	-0.184522	-2.87516	0.0040404	0.0152789
TAAR8	-0.176346	-3.17865	0	0.00456884
DRD4	-0.176299	-2.90943	0	0.0135706
BHMT	0.160388	2.72623	0.00750469	0.0431439
IFNA17	-0.172593	-2.99608	0.0019305	0.00951015
CGAS	-0.198501	-3.29964	0	0.00283001
CFI	0.189238	3.41768	0	0.00405988
RUNX2	0.162603	2.81646	0	0.0324491
SP110	0.163976	2.71442	0	0.0448129
CNOT8	0.194569	3.28266	0	0.00657689
PKN1	-0.186501	-2.79703	0.00408998	0.0199117
APOL1	-0.154017	-2.70778	0.00400802	0.0269735
CHI3L2	-0.202478	-3.65766	0	0.000487727
VSIG10	0.184546	3.13697	0	0.010422
SLC25A28	-0.155922	-2.61959	0.00986193	0.0366593
P3H1	-0.175183	-2.92131	0	0.0129164
KRT19	-0.199514	-3.28694	0	0.00296165
B4GALT4	-0.182988	-2.82786	0.00212314	0.0180147
IL18	-0.163918	-2.91412	0.00200803	0.0133085
E4F1	0.181659	3.04614	0.00193424	0.0145603
MAP3K14	-0.227558	-3.51919	0	0.00094465
DUSP16	-0.159939	-2.72548	0.00788955	0.0253538
RAP1GDS1	-0.223319	-3.9764	0	7.26654e-05
SET	-0.170718	-2.60211	0.00402414	0.0388746
ARHGAP9	-0.14423	-2.6078	0.0137255	0.0382031
GATA3-AS1	0.200908	3.50739	0	0.00289003
CR2	-0.225905	-3.62997	0	0.000562669
PLA2G7	-0.148272	-2.5541	0.0180361	0.0452603
AFF4	-0.17207	-2.86962	0.00193424	0.0156271
MBNL1	0.193342	3.40577	0	0.004141
SLC36A1	-0.174769	-2.81845	0.00626305	0.0185978
LYRM7	-0.158901	-2.70969	0.00398406	0.0267717
LSM7	-0.200131	-3.44238	0	0.00146272
MGP	-0.156307	-2.56129	0.0141988	0.0443227
SLC39A14	-0.160075	-2.75352	0.00389864	0.0230435
CHRFAM7A	0.165781	2.72074	0.00193798	0.0438653
MAMLD1	-0.169957	-2.87818	0.00396825	0.0150842
DLX1	-0.157008	-2.58109	0.00808081	0.0413923
FGB	-0.183355	-2.99554	0	0.00952318
JOSD1	-0.188588	-2.96077	0.00206186	0.0111193
CALM1	-0.153185	-2.69377	0	0.0282367
WDFY4	0.192629	3.24733	0	0.00704564
CCP110	-0.197921	-3.11509	0.00430108	0.00587461
DAPK1	-0.168659	-2.70106	0.00568182	0.0276229
SGPP2	-0.173571	-2.84623	0.00195312	0.0169575
PTPN14	-0.23715	-4.27956	0	4.37338e-05
DDB2	0.212148	3.44988	0	0.0037598
STK35	-0.175331	-3.08195	0	0.00677016
HRAS	0.203581	3.55757	0	0.00269441
C1QB	-0.165458	-2.71461	0.00391389	0.0264016
FBXL4	-0.198169	-3.17493	0	0.00464794
ZNF611	0.170997	2.91821	0	0.0238
OGT	0.207582	3.61439	0	0.0021098
KDM5C	-0.160039	-2.72197	0	0.0257318
ROS1	-0.200897	-3.21816	0.004158	0.00394701
CYP11B2	-0.197366	-3.28326	0.00198807	0.00300187
CHIA	-0.157468	-2.69563	0	0.028115
TRAP1	0.186053	3.05979	0	0.0138194
GSS	-0.158059	-2.90952	0.0060241	0.013589
EVL	-0.161023	-2.81702	0.00194175	0.0186893
ZNF257	-0.165954	-2.97122	0	0.0105597
GGPS1	-0.201492	-3.55431	0	0.000778263
PLD1	-0.215789	-3.77466	0	0.000389891
WIPF1	-0.168901	-2.97599	0	0.0103694
MTOR	-0.149103	-2.60498	0.00194553	0.0384746
VAV3	0.189856	2.96643	0.00198413	0.0193653
PA2G4	0.157552	2.68439	0.00193424	0.0483895
CEACAM7	0.153702	2.68274	0.00821355	0.0482421
HTR2A	-0.178734	-3.01906	0.00200401	0.00883542
HOOK2	0.157421	2.80818	0.00588235	0.0333639
NME9	-0.226578	-4.10023	0	4.92005e-05
KCTD17	0.155162	2.67042	0.00557621	0.0498604
NARS1	-0.168882	-3.05293	0	0.00760915
MRGPRX1	0.193284	3.0034	0	0.0171119
DNPEP	0.157614	2.87579	0.00793651	0.0272601
NINJ1	-0.160488	-2.66039	0	0.0316377
TLE3	0.194496	3.36953	0	0.0049146
EIF4A2	-0.159062	-2.67327	0.00835073	0.0303303
PRKRA	-0.151976	-2.67202	0.00595238	0.0304799
LEP	0.186672	3.13781	0	0.0104422
MTMR3	-0.18584	-3.23444	0	0.00369347
CKMT2	0.20209	3.51758	0	0.00290864
PPP2CA	-0.22866	-4.24642	0	3.93604e-05
PSMB1	-0.23789	-4.14064	0	5.76006e-05
FUS	-0.147124	-2.61737	0.00398406	0.0369636
UBE2Z	-0.168842	-2.98844	0	0.00988521
FCRL6	-0.163739	-2.90187	0.00596421	0.0137643
FNDC4	-0.164717	-2.90511	0.00403226	0.0136447
UGT1A3	-0.178072	-2.94973	0	0.0116388
ZHX1	-0.193976	-3.35921	0	0.00227467
GH1	-0.195043	-3.13529	0	0.00547213
SCML1	-0.173204	-2.76609	0	0.0222829
CHRM4	-0.15605	-2.66953	0.00782779	0.0306542
CDC45	-0.148798	-2.60398	0.0102881	0.0385995
AMPD1	-0.151535	-2.58315	0.0140845	0.0410443
LIF	-0.168765	-2.79428	0.00204499	0.0200966
CDX2	-0.155493	-2.64076	0.00396825	0.0339534
PML	-0.155425	-2.74146	0.00200803	0.0240468
GINS2	-0.154905	-2.5329	0.00656455	0.0485371
MSMO1	-0.200124	-3.22085	0.00199601	0.00391603
GRAP2	-0.183403	-2.77497	0	0.0215461
NDUFA1	-0.191379	-3.22838	0	0.00382488
OXT	-0.170813	-2.87454	0.00204918	0.0153184
GNAQ	-0.183017	-3.08397	0	0.0067056
POPDC2	-0.165164	-2.84292	0	0.0170793
ADAR	-0.20544	-3.48451	0	0.00113428
PVR	-0.171708	-2.86564	0	0.0158863
KCNA10	-0.151182	-2.53083	0.00823045	0.0488298
AREL1	0.147394	2.67361	0.0110701	0.0494643
ZNF385C	0.168431	2.93877	0	0.0218561
ROR2	-0.180297	-3.13543	0	0.00547672
RPS3	-0.200041	-3.21792	0	0.00393604
CLCF1	0.173679	2.90449	0.00574713	0.0245081
PRSS36	-0.2089	-3.54288	0	0.000826569
CBLB	0.205033	3.30969	0	0.00607719
SMOX	-0.154159	-2.71495	0.00833333	0.0263688
CYP2B6	-0.154323	-2.68006	0.00792079	0.0294977
AATF	-0.163789	-2.71428	0.00621118	0.0264064
CLCN7	-0.21607	-3.65638	0	0.000492713
SLC30A10	-0.154123	-2.58497	0.00813008	0.0409756
ZNF559	0.182765	3.03668	0	0.0150986
ELK4	-0.179934	-2.81232	0	0.0189638
SIK2	-0.162477	-2.76826	0.0040568	0.0221548
CHRNA1	-0.187254	-3.10879	0	0.0059805
ADRA2A	-0.209643	-3.30561	0	0.00277113
FTSJ3	-0.186813	-3.41516	0	0.00170505
FUT3	-0.163866	-2.77381	0.00606061	0.0216262
FST	-0.171845	-3.00177	0.00201207	0.00933774
IFNL3	0.166479	2.86993	0.00413223	0.0276271
GEMIN2	-0.148679	-2.60149	0.016129	0.03895
CD200	-0.169895	-3.05103	0.0040404	0.00764421
LINC00886	0.201012	3.5183	0	0.00295217
DHRS3	-0.184767	-2.90593	0.00207039	0.0136883
DICER1-AS1	0.176599	3.00854	0	0.016913
ABCC4	-0.203364	-3.35054	0	0.00231298
ZNF440	0.186928	3.26623	0	0.00706473
DCP1A	0.18079	2.98066	0	0.018486
PELP1	-0.156764	-2.56998	0.0101626	0.0429419
LRMP	0.172937	2.91179	0.00195695	0.0241199
POLRMT	0.154482	2.69654	0.0104603	0.0465857
DGKI	-0.172071	-2.85245	0	0.0166702
RPL7	-0.189919	-3.07743	0	0.0068577
NBN	-0.190163	-3.18244	0	0.00453102
MFAP3	-0.172528	-2.79321	0.00385356	0.0201526
PTPN21	-0.20091	-3.50816	0	0.000973866
ING1	0.167588	2.74979	0.00392927	0.0405258
PARP1	-0.189906	-3.33015	0	0.00252131
TRPM2	-0.199671	-3.24299	0	0.00360551
FBXL14	0.203394	3.53024	0	0.00278842
PBRM1	0.179942	3.08583	0	0.0127399
ZNF70	0.159359	2.67778	0.00604839	0.049031
PCAT19	0.183996	3.30834	0	0.00604739
STAT1	-0.191686	-3.11314	0.00389864	0.00591475
AASS	-0.152065	-2.5467	0.0123203	0.0464019
ZFP3	-0.214494	-3.30746	0	0.00276991
IFIT2	-0.169051	-2.8166	0.00203252	0.0186898
PLPP1	-0.169014	-2.68971	0	0.0285446
GSTZ1	0.19422	3.48926	0	0.00312747
TSBP1	0.175953	3.33407	0	0.00574345
CALM2	-0.162599	-2.69965	0.0019802	0.0276805
CDIPT	0.172146	2.97713	0.00199601	0.0187585
SERPINB5	0.204512	3.54587	0	0.00255038
NCBP2	-0.204636	-3.71662	0	0.000458663
OTC	-0.239685	-4.10255	0	5.02473e-05
FLCN	-0.173631	-2.90674	0	0.0136484
SF3B1	-0.251845	-4.57364	0	0
GZMB	-0.170644	-2.83802	0	0.017278
DUSP6	-0.183259	-3.32738	0	0.00253687
BUD31	-0.192258	-3.39521	0	0.001942
SNW1	-0.183355	-3.14566	0	0.00531222
PHF2	-0.150614	-2.55961	0.0146444	0.0445099
RUNX1T1	-0.154128	-2.57796	0.00377358	0.0418929
SNAPC4	0.174534	2.979	0.00194932	0.0185997
G0S2	-0.165397	-2.79461	0.00793651	0.0201043
IGFBP6	-0.154733	-2.6736	0.00952381	0.030337
IKBKB	-0.161949	-2.59727	0.0149573	0.0394247
OPRL1	-0.194299	-3.26159	0	0.00338058
SLC2A13	-0.176128	-3.09984	0.00207469	0.00621097
MYBBP1A	0.153106	2.84458	0.00203252	0.0299182
ORMDL3	-0.143901	-2.5789	0.00757576	0.0417541
ZNF134	0.192639	2.99909	0	0.0173175
MBD6	-0.16816	-2.89484	0	0.0140845
EXOC1L	0.180974	2.91257	0	0.0241319
AHCY	-0.149185	-2.55643	0.0172745	0.0450325
HBEGF	0.170241	2.81719	0.00392927	0.0324173
CYP1A1	-0.166879	-2.65796	0.00601202	0.0317922
RDH14	-0.1567	-2.74237	0.004158	0.0239951
KNDC1	-0.22695	-3.84138	0	0.000261022
GUCY1B1	0.148731	2.76281	0.0078125	0.0393753
NADSYN1	-0.159998	-2.76396	0.01002	0.0224427
ZBTB7A	0.2387	3.66599	0	0.00185873
ATP5IF1	0.197486	3.12401	0.00198413	0.0109056
GABARAPL1	-0.164605	-2.77593	0.00207469	0.0214522
CEBPD	-0.210437	-3.44672	0	0.00140624
GP9	-0.141743	-2.56986	0.00618557	0.0428805
SNRPD1	-0.1645	-2.93625	0	0.0122125
PLPBP	-0.202036	-3.32624	0	0.0025309
GCA	0.210935	3.54918	0	0.00261712
LRRC4C	0.176324	3.13965	0	0.0104189
GAMT	-0.165135	-2.90675	0.00842105	0.0136705
SLAMF9	0.19811	3.4674	0	0.00345999
QRICH1	0.188227	3.28303	0	0.00663389
CHD3	-0.156115	-2.66616	0.0100604	0.0310185
IL17RA	-0.143955	-2.532	0.027027	0.0486442
B4GALNT1	-0.144834	-2.58244	0.00826446	0.0411573
CYB5R3	-0.181628	-2.82625	0.00197239	0.0180551
KLHL28	-0.153309	-2.58476	0.00801603	0.0409694
GRK6	-0.196342	-3.34998	0	0.00230875
MT-ND1	-0.207936	-3.59236	0	0.000615154
LRRC59	0.164727	2.90353	0	0.0245798
TSSK6	-0.157269	-2.59112	0.00824742	0.0400181
ZNF398	0.201922	3.42802	0	0.00403249
GRM4	-0.23947	-3.54345	0	0.000835856
LARP6	-0.196885	-3.2123	0.002079	0.00408065
DHTKD1	-0.143002	-2.52935	0.0179283	0.0490027
RNASEH2B	-0.155508	-2.71592	0.0020284	0.0262974
POLR3E	-0.159734	-2.69244	0.00413223	0.0283395
ERN2	-0.22623	-3.5939	0	0.00062261
PGAP1	-0.166139	-2.81636	0.00396825	0.0186854
FOLR2	-0.142705	-2.54437	0.014862	0.0466113
TCF25	-0.200479	-3.24947	0	0.00354244
GSTA3	-0.22701	-3.91483	0	0.000184023
USP9X	0.183798	2.88892	0.00202429	0.0261911
CREB3L4	-0.204374	-3.51202	0	0.00095941
FJX1	-0.145853	-2.52546	0.0126582	0.0495081
TSPOAP1	-0.157572	-2.64653	0.00402414	0.0331879
STMN1	-0.210024	-3.41343	0	0.0017028
CYTH1	-0.186203	-2.90457	0	0.0136332
VARS1	-0.162185	-2.70081	0.00207469	0.0276185
DEFB4A	0.17555	3.04098	0	0.0148456
RNASE3	-0.186747	-2.98346	0.00205339	0.010142
EEF2	-0.206733	-3.62691	0	0.000567101
BRD2	-0.175346	-3.08625	0	0.00664876
COL4A4	-0.195641	-3.78779	0	0.000366854
CRIP2	-0.18336	-3.00947	0	0.00906184
ILK	-0.158376	-2.55687	0.01	0.0450244
DPEP3	0.191399	3.3236	0	0.0057429
FGA	0.187908	3.01937	0	0.0162716
SFRP1	-0.24164	-4.10556	0	5.13397e-05
NPRL2	-0.193867	-3.35118	0	0.00232152
OR5W2	-0.18294	-3.12168	0	0.00571762
TAF6L	-0.157919	-2.76381	0.00194175	0.0224037
PDK3	-0.153829	-2.58843	0.00396825	0.0404502
ZNF671	-0.202733	-3.42946	0	0.00162362
ZMYND11	-0.163056	-2.6381	0.00750469	0.0342613
MRPS16	-0.21729	-3.88122	0	0.000230402
SLC25A6	-0.24965	-3.67316	0	0.000458226
PHF20L1	-0.188446	-3.01674	0.0019084	0.00883566
GLI2	-0.179328	-2.98836	0	0.00987351
PCLO	-0.160328	-2.75002	0.00422833	0.0233456
HSP90AA2P	-0.151499	-2.60048	0.00610998	0.0390756
FAM102A	0.171215	2.88097	0.00767754	0.0268402
ADAM10	-0.151974	-2.56198	0.0101215	0.0442313
SRGN	-0.157692	-2.5598	0.00606061	0.0445085
PCK2	-0.214694	-3.16083	0	0.00495472
TGFBR1	-0.182629	-3.17535	0	0.00465379
FANCL	-0.205988	-3.4945	0	0.00107401
ABCB5	-0.180512	-3.0782	0	0.00686175
TAC1	-0.168931	-2.91176	0	0.013433
ORMDL2	0.180483	3.14638	0.00196078	0.0102724
GNG12	0.156516	2.77321	0.00392157	0.0379137
KMT2C	-0.189678	-2.88896	0	0.0144132
S100A12	-0.162114	-2.72908	0.00823045	0.0250067
EVI2A	-0.150397	-2.5963	0.00957854	0.0394702
STXBP1	-0.198158	-3.36148	0	0.00227827
SLC5A3	-0.161811	-2.66955	0	0.0306863
PCDH17	-0.186023	-3.32785	0	0.00254587
HSPB8	0.20563	3.43387	0	0.00394192
CILP	-0.205384	-3.59985	0	0.000612006
RBP1	-0.196993	-3.29785	0	0.00283238
PPP1CA	-0.25164	-4.42503	0	0
PRKACB	-0.212168	-3.22035	0	0.00392163
TFF2	-0.149309	-2.58639	0.00992063	0.0407173
MAFF	-0.145612	-2.54578	0.00622407	0.0465106
P2RY4	-0.167379	-2.75445	0.00408163	0.023006
TPK1	-0.183818	-2.92418	0	0.0127567
HSD11B2	-0.23365	-3.99491	0	7.38008e-05
SAP30	0.188479	3.25638	0	0.00695147
UTS2R	-0.205993	-3.45615	0	0.00134558
RAB33A	-0.1419	-2.58468	0.00612245	0.0409436
AIFM1	-0.165227	-2.81076	0.00400802	0.019083
TUBA8	-0.153827	-2.62062	0.00835073	0.0365463
OR2L13	0.164746	2.88716	0.00195695	0.0263544
APEX1	-0.180467	-3.15198	0	0.00517004
NAB1	-0.157854	-2.62568	0.00785855	0.0357898
NAT1	-0.152198	-2.55014	0.00776699	0.045806
RSU1	0.192923	3.00682	0	0.0169158
SLC1A6	-0.16177	-2.73512	0.00397614	0.0246307
PIK3R1	-0.178083	-2.92459	0.00206612	0.0127544
PSMA1	-0.220027	-4.07618	0	4.54159e-05
ASMTL	0.22343	3.16912	0	0.00921775
ELAC2	-0.152938	-2.69177	0.0141129	0.0283702
CD70	-0.2122	-3.10673	0	0.00602504
LRRC41	-0.150443	-2.52771	0.00978474	0.0491774
ZNF684	-0.215866	-3.44087	0	0.00147734
DLGAP5	-0.177596	-2.87743	0.0078125	0.0151079
ATP1A3	-0.211915	-3.8252	0	0.000289179
PUF60	0.212883	3.84867	0	0.00144918
PCSK9	-0.148231	-2.52183	0.0040404	0.04999
NDUFA2	-0.176924	-3.01211	0.00197239	0.00898992
VAPB	-0.145497	-2.56455	0.0135659	0.0437896
CLNK	-0.15633	-2.54884	0.00204918	0.0459834
NRXN3	-0.179206	-3.06698	0	0.00713621
MFHAS1	-0.191124	-3.32618	0	0.00252208
ACKR1	0.177943	3.15363	0	0.00997708
ENTPD1	-0.173812	-2.60274	0.00393701	0.0387968
TSLP	-0.155221	-2.75724	0.00406504	0.0227939
SIRT6	-0.166671	-2.79945	0.0040568	0.019713
ARHGAP25	0.179243	2.83063	0.00414079	0.0312652
L1CAM	-0.154439	-2.54375	0.00626305	0.0467072
ZNF649	-0.211275	-3.44684	0	0.00140727
SIM2	0.170143	2.87676	0.0040568	0.0271928
GHR	0.170618	2.71235	0.00198807	0.0449136
SOCS5	-0.16312	-2.90487	0.00408998	0.013638
WARS2	-0.25583	-3.86675	0	0.000244306
GYG1	-0.174525	-2.81874	0.00194553	0.0185814
RB1	-0.151291	-2.53753	0.0137795	0.0477191
ZC3H4	0.198807	3.48871	0.00197628	0.00308625
SIPA1L1	-0.158924	-3.0153	0.00596421	0.00884368
LRGUK	-0.150432	-2.52994	0.012931	0.0489982
DDX10	-0.206255	-3.54145	0	0.000822002
ELK3	0.186194	3.03468	0.00383877	0.015223
MAP3K10	0.173084	2.75181	0.00192678	0.0406174
TGFB1	-0.25917	-4.11471	0	5.24806e-05
DDX39B	-0.156946	-2.57286	0.00998004	0.042611
S100B	0.210113	3.34185	0.0019685	0.00558567
NLRC3	-0.160155	-2.85303	0.00421941	0.0166361
FBXW7	-0.21588	-4.03924	0	6.32578e-05
RNF166	-0.172007	-2.61221	0.00587084	0.037674
INAVA	-0.16344	-2.8328	0.0040568	0.0176877
CALY	-0.196092	-3.62074	0	0.000586597
CLEC4C	-0.165388	-2.69815	0.00402414	0.0278279
SPR	-0.160845	-2.88697	0.00445434	0.0144718
STX11	-0.179052	-3.403	0	0.00186262
H19	0.192878	3.14108	0	0.0104823
KHDC4	0.178742	3.10272	0	0.0119073
RPL37A	-0.160129	-2.93762	0	0.0121672
IREB2	0.154864	2.69804	0.00998004	0.0463425
IFI27	-0.171828	-2.98306	0.00394477	0.010133
CDK5R2	-0.177027	-2.8938	0	0.0141016
DALRD3	-0.159169	-2.8108	0	0.0190958
ZNF136	-0.161018	-2.7543	0.00197628	0.0229983
ADAM30	-0.175815	-2.90201	0	0.0137749
VGLL3	-0.1672	-2.60427	0.00197239	0.0385766
BMF	-0.187194	-3.18106	0.0019802	0.00453456
KSR2	-0.170443	-2.78325	0.00200803	0.0209288
ADGRD1	-0.160436	-2.80105	0.00575816	0.019612
CD3E	0.169395	2.79579	0.00215054	0.0348599
ASPHD1	-0.164054	-2.80184	0.00397614	0.0196179
IRF5	-0.169708	-2.82079	0.00200401	0.0184486
ZNF668	-0.185107	-3.17325	0	0.00468729
PDS5A	-0.165033	-2.7977	0.00189036	0.019864
SRSF8	-0.159259	-2.56673	0.0163934	0.0433721
C10orf55	0.180335	3.01335	0	0.0166703
CDC37	-0.150055	-2.6927	0.0103093	0.0283395
H2AC12	-0.155056	-2.52595	0.0123711	0.049437
GOLGA5	0.170259	2.96845	0.00383142	0.019374
UBC	-0.170379	-2.86407	0	0.0159734
AKTIP	-0.192609	-3.46301	0	0.0012806
PSMA3	-0.17383	-2.68954	0.00401606	0.0285342
CCNC	-0.192559	-3.37303	0	0.00214823
ACD	0.184927	3.23011	0	0.00743087
CTHRC1	-0.14974	-2.53259	0.00203666	0.0485694
PSG9	-0.152911	-2.63728	0.0114068	0.0343354
PTPN2	-0.202434	-3.53315	0	0.000885609
ZFP36L1	0.163856	2.80152	0	0.0341508
PMF1	-0.153635	-2.76389	0.0100604	0.0224224
IL17F	0.166963	2.88893	0.00192678	0.0262951
ERGIC1	0.148164	2.66999	0.00626305	0.0495995
PSEN1	-0.171552	-2.72643	0.00189394	0.0252653
KBTBD8	-0.147144	-2.68922	0.00399202	0.0285274
MYC	0.22011	4.16988	0	0.000273033
PLA2G2E	-0.154262	-2.68797	0.010101	0.0286499
DBH	-0.170854	-2.7908	0	0.020297
HTR1D	-0.158509	-2.76203	0.00195312	0.0224297
KCNA3	0.18185	3.2623	0	0.00720807
NOP10	0.167691	2.83477	0.002079	0.0311376
GMDS	-0.163372	-2.83953	0.00421053	0.0172617
PMVK	-0.193396	-3.01107	0	0.00901997
ARRDC5	-0.150273	-2.66865	0.0152091	0.0307603
COL4A2	-0.187072	-3.19963	0	0.00424148
IL21	-0.171372	-2.59715	0.00639659	0.0394142
ALDOA	0.187906	3.3611	0	0.00511937
ITFG1	-0.181436	-3.05484	0	0.00755092
GRK1	0.214517	3.96194	0	0.00109213
DMAC2L	-0.183587	-3.13353	0	0.00548075
RAVER1	-0.150302	-2.58782	0.0102669	0.0405288
RPL23	-0.25818	-4.84495	0	0
PRPF4B	-0.193515	-3.55245	0	0.000780537
YES1	-0.173777	-2.75175	0.00198413	0.0232002
SATB1	-0.25308	-4.30112	0	0
DUOX2	-0.173366	-2.94276	0.00584795	0.0119555
ZNF335	-0.149763	-2.65367	0.0178218	0.0322779
FOXJ2	0.195028	3.20356	0	0.00804319
LPAR3	-0.183923	-2.85373	0	0.0165761
GANC	-0.156495	-2.88611	0.00746269	0.0145149
ARHGEF25	-0.221143	-3.86933	0	0.000236162
SLC5A11	-0.181198	-3.02474	0	0.00868258
PCSK7	-0.233668	-3.92151	0	0.000157442
EPHA6	-0.156661	-2.68056	0.00760456	0.0294475
SLC15A1	-0.24361	-3.61069	0	0.0006203
GCFC2	-0.20485	-3.26814	0	0.00329955
PAK3	-0.156212	-2.5846	0.00402414	0.0409221
NUCKS1	-0.193305	-3.3134	0	0.00270418
RBM15B	-0.150574	-2.56693	0.0139165	0.0433686
TRPC6	-0.153061	-2.76378	0.00200401	0.0223792
HMGB1	-0.17491	-2.73137	0.0021692	0.0248679
ZXDC	-0.22659	-3.68284	0	0.000457679
FAM220A	0.169216	2.77135	0.00390625	0.0380535
RETREG1	-0.152445	-2.51989	0.00608519	0.0499759
MMP19	-0.164961	-2.78296	0.00399202	0.0209426
MXI1	-0.175278	-2.95885	0	0.0111845
SOD2	-0.160013	-2.78247	0.00581395	0.0209375
NR0B1	-0.178858	-2.83829	0.00395257	0.0173048
FOXD4L3	-0.164469	-2.69016	0.00399202	0.0285489
TCEAL3	-0.186946	-3.16856	0.0020202	0.00477665
CCR8	-0.177994	-3.17425	0	0.00465414
TUBA1B	-0.140235	-2.56059	0.0123203	0.0444308
CSNK1G3	-0.240348	-3.76723	0	0.000386448
SH3RF2	0.164353	2.82402	0.00194175	0.0320167
BCKDHA	0.166028	2.97669	0	0.0187436
CALCR	-0.155118	-2.63615	0.00980392	0.0343854
IRF3	-0.166175	-2.67699	0.00416667	0.0299373
NIPBL	0.172189	3.01107	0	0.0167295
PRKCQ	-0.162135	-2.5415	0.0135397	0.0470505
TXNRD1	-0.154381	-2.68817	0.00578035	0.0286439
ICAM1	-0.188688	-2.89512	0	0.0140881
STK3	-0.222258	-3.44777	0	0.00139748
SYNE2	-0.216184	-3.6491	0	0.00050725
SERPINB2	0.233803	3.75208	0	0.00199655
UBE3C	0.202026	3.28061	0	0.00657665
UGCG	0.20467	3.51558	0	0.0028267
CABIN1	-0.187092	-3.13658	0.00197239	0.00545316
PMM1	-0.183176	-2.7965	0.0019685	0.0199486
RPL19	-0.22669	-3.96768	0	6.94596e-05
SLC1A3	-0.197274	-3.33342	0	0.00251509
OBSL1	-0.178542	-2.84859	0	0.0168639
RASGEF1B	-0.145723	-2.5263	0.0169492	0.0493938
ITGAE	-0.165368	-2.82733	0.00943396	0.0180387
LAMB2	0.166718	2.77149	0	0.0381448
IQGAP1	-0.196081	-3.19871	0	0.00423464
RUVBL1	-0.174472	-3.01846	0	0.0088047
NCBP2AS2	0.214661	3.51602	0	0.00288323
HIF3A	0.167356	2.88469	0	0.0264985
KMT5C	0.182985	3.07955	0	0.0130333
WDR4	-0.199693	-3.53531	0	0.000871091
PPP2R2A	-0.192969	-3.2195	0	0.00393383
NFKB1	-0.174829	-3.08514	0	0.00669042
KLHL7	-0.166615	-2.89531	0.00570342	0.0140954
CYB561D1	0.15177	2.68933	0.00389864	0.0476218
WDR87	0.154526	2.71055	0.00392927	0.045113
ECD	0.198791	3.24434	0	0.0071241
RPF1	0.26787	3.99667	0	0.00128716
SLC66A1L	-0.160595	-2.56963	0.00436681	0.0428812
GP6	0.170716	3.0242	0.0041841	0.01587
KDM6A	-0.144162	-2.52276	0.00618557	0.0498645
COMMD7	-0.1778	-2.85661	0.00205761	0.0163555
MAPK4	-0.220767	-3.47748	0	0.0011527
RAMP1	0.165522	2.70438	0.00584795	0.0458147
IL10RB	-0.200973	-3.18769	0	0.00443344
RPL22	-0.187605	-3.18848	0.00208333	0.00442959
PLEKHM2	-0.162641	-2.75846	0.00421053	0.0226964
CD2BP2	-0.166495	-2.66717	0.00614754	0.0309452
CATSPER3	-0.177465	-3.22497	0	0.00386632
SLITRK6	-0.161933	-2.68991	0.00614754	0.0285563
LINC01873	0.155876	2.78824	0.00594059	0.0357006
CAT	-0.172621	-3.12727	0	0.00559722
NDUFV2	-0.170177	-2.71713	0.00619835	0.0262424
HSP90AA1	-0.157173	-2.87847	0	0.0150783
P4HB	-0.213361	-3.60289	0	0.000612273
ADAM8	0.171773	2.88513	0	0.0265494
GADL1	-0.203626	-3.36465	0	0.00223611
EIF4E3	0.18792	3.2442	0	0.00707156
CYP2C8	-0.156818	-2.7489	0.00408998	0.0234496
CD180	-0.162745	-2.59223	0.00379507	0.0400043
MXRA8	-0.162756	-2.89415	0.00583658	0.0141143
DRP2	-0.179282	-3.0277	0	0.00856323
AFP	-0.201806	-3.20543	0	0.00412493
FKBP4	-0.194844	-3.20653	0	0.00410897
ISLR2	-0.168111	-2.93311	0	0.0123584
MMAA	-0.154003	-2.71738	0.00381679	0.026236
XIAP	-0.16521	-2.81585	0.004158	0.0187173
ERCC6L	-0.187946	-3.1888	0	0.00443812
MAP3K5	0.157876	2.69887	0.00371058	0.046425
NAB2	-0.145335	-2.59851	0.0158103	0.0392648
ARHGAP24	-0.182344	-3.12208	0	0.00572261
CLEC7A	-0.157114	-2.71356	0.00401606	0.0264589
CD83	-0.222189	-3.3269	0.002	0.00252321
MYBL2	-0.16414	-2.69529	0.00202429	0.0281013
STK16	-0.24348	-3.86841	0	0.000233416
OSMR	-0.195064	-3.13347	0	0.00546786
EXTL2	0.157646	2.74674	0.00213675	0.0404201
ABCA1	0.172593	2.74489	0	0.0406739
DUSP1	-0.201449	-3.71019	0	0.000451205
DROSHA	-0.177032	-2.75556	0.00199601	0.0229393
HAPLN1	0.147088	2.74464	0.00606061	0.0406149
FFAR1	0.182231	3.25289	0	0.00694116
STIL	-0.178551	-2.98521	0	0.010063
MAGI1	-0.210386	-3.60604	0	0.000623825
TXNDC12	-0.146471	-2.54151	0.00632911	0.0470903
TGFBR3	-0.156952	-2.55135	0	0.0455958
FRMD6	-0.225393	-3.99866	0	7.61814e-05
AKR7A2	-0.155473	-2.57038	0.0190275	0.0428943
GPX7	-0.183331	-3.07802	0.00199203	0.00684971
LASP1	0.165779	2.96063	0.00191939	0.019823
CCM2L	-0.163942	-2.52858	0.0179283	0.0490912
POLR3C	0.200509	3.33213	0	0.0057337
HMGB2	0.16326	2.79107	0.00377358	0.0355191
ATR	-0.157244	-2.96846	0.00203252	0.0107285
FCN1	-0.210171	-3.64454	0	0.000508405
RNASEL	-0.202107	-3.23922	0	0.00363968
ICMT	0.200666	3.5372	0	0.00274853
GLRA3	-0.185006	-3.14283	0	0.00536655
TPR	-0.153134	-2.76203	0.010142	0.0224025
CRELD2	0.181443	3.16115	0	0.00955425
CST3	-0.204276	-3.73403	0	0.000447894
ARSI	-0.161151	-2.5512	0.00785855	0.0455816
TOP2A	0.163927	2.83079	0.00414079	0.0313357
MBTPS1	-0.176413	-2.96012	0	0.0111393
PARP4	-0.204874	-3.50218	0	0.00101732
ESRG	0.199214	3.21762	0	0.00771477
STAB1	-0.170404	-2.97468	0	0.0104022
ZNF524	-0.176743	-2.84263	0	0.0170719
LRCH1	0.197641	3.40479	0	0.0040955
GTF3C2	-0.187049	-3.29526	0	0.00285655
MLXIP	-0.165425	-2.82005	0.00393701	0.0184754
MECOM	-0.208993	-3.52036	0	0.000949648
ACY1	0.180191	3.2197	0	0.00773025
CEBPA	0.219343	3.49889	0	0.00297303
JAK2	-0.158177	-2.55301	0.00373832	0.0453993
EFHC1	0.197364	3.22655	0	0.00758642
CERS6	-0.198403	-3.45372	0	0.00135575
DGKA	-0.148932	-2.65875	0.0102459	0.0317603
RPS27A	-0.159177	-2.79893	0.00625	0.0197502
CRYZ	-0.189997	-2.89194	0.00411523	0.0142341
GRIK2	-0.28852	-5.01071	0	0
AAMP	-0.183833	-2.83151	0.00207469	0.0177301
MBOAT7	-0.168982	-2.99778	0	0.00945972
GSTA4	-0.177268	-2.82039	0.00211864	0.01847
SAFB	0.15728	2.78327	0.00204499	0.0365576
CHRNA7	-0.156622	-2.6582	0.004	0.0318163
MPEG1	0.151121	2.67149	0.012987	0.0497109
RSBN1L	-0.181459	-3.02051	0	0.00881797
SMAD4	-0.191756	-2.91402	0	0.0132924
REEP5	-0.200807	-3.3922	0	0.00195512
NUAK2	-0.23459	-3.69986	0	0.000443985
PPP1CC	-0.231262	-3.86331	0	0.000236162
TICAM2	-0.153809	-2.54567	0.0123457	0.0464855
VN1R2	0.189807	3.09004	0	0.0126761
PLK3	-0.175605	-3.21838	0.00403226	0.00395473
DKK1	-0.169257	-2.87664	0.00404858	0.0151621
ACACB	-0.163176	-2.79225	0.00203666	0.0202252
CEBPB	0.194044	3.07955	0.0019305	0.0129571
DYRK4	0.181081	2.86102	0.00613497	0.0286183
USP1	-0.148887	-2.59192	0.0162933	0.0400243
PYGL	0.209471	3.54846	0	0.00259381
IL12RB2	-0.167704	-2.5994	0.00401606	0.0391714
CCL20	-0.192869	-3.20649	0	0.0041011
KAT2A	0.154515	2.69946	0.0038835	0.0465148
CSRP1	-0.159448	-2.62801	0.015873	0.0355256
TLR5	-0.170279	-2.66344	0.00202429	0.0313099
ARHGEF5	-0.188211	-2.95822	0	0.0111939
INSIG1	-0.14325	-2.52174	0.0197628	0.0499699
NUDT6	-0.215747	-3.26508	0	0.00333515
PDHA1	-0.21975	-3.57733	0	0.00065292
HSD17B7	0.170501	2.67705	0.00380228	0.0491111
USP16	-0.200988	-3.4171	0	0.00168176
FURIN	-0.178224	-2.73875	0.00407332	0.0243178
XCR1	-0.214682	-3.66422	0	0.000477534
IL4	-0.21399	-3.48178	0	0.00112947
PIGU	0.159812	2.86369	0.002	0.0283125
KCNH2	-0.175	-3.04102	0	0.00799829
SKAP2	0.163201	2.6723	0.00406504	0.0496617
ATP6V0C	-0.154253	-2.65991	0.00606061	0.0316697
ZNF569	0.182096	3.06891	0	0.0133848
SP2	-0.188554	-3.23305	0	0.00373068
FN1	-0.16853	-2.88229	0.00408163	0.014799
SHC1	-0.148926	-2.57282	0.0180723	0.042582
ZNF80	-0.182495	-3.22398	0	0.00388558
ANP32E	0.209825	3.72707	0	0.00185375
ATP1B4	-0.225578	-4.08164	0	4.63064e-05
ERO1A	-0.168055	-2.8603	0.00396825	0.0161331
PTP4A1	-0.166785	-2.5427	0.0019685	0.0468689
NRIP1	0.18454	2.96743	0	0.0193904
ZFX	-0.1975	-3.12751	0	0.00560474
SPTAN1	-0.193544	-2.86171	0	0.0160455
UQCRFS1	-0.154885	-2.5235	0.00380952	0.0497205
ALPG	-0.177358	-2.84779	0	0.0169036
GPR78	-0.163257	-2.73357	0.00833333	0.0247122
BRF2	-0.198122	-3.33789	0	0.00246038
IRF4	-0.198196	-3.40232	0	0.00186962
HAL	-0.191124	-3.09425	0	0.00641825
RFX2	-0.21933	-3.65173	0	0.000502473
LINC01399	0.17701	2.85457	0	0.0292032
GABRG1	0.156214	2.67558	0.0103306	0.0492458
HCAR2	-0.185589	-3.14158	0	0.00538781
PIGK	-0.188524	-3.22527	0	0.00386725
CD53	-0.154396	-2.7538	0.00194932	0.0230244
GPR35	0.194358	3.1228	0.0020284	0.0109352
ERI1	0.161833	2.72838	0.00392157	0.0427602
PRDM5	-0.169356	-2.79533	0.0019802	0.0200616
WDR37	-0.171759	-2.89798	0.00410678	0.0139792
PABPC1	-0.158558	-2.74704	0.00811359	0.0235326
CHST2	0.17808	2.74692	0	0.0406327
FASLG	-0.24479	-3.679	0	0.000456223
BEST1	-0.22524	-3.72088	0	0.000466371
FSD1	-0.150141	-2.52127	0.00776699	0.0499623
DDX49	-0.23859	-4.15957	0	5.90406e-05
LTK	-0.185056	-2.88735	0	0.0144631
ANXA5	0.223618	3.8921	0	0.00131056
MLKL	-0.193366	-3.15799	0	0.00498857
SH3BGRL2	0.185262	3.25759	0	0.00698817
TEAD1	-0.25065	-4.12453	0	5.36733e-05
DRD3	-0.164722	-3.0128	0.00428266	0.00897778
KCNMB2	-0.25454	-4.02909	0	6.2148e-05
PKD2	-0.143119	-2.5962	0.0104603	0.0394509
NLRP3	-0.150924	-2.82228	0.00804829	0.018363
MED28	0.186857	3.21278	0	0.00778457
ZSCAN1	-0.195093	-3.53238	0	0.000876087
MAPKAP1	0.164897	2.72112	0.00408998	0.0439033
CAND2	-0.21021	-3.77183	0	0.000382671
AURKAIP1	-0.217435	-3.79233	0	0.000370451
CDC25A	-0.25323	-4.01667	0	6.00413e-05
HPS6	-0.184022	-2.83157	0	0.0177497
ATP9B	-0.165749	-2.81727	0.010395	0.0186906
PBX2	-0.26308	-4.42947	0	0
PPT1	-0.194275	-2.96705	0	0.0107852
RPS9	-0.260973	-4.80109	0	0
ZFP69B	0.161393	2.69432	0.00206186	0.0470373
SLC47A1	-0.141332	-2.57309	0.015625	0.0426058
STX1B	-0.215688	-3.4841	0	0.00112872
TP53RK	-0.24086	-3.95525	0	0.000102679
RIPK2	-0.152182	-2.60022	0.0120482	0.0391046
FASN	-0.23352	-3.80077	0	0.000354244
TRPC7	0.166672	2.8196	0	0.0322556
LIN28A	-0.198658	-3.42244	0	0.00167499
LINC00667	0.169704	2.81988	0.0040404	0.0323133
SPAAR	0.155919	2.73264	0	0.0421824
LDHAL6B	-0.233279	-4.0579	0	4.4559e-05
OGFOD1	-0.18969	-3.04308	0	0.00796334
KCNE4	-0.20528	-3.40651	0	0.0017861
TRPA1	0.16932	2.84423	0	0.0298836
DDX51	-0.148232	-2.55202	0.00387597	0.0455409
ST3GAL5	-0.236878	-4.20862	0	6.94596e-05
OBI1	-0.220374	-3.6108	0	0.000624251
FFAR3	-0.151209	-2.7008	0.0123203	0.0275921
EIF4EBP2	0.2667	4.57763	0	0
SETD1A	-0.204476	-3.59332	0	0.00061886
APOE	0.199418	3.45954	0	0.00363736
DBI	-0.202255	-3.2429	0	0.00359484
FUT2	-0.191781	-3.30403	0	0.00278957
SNRPA1	-0.15551	-2.60565	0	0.0384443
ZNF790-AS1	0.171678	2.82598	0.00393701	0.0318064
DDIT3	0.170399	2.9312	0.00194175	0.0225559
ADRA1B	-0.1691	-2.87085	0	0.0155391
USP2	-0.196593	-3.36598	0	0.00221694
DNAJC5B	-0.179349	-2.92668	0	0.0127032
RPL37	-0.25526	-4.58626	0	0
DMRT1	-0.16558	-2.82675	0.00614754	0.0180674
TNFRSF17	-0.210775	-3.41315	0	0.00170338
HK2	-0.198739	-3.49956	0	0.0010302
SNU13	-0.24189	-4.42519	0	0
MGRN1	-0.174198	-2.99803	0.00394477	0.00945533
PPP1R16B	-0.170078	-2.69559	0	0.0280946
TLK2	0.186523	3.24042	0	0.0072162
CILP2	0.191909	3.37615	0	0.00486071
KRT25	-0.171926	-2.72483	0	0.0254164
S100A2	-0.212325	-3.42524	0	0.00166888
TIMP4	-0.198266	-3.01769	0	0.00881855
TOMM22	-0.182624	-3.24869	0	0.00355666
SLIRP	-0.169434	-2.7881	0	0.020505
MIF-AS1	-0.16631	-2.75352	0	0.023016
TBC1D7	-0.159652	-2.92081	0.00413223	0.0129263
RETREG3	-0.177222	-2.89973	0.00203252	0.0138961
SPHK1	0.234892	3.73687	0	0.00192729
ZNF607	-0.202597	-3.4938	0	0.00108044
ESRRA	-0.195126	-2.94496	0	0.0118595
EHD1	-0.168898	-2.64555	0.008	0.0332099
CTNNAL1	-0.22465	-3.27954	0	0.00305869
CSF2RB	-0.171944	-3.00101	0	0.00935788
INSC	-0.152188	-2.56288	0.00826446	0.0440784
GABRA5	0.206768	3.85732	0	0.00156994
COX6C	0.170081	2.98825	0	0.0181033
LPXN	-0.199969	-2.92825	0	0.0126812
MAP2K4	-0.213444	-3.2556	0	0.00349857
POLR3F	-0.159574	-2.70813	0.00770713	0.0269522
IFNA5	-0.149181	-2.52476	0.0152381	0.0495393
CHRNE	0.152882	2.70956	0.00790514	0.0450793
FAT1	-0.179982	-2.90859	0.0060241	0.0135842
PAK4	-0.152162	-2.60756	0.0142566	0.0381864
ZNF202	-0.160306	-2.67113	0.0019305	0.0305411
SOAT1	-0.184664	-2.90559	0.00408998	0.0136306
BRD7	-0.169861	-3.06813	0.00188679	0.00713911
REG1A	0.174604	2.92364	0.00603622	0.0232589
ACSL4	0.184701	3.05854	0	0.0137799
DNAJB6	-0.181136	-3.1866	0	0.00444108
ZNF831	-0.193533	-3.23719	0	0.00365983
SLC16A14	0.175176	2.95526	0	0.020138
PPIB	-0.169662	-2.80602	0	0.0194592
DSCAML1	-0.167212	-3.04126	0.00205339	0.00799301
SULT1E1	-0.201226	-3.35089	0	0.00231279
ABCF2	-0.203944	-3.63719	0	0.000525704
FIS1	0.197721	3.32508	0	0.00579018
RASGRP3	-0.158528	-2.64813	0.00592885	0.0329565
ZNF354A	0.182541	3.26062	0	0.00713458
SLC2A5	-0.173695	-2.8706	0	0.0155423

## Sheet: Therapeutic targets
The potential therapeutic targets of XKA for treating type 2 diabetes
Target name	Model_NETS	Model_FDR	XKA_NETS	XKA_FDR
AAK1	-2.89464	0.0140902	3.56823	0.000577793
ABCA1	2.74489	0.0406739	-2.60014	0.0405006
ABCA7	3.07325	0.0132044	-2.57303	0.0447137
ABCC4	-3.35054	0.00231298	2.57944	0.0353291
ABL2	-2.86215	0.016065	2.75291	0.0184827
ACLY	-3.76042	0.000411176	3.20851	0.00303759
ACSL4	3.05854	0.0137799	-3.85553	0.000396735
ACVR1	-4.19008	6.38277e-05	4.52252	0
ACY1	3.2197	0.00773025	-4.72197	0
ADAR	-3.48451	0.00113428	4.21651	3.73619e-05
ADARB2	-3.63041	0.000558492	2.83045	0.0137574
ADGRF5	3.19386	0.0082088	-3.98349	0.000112234
ADGRG5	-3.4874	0.0011282	3.54797	0.000621141
ADRA2A	-3.30561	0.00277113	2.5134	0.0451351
AFF4	-2.86962	0.0156271	2.85332	0.0125743
AFP	-3.20543	0.00412493	3.04745	0.00572352
AHCY	-2.55643	0.0450325	3.34767	0.00174112
AIFM1	-2.81076	0.019083	2.8379	0.0133539
AK2	-3.09229	0.00646488	3.99376	0.000139356
AKAP1	-3.3205	0.00261086	3.30346	0.00208772
AKAP13	-2.75787	0.0227502	3.03432	0.00610288
AKAP8L	-2.80515	0.0194811	2.86057	0.0122201
AKR1A1	3.25554	0.00691923	-3.45373	0.00155715
AKT2	-3.38355	0.00203042	3.53775	0.000694649
ALDH1A3	-2.76888	0.0221018	3.61813	0.000454163
AMHR2	3.45451	0.0036723	-2.99635	0.00947367
ANP32E	3.72707	0.00185375	-3.16595	0.00495651
ANPEP	-3.71132	0.000454903	4.26279	2.07958e-05
ANXA5	3.8921	0.00131056	-2.6572	0.0329734
ANXA9	-2.89023	0.0143516	2.91499	0.00983435
APC	-2.92702	0.0127007	3.56112	0.00057984
APCS	-3.25071	0.00356764	3.16975	0.00353273
APEX1	-3.15198	0.00517004	3.36565	0.00159499
AQP9	2.82288	0.0318908	-3.56156	0.000865518
AR	-3.2495	0.00355317	2.81975	0.0142397
ARF6	-3.60337	0.000616076	3.7289	0.00029437
ARFRP1	-3.68093	0.000454159	3.1734	0.00347352
ARHGAP24	-3.12208	0.00572261	3.60226	0.000502935
ARHGAP26	3.02732	0.0156701	-3.40045	0.0019641
ARHGEF5	-2.95822	0.0111939	3.18371	0.00334769
ARL1	-2.85009	0.0168509	2.66504	0.0257464
ARL17A	-3.34022	0.00245713	3.50273	0.000812801
ARPC1A	-2.77699	0.021352	2.95138	0.00854492
ARRDC5	-2.66865	0.0307603	3.28053	0.00230759
ASMTL	3.16912	0.00921775	-2.71001	0.0281375
ASPHD1	-2.80184	0.0196179	3.28826	0.00224128
ATG16L1	2.81937	0.0321672	-2.68396	0.0302468
ATG7	-3.24777	0.00355658	3.21786	0.00296271
ATP1A2	-3.95364	0.000101212	4.04607	0.000132261
ATP1A3	-3.8252	0.000289179	4.40415	0
ATP1A4	-3.91007	0.000179364	4.06515	9.05898e-05
ATP1B1	-4.0221	6.10765e-05	5.47699	0
ATP1B3	-4.0526	4.37338e-05	4.47747	0
ATP1B4	-4.08164	4.63064e-05	4.61078	0
ATP2A2	-3.907	0.000191882	3.57583	0.000551088
ATP5IF1	3.12401	0.0109056	-2.64022	0.0353903
ATP6AP1	-3.12975	0.00555644	3.32578	0.00186639
ATP6V1A	-2.77883	0.0212546	3.26038	0.0024746
ATP9B	-2.81727	0.0186906	3.44574	0.0010833
ATR	-2.96846	0.0107285	3.63437	0.000432792
ATXN7L2	2.93422	0.0223778	-3.6382	0.000634368
AURKAIP1	-3.79233	0.000370451	2.67572	0.0247457
B4GALNT1	-2.58244	0.0411573	2.81342	0.0146437
BCKDHA	2.97669	0.0187436	-2.75931	0.0237338
BCL7C	-4.41098	0	3.73924	0.000275544
BCLAF1	-3.19918	0.00423648	3.55314	0.00061232
BEND3	2.98222	0.0184375	-2.79554	0.0206495
BEST1	-3.72088	0.000466371	3.36386	0.00163666
BHLHE40	-2.71158	0.0266224	2.71787	0.0209996
BID	-2.77228	0.0217475	3.0605	0.00546541
BLM	-3.76956	0.00037916	3.81532	0.00022375
BMF	-3.18106	0.00453456	3.12507	0.00421684
BMPR1B	-2.86537	0.015882	3.71213	0.00034275
BRD2	-3.08625	0.00664876	3.08927	0.00491547
BRD8	2.90735	0.0244797	-3.83715	0.000429418
BRF2	-3.33789	0.00246038	2.89193	0.0107483
BTG1	2.77694	0.0375247	-2.63034	0.0367035
BTK	-3.07071	0.00709232	3.44923	0.00106417
BUD31	-3.39521	0.001942	4.23382	3.80061e-05
C10orf55	3.01335	0.0166703	-4.8421	0
C1orf61	-3.39465	0.00193886	2.70615	0.0219205
C1QB	-2.71461	0.0264016	2.6551	0.0268692
C3orf62	-2.52675	0.0493734	3.17766	0.00342774
C5orf58	-2.93811	0.0121807	2.52565	0.0432913
CABIN1	-3.13658	0.00545316	2.98513	0.00749125
CAD	-3.86259	0.000231029	2.98142	0.00760629
CALCR	-2.63615	0.0343854	2.50693	0.0462411
CALM2	-2.69965	0.0276805	2.84983	0.0126626
CALU	-3.91647	0.000186444	3.76229	0.000275544
CALY	-3.62074	0.000586597	2.92176	0.00959635
CAMK2B	-3.36978	0.00218686	3.40711	0.00128826
CAMK2G	-3.10925	0.00599673	2.72584	0.0203968
CAND2	-3.77183	0.000382671	4.79868	0
CANX	-2.73875	0.0242894	2.99521	0.00721245
CAPSL	2.83926	0.0305926	-2.7352	0.0257707
CASK	-2.64735	0.0330699	2.92834	0.0093847
CASP8	3.17334	0.00907399	-3.41664	0.00177952
CAT	-3.12727	0.00559722	2.92789	0.00938466
CCDC116	-3.3304	0.00253031	3.14985	0.00382985
CCL20	-3.20649	0.0041011	2.53747	0.041612
CCNA1	-3.12676	0.00560886	3.33891	0.00180757
CD70	-3.10673	0.00602504	2.93587	0.00906018
CD83	-3.3269	0.00252321	2.96308	0.00814956
CDC25A	-4.01667	6.00413e-05	3.23902	0.00275031
CDC37	-2.6927	0.0283395	2.78542	0.0163262
CDC45	-2.60398	0.0385995	2.94319	0.00880382
CDK11B	-4.58926	0	3.708	0.000340673
CDK19	-2.60913	0.0380124	2.52164	0.0438111
CDX2	-2.64076	0.0339534	3.41679	0.00125546
CEBPB	3.07955	0.0129571	-3.02605	0.00849067
CERK	3.63422	0.00198169	-3.12708	0.00574078
CERS3	-2.66057	0.0316874	3.14911	0.00383097
CERS6	-3.45372	0.00135575	3.19943	0.00313967
CES2	-4.26856	4.21719e-05	4.24625	1.96817e-05
CFHR5	3.55312	0.00273033	-4.25324	6.90672e-05
CGAS	-3.29964	0.00283001	4.23949	3.86728e-05
CHRAC1	-2.97283	0.0104959	2.65887	0.0263758
CIITA	3.60981	0.00207184	-3.0069	0.00917752
CLCF1	2.90449	0.0245081	-3.4286	0.00177287
CLDN11	-3.94729	9.9787e-05	3.57379	0.000560929
CLEC7A	-2.71356	0.0264589	3.23069	0.00281279
CLIC3	-2.63884	0.0342057	2.91015	0.00998551
CLOCK	-2.5517	0.0455642	2.82669	0.01387
CMTM7	-2.55554	0.0450792	3.53939	0.000688279
COL4A4	-3.78779	0.000366854	3.06151	0.00545796
COMMD7	-2.85661	0.0163555	2.77299	0.0171187
COQ6	2.90669	0.0244697	-2.68743	0.0301067
COX6C	2.98825	0.0181033	-2.56866	0.0453253
CP	-3.76165	0.00041488	3.57142	0.000568233
CPD	-3.26363	0.00334318	2.70079	0.0223604
CPSF4	2.92497	0.0231923	-2.78294	0.0217975
CR2	-3.62997	0.000562669	3.47588	0.000923122
CRHR1	-2.63666	0.0343328	3.43329	0.00115396
CRIP2	-3.00947	0.00906184	3.31127	0.00202658
CRKL	-3.33813	0.00246074	2.72659	0.0203378
CRTAP	-3.65178	0.000506062	3.25137	0.00256568
CSF3R	2.70539	0.0458122	-2.75009	0.0245763
CTDSP1	-3.44912	0.00137671	3.19338	0.00321835
CTRB1	-2.57742	0.0419275	2.99742	0.00715263
CXADR	3.43396	0.00399148	-2.89619	0.0137674
CYB561D1	2.68933	0.0476218	-2.90807	0.0133043
DALRD3	-2.8108	0.0190958	3.07317	0.00521535
DANCR	3.20102	0.00803324	-2.68414	0.0302635
DAPK1	-2.70106	0.0276229	3.02534	0.00632085
DBH	-2.7908	0.020297	2.69302	0.023129
DBI	-3.2429	0.00359484	2.66833	0.0254008
DDB1	-2.57686	0.0419947	2.65194	0.0272227
DDOST	-3.12553	0.00561838	2.51128	0.0454795
DDX49	-4.15957	5.90406e-05	4.07591	9.31416e-05
DEFB4A	3.04098	0.0148456	-3.65977	0.000580977
DGKE	-2.96209	0.0110636	2.76749	0.0175038
DIPK1A	-2.54581	0.0465378	2.90094	0.0103548
DLGAP5	-2.87743	0.0151079	3.49718	0.000822457
DLX1	-2.58109	0.0413923	2.90006	0.010398
DLX2	-2.59374	0.0397953	2.57645	0.0356881
DLX6	3.31955	0.0057607	-3.10055	0.0063384
DMBT1	2.72401	0.0435276	-2.87586	0.0148886
DMRT1	-2.82675	0.0180674	2.97064	0.00796788
DOCK7	-2.94327	0.0119434	3.97363	0.00012762
DPEP3	3.3236	0.0057429	-3.80374	0.00049129
DR1	2.85179	0.0292431	-2.75834	0.0237534
DRD4	-2.90943	0.0135706	2.90578	0.0101923
DROSHA	-2.75556	0.0229393	4.10196	9.72508e-05
DSCAML1	-3.04126	0.00799301	2.62696	0.029639
DSE	-3.55509	0.00078271	3.16645	0.00356172
DUOX2	-2.94276	0.0119555	2.69457	0.0230053
DUOXA1	3.40883	0.00413011	-3.16732	0.00493679
DUSP1	-3.71019	0.000451205	3.32222	0.00190541
E2F3	2.85394	0.0291581	-2.78233	0.0217905
E2F5	-4.23103	3.69004e-05	3.11655	0.00438658
ECD	3.24434	0.0071241	-3.19665	0.00441509
EDN1	-2.7782	0.021305	3.02334	0.00636775
EEF2	-3.62691	0.000567101	4.17748	3.61369e-05
EFCAB2	-3.33381	0.00250709	3.2791	0.00232095
EFHC1	3.22655	0.00758642	-3.27748	0.00313872
EIF4A2	-2.67327	0.0303303	2.67311	0.0250167
EIF4E3	3.2442	0.00707156	-2.60484	0.0398724
EIF4G1	-4.18771	6.2148e-05	4.29949	2.24934e-05
ELF4	-3.01787	0.00881962	2.9486	0.00863295
ELK4	-2.81232	0.0189638	3.40427	0.00131262
ELL3	-3.0587	0.00741045	3.25817	0.00247202
EMP1	-2.57744	0.0419647	3.0559	0.00556302
ENTPD1	-2.60274	0.0387968	2.64314	0.0279224
EPB41L2	-2.52448	0.0495702	2.84144	0.0131289
EPHA6	-2.68056	0.0294475	3.10437	0.00463469
ERBB3	-2.53867	0.0474984	3.49757	0.000825584
ERCC6L	-3.1888	0.00443812	2.96213	0.00817007
ERI1	2.72838	0.0427602	-3.72964	0.000598583
ERMAP	3.30266	0.00612618	-3.08424	0.0068837
ERN2	-3.5939	0.00062261	3.23831	0.00275544
ERO1A	-2.8603	0.0161331	3.21139	0.00302194
ESRRA	-2.94496	0.0118595	3.16584	0.0035656
EVI2A	-2.5963	0.0394702	3.14745	0.00385655
EVL	-2.81702	0.0186893	3.6387	0.00043154
F7	-3.18649	0.00442958	3.29713	0.00214967
FADS1	-2.80258	0.0196409	4.02648	0.000137772
FADS3	3.60277	0.00215306	-3.74042	0.000598583
FANCL	-3.4945	0.00107401	2.87584	0.0114984
FBLIM1	2.87415	0.0273483	-3.37101	0.0021418
FBXL4	-3.17493	0.00464794	3.40049	0.00135461
FBXO28	-3.32391	0.00254613	3.4939	0.000840149
FBXO7	-2.52954	0.0490002	3.68952	0.00035244
FBXW7	-4.03924	6.32578e-05	5.52936	0
FCN1	-3.64454	0.000508405	3.39992	0.00136089
FEZ2	-2.67149	0.0305223	2.49246	0.0484355
FFAR1	3.25289	0.00694116	-2.92894	0.0123321
FGB	-2.99554	0.00952318	3.25069	0.00257779
FJX1	-2.52546	0.0495081	2.77273	0.0171285
FKBP4	-3.20653	0.00410897	2.57931	0.0353208
FOXA3	-3.33281	0.00251454	2.52143	0.0438139
FOXP1	-2.76762	0.0221862	3.19722	0.00314608
FOXQ1	-3.2221	0.00389702	3.33341	0.00183593
FRAT2	2.85615	0.0290966	-3.05295	0.00761388
FRMD6	-3.99866	7.61814e-05	2.67873	0.0244143
FRS2	3.25432	0.00693029	-3.74286	0.000618208
FST	-3.00177	0.00933774	3.07353	0.00522506
FTL	2.90499	0.0245696	-2.73954	0.0254219
FURIN	-2.73875	0.0243178	2.93771	0.00897123
FUS	-2.61737	0.0369636	2.57509	0.0358585
FUT2	-3.30403	0.00278957	3.4219	0.00121935
FXR2	-2.5264	0.0494137	3.45067	0.00106773
FXYD2	-3.9279	0.000143612	4.68146	0
FZD7	-2.76345	0.0223879	3.8915	0.000161787
G0S2	-2.79461	0.0201043	2.7507	0.0186419
G6PD	-2.66644	0.0310114	3.93722	0.000140473
GABRA4	2.80621	0.0335995	-2.68462	0.0302759
GABRG3	3.39132	0.00450505	-3.29236	0.0029757
GABRP	4.40646	0	-3.30357	0.00286832
GAMT	-2.90675	0.0136705	2.90204	0.0103163
GATA3-AS1	3.50739	0.00289003	-2.56167	0.0466238
GATAD1	-2.76203	0.022457	3.22287	0.00291377
GDI1	-2.75043	0.0233256	2.71281	0.0213422
GEMIN2	-2.60149	0.03895	3.30859	0.00203976
GET3	-3.42031	0.00167282	2.87547	0.0114877
GGH	2.71143	0.0450079	-3.2955	0.00293813
GGPS1	-3.55431	0.000778263	3.04762	0.00572741
GHR	2.71235	0.0449136	-2.70439	0.0286633
GHSR	-3.00435	0.00927272	2.50485	0.0465253
GLI1	-2.92049	0.0129148	2.60229	0.0324355
GLI2	-2.98836	0.00987351	2.65067	0.0272908
GLI3	2.72248	0.0437367	-3.38453	0.00203228
GLIPR1	2.66881	0.049643	-2.74172	0.0253642
GLP1R	3.28792	0.00653625	-3.99083	0.000115855
GLTP	-2.8484	0.0168566	2.92815	0.00938247
GNE	-2.75721	0.0227694	3.73223	0.000277277
GP6	3.0242	0.01587	-2.69929	0.0292568
GP9	-2.56986	0.0428805	2.48848	0.0491394
GPD1	-4.00937	5.80727e-05	3.00302	0.00699369
GPR101	-2.95966	0.011153	3.55657	0.000601187
GPR152	-3.52952	0.000890345	3.61953	0.00045089
GPR153	-2.62797	0.0355081	2.53835	0.0415114
GPR35	3.1228	0.0109352	-3.24752	0.00364218
GPR78	-2.73357	0.0247122	2.79226	0.0159383
GPRC5C	-3.15795	0.00497628	3.26228	0.00247187
GPX7	-3.07802	0.00684971	2.6503	0.0272913
GRIK2	-5.01071	0	4.29099	2.16113e-05
GRK1	3.96194	0.00109213	-2.75559	0.0240211
GRM3	-2.79195	0.020222	2.71185	0.0213954
GRM4	-3.54345	0.000835856	3.23408	0.0027883
GRN	-2.59988	0.0391235	3.15682	0.00375395
GSS	-2.90952	0.013589	2.97562	0.00784247
GSTA3	-3.91483	0.000184023	4.03385	0.000139516
GTF3C2	-3.29526	0.00285655	2.76412	0.0176337
GUK1	-3.51461	0.000964433	3.95693	0.00014473
H6PD	-3.08223	0.00676696	2.61351	0.031298
HCAR2	-3.14158	0.00538781	3.12918	0.00415325
HCFC2	-3.01609	0.00883573	2.67863	0.0244121
HEPACAM	-4.46794	0	3.95172	0.000141864
HIF3A	2.88469	0.0264985	-2.87605	0.0149241
HIPK1	-3.03246	0.00832225	3.09026	0.00489791
HK2	-3.49956	0.0010302	3.00932	0.00684017
HK3	4.72119	0	-4.31018	0
HLA-DMB	-2.67539	0.0301276	2.55657	0.0385717
HLA-DQA2	-2.68657	0.0287041	3.22208	0.00291954
HMGB1	-2.73137	0.0248679	3.10105	0.00469015
HMGB2	2.79107	0.0355191	-2.59131	0.041785
HOXA5	-3.1618	0.0049318	2.81819	0.0143345
HOXB5	-3.26868	0.00329128	3.34024	0.00180643
HPS1	2.67649	0.0491419	-3.69876	0.000555264
HRAS	3.55757	0.00269441	-2.68885	0.0299882
HSD11B2	-3.99491	7.38008e-05	3.85032	0.000209504
HSD17B7	2.67705	0.0491111	-3.13463	0.00560813
HSP90AA2P	-2.60048	0.0390756	3.02892	0.00622102
HSP90AB1	-3.20953	0.00408619	2.88492	0.0110701
HYAL1	3.73475	0.00182022	-3.07843	0.00701111
IARS1	-2.99504	0.00953178	3.06017	0.00546193
ICAM1	-2.89512	0.0140881	2.90374	0.0102694
ICMT	3.5372	0.00274853	-3.39615	0.00198031
IDI2	-2.86746	0.0157565	2.84236	0.0130701
IFI27	-2.98306	0.010133	3.09311	0.0048453
IFNAR2	2.97421	0.0189193	-3.64982	0.000615397
IFNL3	2.86993	0.0276271	-3.12834	0.00574018
IGF1R	-2.86799	0.0157306	3.00343	0.00699426
IGF2R	-4.48727	0	3.9955	0.000140976
IGFN1	-2.76544	0.0223324	3.39919	0.00135571
IL17RA	-2.532	0.0486442	3.51904	0.000759667
IL18	-2.91412	0.0133085	3.43436	0.00114327
IL1RL1	3.11524	0.0112922	-2.85653	0.0161396
IL2RA	-3.10906	0.00598859	2.67496	0.0248199
IL2RG	-2.85027	0.0168531	3.19891	0.00313102
IL4R	-2.63421	0.0346387	3.03507	0.00610395
ING3	-3.48284	0.00112349	3.70739	0.000336593
INPP5A	-2.81397	0.0188583	2.9816	0.00761416
IQGAP1	-3.19871	0.00423464	4.26207	2.04107e-05
IRF3	-2.67699	0.0299373	2.726	0.0203963
IRF4	-3.40232	0.00186962	3.18368	0.00334076
IRF5	-2.82079	0.0184486	3.18502	0.00333638
ITFG1	-3.05484	0.00755092	3.74501	0.000280947
ITGA2	-3.35949	0.00228352	3.88113	0.000167295
ITLN1	3.14816	0.010219	-3.68613	0.000568275
ITSN1	2.8534	0.0291102	-2.66904	0.0317253
JADE1	-2.82228	0.018338	2.59748	0.0330354
JMJD7-PLA2G4B	-2.98717	0.00992926	2.80801	0.0149604
JPT2	-3.1378	0.00545558	3.66367	0.000361369
JUP	-3.71834	0.000462485	4.40008	0
KANSL1	-2.93272	0.0123574	2.94247	0.00881289
KCNE4	-3.40651	0.0017861	3.14476	0.0039212
KCNK1	-2.80754	0.0193305	3.7971	0.000226689
KCNMB2	-4.02909	6.2148e-05	3.11538	0.00440067
KCNS2	3.00717	0.0169717	-3.00753	0.00919199
KDM4E	-3.34581	0.00235724	3.14776	0.00385762
KDM5A	-2.95325	0.0114731	3.13179	0.00411866
KDM6A	-2.52276	0.0498645	2.58165	0.0350703
KIF21A	-3.13684	0.00546338	3.35865	0.00166631
KIF2C	2.70747	0.0454467	-3.38481	0.00203842
KIF3A	-2.89914	0.0139115	3.39783	0.0013541
KIRREL1	2.75825	0.0399821	-2.97944	0.0100921
KLHL34	2.98874	0.0181554	-3.15449	0.0051429
KMT2D	-4.41899	0	4.33395	2.50494e-05
KMT5C	3.07955	0.0130333	-2.58349	0.0428823
KPNA7	-3.82449	0.000286258	2.79212	0.0159318
KRAS	-2.59712	0.0393838	3.87225	0.000171027
LARS1	-3.4076	0.00178367	3.61034	0.000471578
LATS2	2.98317	0.0184199	-3.23644	0.00371377
LEP	3.13781	0.0104422	-3.41424	0.00178512
LINC00115	-2.68709	0.028728	3.60303	0.000494635
LINC00842	-3.31546	0.0027118	4.37986	0
LINC00886	3.5183	0.00295217	-2.72522	0.0265903
LINC01399	2.85457	0.0292032	-2.95852	0.011024
LMCD1	-2.76537	0.0223094	2.90847	0.0100742
LMNA	3.65085	0.00186416	-3.19495	0.00444432
LPXN	-2.92825	0.0126812	3.62322	0.000453179
LRRC4C	3.13965	0.0104189	-3.22502	0.00390558
LRRC8C	-2.58332	0.0410408	3.48655	0.000882554
LSM6	-3.9974	7.49722e-05	3.82172	0.000230688
LSM7	-3.44238	0.00146272	3.53167	0.000731735
LSP1	3.07592	0.013063	-2.58515	0.0426001
LZTS3	-2.55398	0.0452412	2.88119	0.0112571
MAFF	-2.54578	0.0465106	3.34765	0.00173609
MAGEA9	4.20855	0.00040955	-2.98388	0.00995339
MAGED1	-3.96782	7.04963e-05	4.66162	0
MAMLD1	-2.87818	0.0150842	3.15672	0.00375088
MAP2K3	3.389	0.00453235	-3.60626	0.000746747
MAP2K4	-3.2556	0.00349857	3.08209	0.00508755
MAP3K11	2.67534	0.0491764	-2.97363	0.010314
MAP3K5	2.69887	0.046425	-2.66566	0.0318941
MAPK4	-3.47748	0.0011527	2.92602	0.00943948
MAPKAP1	2.72112	0.0439033	-3.41671	0.00179031
MBD6	-2.89484	0.0140845	3.32482	0.00187036
MBNL1	3.40577	0.004141	-2.73101	0.0261627
MC4R	-2.84211	0.0170977	4.30504	2.2962e-05
MED12	2.69972	0.0465688	-4.05225	6.65092e-05
MERTK	2.85661	0.029145	-2.63238	0.0364425
MIF-AS1	-2.75352	0.023016	3.5074	0.000798864
MLKL	-3.15799	0.00498857	3.59761	0.000504735
MMP19	-2.78296	0.0209426	3.1533	0.00378967
MMP7	3.98226	0.00112626	-3.06427	0.00725904
MNAT1	-3.88004	0.000227626	3.67012	0.00035713
MOCOS	-2.63858	0.0342081	2.61735	0.0308207
MPI	-2.58407	0.040908	3.43359	0.00114671
MPV17	2.82381	0.031942	-3.171	0.0048571
MPZL2	2.79025	0.0355579	-3.43692	0.00176007
MRGPRX1	3.0034	0.0171119	-3.25868	0.00346906
MS4A2	2.70969	0.0451707	-2.6844	0.0302591
MSH6	-3.9104	0.000181663	3.15134	0.00379543
MSMO1	-3.22085	0.00391603	2.57736	0.0355764
MTA2	-3.84263	0.000263799	2.77372	0.0170645
MTMR3	-3.23444	0.00369347	3.36169	0.00164504
MTOR	-2.60498	0.0384746	3.37497	0.0015235
MVP	-2.78695	0.0206275	2.55427	0.038866
MXI1	-2.95885	0.0111845	3.01199	0.0067645
MYBL2	-2.69529	0.0281013	3.58731	0.000528232
MYC	4.16988	0.000273033	-5.113	0
MZB1	-2.97858	0.0102615	2.86827	0.0117933
NANOG	-3.08748	0.00662482	2.78518	0.0163229
NBPF15	3.80407	0.00158359	-2.80899	0.0197066
NCBP1	-3.47948	0.00114107	3.77717	0.000258441
NCBP2	-3.71662	0.000458663	4.10879	0.000100198
NCBP2AS2	3.51602	0.00288323	-3.39696	0.00199137
NCKAP1L	-2.91399	0.0132725	2.76734	0.0174822
NDUFA4	-2.62947	0.0353382	3.45109	0.00106377
NEK11	-3.2676	0.00330404	3.96514	0.000136352
NEK5	2.84683	0.0297022	-2.87653	0.0149439
NEK7	-2.76229	0.0224599	4.08707	9.44722e-05
NFYB	-2.66042	0.0316692	2.68647	0.0237736
NICN1	2.90074	0.0248336	-3.12157	0.00586944
NIFK	-3.34344	0.00240973	5.1942	0
NIM1K	-2.7098	0.026791	3.30746	0.00204063
NIPBL	3.01107	0.0167295	-3.03979	0.00803112
NLRC3	-2.85303	0.0166361	2.71612	0.0211351
NLRP3	-2.82228	0.018363	3.0359	0.00608037
NME9	-4.10023	4.92005e-05	3.27539	0.00234488
NOBOX	-3.86659	0.00024153	2.72817	0.0202486
NOX1	-3.55944	0.000753277	3.46086	0.00100871
NOX3	-3.86167	0.000228544	3.11683	0.00440061
NPC1	-3.69188	0.000436994	2.97181	0.00792871
NPRL2	-3.35118	0.00232152	3.83801	0.000227433
NPSR1	-3.11018	0.00599714	3.07158	0.00523903
NR0B1	-2.83829	0.0173048	2.70409	0.0220932
NR0B2	-2.72937	0.0249907	3.21563	0.00296665
NRBP2	2.68437	0.0482685	-2.9138	0.0131605
NRG1	-2.75954	0.0226168	2.66573	0.0256874
NRIP1	2.96743	0.0193904	-2.61897	0.0385507
NRK	3.63334	0.00194536	-3.65482	0.000612187
NTRK2	3.64594	0.00191123	-3.60858	0.000752763
NUAK2	-3.69986	0.000443985	3.20395	0.00308609
NUCKS1	-3.3134	0.00270418	3.04479	0.00580585
NUDT6	-3.26508	0.00333515	3.28732	0.00224392
NUMA1	-2.82267	0.0183429	3.53008	0.000725712
NUP54	-2.98216	0.0101662	3.14034	0.00401597
NUP93	-2.59502	0.0396253	2.80081	0.0154183
OAZ2	-4.04605	6.4408e-05	3.33306	0.00182567
ODF3L1	-3.21032	0.00408917	3.26405	0.0024826
OGFOD1	-3.04308	0.00796334	2.72446	0.0205003
OGT	3.61439	0.0021098	-2.60849	0.0394911
OLIG3	-3.02134	0.00880516	3.03304	0.00612185
OPRD1	-3.40154	0.00187656	4.1121	0.000103329
OPRL1	-3.26159	0.00338058	3.06367	0.00540103
OR10Z1	-3.359	0.00227044	3.17797	0.00342124
OR2G6	2.80453	0.0337268	-3.29489	0.00294503
ORM1	3.44023	0.00393696	-2.69322	0.02975
ORMDL2	3.14638	0.0102724	-2.90134	0.0135566
ORMDL3	-2.5789	0.0417541	3.25509	0.00251515
OSM	-4.18382	6.05545e-05	3.95221	0.000143283
OTC	-4.10255	5.02473e-05	2.65231	0.0272004
P2RY11	-3.13392	0.00547975	3.8106	0.000215643
P2RY6	-4.22676	3.57822e-05	4.29632	2.20435e-05
PABPC1	-2.74704	0.0235326	3.6349	0.000435069
PAK4	-2.60756	0.0381864	2.57082	0.0364716
PARP4	-3.50218	0.00101732	2.99464	0.00722048
PBX2	-4.42947	0	3.52342	0.000749658
PCLO	-2.75002	0.0233456	2.78207	0.0165847
PCNA	3.12839	0.0107919	-2.56627	0.0458094
PCSK7	-3.92151	0.000157442	2.81221	0.0147208
PDCD10	-3.87788	0.000224917	4.00527	0.000146071
PDCD1LG2	2.84236	0.0300615	-2.77072	0.022799
PDE6A	-2.90451	0.0136152	2.84546	0.0129052
PDGFC	-3.16587	0.00483571	2.68957	0.0234389
PDHA1	-3.57733	0.00065292	3.70005	0.000348056
PDK3	-2.58843	0.0404502	3.89662	0.000155968
PDXP	2.75817	0.0398846	-3.07735	0.00702695
PFDN2	-2.54459	0.0466056	2.80112	0.0154013
PGBD1	-3.19834	0.00423281	3.33701	0.00181406
PGRMC1	-3.07366	0.00698792	3.07824	0.00512907
PHF2	-2.55961	0.0445099	3.0231	0.00637153
PHGDH	2.83229	0.0311901	-2.71172	0.0279939
PHLDA1	-4.23464	3.80907e-05	3.63147	0.000442018
PHYH	-3.46054	0.00129117	3.519	0.000756652
PIAS2	-3.02767	0.00854628	3.48466	0.000880126
PIK3CA	-2.7672	0.0221911	3.39265	0.00140214
PIK3CB	-2.68662	0.0287259	2.84684	0.0128483
PIK3CG	-2.60767	0.0381879	3.18914	0.00329263
PIK3R4	2.75144	0.0405689	-3.46499	0.00148995
PILRB	-3.67616	0.000452793	2.5716	0.0363727
PKLR	-2.86181	0.0160604	2.6699	0.0252819
PLEKHG3	-3.27	0.00327544	2.72106	0.0207237
PLK3	-3.21838	0.00395473	3.44187	0.00111722
PMF1	-2.76389	0.0224224	2.53758	0.0416295
PMM2	3.86554	0.0016382	-3.81675	0.000448937
PMVK	-3.01107	0.00901997	3.15275	0.0037792
PNKD	3.13431	0.010493	-4.17634	9.97638e-05
PNPLA3	-2.92584	0.0127219	2.86673	0.0118917
POLE3	4.17004	0.00032764	-3.42425	0.00181269
POLR2A	2.69834	0.0464149	-3.89098	0.000339736
POLR3C	3.33213	0.0057337	-2.64672	0.0345111
POLRMT	2.69654	0.0465857	-3.00033	0.00932205
PPARG	2.69015	0.0476924	-3.44192	0.00167441
PPIB	-2.80602	0.0194592	3.23301	0.00280073
PPIP5K2	2.74723	0.0407965	-2.73938	0.0253997
PPP1CA	-4.42503	0	3.59626	0.000507513
PPP1CC	-3.86331	0.000236162	3.70583	0.00034115
PPP2CA	-4.24642	3.93604e-05	4.56223	0
PPP2R3A	-3.93109	0.000113229	3.81778	0.000227166
PPP3R1	-2.79368	0.0201315	3.20221	0.00311536
PPT1	-2.96705	0.0107852	3.00291	0.00698651
PRAF2	-2.6357	0.0344228	2.60872	0.0317747
PRAG1	3.2576	0.0070517	-3.62354	0.000712745
PREX2	2.67013	0.0498085	-2.90848	0.0133078
PRKACB	-3.22035	0.00392163	3.28324	0.0022941
PRKRA	-2.67202	0.0304799	3.81106	0.000217217
PRMT5	-3.2928	0.00288257	3.52508	0.000751279
PRPF6	-4.13716	5.62292e-05	3.59844	0.000509496
PRPS1L1	2.99779	0.0173409	-2.57459	0.0444899
PRSS2	-2.83878	0.0172745	2.76719	0.0174788
PRSS8	-3.21883	0.00394266	2.89513	0.0105966
PSAP	-2.55246	0.0454925	2.57221	0.0362891
PSEN1	-2.72643	0.0252653	3.97812	0.000128978
PSMB1	-4.14064	5.76006e-05	3.87957	0.000165814
PSMB10	-3.20148	0.00421177	3.22698	0.00289197
PSMB5	-4.36096	0	3.38991	0.00143491
PSMB9	-3.83003	0.000279986	2.84105	0.0131536
PSME1	3.0665	0.0133863	-3.05831	0.00742566
PTMS	-2.80245	0.0196244	4.25067	2.00396e-05
PTPN14	-4.27956	4.37338e-05	3.11105	0.00453472
PTPN2	-3.53315	0.000885609	3.76394	0.000277369
PTPN5	-3.86372	0.000238816	2.93567	0.00905837
PYGL	3.54846	0.00259381	-2.54849	0.0488793
QKI	-3.72898	0.000464251	3.39978	0.00135652
QRSL1	-3.32727	0.00252794	2.91634	0.00978506
RAB3GAP1	-2.97494	0.0104146	3.3313	0.00183287
RAD50	-3.2478	0.00356726	3.86477	0.00020549
RAI2	-2.68287	0.0291741	3.09699	0.00477349
RALA	-2.66557	0.0310513	3.00681	0.00690231
RAP1GDS1	-3.9764	7.26654e-05	3.5823	0.000533633
RASGEF1B	-2.5263	0.0493938	2.9248	0.00948397
RASGRP3	-2.64813	0.0329565	2.82942	0.0137982
RASSF5	-2.52274	0.0498235	3.89361	0.000163285
RBFOX2	-2.9071	0.013664	2.99509	0.00720666
RBM8A	-3.36744	0.00218825	3.47763	0.000922473
RBP1	-3.29785	0.00283238	3.83903	0.000229253
RCOR3	-3.06724	0.00713632	2.92944	0.0093353
RETREG3	-2.89973	0.0138961	3.84721	0.000207787
RFXAP	-3.57163	0.0006689	2.6525	0.0272001
RGS8	-2.65393	0.0322627	2.61067	0.0315672
RHOA	3.68319	0.00199433	-3.57782	0.000788787
RIPK4	-4.5049	0	2.88109	0.0112499
RLBP1	-2.84686	0.0169351	2.60073	0.0325618
RNASEL	-3.23922	0.00363968	3.81651	0.000225445
RNF145	-2.9255	0.0127243	2.59924	0.0327918
RPF1	3.99667	0.00128716	-4.29116	0
RPL10L	-4.67795	0	5.14616	0
RPL11	-4.63307	0	5.20953	0
RPL13A	-4.77027	0	5.34342	0
RPL15	-4.01053	5.90406e-05	5.67824	0
RPL19	-3.96768	6.94596e-05	5.37953	0
RPL23	-4.84495	0	5.10069	0
RPL23A	-4.20717	6.7475e-05	5.89838	0
RPL26L1	-4.84402	0	5.4839	0
RPL3	-4.33232	0	5.31259	0
RPL37	-4.58626	0	4.94809	0
RPL37A	-2.93762	0.0121672	4.60664	0
RPL7	-3.07743	0.0068577	3.1989	0.00312439
RPL8	-4.64912	0	5.62345	0
RPS15A	-3.1286	0.00558753	3.20299	0.00311022
RPS2	-5.58415	0	5.2655	0
RPS3	-3.21792	0.00393604	3.24786	0.0026035
RPS6KA1	-2.72852	0.0250497	3.15018	0.00383086
RPS6KA5	-3.75894	0.000407537	3.248	0.00260444
RPS9	-4.80109	0	3.78462	0.000237274
RRM2	3.12634	0.0108438	-3.68924	0.000564049
RRP12	3.66687	0.00190031	-4.42099	0
RSL24D1	-4.4411	0	4.87567	0
RSU1	3.00682	0.0169158	-2.75918	0.0237048
RTN2	3.31975	0.00582471	-3.07403	0.00709447
RUNX2	2.81646	0.0324491	-2.68916	0.0299807
RUVBL2	-3.58363	0.000642809	3.87694	0.00016436
S100A12	-2.72908	0.0250067	3.13957	0.00401747
S100A2	-3.42524	0.00166888	2.70013	0.0224295
S100B	3.34185	0.00558567	-2.99338	0.00955347
SAP18	-2.78037	0.0211565	2.92031	0.00964368
SAP30	3.25638	0.00695147	-3.02745	0.00849152
SATB1	-4.30112	0	5.10989	0
SERPINB2	3.75208	0.00199655	-3.65858	0.000595103
SET	-2.60211	0.0388746	2.7452	0.0189624
SF3B1	-4.57364	0	5.0997	0
SFTPD	-3.69846	0.000440462	2.975	0.0078532
SH3BGRL2	3.25759	0.00698817	-2.83682	0.0174895
SHANK3	-3.47714	0.00114723	4.2144	3.67392e-05
SHC1	-2.57282	0.042582	2.86295	0.0120757
SIK2	-2.76826	0.0221548	2.57978	0.0353008
SIM2	2.87676	0.0271928	-3.64485	0.000618535
SIPA1L1	-3.0153	0.00884368	2.94127	0.00884143
SIRPB2	2.67013	0.0496887	-3.42027	0.00179575
SIRT2	-2.63685	0.0343293	3.14059	0.00401945
SIRT6	-2.79945	0.019713	3.22679	0.00288547
SIT1	-2.84422	0.0169733	3.48514	0.000883361
SKAP2	2.6723	0.0496617	-2.92238	0.0127199
SLAMF1	-3.25458	0.0034952	3.17879	0.00342195
SLC15A1	-3.61069	0.0006203	3.29962	0.00211467
SLC25A1	-3.11244	0.00592272	2.9564	0.00837345
SLC25A6	-3.67316	0.000458226	4.52054	0
SLC29A1	-3.29348	0.00287654	3.20449	0.00307612
SLC32A1	-2.87858	0.0150888	2.92078	0.00963749
SLC39A14	-2.75352	0.0230435	2.78687	0.0162378
SLC47A1	-2.57309	0.0426058	2.85897	0.012285
SLC5A1	-3.12626	0.00560954	3.77508	0.000262423
SLC5A11	-3.02474	0.00868258	2.63419	0.0287527
SLC6A13	-3.10589	0.00602423	2.83084	0.0137414
SLFN12L	-2.74694	0.023509	2.79635	0.0156791
SLIRP	-2.7881	0.020505	2.82626	0.0138673
SLK	-3.53639	0.000869389	3.07036	0.00525328
SMAD4	-2.91402	0.0132924	3.07617	0.00515534
SMAD7	-3.00016	0.00937574	3.60127	0.000505829
SMARCA2	-2.72986	0.0249816	3.50916	0.000792189
SMARCD2	-3.64771	0.000503703	2.95957	0.00824854
SMOX	-2.71495	0.0263688	3.05365	0.00559497
SNAPC1	-3.66006	0.000474049	3.965	0.00013496
SNAPC4	2.979	0.0185997	-3.07133	0.00717042
SNHG18	3.6619	0.00175521	-2.71717	0.027381
SNRPA1	-2.60565	0.0384443	3.83926	0.000231101
SNRPD1	-2.93625	0.0122125	3.37171	0.00155245
SNU13	-4.42519	0	4.75847	0
SOAT1	-2.90559	0.0136306	3.60693	0.00047779
SOD1	-3.05228	0.00761181	3.84672	0.000206098
SOD2	-2.78247	0.0209375	2.73862	0.0194829
SORBS2	2.88433	0.0264546	-2.55343	0.0480059
SP2	-3.23305	0.00373068	2.89525	0.0105988
SPAAR	2.73264	0.0421824	-2.60932	0.0394934
SPAG7	-3.01971	0.00881581	2.68563	0.0238325
SPIC	-3.83899	0.000270603	3.52775	0.00073629
SPR	-2.88697	0.0144718	3.08955	0.00490285
SRGN	-2.5598	0.0445085	3.27689	0.00234835
SRP54-AS1	-2.93066	0.0125006	2.94313	0.00879177
SRRT	-3.36971	0.00217815	3.27071	0.00238759
SRSF8	-2.56673	0.0433721	3.07038	0.00526022
SS18L1	-2.64929	0.0328199	3.17468	0.00347644
SSB	-3.96905	7.15644e-05	2.95607	0.00836945
ST3GAL5	-4.20862	6.94596e-05	4.36341	0
ST6GALNAC1	-3.30367	0.00278419	3.27683	0.00234247
STAB1	-2.97468	0.0104022	2.64903	0.0274261
STAT1	-3.11314	0.00591475	3.27018	0.00238397
STIL	-2.98521	0.010063	3.26067	0.00247525
STK16	-3.86841	0.000233416	2.87421	0.0115329
STK3	-3.44777	0.00139748	3.48748	0.000885018
STK33	-3.34224	0.00242698	3.81816	0.000228913
STMN1	-3.41343	0.0017028	4.33244	2.44928e-05
STX1B	-3.4841	0.00112872	2.89923	0.0104256
SYN2	3.4191	0.00408345	-3.41173	0.001801
SYNE2	-3.6491	0.00050725	2.58742	0.034304
SYPL2	-3.24756	0.00354596	3.07114	0.00524134
TAAR1	2.7284	0.0428771	-2.80597	0.0198842
TACC3	-3.09631	0.00635205	3.82938	0.000223879
TADA1	2.86816	0.027764	-2.588	0.0422275
TAOK2	-3.25261	0.0035316	3.10059	0.00467738
TARS1	-3.72764	0.000460317	3.23758	0.00275417
TASP1	-2.97886	0.010263	2.75143	0.0185705
TBX21	-2.86446	0.015948	2.87699	0.0114197
TCEAL3	-3.16856	0.00477665	2.70942	0.021595
TCF12	-3.00378	0.00927972	3.45813	0.0010168
TCF7	-2.93538	0.0122024	3.18084	0.00339288
TCN2	-3.73603	0.000441521	3.06278	0.00542132
TDG	-3.21119	0.00408418	3.20629	0.0030813
TEX2	3.07822	0.0129913	-3.35676	0.00223798
TFAP4	3.36599	0.00495607	-3.63505	0.000649526
TGIF2LY	2.87112	0.0276574	-2.68938	0.0299893
THADA	-2.95522	0.0113607	3.4343	0.00113941
TK1	-4.38929	0	3.52463	0.000752705
TLE1	-3.09266	0.00647126	4.40548	0
TLE3	3.36953	0.0049146	-3.7251	0.000594367
TLK2	3.24042	0.0072162	-3.46618	0.00146806
TLR5	-2.66344	0.0313099	3.10569	0.00462556
TLR7	-3.7737	0.000386247	3.67123	0.000361165
TNFRSF10B	2.83357	0.0311082	-3.46468	0.00147923
TNFRSF12A	-2.53483	0.0482333	2.63406	0.0287429
TNFRSF17	-3.41315	0.00170338	3.02918	0.00621868
TNFRSF19	-2.52106	0.0499689	2.70247	0.0222283
TNP1	-2.7555	0.0229231	2.72932	0.0201699
TOP2A	2.83079	0.0313357	-3.81823	0.000458099
TP53RK	-3.95525	0.000102679	3.04859	0.00571531
TPM3	3.67889	0.00194536	-4.40026	0
TPM4	-3.25867	0.00342876	3.23534	0.00277191
TPR	-2.76203	0.0224025	3.02702	0.00626852
TRAF1	-3.06915	0.0071244	3.10106	0.00469854
TRAPPC13	-3.86316	0.000233567	2.83932	0.0132662
TRERF1	-2.84573	0.0169637	2.64654	0.0276774
TRIM29	-3.62488	0.000590406	2.65021	0.0272786
TRIO	-4.19039	6.56007e-05	3.28281	0.00228827
TRPA1	2.84423	0.0298836	-3.32714	0.00257927
TSN	3.01492	0.0166606	-3.53331	0.00103256
TSPAN14	3.06707	0.0134018	-2.69489	0.0296896
TSSK3	3.5827	0.00234661	-3.08388	0.00686731
TSTD3	3.71786	0.00187223	-2.86261	0.0157446
TTC3	3.32387	0.00579885	-3.58667	0.000778158
TUBA1B	-2.56059	0.0444308	2.91037	0.00999134
TUBA8	-2.62062	0.0365463	2.98857	0.00738393
TWIST1	-3.4903	0.00111032	2.98925	0.00737647
UBA1	-2.89751	0.0139739	3.09658	0.0047748
UBC	-2.86407	0.0159734	3.49823	0.00083511
UBL5	-2.57461	0.0423375	4.01414	0.000147853
UCN2	3.25953	0.00712161	-3.33813	0.00246484
USP1	-2.59192	0.0400243	2.7186	0.02095
USP16	-3.4171	0.00168176	2.80252	0.0153026
USP2	-3.36598	0.00221694	3.55538	0.000598595
VAV3	2.96643	0.0193653	-3.04668	0.00783729
VDAC2	2.81735	0.032475	-2.66793	0.0317325
VEGFB	3.2353	0.00729198	-3.38221	0.00204062
VEGFD	-2.81665	0.0187007	3.12301	0.00425822
VPS45	-2.6105	0.0378407	2.65045	0.0272941
VRK1	-2.67083	0.0305611	3.3208	0.00192128
VSIG10	3.13697	0.010422	-2.67457	0.0312667
VTI1A	-2.61116	0.0377997	3.08108	0.00509543
WARS2	-3.86675	0.000244306	3.7744	0.00026065
WASHC5	-2.61304	0.0376039	3.55014	0.000614404
WDFY4	3.24733	0.00704564	-3.8649	0.000384803
WDR37	-2.89798	0.0139792	3.12707	0.00418745
WDR4	-3.53531	0.000871091	3.68815	0.000350403
WIPF2	-2.83534	0.017499	3.79039	0.000238933
WNT1	-3.30589	0.0027765	3.13569	0.0040601
WNT3	-2.84565	0.0169429	3.70757	0.00033862
WWOX	-3.78195	0.000374681	4.44985	0
XRN1	-4.48164	0	3.48707	0.000881741
YBX1	3.72333	0.00180202	-3.75679	0.000608728
YES1	-2.75175	0.0232002	2.78086	0.0166602
ZBTB11-AS1	3.34751	0.00544401	-2.67211	0.0314885
ZBTB16	-2.58412	0.0409769	2.79232	0.0159557
ZFP2	3.17651	0.00898084	-3.35142	0.00227315
ZFX	-3.12751	0.00560474	3.51859	0.000753662
ZMAT3	-2.8021	0.0196204	2.85994	0.0122574
ZMYND11	-2.6381	0.0342613	3.26264	0.0024752
ZNF133	-2.69205	0.0283626	3.30994	0.00203592
ZNF136	-2.7543	0.0229983	3.1166	0.00439057
ZNF140	-3.05232	0.00762248	3.03001	0.0062019
ZNF18	-2.89393	0.0141126	2.82193	0.0141104
ZNF195	2.70525	0.0457176	-2.84322	0.017078
ZNF202	-2.67113	0.0305411	2.88577	0.0110328
ZNF257	-2.97122	0.0105597	3.80727	0.000222021
ZNF263	-2.85725	0.0163259	3.53757	0.000691742
ZNF318	-2.78631	0.0206747	3.67086	0.000359136
ZNF350	-2.59371	0.0397603	2.8754	0.0114776
ZNF354A	3.26062	0.00713458	-2.84368	0.0171183
ZNF367	-2.72123	0.0258008	3.65787	0.000375336
ZNF385A	-2.69828	0.0278364	2.99821	0.00712872
ZNF385B	-2.73501	0.0246076	2.81536	0.014518
ZNF449	-3.15128	0.00518921	3.33311	0.00183078
ZNF569	3.06891	0.0133848	-2.58126	0.0432644
ZNF572	-2.66481	0.0311479	3.25863	0.00247529
ZNF611	2.91821	0.0238	-3.52105	0.00108463
ZNF668	-3.17325	0.00468729	3.65561	0.000385169
ZNF671	-3.42946	0.00162362	3.21142	0.00302857
ZNF684	-3.44087	0.00147734	3.62621	0.000435218
ZNF80	-3.22398	0.00388558	2.73122	0.0200587
ZNF83	2.80826	0.0334621	-2.8165	0.0191644
ZNF831	-3.23719	0.00365983	2.58573	0.0344959
ZXDC	-3.68284	0.000457679	4.10878	9.87023e-05
