# Supplementary material for: NP-TCMtarget: a network pharmacology platform for exploring mechanisms of action of traditional Chinese medicine
Source: Brief Bioinform. 2025 Feb 28;26(1):bbaf078. doi: 10.1093/bib/bbaf078 (PMC11879102; doi:10.1093/bib/bbaf078)
Supplement: Supplementary_table_3_bbaf078 [file supplementary_table_3_bbaf078.xlsx]

## Sheet: 820 chemical components of XKA
Supplementary Table 3. 820 chemical components of XKA herbs
Compound_id	Molecule_name	Chemical SMILES	Pubchem_cid	CAS number	Herbal Latin name	Herbal Chinese name	Herbal pinyin name
com001	1,6,6-trimethyl-8,9-dihydro-7H-naphtho[1,2-g][1]benzofuran-10,11-dione	c12c(c3c(cc1)c1c(C(=O)C3=O)c(co1)C)CCCC2(C)C	164676	568-72-9	Salvia miltiorrhiza	丹参	Danshen
com002	(2S)-2-amino-3-[[(2R)-2-amino-2-carboxyethyl]disulfanyl]propanoic acid	C(=O)([C@@H](N)CSSC[C@@H](N)C(=O)O)O	6991966	56-89-3	Salvia miltiorrhiza	丹参	Danshen
com003	6-o-syringyl-8-o-acetyl shanzhiside methyl ester_qt	[C@H]1([C@@H]2[C@H](C(=CO1)C(=O)OC)[C@H](C[C@]2(C)OC(=O)C)OC(=O)c1cc(c(c(c1)OC)O)OC)O	6991966	6020-39-9	Salvia miltiorrhiza	丹参	Danshen
com004	3,4-dihydroxybenzaldehyde	C(=O)c1cc(c(cc1)O)O	8768	139-85-5	Salvia miltiorrhiza	丹参	Danshen
com005	(4aS,6aR,6aS,6bR,8aR,10S,12aR,14bS)-10-acetyloxy-2,2,6a,6b,9,9,12a-heptamethyl-1,3,4,5,6,6a,7,8,8a,10,11,12,13,14b-tetradecahydropicene-4a-carboxylic acid	C1[C@@H](C([C@H]2[C@](C1)([C@@H]1[C@@](CC2)([C@]2(C(=CC1)[C@H]1[C@@](CC2)(CCC(C1)(C)C)C(=O)O)C)C)C)(C)C)OC(=O)C	151202	4339-72-4	Salvia miltiorrhiza	丹参	Danshen
com006	(1R,2R,4aS,6aR,6aS,6bR,8aR,10S,11R,12aR,14bS)-1,10,11-trihydroxy-1,2,6a,6b,9,9,12a-heptamethyl-2,3,4,5,6,6a,7,8,8a,10,11,12,13,14b-tetradecahydropicene-4a-carboxylic acid	C12=CC[C@@H]3[C@@]4([C@H](C([C@@H]([C@@H](C4)O)O)(C)C)CC[C@]3([C@@]1(CC[C@@]1([C@H]2[C@@]([C@@H](CC1)C)(O)C)C(=O)O)C)C)C	471426	53155-25-2	Salvia miltiorrhiza	丹参	Danshen
com007	1-hydroxy-8,8-dimethyl-2-propan-2-yl-6,7-dihydro-5H-phenanthrene-3,4-dione	C1(=O)C(=C(C(=O)c2c1c1c(cc2)C(CCC1)(C)C)C(C)C)O	15690458		Salvia miltiorrhiza	丹参	Danshen
com008	(4aS,10aS)-6-hydroxy-1,1,4a-trimethyl-7-propan-2-yl-3,4,10,10a-tetrahydro-2H-phenanthren-9-one	C1CC([C@H]2[C@](C1)(c1c(C(=O)C2)cc(c(c1)O)C(C)C)C)(C)C	94162	511-05-7	Salvia miltiorrhiza	丹参	Danshen
com009	Przewalskin B	C1CC([C@@H]2C(=C1)[C@@H]1[C@]3(CC2)[C@](C(=O)O1)(C(=O)C(=C3)C(C)C)O)(C)C	16102114		Salvia miltiorrhiza	丹参	Danshen
com010	1-methyl-8,9-dihydro-7H-naphtho[1,2-g][1]benzofuran-6,10,11-trione	C1(=O)C(=O)c2c(c3c1c1c(cc3)C(=O)CCC1)occ2C	10062187	97399-70-7	Salvia miltiorrhiza	丹参	Danshen
com011	7-methyl-8-(4-methylpent-3-enyl)-3-propan-2-ylnaphthalene-1,2-dione	C1(=O)C(=O)C(=Cc2ccc(c(c12)CCC=C(C)C)C)C(C)C	372741		Salvia miltiorrhiza	丹参	Danshen
com012	3,7-dimethylocta-2,6-dien-1-yl formate	C(=O)[C@@H](O)/C=C(C)/CCC=C(C)C	5354882	2142-94-1	Salvia miltiorrhiza	丹参	Danshen
com013	(1Z,4Z,8Z)-2,6,6,9-tetramethylcycloundeca-1,4,8-triene	C1=C(C/C=CC(C/C=C(CC1)/C)(C)C)/C	6508206	6753-98-6	Salvia miltiorrhiza	丹参	Danshen
com014	carnosol	O1C(=O)[C@@]23c4c([C@@H]1C[C@@H]2C(CCC3)(C)C)cc(c(c4O)O)C(C)C	442009	5957-80-2	Salvia miltiorrhiza	丹参	Danshen
com015	Isocryptotanshinone	C1(CCC(=O)c2c1ccc1c2C(=O)C2=C(C1=O)[C@@H](CO2)C)(C)C	626608		Salvia miltiorrhiza	丹参	Danshen
com016	(6S)-6-hydroxy-6-(hydroxymethyl)-1-methyl-8,9-dihydro-7H-naphtho[1,2-g][1]benzofuran-10,11-dione	C1(=O)C(=O)c2c(c3c1c1c(cc3)[C@@](CCC1)(CO)O)occ2C	16730071	97411-46-6	Salvia miltiorrhiza	丹参	Danshen
com017	(2S)-2,6-diaminohexanoic acid	C(=O)([C@@H](N)CCCCN)O	5962	56-87-1	Salvia miltiorrhiza	丹参	Danshen
com018	[(3R)-3,7-dimethylocta-1,6-dien-3-yl] acetate	[C@](OC(=O)C)(CCC=C(C)C)(C=C)C	442474	115-95-7	Salvia miltiorrhiza	丹参	Danshen
com019	(2S)-2-amino-5-(diaminomethylideneazaniumyl)pentanoate	C(=O)([C@@H](N)CCCNC(=N)N)O	28782	74-79-3	Salvia miltiorrhiza	丹参	Danshen
com020	1-hydroxy-2,8-dimethylphenanthrene-3,4-dione	c12c(c3c(cc1)C(=O)C(=C(C3=O)O)C)cccc2C	5320114		Salvia miltiorrhiza	丹参	Danshen
com021	henicosyl formate	C(CCCCCCCCCCCCCCCCCCCOC=O)C	545651	77899-03-7	Salvia miltiorrhiza	丹参	Danshen
com022	4,4,8-trimethyl-2,3-dihydro-1H-naphtho[2,1-f][1]benzofuran-7,11-dione	C1CCC(c2c1c1c(cc2)C(=O)c2c(C1=O)occ2C)(C)C	626354	20958-15-0	Salvia miltiorrhiza	丹参	Danshen
com023	1-hydroxy-2-[(2S)-1-hydroxypropan-2-yl]-8,8-dimethyl-6,7-dihydro-5H-phenanthrene-3,4-dione	C1(=O)C(=O)C(=C(c2c1c1c(cc2)C(CCC1)(C)C)O)[C@H](C)CO	44425165		Salvia miltiorrhiza	丹参	Danshen
com024	1,6-dimethylnaphtho[1,2-g][1]benzofuran-10,11-dione	c1c(c2c(cc1)c1c(cc2)c2c(C(=O)C1=O)c(co2)C)C	114917	568-73-0	Salvia miltiorrhiza	丹参	Danshen
com025	3,4-dihydroxybenzoic acid	C(=O)(c1cc(O)c(O)cc1)O	72	99-50-3	Salvia miltiorrhiza	丹参	Danshen
com026	(1S,4R)-3,3-dimethyl-2-methylidenebicyclo[2.2.1]heptane	[C@@H]12C(C(=C)[C@@H](CC1)C2)(C)C	92221	5794-03-6	Salvia miltiorrhiza	丹参	Danshen
com027	1-methyl-4-propan-2-ylcyclohexa-1,4-diene	C1(=CCC(=CC1)C)C(C)C	7461	99-85-4	Salvia miltiorrhiza	丹参	Danshen
com028	(9R)-9-hydroxy-1,6,6-trimethyl-8,9-dihydro-7H-naphtho[1,2-g][1]benzofuran-10,11-dione	c12c(c3c(cc1)c1c(C(=O)C3=O)c(co1)C)[C@@H](CCC2(C)C)O	14626764		Salvia miltiorrhiza	丹参	Danshen
com029	(1R,10S)-10-hydroxy-1,6,6-trimethyl-10-(2-oxopropyl)-2,7,8,9-tetrahydro-1H-naphtho[1,2-g][1]benzofuran-11-one	C1CC(c2c(C1)c1c(cc2)C2=C(C(=O)[C@]1(O)CC(=O)C)[C@H](CO2)C)(C)C	3083515		Salvia miltiorrhiza	丹参	Danshen
com030	1-(hydroxymethyl)-6-methylnaphtho[1,2-g][1]benzofuran-10,11-dione	c1cc(c2c(c1)c1c(cc2)c2c(C(=O)C1=O)c(co2)CO)C	622085		Salvia miltiorrhiza	丹参	Danshen
com031	(3S,4aS,6aR,6bS,8aS,11R,12S,12aS,14aR,14bR)-8a-(hydroxymethyl)-4,4,6a,6b,11,12,14b-heptamethyl-2,3,4a,5,6,7,8,9,10,11,12,12a,14,14a-tetradecahydro-1H-picen-3-ol	[C@@H]1(CC[C@]2([C@@H](C1(C)C)CC[C@@]1(C)[C@]3(C)CC[C@@]4(CO)CC[C@@H](C)[C@H](C)[C@H]4C3=CC[C@H]21)C)O	40469789	545-46-0	Salvia miltiorrhiza	丹参	Danshen
com032	(3R,4aR,6aR,6bS,8aR,11R,12S,12aR,14aR,14bR)-4,4,6a,6b,8a,11,12,14b-octamethyl-2,3,4a,5,6,7,8,9,10,11,12,12a,14,14a-tetradecahydro-1H-picen-3-ol	C1([C@H]2[C@@]([C@@H]3[C@@](CC2)([C@]2(C(=CC3)[C@H]3[C@@](CC2)(CC[C@H]([C@@H]3C)C)C)C)C)(CC[C@H]1O)C)(C)C	12358389	638-95-9	Salvia miltiorrhiza	丹参	Danshen
com033	(2R)-3-(3,4-dihydroxyphenyl)-2-[(E)-3-[2-[(E)-2-(3,4-dihydroxyphenyl)ethenyl]-3,4-dihydroxyphenyl]prop-2-enoyl]oxypropanoic acid	c1cc(cc(c1O)O)/C=C/c1c(c(ccc1/C=C/C(=O)O[C@@H](C(=O)O)Cc1cc(c(cc1)O)O)O)O	5281793	96574-01-5	Salvia miltiorrhiza	丹参	Danshen
com034	methyl (6S)-1,6-dimethyl-10,11-dioxo-8,9-dihydro-7H-naphtho[1,2-g][1]benzofuran-6-carboxylate	c12c(c3c(cc1)c1c(C(=O)C3=O)c(co1)C)CCC[C@]2(C)C(=O)OC	14610613		Salvia miltiorrhiza	丹参	Danshen
com035	(2S)-2-azaniumyl-3-(1H-imidazol-5-yl)propanoate	C(=O)([C@@H](N)Cc1c[nH]cn1)O	6971009	71-00-1	Salvia miltiorrhiza	丹参	Danshen
com036	Tanshilactone	c1cc(c2c(c1)c1c(cc2)c2c(oc1=O)c(co2)C)C	5321617	105351-70-0	Salvia miltiorrhiza	丹参	Danshen
com037	(3S,8S,9S,10R,13R,14S,17R)-17-[(2R,5S)-5-ethyl-6-methylheptan-2-yl]-10,13-dimethyl-2,3,4,7,8,9,11,12,14,15,16,17-dodecahydro-1H-cyclopenta[a]phenanthren-3-ol	C1[C@@H](CC2=CC[C@@H]3[C@@H]([C@]2(C1)C)CC[C@]1([C@H]3CC[C@@H]1[C@@H](CC[C@@H](C(C)C)CC)C)C)O	457801	83-47-6	Salvia miltiorrhiza	丹参	Danshen
com038	(4aS,6aR,6aS,6bR,8aR,10S,12aR,14bS)-10-hydroxy-2,2,6a,6b,9,9,12a-heptamethyl-1,3,4,5,6,6a,7,8,8a,10,11,12,13,14b-tetradecahydropicene-4a-carboxylic acid	[C@@]12([C@]3(C(=CC[C@@H]1[C@@]1([C@@H](CC2)C([C@H](CC1)O)(C)C)C)[C@H]1[C@@](CC3)(CCC(C1)(C)C)C(=O)O)C)C	10494	508-02-1	Salvia miltiorrhiza	丹参	Danshen
com039	(1R,2R,4S)-1-ethenyl-1-methyl-2,4-bis(prop-1-en-2-yl)cyclohexane	[C@]1([C@H](C[C@H](CC1)C(=C)C)C(=C)C)(C)C=C	9859094	33880-83-0	Salvia miltiorrhiza	丹参	Danshen
com040	(2S,3S)-2-azaniumyl-3-methylpentanoate	C(=O)([C@@H](N)[C@H](CC)C)O	7043901	73-32-5	Salvia miltiorrhiza	丹参	Danshen
com041	(2S)-2-azaniumyl-5-hydroxy-5-oxopentanoate	C(=O)([C@@H](N)CCC(=O)O)O	44272391	56-86-0	Salvia miltiorrhiza	丹参	Danshen
com042	salvianolic acid j	O1[C@@H]([C@H](Oc2c1cc(cc2)/C=C/C(=O)O[C@H](Cc1cc(c(cc1)O)O)C(=O)O)c1cc(c(cc1)O)O)C(=O)O			Salvia miltiorrhiza	丹参	Danshen
com043	Miltirone	[C@@H]12C(=CC=C3[C@@H]1C(=O)C(=CC3=O)O)C(CCC2=O)(C)C	160142		Salvia miltiorrhiza	丹参	Danshen
com044	4,4,8-trimethyl-2,3,8,9-tetrahydro-1H-naphtho[2,1-f][1]benzofuran-7,11-dione	C1CCC(c2c1c1c(cc2)C(=O)C2=C(C1=O)OC[C@H]2C)(C)C	626608	22550-15-8	Salvia miltiorrhiza	丹参	Danshen
com045	(3R,4aR,10aR)-1,1,4a-trimethyl-7-propan-2-yl-2,3,4,9,10,10a-hexahydrophenanthrene-3,6-diol	[C@H]1(CC([C@@H]2[C@@](C1)(c1c(CC2)cc(c(c1)O)C(C)C)C)(C)C)O	13966147	33465-18-8	Salvia miltiorrhiza	丹参	Danshen
com046	tanshinone Ⅵ	[C@@H](CO)(C1=C(O)c2c(C(=O)C1=O)c1c(cc2)c(ccc1)C)C			Salvia miltiorrhiza	丹参	Danshen
com047	3-(3,4-dihydroxyphenyl)-2-[(E)-3-(2,3,10-trihydroxy-6a,10a-dihydrobenzo[b][1]benzoxepin-8-yl)prop-2-enoyl]oxypropanoic acid	C1=C(C=C([C@@H]2[C@@H]1C=Cc1c(O2)cc(c(c1)O)O)O)/C=C/C(=O)O[C@@H](C(=O)O)Cc1cc(c(cc1)O)O	49769102		Salvia miltiorrhiza	丹参	Danshen
com048	(1S,2R,4aS,6aR,6aS,6bR,8aR,10R,11R,12aR,14bS)-10,11-dihydroxy-1,2,6a,6b,9,9,12a-heptamethyl-2,3,4,5,6,6a,7,8,8a,10,11,12,13,14b-tetradecahydro-1H-picene-4a-carboxylic acid	C12=CC[C@@H]3[C@@]4([C@H](C([C@H]([C@@H](C4)O)O)(C)C)CC[C@]3([C@@]1(CC[C@@]1([C@H]2[C@H]([C@@H](CC1)C)C)C(=O)O)C)C)C	6918774	4547-24-4	Salvia miltiorrhiza	丹参	Danshen
com049	(1R,5R)-4,6,6-trimethylbicyclo[3.1.1]hept-3-ene	[C@@H]12C(=CC[C@@H](C1(C)C)C2)C	82227	7785-70-8	Salvia miltiorrhiza	丹参	Danshen
com050	(2S,3S,4S,5R,6S)-6-(5,6-dihydroxy-4-oxo-2-phenylchromen-7-yl)oxy-3,4,5-trihydroxyoxane-2-carboxylic acid	c12c(c(c(c(c2)O[C@@H]2O[C@@H]([C@H]([C@@H]([C@H]2O)O)O)C(=O)O)O)O)c(=O)cc(o1)c1ccccc1	64982	21967-41-9	Salvia miltiorrhiza	丹参	Danshen
com051	(5R)-4-methyl-1-propan-2-ylbicyclo[3.1.0]hex-3-ene	C1(=CC[C@]2([C@@H]1C2)C(C)C)C	637518	2867-05-2	Salvia miltiorrhiza	丹参	Danshen
com052	1-methyl-6-methylidene-8,9-dihydro-7H-naphtho[1,2-g][1]benzofuran-10,11-dione	C1CC(=C)c2c(C1)c1c(cc2)c2c(C(=O)C1=O)c(co2)C	105118		Salvia miltiorrhiza	丹参	Danshen
com053	(1R,2S,4S,5'R,6R,7S,8R,9S,12S,13S,16S,18S)-5',7,9,13-tetramethylspiro[5-oxapentacyclo[10.8.0.02,9.04,8.013,18]icosane-6,2'-oxane]-16-ol	C1C[C@]2([C@H](C[C@H]1O)CC[C@@H]1[C@@H]2CC[C@]2([C@H]1C[C@H]1[C@@H]2[C@@H]([C@]2(O1)CC[C@H](CO2)C)C)C)C	99516	77-60-1	Salvia miltiorrhiza	丹参	Danshen
com054	(E)-3-(3-hydroxy-4,5-dimethoxyphenyl)prop-2-enoic acid	c1(c(c(cc(c1)/C=C/C(=O)O)O)OC)OC	10998653		Salvia miltiorrhiza	丹参	Danshen
com055	5,13,13-trimethyl-10-propan-2-yl-12-oxatetracyclo[6.5.2.04,15.011,14]pentadeca-1(14),2,4,6,8(15),10-hexaen-9-one	C1CC(C2=C(C1)[C@@H]1[C@@H](C=C2)C=C(C(=C1)O)C(=O)C)(C)C	389885	57517-08-5	Salvia miltiorrhiza	丹参	Danshen
com056	Isotanshinone IIB	c12c(c3c(cc1)C(=O)c1c(C3=O)occ1C)CCC[C@]2(C)CO	184102		Salvia miltiorrhiza	丹参	Danshen
com057	Przewalskin C	C1CC([C@H]2C(=C1)Cc1c([C@@H](C2)OC)cc(c(c1O)O)C(C)C)(C)C	11566132		Salvia miltiorrhiza	丹参	Danshen
com058	(6R)-5,5,9-trimethyl-1-methylidenespiro[5.5]undec-9-ene	[C@@]12(C(CCCC1=C)(C)C)CC=C(CC2)C	442353	18431-82-8	Salvia miltiorrhiza	丹参	Danshen
com059	(2S)-2-azaniumyl-3-phenylpropanoate	C(=O)([C@@H](N)Cc1ccccc1)O	6925665	63-91-2	Salvia miltiorrhiza	丹参	Danshen
com060	(1S,2R,4aS,8aS)-1-[(3R)-3-hydroxy-3-methylpent-4-enyl]-2,5,5,8a-tetramethyl-3,4,4a,6,7,8-hexahydro-1H-naphthalen-2-ol	C1CC([C@H]2[C@](C1)([C@@H]([C@](CC2)(C)O)CC[C@@](C=C)(C)O)C)(C)C	7060889	515-03-7	Salvia miltiorrhiza	丹参	Danshen
com061	(2S)-pyrrolidin-1-ium-2-carboxylate	C(=O)([C@H]1NCCC1)O	6971047	147-85-3	Salvia miltiorrhiza	丹参	Danshen
com062	(1E,6E,8S)-1-methyl-5-methylidene-8-propan-2-ylcyclodeca-1,6-diene	C1(=C/CCC(=C)/C=C/[C@@H](CC1)C(C)C)/C	5317570	23986-74-5	Salvia miltiorrhiza	丹参	Danshen
com063	Przewalskin D	C1=CC2=Cc3c(CC[C@@H]2C(C1)(C)C)cc(c(c3O)O)C(C)C	273691119		Salvia miltiorrhiza	丹参	Danshen
com064	1-methyl-4-propan-2-ylbenzene	c1(ccc(cc1)C(C)C)C	7463	99-87-6	Salvia miltiorrhiza	丹参	Danshen
com065	(2R)-2,5,7,8-tetramethyl-2-[(4R,8R)-4,8,12-trimethyltridecyl]-3,4-dihydrochromen-6-ol	O1[C@](CCC[C@@H](CCC[C@@H](CCCC(C)C)C)C)(CCc2c1c(c(c(O)c2C)C)C)C	14985	1406-18-4	Salvia miltiorrhiza	丹参	Danshen
com066	6-(hydroxymethyl)-1-methylnaphtho[1,2-g][1]benzofuran-10,11-dione	c1cc(c2c(c1)c1c(cc2)c2c(C(=O)C1=O)c(co2)C)CO	5321622		Salvia miltiorrhiza	丹参	Danshen
com067	5,6-dihydroxy-1,1-dimethyl-7-propan-2-yl-2,3-dihydrophenanthren-4-one	C1CC(c2c(C1=O)c1c(cc2)cc(c(c1O)O)C(C)C)(C)C	11011966		Salvia miltiorrhiza	丹参	Danshen
com068	(2S)-3-(3,4-dihydroxyphenyl)-2-hydroxypropanoic acid	c1(ccc(cc1O)C[C@@H](C(=O)O)O)O	179536		Salvia miltiorrhiza	丹参	Danshen
com069	(-)-Epicedrol	[C@@]123[C@H](C([C@@H](C1)[C@@](CC2)(C)O)(C)C)CC[C@H]3C	6713078	19903-73-2	Salvia miltiorrhiza	丹参	Danshen
com070	Cyclotetradecane	C1CCCCCCCCCCCCC1	67524	295-17-0	Salvia miltiorrhiza	丹参	Danshen
com071	(1S,2R,4aS,6aR,6aS,6bR,8aR,10S,12aR,14bS)-10-hydroxy-1,2,6a,6b,9,9,12a-heptamethyl-2,3,4,5,6,6a,7,8,8a,10,11,12,13,14b-tetradecahydro-1H-picene-4a-carboxylic acid	[C@@]12([C@H](C3=CC[C@H]4[C@]([C@@]3(CC1)C)(CC[C@@H]1[C@@]4(CC[C@@H](C1(C)C)O)C)C)[C@H]([C@@H](CC2)C)C)C(=O)O	64945	77-52-1	Salvia miltiorrhiza	丹参	Danshen
com072	(3S,8S,9S,10R,13R,14S,17R)-17-[(E,2R,5R)-5-ethyl-6-methylhept-3-en-2-yl]-10,13-dimethyl-2,3,4,7,8,9,11,12,14,15,16,17-dodecahydro-1H-cyclopenta[a]phenanthren-3-ol	C1[C@@H](CC2=CC[C@@H]3[C@@H]([C@]2(C1)C)CC[C@]1([C@H]3CC[C@@H]1[C@@H](/C=C/[C@H](CC)C(C)C)C)C)O	5281330	83-48-7	Salvia miltiorrhiza	丹参	Danshen
com073	(1R)-1,6,6-trimethyl-2,7,8,9-tetrahydro-1H-naphtho[1,2-g][1]benzofuran-10,11-dione	c12c(ccc3c1C(=O)C(=O)C1=C3OC[C@@H]1C)C(CCC2)(C)C	160254	35825-57-1	Salvia miltiorrhiza	丹参	Danshen
com074	ethyl lithospermate	c1c(ccc(c1)[C@H]1Oc2c([C@H]1C(=O)OCC)c(ccc2)/C=C/C(=O)O[C@@H](C(=O)O)Cc1ccccc1)O	6918234	122021-74-3	Salvia miltiorrhiza	丹参	Danshen
com075	(2S,3R)-2-azaniumyl-3-hydroxybutanoate	O[C@@H]([C@H](N)C(=O)O)C	6971019	72-19-5	Salvia miltiorrhiza	丹参	Danshen
com076	(1R,9R,10R,11S,16S)-4-acetyl-5,10,16-trihydroxy-12,12-dimethyl-6-propan-2-yl-17-oxatetracyclo[7.6.2.01,11.02,8]heptadeca-2(8),4,6-trien-3-one	C1CC([C@H]2[C@]3(C1)c1c([C@H](C2=O)OC3=O)cc(c(c(c1=O)C(=O)C)O)C(C)C)(C)C	155288777		Salvia miltiorrhiza	丹参	Danshen
com077	(1aR,4aR,7S,7aR,7bR)-1,1,7-trimethyl-4-methylidene-1a,2,3,4a,5,6,7a,7b-octahydrocyclopropa[h]azulen-7-ol	C1C[C@@]([C@@H]2[C@@H]1C(=C)CC[C@@H]1[C@H]2C1(C)C)(O)C	92231	6750-60-3	Salvia miltiorrhiza	丹参	Danshen
com078	(6R)-3-methylidene-6-propan-2-ylcyclohexene	C1=CC(=C)CC[C@@H]1C(C)C	443161	555-10-2	Salvia miltiorrhiza	丹参	Danshen
com079	1,6-dimethyl-10,11-dioxo-2,7,8,9-tetrahydro-1H-naphtho[1,2-g][1]benzofuran-6-carbaldehyde	C1C[C@@](c2c(C1)c1c(cc2)c2c(C(=O)C1=O)c(co2)C)(C=O)C	124268		Salvia miltiorrhiza	丹参	Danshen
com080	(1R,4R,5S)-4-methyl-1-propan-2-ylbicyclo[3.1.0]hexan-4-ol	C1C[C@@]2(C[C@@H]2[C@@]1(O)C)C(C)C	11744854	546-79-2	Salvia miltiorrhiza	丹参	Danshen
com081	2-(3,4-dihydroxyphenyl)chromenylium-3,5,7-triol	C1(=C(C=c2c(=[O]1)cc(cc2O)O)O)c1cc(c(cc1)O)O	128861	13306-05-3	Salvia miltiorrhiza	丹参	Danshen
com082	β-cadinol	[C@@]1([C@@H]2[C@H]([C@H](CC1)C(C)C)CC(=C)CC2)(O)C			Salvia miltiorrhiza	丹参	Danshen
com083	4-hydroxy-7-methyl-8-(4-methylpent-4-enyl)-3-propan-2-ylnaphthalene-1,2-dione	c1(c(ccc2c1C(=O)C(=C(C2=O)C(C)C)O)C)CCCC(=C)C	821448	94344-55-5	Salvia miltiorrhiza	丹参	Danshen
com084	(2R)-2-[(E)-3-[(2S,3R)-3-[(1R)-1-carboxy-2-(3,4-dihydroxyphenyl)ethoxy]carbonyl-2-(3,4-dihydroxyphenyl)-7-hydroxy-2,3-dihydro-1-benzofuran-4-yl]prop-2-enoyl]oxy-3-(3,4-dihydroxyphenyl)propanoic acid	c1cc(cc(c1O)O)C[C@H](C(=O)O)OC(=O)/C=C/c1ccc(c2c1[C@H]([C@H](O2)c1cc(c(cc1)O)O)C(=O)O[C@@H](C(=O)O)Cc1cc(c(cc1)O)O)O	51066555	115939-25-8	Salvia miltiorrhiza	丹参	Danshen
com085	(6R,7S)-6,7-dihydroxy-1,6-dimethyl-8,9-dihydro-7H-naphtho[1,2-g][1]benzofuran-10,11-dione	C1[C@@H]([C@@](c2c(C1)c1c(cc2)c2c(C(=O)C1=O)c(co2)C)(O)C)O	5321620	97465-70-8	Salvia miltiorrhiza	丹参	Danshen
com086	(6S,7R)-6,7-dihydroxy-1,6-dimethyl-8,9-dihydro-7H-naphtho[1,2-g][1]benzofuran-10,11-dione	C1[C@H]([C@](c2c(C1)c1c(cc2)c2c(C(=O)C1=O)c(co2)C)(O)C)O	10470747		Salvia miltiorrhiza	丹参	Danshen
com087	diisopro-penyl methyl vinyl cyclohexane2	[C@]1(C(CCCC1)(C(=C)C)C(=C)C)(C=C)C			Salvia miltiorrhiza	丹参	Danshen
com088	dehydrouvaol	[C@H]1(CC[C@]2([C@@H](C1(C)C)CC[C@@]1(C)[C@]3(C)CC[C@@]4(CO)CCC(=C)[C@H](C)[C@H]4C3=CC[C@H]21)C)O			Salvia miltiorrhiza	丹参	Danshen
com089	(2S)-2-azaniumylpropanoate	C(=O)([C@@H](N)C)O	7311724	56-41-7	Salvia miltiorrhiza	丹参	Danshen
com090	6-hydroxy-1,6-dimethyl-8,9-dihydro-7H-naphtho[1,2-g][1]benzofuran-10,11-dione	C1C[C@](c2c(C1)c1c(cc2)c2c(C(=O)C1=O)c(co2)C)(O)C	126071	96839-29-1	Salvia miltiorrhiza	丹参	Danshen
com091	(Z)-octadec-9-en-1-ol	C(CCCCCCC/C=CCCCCCCCC)O	5284499	143-28-2	Salvia miltiorrhiza	丹参	Danshen
com092	1-hydroxy-8,8-dimethyl-2-propan-2-yl-6,7-dihydrophenanthrene-3,4,5-trione	c12c(c3c(cc1)C(=O)C(=C(C3=O)O)C(C)C)C(=O)CCC2(C)C	5319835		Salvia miltiorrhiza	丹参	Danshen
com093	1-hydroxy-8-methyl-2-propan-2-ylphenanthrene-3,4-dione	c12c(c3c(cc1)C(=O)C(=C(C3=O)O)C(C)C)cccc2C	5320113		Salvia miltiorrhiza	丹参	Danshen
com094	danshenspiroketallactoneii	O1[C@@]2(C[C@@H](C1)C)OC(=O)c1c2ccc2C(CCCc12)(C)C			Salvia miltiorrhiza	丹参	Danshen
com095	dan-shexinkum a	c12c(c3c(cc1)C(=O)C(=C(C3=O)O)[C@H](C)CO)cccc2C			Salvia miltiorrhiza	丹参	Danshen
com096	4,8-dimethylnaphtho[2,1-f][1]benzofuran-7,11-dione	c1c(c2c(cc1)c1c(cc2)C(=O)c2c(C1=O)occ2C)C	623940	20958-17-2	Salvia miltiorrhiza	丹参	Danshen
com097	manool	[C@@]12([C@@H](CCC(=C)[C@@]1(CC[C@@](O)(C)C=C)C)C(CCC2)(C)C)C		596-85-0	Salvia miltiorrhiza	丹参	Danshen
com098	(3E,6E)-3,7,11-trimethyldodeca-1,3,6,10-tetraene	C=C/C(=C/C/C=C(/CCC=C(C)C)C)/C	5281516	502-61-4	Salvia miltiorrhiza	丹参	Danshen
com099	6-o-syringyl-8-o-acetyl shanzhiside methyl ester	[C@H]1([C@@H]2[C@H](C(=CO1)C(=O)OC)[C@H](C[C@]2(C)OC(=O)C)OC(=O)c1cc(c(c(c1)OC)O)OC)O[C@H]1[C@H](O)[C@@H](O)[C@H](O)[C@H](O1)CO			Salvia miltiorrhiza	丹参	Danshen
com100	salviacoccin	C1(=O)C2=CC[C@@]34[C@@H](C=CC[C@@]3([C@]2(C[C@@H](O1)c1cocc1)C)O)C(=O)OC4			Salvia miltiorrhiza	丹参	Danshen
com101	9-methyl lithospermate b	c1(cc(ccc1O)[C@H]1[C@H](c2c(O1)c(ccc2/C=C/C(=O)O[C@@H](Cc1ccc(c(c1)O)O)C(=O)OC)O)C(=O)O[C@@H](Cc1ccc(c(c1)O)O)C(=O)O)O	102004853		Salvia miltiorrhiza	丹参	Danshen
com102	dimetbyl lithosper-mate b	c1(cc(ccc1O)[C@H]1[C@H](c2c(O1)c(ccc2/C=C/C(=O)O[C@@H](Cc1ccc(c(c1)O)O)C(=O)OC)O)C(=O)O[C@@H](Cc1ccc(c(c1)O)O)C(=O)OC)O			Salvia miltiorrhiza	丹参	Danshen
com103	(4bS,8aS)-4b,8,8-trimethyl-2-propan-2-yl-5,6,7,8a,9,10-hexahydrophenanthren-3-ol	C1CC([C@H]2[C@](C1)(c1c(CC2)cc(c(c1)O)C(C)C)C)(C)C	442027	514-62-5	Salvia miltiorrhiza	丹参	Danshen
com104	(1R,9S,11S)-5-hydroxy-6,12,12-trimethyl-17-oxatetracyclo[7.6.2.01,11.02,8]heptadeca-2,5,7-trien-4-one	C1CC([C@H]2[C@]3(C1)c1c([C@H](C2)OC3)cc(c(c(=O)c1)O)C)(C)C	10086184		Salvia miltiorrhiza	丹参	Danshen
com105	5,11,11-trimethyl-16-oxatetracyclo[6.6.2.01,10.02,7]hexadeca-2(7),3,5-trien-4-ol	C1(CCC[C@]23c4cc(c(cc4[C@H](C[C@@H]12)OC3)C)O)(C)C	14139388	119400-87-2	Salvia miltiorrhiza	丹参	Danshen
com106	salvianolic acid e	c1(ccc(cc1O)/C=C(C(=O)O[C@H](Cc1cc(c(cc1)O)O)C(=O)O)/c1c(c(ccc1/C=C/C(=O)O[C@H](Cc1cc(c(cc1)O)O)C(=O)O)O)O)O	86278266		Salvia miltiorrhiza	丹参	Danshen
com107	1-(3,4-dihydroxyphenyl)-2-hydroxyethanone	c1(ccc(cc1O)C(=O)CO)O	22134444		Salvia miltiorrhiza	丹参	Danshen
com108	(1R)-5-hydroxy-1,6,6-trimethyl-2,7,8,9-tetrahydro-1H-naphtho[1,2-g][1]benzofuran-10,11-dione	C12=C(C3=C(C(=O)C4=C(C3=CC1=O)OC[C@@H]4C)O)CCCC2(C)C	5319836		Salvia miltiorrhiza	丹参	Danshen
com109	9-hydroxy-4,4,8-trimethyl-2,3-dihydro-1H-cyclohepta[a]naphthalen-10-one	c12c(ccc3C(CCCc13)(C)C)cc(c(=O)c(c2)O)C	10355691	119400-86-1	Salvia miltiorrhiza	丹参	Danshen
com110	8-methylidene-2-propan-2-yl-6,7-dihydro-5H-phenanthrene-3,4-dione	c12c(ccc3c1C(=O)C(=O)C(=C3)C(C)C)C(=C)CCC2	14609851		Salvia miltiorrhiza	丹参	Danshen
com111	(1S,2R,4aS,6aR,6aS,6bR,8aR,10S,11R,12aR,14bS)-10,11-dihydroxy-1,2,6a,6b,9,9,12a-heptamethyl-2,3,4,5,6,6a,7,8,8a,10,11,12,13,14b-tetradecahydro-1H-picene-4a-carboxylic acid	C12=CC[C@@H]3[C@@]4([C@H](C([C@@H]([C@@H](C4)O)O)(C)C)CC[C@]3([C@@]1(CC[C@@]1([C@H]2[C@H]([C@@H](CC1)C)C)C(=O)O)C)C)C	15917998	52213-27-1	Salvia miltiorrhiza	丹参	Danshen
com112	1,5-dihydroxy-3-methylanthracene-9,10-dione	Oc1c2c(C(=O)c3c(C2=O)cccc3O)cc(c1)C	5316800	21891-63-4	Salvia miltiorrhiza	丹参	Danshen
com113	(E)-3-[2-(3,4-dihydroxyphenyl)-7-hydroxy-1-benzofuran-4-yl]prop-2-enoic acid	c1(ccc(cc1O)c1oc2c(c1)c(ccc2O)/C=C/C(=O)O)O	10403222		Salvia miltiorrhiza	丹参	Danshen
com114	1,2,5,6-tetrahydrotanshinone	c12c(ccc3c1C(=O)C(=O)C1=C3OC[C@H]1C)C(=CCC2)C	124416	126979-84-8	Salvia miltiorrhiza	丹参	Danshen
com115	(1R)-4-methyl-1-propan-2-ylcyclohex-3-en-1-ol	[C@]1(CC=C(CC1)C)(O)C(C)C	5325830	20126-76-5	Salvia miltiorrhiza	丹参	Danshen
com116	methyl (1R,4aS,5R,7S,7aS)-1,5,7-trihydroxy-7-methyl-4a,5,6,7a-tetrahydro-1H-cyclopenta[c]pyran-4-carboxylate	[C@@H]12[C@@H](C(=CO[C@H]1O)C(=O)OC)[C@@H](C[C@]2(C)O)O	25026345		Salvia miltiorrhiza	丹参	Danshen
com117	methyl (1S,4aS,5R,7S,7aS)-5,7-dihydroxy-7-methyl-1-[(2S,3R,4S,5S,6R)-3,4,5-trihydroxy-6-(hydroxymethyl)oxan-2-yl]oxy-4a,5,6,7a-tetrahydro-1H-cyclopenta[c]pyran-4-carboxylate	[C@@H]12[C@@H](C(=CO[C@H]1O[C@@H]1O[C@@H]([C@H]([C@@H]([C@H]1O)O)O)CO)C(=O)OC)[C@@H](C[C@]2(C)O)O	13892722	64421-28-9	Salvia miltiorrhiza	丹参	Danshen
com118	salvianic acid c	c1(c(ccc(c1)C[C@@H](O)C(=O)O[C@H](Cc1cc(c(cc1)O)O)C(=O)O)O)O			Salvia miltiorrhiza	丹参	Danshen
com119	TANNIC ACID	O1[C@@H]([C@@H](OC(=O)c2cc(OC(=O)c3cc(O)c(O)c(O)c3)c(O)c(O)c2)[C@H](OC(=O)c2cc(OC(=O)c3cc(O)c(O)c(O)c3)c(O)c(O)c2)[C@@H](OC(=O)c2cc(OC(=O)c3cc(O)c(O)c(O)c3)c(O)c(O)c2)[C@@H]1OC(=O)c1cc(OC(=O)c2cc(O)c(O)c(O)c2)c(O)c(O)c1)COC(=O)c1cc(OC(=O)c2cc(O)c(O)c(O)c2	16129778	5424-20-4	Salvia miltiorrhiza	丹参	Danshen
com120	(3R)-3,7-dimethylocta-1,6-dien-3-ol	[C@@](CCC=C(C)C)(C=C)(C)O	443158	126-90-9	Salvia miltiorrhiza	丹参	Danshen
com121	salvianolic acid d	c1(c(ccc(c1CC(=O)O)/C=C/C(=O)O[C@H](Cc1cc(c(cc1)O)O)C(=O)O)O)O	75412558	142998-47-8	Salvia miltiorrhiza	丹参	Danshen
com122	(8S)-4,8-dimethyl-8,9-dihydronaphtho[2,1-f][1]benzofuran-7,11-dione	c1c(c2c(cc1)c1c(cc2)C(=O)C2=C(C1=O)OC[C@H]2C)C	11778300	20958-18-3	Salvia miltiorrhiza	丹参	Danshen
com123	potassium salvianolate d	c1(c(ccc(c1CC(=O)O)/C=CC(=O)O[C@H](Cc1cc(c(cc1)O)O)C(=O)O)O)O			Salvia miltiorrhiza	丹参	Danshen
com124	[(2E)-3,7-dimethylocta-2,6-dienyl] acetate	C(=CCOC(=O)C)(/CCC=C(C)C)C	1549026	105-87-3	Salvia miltiorrhiza	丹参	Danshen
com125	przewaquinone f	C1[C@H]([C@H](c2c(C1)c1c(cc2)c2c(C(=O)C1=O)c(co2)C)CO)O	126073		Salvia miltiorrhiza	丹参	Danshen
com126	2-(3,4-dihydroxyphenyl)-5,7-dihydroxychromen-4-one	c12c(c(=O)cc(o1)c1cc(c(cc1)O)O)c(cc(c2)O)O	5280445	491-70-3	Salvia miltiorrhiza	丹参	Danshen
com127	dan-shexinkum d	C1[C@@H]([C@](C2=C(O1)C(=O)c1c(C2=O)ccc2c1cccc2C)(CO)C)C			Salvia miltiorrhiza	丹参	Danshen
com128	3,4-dihydroxy-5-(3,4,5-trihydroxybenzoyl)oxybenzoic acid	OC(=O)c1cc(c(c(c1)O)O)OC(=O)c1cc(c(c(c1)O)O)O	341	536-08-3	Salvia miltiorrhiza	丹参	Danshen
com129	(2S)-2-azaniumyl-3-methylbutanoate	C(=O)([C@@H](N)C(C)C)O	6971018	72-18-4	Salvia miltiorrhiza	丹参	Danshen
com130	(1Z,5Z)-1,5-dimethyl-8-propan-2-ylidenecyclodeca-1,5-diene	C1(=CCC/C(=CCC(=C(C)C)CC1)/C)/C	6370843	15423-57-1	Salvia miltiorrhiza	丹参	Danshen
com131	1,6-dimethyl-8,9-dihydronaphtho[1,2-g][1]benzofuran-10,11-dione	c12c(c3c(C(=O)C1=O)c1c(cc3)C(=CCC1)C)occ2C	105119		Salvia miltiorrhiza	丹参	Danshen
com132	(3S)-3-azaniumyl-4-hydroxy-4-oxobutanoate	C(=O)([C@@H](N)CC(=O)O)O	44367445	56-84-8	Salvia miltiorrhiza	丹参	Danshen
com133	paramiltioic acid	[C@]123[C@@H](C[C@@H]([C@]4(C=C1C(=O)O)OC(=O)C(=C4)C)OC3)C(CCC2)(C)C	375116		Salvia miltiorrhiza	丹参	Danshen
com134	salvianolic acid c	c1c(c(cc(c1)c1cc2c(o1)c(ccc2/C=C/C(=O)O[C@H](C(=O)O)Cc1ccc(c(c1)O)O)O)O)O	13991590	115841-09-3	Salvia miltiorrhiza	丹参	Danshen
com135	(2R,3R,4S,5S,6R)-2-[[(3S,8S,9S,10R,13R,14S,17R)-17-[(2R,5S)-5-ethyl-6-methylheptan-2-yl]-10,13-dimethyl-2,3,4,7,8,9,11,12,14,15,16,17-dodecahydro-1H-cyclopenta[a]phenanthren-3-yl]oxy]-6-(hydroxymethyl)oxane-3,4,5-triol	[C@@H]1([C@@H]([C@H]([C@@H](O[C@@H]1CO)O[C@@H]1CC2=CC[C@@H]3[C@@H]([C@]2(CC1)C)CC[C@]1([C@H]3CC[C@@H]1[C@H](C)CC[C@@H](C(C)C)CC)C)O)O)O	12309067	474-58-8	Salvia miltiorrhiza	丹参	Danshen
com136	(7S)-7-hydroxy-1-methyl-6-methylidene-8,9-dihydro-7H-naphtho[1,2-g][1]benzofuran-10,11-dione	C1[C@@H](C(=C)c2c(C1)c1c(cc2)c2c(C(=O)C1=O)c(co2)C)O	5318290		Salvia miltiorrhiza	丹参	Danshen
com137	(2R)-3-(3,4-dihydroxyphenyl)-2-[(Z)-3-(3,4-dihydroxyphenyl)prop-2-enoyl]oxypropanoic acid	c1(ccc(cc1O)C[C@@H](OC(=O)/C=Cc1ccc(c(c1)O)O)C(=O)O)O	9841799		Salvia miltiorrhiza	丹参	Danshen
com138	(2R)-2-[(E)-3-[(2S,3S)-3-[(1R)-1-carboxy-2-(3,4-dihydroxyphenyl)ethoxy]carbonyl-2-(3,4-dihydroxyphenyl)-7-hydroxy-2,3-dihydro-1-benzofuran-4-yl]prop-2-enoyl]oxy-3-(3,4-dihydroxyphenyl)propanoic acid	c1cc(cc(c1O)O)C[C@H](C(=O)O)OC(=O)/C=C/c1ccc(c2c1[C@@H]([C@H](O2)c1cc(c(cc1)O)O)C(=O)O[C@@H](C(=O)O)Cc1cc(c(cc1)O)O)O	6451084	121521-90-2	Salvia miltiorrhiza	丹参	Danshen
com139	(4bS,8aS)-1-hydroxy-4b,8,8-trimethyl-2-propan-2-yl-6,7,8a,9-tetrahydro-5H-phenanthrene-3,4,10-trione	C1CC([C@H]2[C@](C1)(C1=C(C(=O)C2)C(=O)C(=C(C1=O)O)C(C)C)C)(C)C	2751800		Salvia miltiorrhiza	丹参	Danshen
com140	(2S)-2-azaniumyl-3-(4-hydroxyphenyl)propanoate	C(=O)([C@@H](N)Cc1ccc(O)cc1)O	6942100	60-18-4	Salvia miltiorrhiza	丹参	Danshen
com141	(7S)-7-hydroxy-1,6,6-trimethyl-8,9-dihydro-7H-naphtho[1,2-g][1]benzofuran-10,11-dione	c12c(c3c(cc1)c1c(C(=O)C3=O)c(co1)C)CC[C@@H](C2(C)C)O	5318350		Salvia miltiorrhiza	丹参	Danshen
com142	1,6,6-trimethyl-7H-naphtho[1,2-g][1]benzofuran-10,11-dione	c12c(ccc3c1C(=O)C(=O)c1c3occ1C)C(CC=C2)(C)C	128994	119963-50-7	Salvia miltiorrhiza	丹参	Danshen
com143	microstegiol	c12c(ccc3c1[C@](C(=O)C(=C3)C(C)C)(C(CCC2)(C)C)O)C	403772		Salvia miltiorrhiza	丹参	Danshen
com144	Salvilenone	c12c(ccc3c1c1C(=C(C3=O)C(C)C)OC(c1cc2)(C)C)C	389885		Salvia miltiorrhiza	丹参	Danshen
com145	1-methyl-10,11-dioxonaphtho[1,2-g][1]benzofuran-6-carbaldehyde	c1cc(c2c(c1)c1c(cc2)c2c(C(=O)C1=O)c(co2)C)C=O	14609847		Salvia miltiorrhiza	丹参	Danshen
com146	4-(3-methylbut-2-enoxy)furo[3,2-g]chromen-7-one	O(c1c2c(occ2)cc2oc(=O)ccc12)CC=C(C)C	68081	482-45-1	Salvia miltiorrhiza	丹参	Danshen
com147	Neo-przewaquinone A	c12C(=O)C(=O)c3c(c1occ2C)ccc1c3CCCC(=C)c2ccc3c(c2CC/C=C/1C)C(=O)C(=O)c1c3occ1C	56932940		Salvia miltiorrhiza	丹参	Danshen
com148	(Z)-3-[2-[(E)-2-(3,4-dihydroxyphenyl)ethenyl]-3,4-dihydroxyphenyl]prop-2-enoic acid	c1(c(ccc(c1/C=C/c1ccc(c(c1)O)O)/C=C/C(=O)O)O)O	11602092		Salvia miltiorrhiza	丹参	Danshen
com149	dihydrotanshinlactone	c1cc(c2c(c1)c1c(cc2)c2c(oc1=O)[C@H](CO2)C)C			Salvia miltiorrhiza	丹参	Danshen
com150	(1R,8aS)-4,7-dimethyl-1-propan-2-yl-1,2,3,5,6,8a-hexahydronaphthalene	[C@@H]1(CCC(=C2CCC(=C[C@H]12)C)C)C(C)C	12306055	13061-82-0	Salvia miltiorrhiza	丹参	Danshen
com151	2-azaniumylacetate	C(=O)(CN)O	5257127	56-40-6	Salvia miltiorrhiza	丹参	Danshen
com152	prolithospermic acid	c1(ccc(cc1O)[C@@H]1Cc2c(c(ccc2/C=C/C(=O)O)O)O1)O			Salvia miltiorrhiza	丹参	Danshen
com153	8,8-dimethyl-2-propan-2-yl-6,7-dihydro-5H-phenanthrene-3,4-dione	c12c(ccc3c1C(=O)C(=O)C(=C3)C(C)C)C(CCC2)(C)C	160142		Salvia miltiorrhiza	丹参	Danshen
com154	8-methyl-2-propan-2-ylphenanthrene-3,4-dione	c1ccc(c2c1c1c(cc2)C=C(C(=O)C1=O)C(C)C)C	135872		Salvia miltiorrhiza	丹参	Danshen
com155	2-(3,4-dihydroxyphenyl)-5-hydroxy-7-[(2S,3R,4S,5S,6R)-3,4,5-trihydroxy-6-(hydroxymethyl)oxan-2-yl]oxychromen-4-one	c1(cc(=O)c2c(O)cc(cc2o1)O[C@H]1[C@H](O)[C@@H](O)[C@H](O)[C@H](O1)CO)c1cc(O)c(O)cc1	5280637	5373-11-5	Salvia miltiorrhiza	丹参	Danshen
com156	[(Z)-hexadec-8-enyl] acetate	C(CCCCCC/C=CCCCCCCC)OC(=O)C	5363535		Salvia miltiorrhiza	丹参	Danshen
com157	1-hydroxy-2,8,8-trimethyl-6,7-dihydro-5H-phenanthrene-3,4-dione	C1C(c2c(CC1)c1c(cc2)C(=O)C(=C(C1=O)O)C)(C)C	5320066		Salvia miltiorrhiza	丹参	Danshen
com158	1-(hydroxymethyl)-6,6-dimethyl-8,9-dihydro-7H-naphtho[1,2-g][1]benzofuran-10,11-dione	o1c2c(c(c1)CO)C(=O)C(=O)c1c3CCCC(c3ccc21)(C)C	619402		Salvia miltiorrhiza	丹参	Danshen
com159	danshenspiroketallactone	c1ccc(c2c1c1c(cc2)[C@]2(OCC1=O)C[C@H](CO2)C)C	102135104		Salvia miltiorrhiza	丹参	Danshen
com160	(2S)-2-azaniumyl-3-hydroxypropanoate	OC[C@H](N)C(=O)O	6857581	56-45-1	Salvia miltiorrhiza	丹参	Danshen
com161	(2S)-2-azaniumyl-4-methylsulfanylbutanoate	S(CC[C@H](N)C(=O)O)C	6992087	63-68-3	Salvia miltiorrhiza	丹参	Danshen
com162	saloilenone	c12ccc3c4c1[C@@H]([C@H](C(=O)c4ccc3C)C(C)C)OCC2(C)C			Salvia miltiorrhiza	丹参	Danshen
com163	(2S,3S)-4-[(E)-2-carboxyethenyl]-2-(3,4-dihydroxyphenyl)-7-hydroxy-2,3-dihydro-1-benzofuran-3-carboxylic acid	c1(cc(ccc1O)[C@@H]1[C@H](c2c(c(ccc2/C=C/C(=O)O)O)O1)C(=O)O)O	9841711		Salvia miltiorrhiza	丹参	Danshen
com164	(4bS,8aS,10S)-10-hydroxy-4b,8,8-trimethyl-2-propan-2-yl-5,6,7,8a,9,10-hexahydrophenanthrene-3,4-dione	C1CC([C@H]2[C@](C1)(C1=C([C@H](C2)O)C=C(C(=O)C1=O)C(C)C)C)(C)C	14609850		Salvia miltiorrhiza	丹参	Danshen
com165	(6R,7R)-6,7-dihydroxy-1,6-dimethyl-8,9-dihydro-7H-naphtho[1,2-g][1]benzofuran-10,11-dione	C1[C@H]([C@@](c2c(C1)c1c(cc2)c2c(C(=O)C1=O)c(co2)C)(O)C)O	126072	97465-71-9	Salvia miltiorrhiza	丹参	Danshen
com166	isosalvianolic acid c	c1(c(cc2c(c1)C=Cc1c(O2)c(ccc1/C=CC(=O)O[C@@H](Cc1cc(c(cc1)O)O)C(=O)O)O)O)O	44566967		Salvia miltiorrhiza	丹参	Danshen
com167	octadecan-1-ol	OCCCCCCCCCCCCCCCCCC	8221	112-92-5	Salvia miltiorrhiza	丹参	Danshen
com168	(E)-3-(3-hydroxy-4-methoxyphenyl)prop-2-enoic acid	c1(cc(c(cc1)OC)O)/C=C/C(=O)O	736186	537-73-5	Salvia miltiorrhiza	丹参	Danshen
com169	dimethyllithospermate	c1c(c(cc(c1)[C@H]1Oc2c([C@H]1C(=O)OC)c(ccc2O)/C=C/C(=O)O[C@@H](C(=O)OC)Cc1ccc(c(c1)O)O)O)O			Salvia miltiorrhiza	丹参	Danshen
com170	2-(4-hydroxy-3-methoxyphenyl)-5-(3-hydroxypropyl)-7-methoxy-1-benzofuran-3-carbaldehyde	c1c(c(cc(c1)c1c(c2c(c(cc(c2)CCCO)OC)o1)C=O)OC)O	6709746		Salvia miltiorrhiza	丹参	Danshen
com171	8,8-dimethyl-2-propan-2-yl-7H-phenanthrene-3,4-dione	c12c(ccc3c1C(=O)C(=O)C(=C3)C(C)C)C(CC=C2)(C)C	3082765		Salvia miltiorrhiza	丹参	Danshen
com172	beta-CARYOPHYLLENE OXIDE	[C@]12(CC[C@@H]3[C@H](C(=C)CC[C@@H]1O2)CC3(C)C)C	1742210	1139-30-6	Salvia miltiorrhiza	丹参	Danshen
com173	(6S)-6-(hydroxymethyl)-1,6-dimethyl-8,9-dihydro-7H-naphtho[1,2-g][1]benzofuran-10,11-dione	c12c(c3c(cc1)c1c(C(=O)C3=O)c(co1)C)CCC[C@]2(C)CO	9926694		Salvia miltiorrhiza	丹参	Danshen
com174	Methyl rosmarinate	c1(ccc(cc1O)C[C@@H](OC(=O)/C=Cc1ccc(c(c1)O)O)C(=O)OC)O	6479915	99353-00-1	Salvia miltiorrhiza	丹参	Danshen
com175	(E)-3-(3,4-dihydroxyphenyl)prop-2-enoic acid	c1(cc(c(cc1)O)O)/C=C/C(=O)O	689043	331-39-5	Salvia miltiorrhiza	丹参	Danshen
com176	(1S)-1,6-dimethyl-1,2-dihydronaphtho[1,2-g][1]benzofuran-10,11-dione	c1ccc(c2c1c1c(cc2)C2=C(C(=O)C1=O)[C@@H](CO2)C)C	40785034	125623-97-4	Salvia miltiorrhiza	丹参	Danshen
com177	(1R,10S)-10-hydroxy-1,6-dimethyl-10-(2-oxopropyl)-1,2-dihydronaphtho[1,2-g][1]benzofuran-11-one	c1cc(c2c(c1)c1c(cc2)C2=C(C(=O)[C@]1(O)CC(=O)C)[C@H](CO2)C)C	3083514		Salvia miltiorrhiza	丹参	Danshen
com178	(2S)-2-azaniumyl-4-methylpentanoate	OC(=O)[C@@H](N)CC(C)C	7045798	61-90-5	Salvia miltiorrhiza	丹参	Danshen
com179	epidanshenspiroketallactone	c1ccc(c2c1[C@@H]1[C@@H](C=C2)[C@]2(OCC1=O)C[C@H](CO2)C)C			Salvia miltiorrhiza	丹参	Danshen
com180	7-methyl-8-(4-methylpent-4-enyl)-3-propan-2-ylnaphthalene-1,2-dione	c1(c(ccc2c1C(=O)C(=O)C(=C2)C(C)C)C)CCCC(=C)C	157301	79491-58-0	Salvia miltiorrhiza	丹参	Danshen
com181	salvianolic acid g	c1c(c(c2c(c1)C=C1c3c(O2)c(ccc3C[C@H](C1=O)C(=O)O)O)O)O	11530200		Salvia miltiorrhiza	丹参	Danshen
com182	(2S,3S)-4-[(E)-3-[(1R)-1-carboxy-2-(3,4-dihydroxyphenyl)ethoxy]-3-oxoprop-1-enyl]-2-(3,4-dihydroxyphenyl)-7-hydroxy-2,3-dihydro-1-benzofuran-3-carboxylic acid	c1c(c(cc(c1)C[C@H](C(=O)O)OC(=O)/C=C/c1ccc(c2c1[C@@H]([C@H](O2)c1ccc(c(c1)O)O)C(=O)O)O)O)O	6441498	28831-65-4	Salvia miltiorrhiza	丹参	Danshen
com183	(9R,10E,12Z)-9-hydroxyoctadeca-10,12-dienoic acid	C(=O)(CCCCCCC[C@H](/C=C/C=CCCCCC)O)O	16061059		Lycii Cortex	地骨皮	Digupi
com184	Kulactone	CC(=CCC[C@H]1C(=O)O[C@H]2C[C@]3([C@]([C@H]12)(CC[C@@H]1C3=CC[C@H]2[C@@]1(CCC(=O)C2(C)C)C)C)C)C	15560423	22611-36-5	Lycii Cortex	地骨皮	Digupi
com185	(9E,12Z)-octadeca-9,12-dienoic acid	C(=CC/C=CCCCCC)/CCCCCCCC(=O)O	5282798	60-33-3	Lycii Cortex	地骨皮	Digupi
com186	(9Z,12Z,15Z)-octadeca-9,12,15-trienoic acid	C(=O)(CCCCCCC/C=CC/C=CC/C=CCC)O	5280934	463-40-1	Lycii Cortex	地骨皮	Digupi
com187	1,3,8-trihydroxy-6-methylanthracene-9,10-dione	c1(cc(cc2C(=O)c3cc(cc(c3C(=O)c12)O)C)O)O	3220	518-82-1	Lycii Cortex	地骨皮	Digupi
com188	5-hydroxy-2-(4-methoxyphenyl)-7-[(2S,3R,4S,5S,6R)-3,4,5-trihydroxy-6-[[(2R,3R,4R,5R,6S)-3,4,5-trihydroxy-6-methyloxan-2-yl]oxymethyl]oxan-2-yl]oxychromen-4-one	c12c(oc(cc1=O)c1ccc(cc1)OC)cc(cc2O)O[C@@H]1O[C@@H]([C@H]([C@@H]([C@H]1O)O)O)CO[C@H]1[C@@H]([C@@H]([C@H]([C@@H](O1)C)O)O)O	5317025	480-36-4	Lycii Cortex	地骨皮	Digupi
com189	6-methoxy-7-[(2R,3S,4R,5S,6R)-3,4,5-trihydroxy-6-(hydroxymethyl)oxan-2-yl]oxychromen-2-one	c1(=O)ccc2cc(c(cc2o1)O[C@H]1O[C@@H]([C@H]([C@H]([C@@H]1O)O)O)CO)OC	25791637	531-44-2	Lycii Cortex	地骨皮	Digupi
com190	(9S,10E,12Z,15Z)-9-hydroxyoctadeca-10,12,15-trienoic acid	C(=O)(CCCCCCC[C@@H](/C=C/C=CC/C=CCC)O)O	6439873		Lycii Cortex	地骨皮	Digupi
com191	hederagenin	O[C@@H]1CC[C@]2(C(=CC[C@@H]3[C@H]4CC[C@H]([C@@H](CC[C@@H](CC)C(C)C)C)[C@@]4(C)CC[C@@H]23)C1)C	73299	465-99-6	Lycii Cortex	地骨皮	Digupi
com192	(1S,2R,3R,3aS,4R,6aS)-3-nitrooctahydropentalene-1,2,4,6a-tetraol	[C@]12(CC[C@H]([C@@H]1[C@H]([C@H]([C@@H]2O)O)[N](=O)O)O)O			Lycii Cortex	地骨皮	Digupi
com193	(Z)-3-phenylprop-2-enoic acid	C(=O)(/C=Cc1ccccc1)O	5372954	621-82-9	Lycii Cortex	地骨皮	Digupi
com194	Atropine	c1(cc(ccc1)[C@@H]1C[C@@]2(CC[C@H](C1)N2C)CO)CC(=O)O		51-55-8	Lycii Cortex	地骨皮	Digupi
com195	3-(3,4-dihydroxyphenyl)-N-[3-[4-[3-[3-(3,4-dihydroxyphenyl)propanoylamino]propylamino]butylamino]propyl]propanamide	C(CCCNCCCNC(=O)CCc1cc(c(cc1)O)O)NCCCNC(=O)CCc1cc(c(cc1)O)O	5318865	75288-96-9	Lycii Cortex	地骨皮	Digupi
com196	lyciumin B	[C@H]1(NC(=O)CNC(=O)[C@H](NC(=O)[C@@H](n2cc(C[C@@H](NC1=O)C(=O)O)c1c2cccc1)NC(=O)[C@@H](NC(=O)[C@@H]1CCCN1C(=O)[C@H]1NC(=O)CC1)Cc1c[nH]c2c1cccc2)C(C)C)CO	14430292	125756-66-3	Lycii Cortex	地骨皮	Digupi
com197	5,7-dihydroxy-2-(4-methoxyphenyl)chromen-4-one	Oc1cc2oc(cc(=O)c2c(O)c1)c1ccc(OC)cc1	5280442	480-36-4	Lycii Cortex	地骨皮	Digupi
com198	[(9E,12E)-octadeca-9,12-dienyl] acetate	C(CCC/C=C/C/C=C/CCCCCCCCOC(=O)C)C	5319042	5999-95-1	Lycii Cortex	地骨皮	Digupi
com199	alexandrin	O([C@H]1[C@H](O)[C@@H](O)[C@H](O)[C@H](O1)CO)[C@@H]1CC[C@]2(C(=CC[C@@H]3[C@H]4CC[C@H]([C@@H](CC[C@@H](CC)C(C)C)C)[C@@]4(C)CC[C@@H]23)C1)C	5742590	474-58-8	Lycii Cortex	地骨皮	Digupi
com200	CAMPESTEROL	C1(=CC[C@]2([C@@H](C1)CC[C@H]1[C@@H]3CC[C@H]([C@@H](CC[C@@H](C)C(C)C)C)[C@@]3(C)CC[C@H]21)C)O	173183	474-62-4	Lycii Cortex	地骨皮	Digupi
com201	aurantiamide acetate	C(=O)(CNC(=O)[C@@H](NC(=O)c1ccccc1)Cc1ccccc1)OCCCc1ccccc1	10026486	56121-42-7	Lycii Cortex	地骨皮	Digupi
com202	lyciumin A	OC[C@@H]1NC(=O)CNC(=O)[C@H](NC(=O)[C@@H](n2cc(C[C@@H](NC1=O)C(=O)O)c1c2cccc1)NC(=O)[C@H](NC(=O)[C@H]1N(C(=O)[C@H]2NC(=O)CC2)CCC1)Cc1ccc(cc1)O)C(C)C	14430290	125708-06-7	Lycii Cortex	地骨皮	Digupi
com203	[(1R,5S)-8-methyl-8-azabicyclo[3.2.1]octan-3-yl] (2S)-3-hydroxy-2-phenylpropanoate	O([C@H]1C[C@@H]2N([C@@H](CC2)C1)C)C(=O)[C@@H](c1ccccc1)CO	154417	101-31-5	Lycii Cortex	地骨皮	Digupi
com204	5,7-dihydroxy-2-(4-hydroxyphenyl)chromen-4-one	c1(cc(=O)c2c(O)cc(cc2o1)O)c1ccc(O)cc1	5280443	520-36-5	Lycii Cortex, Salvia miltiorrhiza	地骨皮,丹参	Digupi,Danshen
com205	heptacosane	CCCCCCCCCCCCCCCCCCCCCCCCCCC	11636	593-49-7	Lycii Cortex, Salvia miltiorrhiza	地骨皮,丹参	Digupi,Danshen
com206	SUGIOL	C1(CCC[C@]2(c3cc(c(cc3C(=O)C[C@@H]12)C(C)C)O)C)(C)C	94162	511-05-7	Lycii Cortex, Salvia miltiorrhiza	地骨皮,丹参	Digupi,Danshen
com207	octadecanoic acid	C(CCCCCCCCCCC)CCCCCC(=O)O	5281	57_11_4	Lycii Cortex, Salvia miltiorrhiza	地骨皮,丹参	Digupi,Danshen
com208	(Z)-octadec-9-enoic acid	C(C/C=CCCCCCCCC)CCCCCC(=O)O	445639	112-80-1	Lycii Cortex, Salvia miltiorrhiza	地骨皮,丹参	Digupi,Danshen
com209	(3S,8S,9S,10R,13R,14S,17R)-10,13-dimethyl-17-[(2R)-6-methylheptan-2-yl]-2,3,4,7,8,9,11,12,14,15,16,17-dodecahydro-1H-cyclopenta[a]phenanthren-3-ol	[C@@H]1(CC[C@]2(C(=CC[C@H]3[C@@H]4CC[C@H]([C@@H](CCCC(C)C)C)[C@@]4(C)CC[C@H]23)C1)C)O	5997	57-88-5	Lycii Cortex, Lycii Fructus	地骨皮,枸杞子	Digupi,Gouqizi
com210	7-hydroxy-6-methoxychromen-2-one	c1(=O)ccc2c(o1)cc(c(c2)OC)O	5280460	92-61-5	Lycii Cortex, Lycii Fructus	地骨皮,枸杞子	Digupi,Gouqizi
com211	2-azaniumylethanesulfonate	OS(=O)(=O)CCN	4068592	107-35-7	Lycii Cortex, Lycii Fructus	地骨皮,枸杞子	Digupi,Gouqizi
com212	carboxymethyl(trimethyl)azanium	OC(=O)C[N](C)(C)C	248	6640-00-2	Lycii Cortex, Lycii Fructus	地骨皮,枸杞子	Digupi,Gouqizi
com213	(E)-3-phenylprop-2-en-1-ol	c1cccc(c1)/C=C/CO	5315892	104-54-1	Lycii Cortex, Lycii Fructus	地骨皮,枸杞子	Digupi,Gouqizi
com214	tricosane	CCCCCCCCCCCCCCCCCCCCCCC	12534	638-67-5	Lycii Cortex, Lycii Fructus	地骨皮,枸杞子	Digupi,Gouqizi
com215	1,8-dihydroxy-3-methoxy-6-methylanthracene-9,10-dione	c12c(C(=O)c3c(C1=O)cc(cc3O)C)c(cc(c2)OC)O	10639	521-61-9	Lycii Cortex, Lycii Fructus, Salvia miltiorrhiza	地骨皮,枸杞子,丹参	Digupi,Gouqizi,Danshen
com216	(3S,8S,9S,10R,13R,14S,17R)-17-[(2R,5R)-5-ethyl-6-methylheptan-2-yl]-10,13-dimethyl-2,3,4,7,8,9,11,12,14,15,16,17-dodecahydro-1H-cyclopenta[a]phenanthren-3-ol	[C@H]12[C@H]3[C@@H]([C@@]4(C(=CC3)C[C@H](CC4)O)C)CC[C@@]1([C@H](CC2)[C@@H](CC[C@H](C(C)C)CC)C)C	222284	83-46-5	Lycii Cortex, Lycii Fructus, Panax ginseng	地骨皮,枸杞子,人参	Digupi,Gouqizi,Renshen
com217	(9E,12E)-octadeca-9,12-dienoic acid	C(=O)(CCCCCCC/C=C/C/C=C/CCCCC)O	5282457	60-33-3	Lycii Cortex, Lycii Fructus, Polygonatum odoratum, Panax ginseng	地骨皮,枸杞子,玉竹,人参	Digupi,Gouqizi,Yuzhu,Renshen
com218	hexadecanoic acid	C(=O)(CCCCCCCCCCCCCCC)O	985	57_10_3	Lycii Cortex, Lycii Fructus, Polygonatum odoratum, Panax ginseng, Salvia miltiorrhiza	地骨皮,枸杞子,玉竹,人参,丹参	Digupi,Gouqizi,Yuzhu,Renshen,Danshen
com219	hydron	C(=O)(C(=O)O)O	18676629	144-62-7	Lycii Fructus	枸杞子	Gouqizi
com220	4alpha,24-dimethylcholesta-7,24-dienol	[C@@H]1(CC[C@]2([C@H]([C@@H]1C)CC=C1[C@@H]3CC[C@H]([C@@H](CCC(=C(C)C)C)C)[C@@]3(C)CC[C@H]21)C)O	129726843		Lycii Fructus	枸杞子	Gouqizi
com221	(3S,4S,5S,10S,13R,14R,17R)-4,10,13,14-tetramethyl-17-[(2R)-6-methyl-5-methylideneheptan-2-yl]-1,2,3,4,5,6,7,11,12,15,16,17-dodecahydrocyclopenta[a]phenanthren-3-ol	O[C@@H]1[C@H]([C@H]2[C@@](C3=C([C@]4([C@@]([C@H](CC4)[C@@H](CCC(=C)C(C)C)C)(CC3)C)C)CC2)(CC1)C)C	65252	16910-32-0	Lycii Fructus	枸杞子	Gouqizi
com222	(6R)-6-[(1E,3E,5E,7E,9E,11E,13E,15E,17E,19E)-3,7,12,16,20,24-hexamethylpentacosa-1,3,5,7,9,11,13,15,17,19,23-undecaenyl]-1,5,5-trimethylcyclohexene	C1([C@H](C(=CCC1)C)/C=C/C(=C/C=C/C(=C/C=C/C=C(/C=C/C=C(/C=C/C=C(/CCC=C(C)C)C)C)C)/C)/C)(C)C	5281230	472-92-4	Lycii Fructus	枸杞子	Gouqizi
com223	(Z)-hexadec-7-enoic acid	C(=O)(CCCCC/C=CCCCCCCCC)O	5318393	2416-19-5	Lycii Fructus	枸杞子	Gouqizi
com224	octadecyl 4-nitrobenzoate	C(=O)(c1ccc(cc1)[N](=O)O)OCCCCCCCCCCCCCCCCCC	11200948		Lycii Fructus	枸杞子	Gouqizi
com225	(2R)-2-[(1S)-1,2-dihydroxyethyl]-3,4-dihydroxy-2H-furan-5-one	C1(=C([C@H](OC1=O)[C@H](CO)O)O)O	54670067	50-81-7	Lycii Fructus	枸杞子	Gouqizi
com226	ethyl hexadecanoate	C(=O)(CCCCCCCCCCCCCCC)OCC	12366	628-97-7	Lycii Fructus	枸杞子	Gouqizi
com227	(3S,4S,5S,9R,10S,13R,14R,17R)-4,10,13-trimethyl-17-[(Z,2R)-5-propan-2-ylhept-5-en-2-yl]-2,3,4,5,6,9,11,12,14,15,16,17-dodecahydro-1H-cyclopenta[a]phenanthren-3-ol	[C@@H]1(CC[C@]2([C@H]([C@@H]1C)CC=C1[C@@H]3CC[C@H]([C@@H](CC/C(=C/C)/C(C)C)C)[C@@]3(C)CC[C@H]21)C)O	9548595	474-40-8	Lycii Fructus	枸杞子	Gouqizi
com228	(Z)-hexadec-11-enoic acid	C(=O)(CCCCCCCCC/C=CCCCC)O	5312414	2416-20-8	Lycii Fructus	枸杞子	Gouqizi
com229	31-norlanost-9(11)-enol	O[C@H]1[C@@H]([C@@H]2[C@@](C3=CC[C@]4([C@]([C@H]3CC2)(CC[C@@H]4[C@H](CCCC(C)C)C)C)C)(CC1)C)C			Lycii Fructus	枸杞子	Gouqizi
com230	Maaliol	O[C@@]1([C@@H]2[C@H]3[C@H](C3(C)C)CC[C@@]2(C(=O)CC1)C)C	10944069	527-90-2	Lycii Fructus	枸杞子	Gouqizi
com231	(3S,4S,5S,9R,10S,13R,14R,17R)-4,10,13-trimethyl-17-[(2R)-6-methylheptan-2-yl]-2,3,4,5,6,9,11,12,14,15,16,17-dodecahydro-1H-cyclopenta[a]phenanthren-3-ol	[C@@H]1(CC[C@]2([C@H]([C@@H]1C)CC=C1[C@@H]3CC[C@H]([C@@H](CCCC(C)C)C)[C@@]3(C)CC[C@H]21)C)O	160482		Lycii Fructus	枸杞子	Gouqizi
com232	1,2,3,4,5-pentamethylcyclopenta-1,3-diene	C[C@H]1C(=C(C)C(=C1C)C)C	77667	4045-44-7	Lycii Fructus	枸杞子	Gouqizi
com233	(Z)-3-(4-hydroxyphenyl)prop-2-enoic acid	C(=O)(/C=Cc1ccc(cc1)O)O	1549106	501-98-4	Lycii Fructus	枸杞子	Gouqizi
com234	24-Methylenecycloartanol ferulate	C(=Cc1cc(c(cc1)O)OC)/C(=O)O[C@H]1CC[C@@]23[C@H](C1(C)C)CC[C@@H]1[C@]2(CC[C@]2([C@]1(CC[C@@H]2[C@H](C)CCC(=C)C(C)C)C)C)C3	9920169	469-36-3	Lycii Fructus	枸杞子	Gouqizi
com235	[(1R,5S)-8-methyl-8-azabicyclo[3.2.1]octan-3-yl] (2S)-3-hydroxy-2-phenylpropanoate	[C@H]1(C[C@@H]2N([C@H](C1)CC2)C)OC(=O)[C@@H](c1ccccc1)CO	154417	101-31-5	Lycii Fructus	枸杞子	Gouqizi
com236	Cyclofoetoside B	[C@@H]1([C@@H](OC[C@@H]([C@@H]1O)O)O[C@@H]1[C@]([C@H]2[C@]3(CC1)[C@]1([C@@H](CC2)[C@]2([C@](CC1)([C@H]([C@H](C2)O[C@@H]1O[C@@H]([C@H]([C@@H]([C@H]1O)O)O)CO[C@@H]1O[C@H]([C@@H]([C@H]([C@H]1O)O)O)C)[C@@H](CC[C@@H](C(C)(O)C)O)C)C)C)C3)(C)CO)O	441917	108333-83-1	Lycii Fructus	枸杞子	Gouqizi
com237	ethyl (9E,12E,15E)-octadeca-9,12,15-trienoate	O(C(=O)CCCCCCC/C=C/C/C=C/C/C=C/CC)CC	6371716	1191-41-9	Lycii Fructus	枸杞子	Gouqizi
com238	(1R,4S,4aR,8aS)-1,6-dimethyl-4-propan-2-yl-3,4,4a,7,8,8a-hexahydro-2H-naphthalen-1-ol	O[C@]1([C@@H]2[C@H]([C@@H](CC1)C(C)C)C=C(CC2)C)C	3084311	19435-97-3	Lycii Fructus	枸杞子	Gouqizi
com239	(9Z)-octadeca-9,17-dienal	C(=O)CCCCCCC/C=CCCCCCCC=C	5365667	56554-35-9	Lycii Fructus	枸杞子	Gouqizi
com240	2,6,10,15-tetramethylheptadecane	CC(CCC[C@@H](CCC[C@@H](CCCC[C@@H](CC)C)C)C)C	41209	54833-48-6	Lycii Fructus	枸杞子	Gouqizi
com241	2,21-dimethyldocosane	C(CCCCCCCCCC(C)C)CCCCCCCCC(C)C	537323	77536-31-3	Lycii Fructus	枸杞子	Gouqizi
com242	14b-pregnane	C1CC[C@]2([C@@H](C1)CC[C@H]1[C@H]3CC[C@H](CC)[C@@]3(C)CC[C@H]21)C			Lycii Fructus	枸杞子	Gouqizi
com243	methyl 14-methylpentadecanoate	C(=O)(CCCCCCCCCCCCC(C)C)OC	21205	5129-60-2	Lycii Fructus	枸杞子	Gouqizi
com244	hentriacontane	C(C)CCCCCCCCCCCCCCCCCCCCCCCCCCCCC	12410	630-04-6	Lycii Fructus	枸杞子	Gouqizi
com245	24-Methylcholesta-7,22-dien-3belta-ol	C1[C@H](C[C@@H]2[C@@](C1)([C@@H]1C(=CC2)[C@H]2[C@@](CC1)([C@@H](CC2)[C@@H](/C=C/[C@@H](C(C)C)C)C)C)C)O			Lycii Fructus	枸杞子	Gouqizi
com246	(3S,4aR,6aR,6bS,8aR,12aR,14aR,14bR)-4,4,6a,6b,8a,11,11,14b-octamethyl-1,2,3,4a,5,6,7,8,9,10,12,12a,14,14a-tetradecahydropicen-3-ol	[C@@]12([C@]3(C(=CC[C@@H]1[C@@]1([C@@H](CC2)C([C@H](CC1)O)(C)C)C)[C@H]1[C@@](CC3)(CCC(C1)(C)C)C)C)C	73145	559-70-6	Lycii Fructus	枸杞子	Gouqizi
com247	4,24-methyllophenol	[C@H]1([C@H]([C@H]2[C@](CC1)([C@@H]1C(=CC2)[C@H]2[C@](CC1)([C@H](CC2)[C@H](CC[C@H](C(C)C)C)C)C)C)C)O		1106-35-0	Lycii Fructus	枸杞子	Gouqizi
com248	(5E,9E)-6,10,14-trimethylpentadeca-5,9,13-trien-2-one	CC(=O)CC/C=C(/CC/C=C(/CCC=C(C)C)C)C	1711945	1117-52-8	Lycii Fructus	枸杞子	Gouqizi
com249	1-(2-hydrazinyl-4-methylpyrimidin-5-yl)ethanone	c1(nc(c(cn1)C(=O)C)C)NN	341594		Lycii Fructus	枸杞子	Gouqizi
com250	4-((2Z,5E)-5-methylhepta-2,5-dien-2-yl)cyclohex-1-ene	C/C(=C/C/C(=C/C)/C)/[C@@H]1CC=CCC1			Lycii Fructus	枸杞子	Gouqizi
com251	(1R)-4-[(1E,3E,5E,7E,9E,11E,13E,15E,17E)-18-[(4R)-4-hydroxy-2,6,6-trimethylcyclohexen-1-yl]-3,7,12,16-tetramethyloctadeca-1,3,5,7,9,11,13,15,17-nonaenyl]-3,5,5-trimethylcyclohex-3-en-1-ol	[C@H]1(CC(=C(C(C1)(C)C)/C=C/C(=C/C=C/C(=C/C=C/C=C(/C=C/C=C(/C=C/C1=C(C[C@H](CC1(C)C)O)C)C)C)/C)/C)C)O	5280899	144-68-3	Lycii Fructus	枸杞子	Gouqizi
com252	(1S,2S,3R,5R,6S,7R,14R,15S,18R,21S,22R)-5,7,18-trihydroxy-1,14,21-trimethyl-25-methylidene-4,20,23-trioxaheptacyclo[20.3.1.12,5.03,18.03,21.06,15.09,14]heptacosa-8,11-diene-13,19,24,27-tetrone	C1=CCC2=C[C@H]([C@@H]3[C@@H]([C@]2(C1=O)C)CC[C@@]1([C@@]24[C@@H](C(=O)[C@]3(O4)O)[C@]3(C(=C)C(=O)O[C@@H]([C@@]2(OC1=O)C)C3)C)O)O	44577487	23027-91-0	Lycii Fructus	枸杞子	Gouqizi
com253	(E)-pentatriacont-17-ene	CCCCCCCCCCCCCCCC/C=C/CCCCCCCCCCCCCCCCC	5365022	6971-40-0	Lycii Fructus	枸杞子	Gouqizi
com254	(3S,5S,8R,9S,10S,13R,14S,17R)-10,13-dimethyl-17-[(2R)-6-methylheptan-2-yl]-2,3,4,5,6,7,8,9,11,12,14,15,16,17-tetradecahydro-1H-cyclopenta[a]phenanthren-3-ol	[C@H]12[C@H]3[C@@H]([C@@]4([C@@H](CC3)C[C@H](CC4)O)C)CC[C@@]1([C@H](CC2)[C@@H](CCCC(C)C)C)C	6665	80-97-7	Lycii Fructus	枸杞子	Gouqizi
com255	6-[[7,8-dihydroxy-8a-(hydroxymethyl)-4-methoxycarbonyl-4,6a,6b,11,11,14b-hexamethyl-9,10-bis[[(Z)-2-methylbut-2-enoyl]oxy]-1,2,3,4a,5,6,7,8,9,10,12,12a,14,14a-tetradecahydropicen-3-yl]oxy]-3,5-dihydroxy-4-(3,4,5-trihydroxyoxan-2-yl)oxyoxane-2-carboxylic acid	C1[C@@H]([C@@]([C@@H]2[C@](C1)([C@@H]1[C@@](CC2)([C@]2(C(=CC1)[C@H]1[C@@]([C@@H]([C@@H]2O)O)([C@H]([C@@H](C(C1)(C)C)OC(=O)/C(=CC)/C)OC(=O)/C(=CC)/C)CO)C)C)C)(C)C(=O)OC)O[C@@H]1O[C@@H]([C@H]([C@@H]([C@H]1O)O[C@@H]1OC[C@@H]([C@@H]([C@H]1O)O)O)O)C(=O)OC		288153-01-5	Lycii Fructus	枸杞子	Gouqizi
com256	24-ethylcholesta-5,22-dienol	[C@H]1(CC[C@]2(C(=CC[C@H]3[C@@H]4CC[C@H]([C@@H](/C=C/[C@@H](C(C)C)CC)C)[C@@]4(C)CC[C@H]23)C1)C)O	69473919		Lycii Fructus	枸杞子	Gouqizi
com257	(E)-4-(2,6,6-trimethylcyclohexen-1-yl)but-3-en-2-one	C1C(=C(C(CC1)(C)C)/C=C/C(=O)C)C	638014	79-77-6	Lycii Fructus	枸杞子	Gouqizi
com258	(24R)-4alpha-Methyl-24-ethylcholesta-7,25-dien-3beta-ylacetate	C1[C@@H]([C@H]([C@@H]2[C@](C1)([C@@H]1C(=CC2)[C@]2([C@](CC1)([C@H](CC2)[C@@H](CC[C@H](C(=C)C)CC)C)C)C)C)C)OC(=O)C			Lycii Fructus	枸杞子	Gouqizi
com259	trans	[C@@H]1(CCC[C@@]21[C@H](CCCC2)C)C			Lycii Fructus	枸杞子	Gouqizi
com260	tetracosane	C(CCCCCCCCCCCC)CCCCCCCCCCC	12592	646-31-1	Lycii Fructus	枸杞子	Gouqizi
com261	11-decyldocosane	CCCCCCCCCCC(CCCCCCCCCCC)CCCCCCCCCC	41440	55401-55-3	Lycii Fructus	枸杞子	Gouqizi
com262	24-Methylenecycloartan-3beta,21-diol	[C@@H]1(CC[C@@]23[C@H](C1(C)C)CC[C@@H]1[C@]2(CC[C@]2([C@]1(CC[C@@H]2[C@H](CO)CCC(=C)C(C)C)C)C)C3)O			Lycii Fructus	枸杞子	Gouqizi
com263	9-octylheptadecane	C(CCCCCCCC)(CCCCCCCC)CCCCCCCC	292286	7225-64-1?	Lycii Fructus	枸杞子	Gouqizi
com264	Cyclofoetoside B_qt	O[C@@H]1[C@](C)(CO)[C@@H]2[C@@]3([C@@]4(C3)[C@@H](CC2)[C@]2([C@](C)(CC4)[C@H]([C@@H](O)C2)[C@@H](CC[C@@H](C(O)(C)C)O)C)C)CC1		108333-83-1	Lycii Fructus	枸杞子	Gouqizi
com265	nonadecane	C(CCCCCCCCC)CCCCCCCCC	12401	629-92-5	Lycii Fructus	枸杞子	Gouqizi
com266	(2S)-2-azaniumyl-5-(carbamoylamino)pentanoate	C(=O)([C@@H](N)CCCNC(=O)N)O	6992098	372-75-8	Lycii Fructus	枸杞子	Gouqizi
com267	1-iodooctadecane	C(CCCCCCCCC)CCCCCCCCI	12402	629-93-6	Lycii Fructus	枸杞子	Gouqizi
com268	6-oxopyran-3-carboxylic acid	c1(C(=O)O)ccc(=O)oc1	68141	500-05-0	Lycii Fructus	枸杞子	Gouqizi
com269	4-ethenyl-2-methoxyphenol	c1(cc(ccc1O)C=C)OC	332	7786-61-0	Lycii Fructus	枸杞子	Gouqizi
com270	(e,e)-1-ethyl octadeca-3,13-dienoate	C(=O)(C/C=C/CCCCCCCC/C=C/CCCC)OCC	167993300		Lycii Fructus	枸杞子	Gouqizi
com271	tricos-1-ene	C(CCCCCCCCCCC)CCCCCCCCCC=C	181154	56924-46-0	Lycii Fructus	枸杞子	Gouqizi
com272	2-(3,4-dihydroxyphenyl)-5,7-dihydroxy-3-[(2S,3R,4S,5S,6R)-3,4,5-trihydroxy-6-[[(2R,3R,4R,5R,6S)-3,4,5-trihydroxy-6-methyloxan-2-yl]oxymethyl]oxan-2-yl]oxychromen-4-one	c1(c(c(=O)c2c(o1)cc(cc2O)O)O[C@@H]1O[C@H](CO[C@H]2[C@@H]([C@@H]([C@H]([C@@H](O2)C)O)O)O)[C@H]([C@@H]([C@H]1O)O)O)c1cc(c(cc1)O)O	5280805	153-18-4	Lycii Fructus	枸杞子	Gouqizi
com273	(3R,5S,6R)-6,10-dimethyl-3-prop-1-en-2-ylspiro[4.5]dec-9-en-8-one	C1(=O)C[C@H]([C@@]2(C(=C1)C)C[C@@H](CC2)C(=C)C)C	442399	61167-63-3	Lycii Fructus	枸杞子	Gouqizi
com274	4alpha,14alpha,24-trimethylcholesta-8,24-dienol	[C@H]1(CC[C@]2([C@@H]([C@@H]1C)CCC1=C2CC[C@]2([C@]1(CC[C@@H]2[C@@H](CCC(=C(C)C)C)C)C)C)C)O			Lycii Fructus	枸杞子	Gouqizi
com275	(3S,5R,10S,13R,14R,17R)-4,4,10,13,14-pentamethyl-17-[(2R)-6-methylheptan-2-yl]-2,3,5,6,7,11,12,15,16,17-decahydro-1H-cyclopenta[a]phenanthren-3-ol	O[C@@H]1C([C@H]2[C@@](C3=C([C@]4([C@@]([C@H](CC4)[C@@H](CCCC(C)C)C)(CC3)C)C)CC2)(CC1)C)(C)C	440560	79-62-9	Lycii Fructus	枸杞子	Gouqizi
com276	24-Methylenecycloartanol	O[C@@H]1C([C@H]2[C@@]3([C@@]4(C3)[C@H]([C@]3([C@](CC4)([C@H](CC3)[C@@H](CCC(=C)C(C)C)C)C)C)CC2)CC1)(C)C	94204	1449-09-8	Lycii Fructus	枸杞子	Gouqizi
com277	(3S,5S,9R,10S,13R,14R,17R)-10,13-dimethyl-17-[(2R)-6-methylheptan-2-yl]-2,3,4,5,6,9,11,12,14,15,16,17-dodecahydro-1H-cyclopenta[a]phenanthren-3-ol	[C@H]12C3=CC[C@@H]4[C@@]([C@H]3CC[C@@]1([C@H](CC2)[C@@H](CCCC(C)C)C)C)(CC[C@@H](C4)O)C	65728	80-99-9	Lycii Fructus	枸杞子	Gouqizi
com278	nonacosane	C(CCCCCCCCCCCCCC)CCCCCCCCCCCCCC	12409	630-03-5	Lycii Fructus	枸杞子	Gouqizi
com279	triacontane	C(CCCCCCCCCCCCCCC)CCCCCCCCCCCCCC	12535	638-68-6	Lycii Fructus	枸杞子	Gouqizi
com280	1-chlorooctadecane	C(CCCCCCCCCCCCCCCCC)Cl	18815	3386-33-2	Lycii Fructus	枸杞子	Gouqizi
com281	5-Ethyl-2-methyloctane	CC(CC[C@@H](CCC)CC)C	537332	62016-18-6	Lycii Fructus	枸杞子	Gouqizi
com282	dotriacontan-1-ol	C(CCCCCCCCCCCCCCCCCCCCCCCCCCCCCCC)O	96117	6624-79-9	Lycii Fructus	枸杞子	Gouqizi
com283	(3S,8S,9S,10R,13R,14S,17R)-10,13-dimethyl-17-[(2R)-6-methyl-5-methylideneheptan-2-yl]-2,3,4,7,8,9,11,12,14,15,16,17-dodecahydro-1H-cyclopenta[a]phenanthren-3-ol	O[C@@H]1CC2=CC[C@H]3[C@H]4[C@@]([C@H](CC4)[C@@H](CCC(=C)C(C)C)C)(CC[C@@H]3[C@]2(CC1)C)C	92113	474-63-5	Lycii Fructus	枸杞子	Gouqizi
com284	ethyl octadecanoate	O(C(=O)CCCCCCCCCCCCCCCCC)CC	8122	111-61-5	Lycii Fructus	枸杞子	Gouqizi
com285	(2S,4aR,6R,8aS)-2,6-dimethyl-1,2,3,4,4a,5,6,7,8,8a-decahydronaphthalene	C1[C@@H](CC[C@H]2C[C@H](CC[C@H]12)C)C	21718045		Lycii Fructus	枸杞子	Gouqizi
com286	ethyl 4-methoxybenzoate	O(C(=O)c1ccc(OC)cc1)CC	60979	94-30-4	Lycii Fructus	枸杞子	Gouqizi
com287	7-O-Methylluteolin-6-C-beta-glucoside	[C@H]1([C@H]([C@@H]([C@H]([C@H](O1)Oc1c(c2c(cc1OC)O[C@H](CC2=O)c1cc(c(cc1)O)O)O)O)O)O)CO			Lycii Fructus	枸杞子	Gouqizi
com288	Ipolamiide_qt	C1=C([C@]2([C@@H]([C@H](O1)O)[C@@](CC2)(O)C)O)C(=O)OC		27934-98-1	Lycii Fructus	枸杞子	Gouqizi
com289	methyl (1R,4aS,7R,7aS)-4a,7-dihydroxy-7-methyl-1-[(2S,3R,4S,5S,6R)-3,4,5-trihydroxy-6-(hydroxymethyl)oxan-2-yl]oxy-1,5,6,7a-tetrahydrocyclopenta[c]pyran-4-carboxylate	C1=C([C@]2([C@@H]([C@H](O1)O[C@H]1[C@@H]([C@H]([C@@H]([C@H](O1)CO)O)O)O)[C@@](CC2)(O)C)O)C(=O)OC	11968619	27934-98-1	Lycii Fructus	枸杞子	Gouqizi
com290	Taurochenideixycholicacid	C1[C@H](C[C@@H]2[C@](C1)([C@@H]1[C@@H]([C@@H](C2)O)[C@@H]2[C@](CC1)([C@H](CC2)[C@@H](C)CCC(=O)NCCS(=O)(=O)O)C)C)O			Lycii Fructus	枸杞子	Gouqizi
com291	1,6-dibromohexane	BrCCCCCCBr	12368	629-03-8	Lycii Fructus	枸杞子	Gouqizi
com292	1,6-dimethyl-1-isopropyl-1,2,3,4,4a,7-hexahydronaphthalene	[C@@]1(CCC[C@@H]2C=C(CC=C12)C)(C(C)C)C			Lycii Fructus	枸杞子	Gouqizi
com293	octadec-9-yne	C(#CCCCCCCCC)CCCCCCCC	141998	56554-62-2	Lycii Fructus	枸杞子	Gouqizi
com294	TR-saponin A_qt	C1[C@@H]([C@@]([C@@H]2[C@](C1)([C@@H]1[C@@](CC2)([C@]2(C(=CC1)[C@@H]1[C@@]([C@@H]([C@@H]2O)O)([C@H]([C@@H](C(C1)(C)C)OC(=O)/C(=CC)/C)OC(=O)/C(=CC)/C)CO)C)C)C)(C)C(=O)OC)O		288153-01-5	Lycii Fructus	枸杞子	Gouqizi
com295	1,1,6-trimethyl-2H-naphthalene	C1=Cc2c(C(C1)(C)C)ccc(c2)C	121677	30364-38-6	Lycii Fructus	枸杞子	Gouqizi
com296	(1R,4aR,8aS)-4,7-dimethyl-1-propan-2-yl-1,2,4a,5,6,8a-hexahydronaphthalene	[C@@H]1(CC=C([C@@H]2CCC(=C[C@H]12)C)C)C(C)C	12306049	17627-24-6	Lycii Fructus	枸杞子	Gouqizi
com297	(3R,5R,8Z)-5,9,14-trimethyl-4,12-dioxatricyclo[9.3.0.03,5]tetradeca-1(11),8,13-trien-2-one	C1C[C@@]2([C@@H](C(=O)c3c(C/C(=C/1)/C)occ3C)O2)C	101286196	7727-79-9	Lycii Fructus	枸杞子	Gouqizi
com298	[(1S,2R,3R,4R,5R,6S,7S,8R,9R,13S,16S,17R,18R)-8-acetyloxy-5,7-dihydroxy-6,16,18-trimethoxy-13-(methoxymethyl)-11-methyl-11-azahexacyclo[7.7.2.12,5.01,10.03,8.013,17]nonadecan-4-yl] benzoate	C1C[C@@]2([C@@H]3[C@@]4([C@@H]1OC)[C@@H]1[C@@H]5[C@@]([C@@H]([C@@H]3OC)[C@H]4N(C)C2)([C@H]([C@@H]([C@]([C@@H]5OC(=O)c2ccccc2)(C1)O)OC)O)OC(=O)C)COC	441737	6900-87-4	Lycii Fructus	枸杞子	Gouqizi
com299	lanost-8-enol	[C@H]1(CC[C@]2([C@@H](C1(C)C)CCC1=C2CC[C@]2([C@@]1(C)CC[C@@H]2[C@@H](CCCC(C)C)C)C)C)O			Lycii Fructus	枸杞子	Gouqizi
com300	(1S,4aS,6S,8aR)-1,6-dimethyl-1,2,3,4,4a,5,6,7,8,8a-decahydronaphthalene	[C@@H]1(CCC[C@H]2C[C@H](CC[C@H]12)C)C	21718000		Lycii Fructus	枸杞子	Gouqizi
com301	(2S)-4-amino-2-azaniumyl-4-oxobutanoate	C(=O)([C@@H](N)CC(=O)N)O	6992089	70-47-3	Lycii Fructus	枸杞子	Gouqizi
com302	octacosane	CCCCCCCCCCCCCCCCCCCCCCCCCCCC	12408	630-02-4	Lycii Fructus	枸杞子	Gouqizi
com303	daucosterol	[C@]12([C@H]([C@@H]3[C@@H]([C@]4(C(=CC3)C[C@H](O[C@H]3[C@@H]([C@H]([C@@H]([C@H](O3)CO)O)O)O)CC4)C)CC2)CC[C@H]1[C@@H](CC[C@@H](C(C)C)CC)C)C	5742590	474-58-8	Lycii Fructus	枸杞子	Gouqizi
com304	triacontan-1-ol	CCCCCCCCCCCCCCCCCCCCCCCCCCCCCCO	68972	593-50-0	Lycii Fructus	枸杞子	Gouqizi
com305	aminoethyl thiosulfite	[S@](=S)(OCCN)O			Lycii Fructus	枸杞子	Gouqizi
com306	12-decylheneicosane	CCCCCCCCCCC[C@@H](CCCCCCCCC)CCCCCCCCCC			Lycii Fructus	枸杞子	Gouqizi
com307	methyl (10E,13E)-octadeca-10,13-dienoate	C(=O)(CCCCCCCC/C=C/C/C=C/CCCC)OC	5365678		Lycii Fructus	枸杞子	Gouqizi
com308	7-O-Methylluteolin-6-C-beta-glucoside_qt	Oc1c(c2c(cc1OC)O[C@H](CC2=O)c1cc(c(cc1)O)O)O			Lycii Fructus	枸杞子	Gouqizi
com309	ethyl 4-methylbenzoate	c1(C(=O)OCC)ccc(cc1)C	66743	94-08-6	Lycii Fructus	枸杞子	Gouqizi
com310	4alpha-methyl-24-ethylcholesta-7,24-dienol	[C@@H]1(CC[C@]2([C@H]([C@@H]1C)CC=C1[C@@H]3CC[C@H]([C@@H](CCC(=C(C)C)CC)C)[C@@]3(C)CC[C@H]21)C)O	66727568		Lycii Fructus	枸杞子	Gouqizi
com311	(3S,4S,5S,9R,10S,13R,14R,17R)-4,10,13-trimethyl-17-[(2R)-6-methyl-5-methylideneheptan-2-yl]-2,3,4,5,6,9,11,12,14,15,16,17-dodecahydro-1H-cyclopenta[a]phenanthren-3-ol	[C@@H]1(CC[C@]2([C@H]([C@@H]1C)CC=C1[C@@H]3CC[C@H]([C@@H](CCC(=C)C(C)C)C)[C@@]3(C)CC[C@H]21)C)O	5283640	1176-52-9	Lycii Fructus	枸杞子	Gouqizi
com312	31-Norcyclolaudenol	C[C@@H](CCC[C@@H](C)C(=C)C)[C@@H]1[C@@]2([C@@](CC1)([C@H]1[C@@]3(CC2)[C@@]2([C@H](CC1)[C@@H]([C@H](CC2)O)C)C3)C)C			Lycii Fructus	枸杞子	Gouqizi
com313	(2S)-2-hydroxybutanedioic acid	O[C@@H](CC(=O)O)C(=O)O	222656	97-67-6	Lycii Fructus	枸杞子	Gouqizi
com314	24-methyl-31-norlanost-9(11)-enol	O[C@H]1[C@@H]([C@@H]2[C@@](C3=CC[C@]4([C@]([C@H]3CC2)(CC[C@@H]4[C@H](CC[C@H](C(C)C)C)C)C)C)(CC1)C)C			Lycii Fructus	枸杞子	Gouqizi
com315	methyl (9E,12E)-octadeca-9,12-dienoate	C(=O)(CCCCCCC/C=C/C/C=C/CCCCC)OC	5362793	2566-97-4	Lycii Fructus	枸杞子	Gouqizi
com316	Scopolin	c12c(cc(c(c1)O[C@H]1O[C@@H]([C@@H]([C@H]([C@H]1O)O)O)CO)OC)ccc(=O)o2	439514	531-44-2	Lycii Fructus	枸杞子	Gouqizi
com317	cyanin	c12c(n(cc/c/1=Cc1c3c(n(cc1)CCC(C)C)cccc3)CCC(C)C)cccc2	6436083	523-42-2	Lycii Fructus	枸杞子	Gouqizi
com318	(1S)-4-[(1E,3E,5E,7E,9E,11E,13E,15E,17E)-18-[(1R,4R)-4-hydroxy-2,6,6-trimethylcyclohex-2-en-1-yl]-3,7,12,16-tetramethyloctadeca-1,3,5,7,9,11,13,15,17-nonaenyl]-3,5,5-trimethylcyclohex-3-en-1-ol	[C@H]1(C(C[C@H](C=C1C)O)(C)C)/C=C/C(=C/C=C/C(=C/C=C/C=C(/C=C/C=C(/C=C/C1=C(C[C@@H](CC1(C)C)O)C)C)C)/C)/C	448437	127-40-2	Lycii Fructus	枸杞子	Gouqizi
com319	5-prop-2-enyl-1,3-benzodioxole	c12c(ccc(c1)CC=C)OCO2	5144	94-59-7	Lycii Fructus	枸杞子	Gouqizi
com320	1,5,5-trimethyl-6-[(1E,3Z,5Z,7E,9E,11E,13E,15E,17E)-3,7,12,16-tetramethyl-18-(2,6,6-trimethylcyclohexen-1-yl)octadeca-1,3,5,7,9,11,13,15,17-nonaenyl]-7-oxabicyclo[4.1.0]heptan-3-ol	C1[C@@H](C[C@@]2([C@](C1(C)C)(O2)/C=C/C(=CC=C/C(=C/C=C/C=C(/C=C/C=C(/C=C/C1=C(CCCC1(C)C)C)C)C)/C)/C)C)O	5316151		Lycii Fructus	枸杞子	Gouqizi
com321	31-norlanosterol	[C@H]1(CC[C@@]2([C@@H]([C@@H]1C)CCC1=C2CC[C@@]2([C@]1(CC[C@H]2[C@@H](CCC=C(C)C)C)C)C)C)O	102179328		Lycii Fructus	枸杞子	Gouqizi
com322	(1S,8aR)-4,7-dimethyl-1-propan-2-yl-1,2,3,5,6,8a-hexahydronaphthalene	[C@@H]12C(=C(CC[C@H]1C(C)C)C)CCC(=C2)C	441005	483-76-1	Lycii Fructus	枸杞子	Gouqizi
com323	(3S,5S,8R,9S,10S,13R,14S,17R)-17-[(2R,5R)-5-ethyl-6-methylheptan-2-yl]-10,13-dimethyl-2,3,4,5,6,7,8,9,11,12,14,15,16,17-tetradecahydro-1H-cyclopenta[a]phenanthren-3-ol	[C@H]12[C@H]3[C@@]([C@H](CC3)[C@@H](CC[C@H](C(C)C)CC)C)(CC[C@@H]1[C@@]1([C@@H](CC2)C[C@H](CC1)O)C)C	241572	19466-47-8	Lycii Fructus	枸杞子	Gouqizi
com324	[10,13-dimethyl-17-(6-methylheptan-2-yl)-2,3,4,7,8,9,11,12,14,15,16,17-dodecahydro-1H-cyclopenta[a]phenanthren-3-yl] (E)-3-(4-hydroxy-3-methoxyphenyl)prop-2-enoate	C1[C@@H](CC2=CC[C@@H]3[C@@H]([C@]2(C1)C)CC[C@]1([C@@H]3CC[C@@H]1[C@@H](CCCC(C)C)C)C)OC(=O)/C=Cc1cc(c(cc1)O)OC	22375086	164453-91-2	Lycii Fructus	枸杞子	Gouqizi
com325	tetradecanoic acid	C(=O)(CCCCCCCCCCCCC)O	11005	544-63-8	Lycii Fructus	枸杞子	Gouqizi
com326	5-butylnonane	CCCCC(CCCC)CCCC	300476	17312-63-9	Lycii Fructus	枸杞子	Gouqizi
com327	24-Methylcholest-7-en-3belta-ol	C1[C@H](C[C@@H]2[C@@](C1)([C@@H]1C(=CC2)[C@H]2[C@@](CC1)([C@@H](CC2)[C@@H](CC[C@@H](C(C)C)C)C)C)C)O			Lycii Fructus	枸杞子	Gouqizi
com328	7-hydroxy-3-(4-hydroxyphenyl)-6-methoxychromen-4-one	c1(c(cc2c(c1)occ(c2=O)c1ccc(cc1)O)OC)O	5317750	40957-83-3	Lycii Fructus	枸杞子	Gouqizi
com329	24-methylenelanost-8-enol	C1C2=C([C@]3([C@](C1)([C@H](CC3)[C@@H](CCC(=C)C(C)C)C)C)C)CC[C@H]1[C@@]2(CC[C@@H](C1(C)C)O)C			Lycii Fructus	枸杞子	Gouqizi
com330	(1S,4aS,5R,8aR)-1,5-dimethyl-1,2,3,4,4a,5,6,7,8,8a-decahydronaphthalene	[C@@H]1(CCC[C@H]2[C@@H](CCC[C@H]12)C)C	21717998		Lycii Fructus	枸杞子	Gouqizi
com331	daucosterol_qt	[C@]12([C@H]([C@@H]3[C@@H]([C@]4(C(=CC3)C[C@H](O)CC4)C)CC2)CC[C@H]1[C@@H](CC[C@@H](C(C)C)CC)C)C		474-58-8	Lycii Fructus	枸杞子	Gouqizi
com332	2,6,6-trimethylcyclohexa-1,3-diene-1-carbaldehyde	C1(=C(C=CCC1(C)C)C)C=O	61041	116-26-7	Lycii Fructus	枸杞子	Gouqizi
com333	(6R,10S)-2,6,10,14-tetramethylpentadecane	CC(CCC[C@@H](CCC[C@@H](CCCC(C)C)C)C)C	25022101	1921-70-6	Lycii Fructus	枸杞子	Gouqizi
com334	2,6,10-trimethyl-hexadecane	CC(CCC[C@@H](CCC[C@@H](CCCCCC)C)C)C	41282		Lycii Fructus	枸杞子	Gouqizi
com335	4-azaniumylbutanoate	C(=O)(CCCN)O	6992099	56-12—2	Lycii Fructus	枸杞子	Gouqizi
com336	31-norcycloartanol	O[C@@H]1[C@@H]([C@H]2[C@@]3([C@@]4(C3)[C@H]([C@@]3([C@](CC4)([C@H](CC3)[C@H](CCCC(C)C)C)C)C)CC2)CC1)C	44423588		Lycii Fructus	枸杞子	Gouqizi
com337	phenanthrene	c12c3c(ccc1cccc2)cccc3	995	31055	Lycii Fructus	枸杞子	Gouqizi
com338	(2S,3S,4aR,8aR)-2,3-dimethyl-1,2,3,4,4a,5,6,7,8,8a-decahydronaphthalene	C1[C@@H]([C@H](C[C@H]2CCCC[C@H]12)C)C	21718043		Lycii Fructus	枸杞子	Gouqizi
com339	(4R,4aS,6aR,6aS,6bR,8aR,12aR,14bS)-2,2,6a,6b,9,9,12a-heptamethyl-4-[(Z)-2-methylbut-2-enoyl]oxy-10-oxo-3,4,5,6,6a,7,8,8a,11,12,13,14b-dodecahydro-1H-picene-4a-carboxylic acid	C1C(=O)C([C@@H]2[C@](C1)([C@@H]1[C@@](CC2)([C@]2(C(=CC1)[C@H]1[C@@](CC2)([C@@H](CC(C1)(C)C)OC(=O)/C(=C/C)/C)C(=O)O)C)C)C)(C)C	6436598	467-81-2	Lycii Fructus	枸杞子	Gouqizi
com340	copaene	[C@]12([C@@H]3[C@@H]([C@H]1CC=C3C)[C@@H](CC2)C(C)C)C	12303902	3856-25-5	Lycii Fructus	枸杞子	Gouqizi
com341	Cycloeucalenol	O[C@@H]1[C@H]([C@H]2[C@@]3([C@@]4(C3)[C@H]([C@]3([C@](CC4)([C@H](CC3)[C@@H](CCC(=C)C(C)C)C)C)C)CC2)CC1)C	101690	469-39-6	Lycii Fructus	枸杞子	Gouqizi
com342	(6E,8E,10E,12E,14E,16E,18E,20E,22E,24E,26E,28E)-31-methoxy-2,6,10,14,19,23,27,31-octamethyldotriaconta-2,6,8,10,12,14,16,18,20,22,24,26,28-tridecaene	O(C(C/C=C/C(=C/C=C/C(=C/C=C/C(=C/C=C/C=C(/C=C/C=C(/C=C/C=C(/CCC=C(C)C)C)C)C)/C)/C)/C)(C)C)C	5368308	5085-16-5	Lycii Fructus	枸杞子	Gouqizi
com343	24-ethylcholest-22-enol	[C@H]1(CC[C@]2([C@@H](C1)CC[C@H]1[C@@H]3CC[C@H]([C@@H](/C=C/[C@@H](C(C)C)CC)C)[C@@]3(C)CC[C@H]21)C)O	129725503		Lycii Fructus	枸杞子	Gouqizi
com344	(2R)-2-[(1S)-1,2-dihydroxyethyl]-3-hydroxy-4-[(2R,3R,4S,5S,6R)-3,4,5-trihydroxy-6-(hydroxymethyl)oxan-2-yl]oxy-2H-furan-5-one	OC1=C(C(=O)O[C@@H]1[C@@H](O)CO)O[C@@H]1[C@H](O)[C@@H](O)[C@H](O)[C@H](O1)CO	54693473		Lycii Fructus	枸杞子	Gouqizi
com345	13,17,21-trimethyltritriacontane	CCCCCCCCCCCC[C@@H](CCC[C@@H](CCC[C@@H](CCCCCCCCCCCC)C)C)C	545973	58668-38-5	Lycii Fructus	枸杞子	Gouqizi
com346	1-hydroxy-3-methoxy-6-methyl-8-[(2S,3R,4S,5S,6R)-3,4,5-trihydroxy-6-[[(2R,3R,4S,5S,6R)-3,4,5-trihydroxy-6-(hydroxymethyl)oxan-2-yl]oxymethyl]oxan-2-yl]oxyanthracene-9,10-dione	c1(cc(c2c(c1)C(=O)c1c(C2=O)c(cc(c1)OC)O)O[C@@H]1O[C@@H]([C@H]([C@@H]([C@H]1O)O)O)CO[C@@H]1O[C@@H]([C@H]([C@@H]([C@H]1O)O)O)CO)C	5320543	84268-38-2	Lycii Fructus	枸杞子	Gouqizi
com347	ethyl (9Z,12Z)-octadeca-9,12-dienoate	O(C(=O)CCCCCCC/C=CC/C=CCCCCC)CC	5282184	544-35-4	Lycii Fructus	枸杞子	Gouqizi
com348	ethyl tetradecanoate	O(C(=O)CCCCCCCCCCCCC)CC	31283	124-06-1	Lycii Fructus	枸杞子	Gouqizi
com349	tetratetracontane	C(CCCCCCCCCCCCCCCCCCCCCC)CCCCCCCCCCCCCCCCCCCCC	23494	7098-22-8	Lycii Fructus	枸杞子	Gouqizi
com350	campesterol	O[C@@H]1CC2=CC[C@@H]3[C@H]4[C@]([C@@H](CC4)[C@H](CC[C@@H](C(C)C)C)C)(CC[C@H]3[C@]2(CC1)C)C	173183	474-62-4	Lycii Fructus	枸杞子	Gouqizi
com351	1,2,4-trimethoxy-5-[(E)-prop-1-enyl]benzene	c1(c(cc(c(c1)/C=C/C)OC)OC)OC	636822	2883-98-9	Lycii Fructus	枸杞子	Gouqizi
com352	4-[(1Z,3R)-1-(4-methoxyphenyl)penta-1,4-dien-3-yl]phenol	c1c(ccc(c1)/C=C[C@H](c1ccc(cc1)O)C=C)OC	23626544	79004-25-4	Lycii Fructus	枸杞子	Gouqizi
com353	phytane	[C@H](CCC[C@@H](CCCC(C)C)C)(CCC[C@@H](CC)C)C	12523	638-36-8	Lycii Fructus	枸杞子	Gouqizi
com354	7-bromomethyl-7-hexadecene	CCCCCC/C(=C/CCCCCCCC)/CBr			Lycii Fructus	枸杞子	Gouqizi
com355	hydron;2-hydroxypropane-1,2,3-tricarboxylate	OC(CC(=O)O)(CC(=O)O)C(=O)O	19782904	77-92-9	Lycii Fructus	枸杞子	Gouqizi
com356	[(1R,5S)-8-methyl-8-azabicyclo[3.2.1]octan-3-yl] (2R)-3-hydroxy-2-phenylpropanoate	[C@@H]12C[C@@H](C[C@@H](N1C)CC2)OC(=O)[C@H](c1ccccc1)CO	637577	51-55-8	Lycii Fructus	枸杞子	Gouqizi
com357	(6S,7aR)-2-[(2E,4E,6E,8E,10E,12E,14E,16E)-17-[(4R)-4-hydroxy-2,6,6-trimethylcyclohexen-1-yl]-6,11,15-trimethylheptadeca-2,4,6,8,10,12,14,16-octaen-2-yl]-4,4,7a-trimethyl-2,5,6,7-tetrahydro-1-benzofuran-6-ol	C1(=C(C[C@H](CC1(C)C)O)C)/C=CC(=CC=CC(=CC=CC=C(C=CC=C(/C)[C@@H]1C=C2[C@H](C[C@@H](CC2(C)C)O)O1)/C)C)C	134737870	31661-06-0	Lycii Fructus	枸杞子	Gouqizi
com358	heptadecane	CCCCCCCCCCCCCCCCC	12398	629-78-7	Lycii Fructus	枸杞子	Gouqizi
com359	(1S)-3,5,5-trimethyl-4-[(1E,3E,5E,7E,9E,11E,13E,15E,17E)-3,7,12,16-tetramethyl-18-(2,6,6-trimethylcyclohexen-1-yl)octadeca-1,3,5,7,9,11,13,15,17-nonaenyl]cyclohex-3-en-1-ol	O[C@@H]1CC(C(=C(C1)C)/C=C/C(=C/C=C/C(=C/C=C/C=C(/C=C/C=C(/C=C/C1=C(CCCC1(C)C)C)C)C)/C)/C)(C)C	44554791	472-70-8	Lycii Fructus	枸杞子	Gouqizi
com360	(4aS,7R)-1,4a-dimethyl-7-prop-1-en-2-yl-5,6,7,8-tetrahydronaphthalen-2-one	[C@@H]1(C(=C)C)CC[C@]2(C)C(=C(C(=O)C=C2)C)C1	10976879	17081-85-5	Lycii Fructus	枸杞子	Gouqizi
com361	2,6,3-trimethyl-Dodecane	CC([C@H](CC[C@@H](CCCCCC)C)C)C			Lycii Fructus	枸杞子	Gouqizi
com362	docosane	CCCCCCCCCCCCCCCCCCCCCC	12405	629-97-0	Lycii Fructus	枸杞子	Gouqizi
com363	cis,trans-1,6-dimethyl-spiro-[4,5]-decane	[C@@H]1(CCC[C@@]21[C@@H](CCCC2)C)C			Lycii Fructus	枸杞子	Gouqizi
com364	pyridin-2-amine	c1(ccccn1)N	10439	26445-05-6	Lycii Fructus	枸杞子	Gouqizi
com365	[(1R,3aR,5aR,5bR,7aR,9S,11aR,11bR,13aR,13bR)-3a,5a,5b,8,8,11a-hexamethyl-1-prop-1-en-2-yl-1,2,3,4,5,6,7,7a,9,10,11,11b,12,13,13a,13b-hexadecahydrocyclopenta[a]chrysen-9-yl] acetate	[C@]12([C@@H]([C@@H]3[C@@](CC2)(CC[C@H]3C(=C)C)C)CC[C@H]2[C@]1(CC[C@@H]1[C@@]2(CC[C@@H](C1(C)C)OC(=O)C)C)C)C	92157	1617-68-1	Lycii Fructus	枸杞子	Gouqizi
com366	6-Fluoroindole-7-Dehydrocholesterol	O[C@@H]1CC2=C(C=C3[C@H]4[C@@]([C@H](CC4)[C@@H](CCCC(C)C)C)(CC[C@@H]3[C@]2(CC1)C)C)F			Lycii Fructus	枸杞子	Gouqizi
com367	(3S,5R,10S,13R,14R,17R)-4,4,10,13,14-pentamethyl-17-[(2R)-6-methylhept-5-en-2-yl]-2,3,5,6,7,11,12,15,16,17-decahydro-1H-cyclopenta[a]phenanthren-3-ol	C12=C([C@@]3([C@@H](CC2)C([C@H](CC3)O)(C)C)C)CC[C@]2([C@]1(CC[C@@H]2[C@@H](CCC=C(C)C)C)C)C	246983	79-63-0	Lycii Fructus	枸杞子	Gouqizi
com368	(2R)-2-aminopentanedioic acid	OC(=O)[C@H](N)CCC(=O)O	23327	6893-26-1	Lycii Fructus	枸杞子	Gouqizi
com369	(1R,4R,4aS,8aR)-1,6-dimethyl-4-propan-2-yl-3,4,4a,7,8,8a-hexahydro-2H-naphthalen-1-ol	O[C@]1([C@H]2[C@@H]([C@H](CC1)C(C)C)C=C(CC2)C)C	10398656	481-34-5	Lycii Fructus	枸杞子	Gouqizi
com370	(1R,3aR,5aR,5bR,7aR,9S,11aR,11bR,13aR,13bR)-3a,5a,5b,8,8,11a-hexamethyl-1-prop-1-en-2-yl-1,2,3,4,5,6,7,7a,9,10,11,11b,12,13,13a,13b-hexadecahydrocyclopenta[a]chrysen-9-ol	[C@]12([C@@H]([C@@H]3[C@@](CC2)(CC[C@H]3C(=C)C)C)CC[C@H]2[C@]1(CC[C@@H]1[C@@]2(CC[C@@H](C1(C)C)O)C)C)C	259846	545-47-1	Lycii Fructus	枸杞子	Gouqizi
com371	(3S,8S,9S,10R,13R,14S,17R)-10,13-dimethyl-17-[(E,2R)-5-propan-2-ylhept-5-en-2-yl]-2,3,4,7,8,9,11,12,14,15,16,17-dodecahydro-1H-cyclopenta[a]phenanthren-3-ol	O[C@@H]1CC2=CC[C@H]3[C@H]4[C@@]([C@H](CC4)[C@@H](CC/C(=CC)/C(C)C)C)(CC[C@@H]3[C@]2(CC1)C)C	5281328	17605-67-3	Lycii Fructus	枸杞子	Gouqizi
com372	Cycloartanolacetate	[C@H]1(C([C@@H]2[C@]3(CC1)[C@]1([C@@H](CC2)[C@]2([C@@](CC1)(C)[C@H](CC2)[C@@H](CCCC(C)C)C)C)C3)(C)C)OC(=O)C			Lycii Fructus	枸杞子	Gouqizi
com373	(2R)-5-amino-2-azaniumyl-5-oxopentanoate	OC(=O)[C@H](N)CCC(=O)N	6992096	2251180	Lycii Fructus	枸杞子	Gouqizi
com374	(2-fluoro-2-methoxycyclopropyl)benzene	c1(ccccc1)[C@H]1[C@@](C1)(OC)F			Lycii Fructus	枸杞子	Gouqizi
com375	Cycloartenol	[C@@]123[C@]4(C2)[C@H](C([C@H](CC4)O)(C)C)CC[C@H]1[C@]1([C@](CC3)([C@H](CC1)[C@@H](CCC=C(C)C)C)C)C	92110	469-38-5	Lycii Fructus	枸杞子	Gouqizi
com376	icosane	CCCCCCCCCCCCCCCCCCCC	8222	112-95-8	Lycii Fructus	枸杞子	Gouqizi
com377	Isolongifolene oxide	O1[C@]23[C@]4(C[C@@H](C2(C)C)CC4)C(CC[C@@H]13)(C)C	107035	67999-56-8	Lycii Fructus	枸杞子	Gouqizi
com378	hexadecane	CCCCCCCCCCCCCCCC	11006	544-76-3	Lycii Fructus, Salvia miltiorrhiza	枸杞子,丹参	Gouqizi,Danshen
com379	octadecane	CCCCCCCCCCCCCCCCCC	11635	593-45-3	Lycii Fructus, Salvia miltiorrhiza	枸杞子,丹参	Gouqizi,Danshen
com380	henicosane	CCCCCCCCCCCCCCCCCCCCC	12403	629-94-7	Lycii Fructus, Salvia miltiorrhiza	枸杞子,丹参	Gouqizi,Danshen
com381	pentacosane	CCCCCCCCCCCCCCCCCCCCCCCCC	12406	629-99-2	Lycii Fructus, Salvia miltiorrhiza	枸杞子,丹参	Gouqizi,Danshen
com382	darutoside	C1[C@H](CC2=CC[C@@H]3[C@@H]([C@]2(C1)C)CC[C@]1([C@@H]3CC[C@@H]1[C@@H](C)/C=C/[C@@H](C(C)C)CC)C)O[C@@H]1O[C@@H]([C@H]([C@@H]([C@H]1O)O)O)CO	44715524	59219-65-7	Lycii Fructus, Panax ginseng	枸杞子,人参	Gouqizi,Renshen
com383	[(3S,8S,9S,10R,13R,14S,17R)-17-[(2R,5R)-5,6-dimethylheptan-2-yl]-10,13-dimethyl-2,3,4,7,8,9,11,12,14,15,16,17-dodecahydro-1H-cyclopenta[a]phenanthren-3-yl] (E)-3-(4-hydroxy-3-methoxyphenyl)prop-2-enoate	C1[C@@H](CC2=CC[C@@H]3[C@@H]([C@]2(C1)C)CC[C@]1([C@@H]3CC[C@@H]1[C@@H](C)CC[C@H](C(C)C)C)C)OC(=O)/C=C/c1cc(c(cc1)O)OC	15056832	20972-07-0	Lycii Fructus, Panax ginseng	枸杞子,人参	Gouqizi,Renshen
com384	1-(2-hydroxy-4-methoxyphenyl)ethanone	C(=O)(C)c1c(cc(cc1)OC)O	11092	552-41-0	Lycii Fructus, Panax ginseng	枸杞子,人参	Gouqizi,Renshen
com385	methyl hexadecanoate	C(=O)(CCCCCCCCCCCCCCC)OC	8181	112-39-0	Lycii Fructus, Panax ginseng	枸杞子,人参	Gouqizi,Renshen
com386	tetradecane	CCCCCCCCCCCCCC	12389	629-59-4	Lycii Fructus, Panax ginseng	枸杞子,人参	Gouqizi,Renshen
com387	pentadecane	CCCCCCCCCCCCCCC	12391	629-62-9	Lycii Fructus, Panax ginseng	枸杞子,人参	Gouqizi,Renshen
com388	dibutyl benzene-1,2-dicarboxylate	c1(c(C(=O)OCCCC)cccc1)C(=O)OCCCC	3026	84-74-2	Lycii Fructus, Panax ginseng	枸杞子,人参	Gouqizi,Renshen
com389	(1S,2R,5S,7R,8R)-2,6,6,8-tetramethyltricyclo[5.3.1.01,5]undecan-8-ol	C1C[C@H]([C@@]23CC[C@]([C@@H](C([C@H]12)(C)C)C3)(O)C)C	65575	77-53-2	Lycii Fructus, Polygonatum odoratum	枸杞子,玉竹	Gouqizi,Yuzhu
com390	tetrandrine	O1c2c3[C@@H](N(CCc3cc(OC)c2OC)C)Cc2cc(Oc3ccc(C[C@@H]4N(CCc5c4cc1c(OC)c5)C)cc3)c(OC)cc2	73078	518-34-3	Coptis chinensis	黄连	Huanglian
com391	6-O-E-Feruloylajugol_qt	COc1c(O)ccc(c1)/C=C/C(=O)O[C@@H]1C[C@]([C@@H]2[C@H]1C=CO[C@H]2O)(C)O			Coptis chinensis	黄连	Huanglian
com392	3-hydroxy-4-methoxybenzaldehyde	Oc1cc(C=O)ccc1OC	12127	621-59-0	Coptis chinensis	黄连	Huanglian
com393	groenlandicine	c12c(CCn3cc4c(cc13)ccc1OCOc41)cc(c(c2)OC)O	3084708	38691-95-1	Coptis chinensis	黄连	Huanglian
com394	2-Carboxymethyl-3-prenyl-2,3-epoxy-1,4-naphthoquinone	c1ccc2c(c1)C(=O)[C@]1([C@](C2=O)(CC=C(C)C)O1)C(=O)OC			Coptis chinensis	黄连	Huanglian
com395	Pycnamine	c12c3c(c(cc1CCN([C@@H]2Cc1cc(Oc2ccc(C[C@@H]4c5cc(O3)c(cc5CCN4C)OC)cc2)c(cc1)O)C)OC)OC		569-16-4	Coptis chinensis	黄连	Huanglian
com396	Oxyacanthine	O1c2c3[C@@H](N(CCc3cc(OC)c2OC)C)Cc2ccc(Oc3cc(C[C@H]4N(CCc5c4cc1c(OC)c5)C)ccc3O)cc2	442333	548-40-3	Coptis chinensis	黄连	Huanglian
com397	Canadine	c12c(c(c(cc1)OC)OC)CN1[C@H](C2)c2c(CC1)cc1c(c2)OCO1	34458	522-97-4	Coptis chinensis	黄连	Huanglian
com398	2,3,9,10-tetramethoxy-5,6-dihydroisoquinolino[2,1-b]isoquinolin-7-ium	c12c3c(cc(c(c3)OC)OC)CCn1cc1c(c2)ccc(c1OC)OC	19009	3486-67-7	Coptis chinensis	黄连	Huanglian
com399	5,8-dihydroxy-2-(2-phenylethyl)chromen-4-one	c1c(c2c(c(c1)O)oc(cc2=O)CCc1ccccc1)O	129670	69809-24-1	Coptis chinensis	黄连	Huanglian
com400	(3aS,6R,6aR,9R,9aS,9bS)-6,9-dihydroxy-6,9-dimethyl-3-methylidene-3a,4,5,6a,7,8,9a,9b-octahydroazuleno[4,5-b]furan-2-one	[C@@H]12[C@@H]([C@@H]3[C@@H](CC[C@@]1(C)O)C(=C)C(=O)O3)[C@@](CC2)(O)C	5319198	92618-98-9	Coptis chinensis	黄连	Huanglian
com401	7,8-dihydro-6H-[1,3]dioxolo[4,5-g]isoquinolin-5-one	c12c(cc3c(c1)OCO3)CCNC2=O	89047	21796-14-5	Coptis chinensis	黄连	Huanglian
com402	2-[(8S)-2-oxo-8,9-dihydrofuro[2,3-h]chromen-8-yl]propan-2-yl (Z)-2-methylbut-2-enoate	c1c2c(c3c(c1)ccc(=O)o3)C[C@H](O2)C(OC(=O)/C(=CC)/C)(C)C	6436246	5058-13-9	Coptis chinensis	黄连	Huanglian
com403	6,7-dimethoxy-3,4-dihydro-2H-isoquinolin-1-one	c12c(cc(c(c1)OC)OC)C(=O)NCC2	610097	493-49-2	Coptis chinensis	黄连	Huanglian
com404	coptisine	O1c2cc3c4n(CCc3cc2OC1)cc1c(c4)ccc2OCOc12	72322	3486-66-6	Coptis chinensis	黄连	Huanglian
com405	Berlambine	c12c3c(cc4c(c3)OCO4)CCn1c(=O)c1c(c2)ccc(c1OC)OC	11066	549-21-3	Coptis chinensis	黄连	Huanglian
com406	(E)-3-(4-hydroxy-3-methoxyphenyl)-N-[2-(4-hydroxyphenyl)ethyl]prop-2-enamide	O(c1cc(/C=C/C(=O)NCCc2ccc(O)cc2)ccc1O)C	5280537	66648-43-9	Coptis chinensis	黄连	Huanglian
com407	4,8-dimethoxyfuro[2,3-b]quinoline	o1c2nc3c(c(OC)c2cc1)cccc3OC	107936	524-15-2	Coptis chinensis	黄连	Huanglian
com408	4-(2-hydroxyethyl)benzene-1,2-diol	c1(ccc(cc1O)CCO)O	82755	10597-60-1	Coptis chinensis	黄连	Huanglian
com409	Obamegine	C1CN([C@H]2c3c1cc(c(c3Oc1c(OC)cc3c(c1)[C@@H](N(CC3)C)Cc1ccc(Oc3c(ccc(C2)c3)O)cc1)O)OC)C	441064	479-37-8	Coptis chinensis	黄连	Huanglian
com410	2,9,10-trimethoxy-5,6-dihydroisoquinolino[2,1-b]isoquinolin-7-ium-3-ol	c12c3c(CCn1cc1c(c2)ccc(c1OC)OC)cc(c(c3)OC)O	72323	3621-38-3	Coptis chinensis	黄连	Huanglian
com411	Obacunoic acid	c1cc(co1)[C@H]1[C@]2([C@]3([C@@H](C(=O)O1)O3)[C@]1([C@H](CC2)[C@]([C@@H](CC1=O)C(O)(C)C)(/C=C/C(=O)O)C)C)C	54611038	751-29-1	Coptis chinensis	黄连	Huanglian
com412	6-O-E-Feruloylajugol	COc1c(O)ccc(c1)/C=C/C(=O)O[C@H]1C[C@]([C@@H]2[C@H]1C=CO[C@H]2O[C@@H]1O[C@@H]([C@H]([C@@H]([C@H]1O)O)O)CO)(C)O			Coptis chinensis	黄连	Huanglian
com413	Worenine	O1c2cc3c4n(CCc3cc2OC1)cc1c(c4C)cc2OCOc2c1	20055073	38763-29-0	Coptis chinensis	黄连	Huanglian
com414	phellodendrine	c12c(cc(c(c1)O)OC)C[N@@]1([C@H](C2)c2c(CC1)cc(c(c2)O)OC)C	3081405	6873-13-8	Coptis chinensis	黄连	Huanglian
com415	3-(4,5-dihydroxy-6-methyloxan-2-yl)oxy-5,14-dihydroxy-13-methyl-17-(5-oxo-2H-furan-3-yl)-2,3,4,6,7,8,9,11,12,15,16,17-dodecahydro-1H-cyclopenta[a]phenanthrene-10-carbaldehyde	C1[C@@H](C[C@@]2([C@@](C1)([C@@H]1[C@@H](CC2)[C@@]2([C@](CC1)([C@H](CC2)C1=CC(=O)OC1)C)O)C=O)O)O[C@@H]1O[C@@H]([C@@H]([C@H](C1)O)O)C	5091219	508-76-9	Coptis chinensis	黄连	Huanglian
com416	2,5-dihydroxybenzoic acid	c1(c(cc(cc1)O)C(=O)O)O	3469	490-79-9	Coptis chinensis	黄连	Huanglian
com417	Corchoroside A_qt	C1[C@H](C[C@@]2([C@@](C1)([C@@H]1[C@@H](CC2)[C@@]2([C@](CC1)([C@@H](CC2)C1=CC(=O)OC1)C)O)C=O)O)O			Coptis chinensis	黄连	Huanglian
com418	Obacunone	O1[C@@]23[C@]4([C@@H]([C@@]5([C@@H](CC4=O)C(OC(=O)C=C5)(C)C)C)CC[C@]2([C@@H](OC(=O)[C@@H]13)c1ccoc1)C)C	119041	751-03-1	Coptis chinensis	黄连	Huanglian
com419	(6aS)-2,10-dimethoxy-6,6-dimethyl-5,6,6a,7-tetrahydro-4H-dibenzo[de,g]quinoline-6-ium-1,11-diol	Oc1c2c3[C@@H]([N](CCc3cc1OC)(C)C)Cc1c2c(O)c(OC)cc1	73337	2141-09-5	Coptis chinensis	黄连	Huanglian
com420	methyl 3,4-dihydroxybenzoate	C(=O)(c1cc(c(cc1)O)O)OC	287064	2150-43-8	Coptis chinensis	黄连	Huanglian
com421	5,8-dihydroxy-2-methoxy-6-methyl-7-(2-oxopropyl)naphthalene-1,4-dione	C1(=O)C[C@@]2([C@H]3[C@@H](O1)[C@@H]([C@@]1([C@H]4[C@@]3([C@@H](C[C@H]2C(=O)C)OC(=O)[C@@H]4OC(=O)C)CO1)C(=O)OC)OC(=O)C)C	10149	476-45-9	Coptis chinensis	黄连	Huanglian
com422	(Z)-3-(3,4-dimethoxyphenyl)prop-2-enoic acid	C(=Cc1cc(c(cc1)OC)OC)C(=O)O	1585026	2316-26-9	Coptis chinensis	黄连	Huanglian
com423	ethyl (E)-3-(3,4-dihydroxyphenyl)prop-2-enoate	c1(cc(c(cc1)O)O)/C=C/C(=O)OCC	5317238	102-37-4	Coptis chinensis	黄连	Huanglian
com424	limonin	O1[C@@]23[C@]4([C@@H]([C@]56[C@@H](CC4=O)C(O[C@H]5CC(=O)OC6)(C)C)CC[C@]2([C@@H](OC(=O)[C@@H]13)c1ccoc1)C)C	179651	1180-71-8	Coptis chinensis	黄连	Huanglian
com425	3,9,10-trimethoxy-5,6-dihydroisoquinolino[2,1-b]isoquinolin-7-ium-2-ol	O(c1c2cn3CCc4c(c3cc2ccc1OC)cc(O)c(OC)c4)C	72310	3621-36-1	Coptis chinensis	黄连	Huanglian
com426	Trihydroxybufosterocholanic acid	C1[C@H](C[C@@H]2[C@](C1)([C@@H]1[C@@H]([C@@H](C2)O)[C@@H]2[C@]([C@H](C1)O)([C@@H](CC2)[C@@H](C)CC[C@@H](C)[C@@H](C)C(=O)O)C)C)O			Coptis chinensis	黄连	Huanglian
com427	berberrubine	O1c2cc3CCn4c(c3cc2OC1)cc1c(c4)c(O)c(OC)cc1	72703	15401-69-1	Coptis chinensis	黄连	Huanglian
com428	berberine	O1c2cc3CCn4c(c3cc2OC1)cc1c(c4)c(OC)c(OC)cc1	2353	2086-83-1	Coptis chinensis	黄连	Huanglian
com429	epiberberine	O1c2c3cn4CCc5c(c4cc3ccc2OC1)cc(OC)c(OC)c5	160876	6873-09-2	Coptis chinensis	黄连	Huanglian
com430	4-[[(3R,4S,5R)-5-(4-hydroxy-3-methoxyphenyl)-4-(hydroxymethyl)oxolan-3-yl]methyl]-2-methoxyphenol	Oc1ccc(cc1OC)[C@@H]1OC[C@H](Cc2ccc(c(c2)OC)O)[C@H]1CO	56850102	112747-98-5	Coptis chinensis	黄连	Huanglian
com431	4-hydroxy-3-methoxybenzoic acid	c1(cc(c(cc1)O)OC)C(=O)O	8468	121-34-6	Coptis chinensis	黄连	Huanglian
com432	Palmidin A	c12c([C@H](c3c(C1=O)c(cc(c3)C)O)[C@H]1c3c(C(=O)c4c1cc(cc4O)CO)c(ccc3)O)cc(cc2O)O			Coptis chinensis	黄连	Huanglian
com433	(E)-3-(4-hydroxyphenyl)prop-2-enoic acid	C(=O)(/C=C/c1ccc(cc1)O)O	637542	7400-08-0	Coptis chinensis	黄连	Huanglian
com434	CHLOROGENIC ACID	O([C@@H]1C[C@@](O)(C[C@@H](O)[C@H]1O)C(=O)O)C(=O)/C=C/c1cc(O)c(O)cc1	1794427	327-97-9	Coptis chinensis, Salvia miltiorrhiza	黄连,丹参	Huanglian,Danshen
com435	(2R)-3-(3,4-dihydroxyphenyl)-2-hydroxypropanoic acid	c1(c(cc(cc1)C[C@H](C(=O)O)O)O)O	11600642	76822-21-4	Coptis chinensis, Salvia miltiorrhiza	黄连,丹参	Huanglian,Danshen
com436	quercetin	c1(cc(c2c(c1)oc(c(c2=O)O)c1ccc(c(c1)O)O)O)O	5280343	117-39-5	Coptis chinensis, Lycii Fructus	黄连,枸杞子	Huanglian,Gouqizi
com437	tetradecan-1-ol	C(CCCCCCCCCCCCC)O	8209	112-72-1	Panax ginseng	人参	Renshen
com438	heptadecan-1-ol	C(CCCCCCCCC)CCCCCCCO	15076	1454-85-9	Panax ginseng	人参	Renshen
com439	Ginsenoside-Rs2	C1[C@H](C([C@@H]2[C@@](C1)([C@@H]1[C@@](CC2)([C@]2([C@H]([C@@H](C1)O)[C@H](CC2)[C@@](CCC=C(C)C)(C)O[C@H]1[C@@H]([C@H]([C@@H]([C@H](O1)CO[C@H]1O[C@@H]([C@H]([C@@H]1O)O)CO)O)O)O)C)C)C)(C)C)O[C@H]1[C@@H]([C@H]([C@@H]([C@H](O1)COC(=O)C)O)O)O[C@H]1[C@@H]([C@H]	101596948	87733-66-2	Panax ginseng	人参	Renshen
com440	Suffruticoside A_qt1	c1(c(c(cc(c1)C(=O)OC[C@@]1([C@H]([C@@H](OC1)O)O)O)O)O)O			Panax ginseng	人参	Renshen
com441	cis-Widdrol alpha-epoxide	C1CC([C@]23[C@@](C1)(CC[C@@](C[C@H]2O3)(O)C)C)(C)C			Panax ginseng	人参	Renshen
com442	(5E,8E,11E,14E)-icosa-5,8,11,14-tetraenoic acid	C(CC/C=C/C/C=C/C/C=C/C/C=C/CCCC(=O)O)CC	5312542	7771-44-0	Panax ginseng	人参	Renshen
com443	Ginsenoside-Ra3	C1[C@H](C([C@@H]2[C@@](C1)([C@@H]1[C@@](CC2)([C@]2([C@H]([C@@H](C1)O)[C@H](CC2)[C@@](CCC=C(C)C)(C)O[C@H]1[C@@H]([C@H]([C@@H]([C@H](O1)CO[C@@H]1[C@@H]([C@H]([C@@H]([C@H](O1)CO)O)O[C@H]1OC[C@H]([C@@H]([C@H]1O)O)O)O)O)O)O)C)C)C)(C)C)O[C@H]1[C@@H]([C@H]([C@@H	73157064	90985-77-6	Panax ginseng	人参	Renshen
com444	Ginsenoside-Ra1	C1[C@H](C([C@@H]2[C@@](C1)([C@@H]1[C@@](CC2)([C@]2([C@H]([C@@H](C1)O)[C@H](CC2)[C@@](CCC=C(C)C)(C)O[C@H]1[C@@H]([C@H]([C@@H]([C@H](O1)CO[C@H]1OC[C@@H]([C@@H]([C@H]1O)O)O[C@H]1OC[C@H]([C@@H]([C@H]1O)O)O)O)O)O)C)C)C)(C)C)O[C@H]1[C@@H]([C@H]([C@@H]([C@H](O1)	100941542	83459-41-0	Panax ginseng	人参	Renshen
com445	3-O-beta-D-Glucuronopyranosyl gypsogenin_qt	C1[C@H]([C@@]([C@@H]2[C@@](C1)([C@@H]1[C@@](CC2)([C@]2(C(=CC1)[C@@H]1[C@](CC2)(C(=O)O)CCC(C1)(C)C)C)C)C)(C)C=O)O			Panax ginseng	人参	Renshen
com446	methyl octadecanoate	C(=O)(CCCCCCCCCCCCCCCCC)OC	8201	112-61-8	Panax ginseng	人参	Renshen
com447	4-Methyldodecane	[C@H](CCCCCCCC)(CCC)C	521958	6117-97-1	Panax ginseng	人参	Renshen
com448	Notoginsenoside R6	O1[C@@H]([C@H]([C@@H]([C@H]([C@@H]1O[C@@](CCC=C(C)C)([C@H]1[C@@H]2[C@H](O)C[C@@H]3[C@@]([C@@]2(CC1)C)(C[C@@H]([C@H]1[C@@]3(CC[C@@H](C1(C)C)O)C)O[C@@H]1O[C@@H]([C@H]([C@@H]([C@H]1O)O)O)CO)C)C)O)O)O)CO[C@H]1O[C@@H]([C@H]([C@@H]([C@H]1O)O)O)CO	101170141	87741-78-4	Panax ginseng	人参	Renshen
com449	Ginsenoside-Ra0	C1[C@H](C([C@@H]2[C@@](C1)([C@@H]1[C@@](CC2)([C@]2([C@H]([C@@H](C1)O)[C@H](CC2)[C@@](CCC=C(C)C)(C)O[C@H]1[C@@H]([C@H]([C@@H]([C@H](O1)CO[C@H]1[C@@H]([C@H]([C@@H]([C@H](O1)CO)O)O)O)O)O)O)C)C)C)(C)C)O[C@H]1[C@@H]([C@H]([C@@H]([C@H](O1)CO)O)O)O[C@H]1[C@@H]([	73981591	112722-00-6	Panax ginseng	人参	Renshen
com450	Gypenoside LXIX	C1[C@H](C([C@@H]2[C@@](C1)([C@@H]1[C@@](CC2)([C@]2([C@H]([C@@H](C1)O)[C@H](CC2)[C@@](CCC=C(C)C)(C)O[C@H]1[C@@H]([C@H]([C@@H]([C@H](O1)CO[C@H]1OC[C@H]([C@@H]([C@H]1O)O)O)O)O)O)C)C)C)(C)C)O[C@H]1[C@@H]([C@H]([C@@H]([C@H](O1)CO)O)O)O[C@H]1[C@@H]([C@H]([C@@H]	12912363	68406-26-8	Panax ginseng	人参	Renshen
com451	ginsenoside La	C1[C@@](C([C@@H]2[C@](C1)([C@@H]1[C@](CC2)(C)[C@@]2(CC[C@@H]3[C@@H](O[C@@H]4O[C@@H]([C@H]([C@@H]([C@H]4O)O)O)CO)C[C@@H](O[C@@H](C1)[C@@H]23)C=C(C)C)C)C)(C)C)(O[C@@H]1O[C@@H]([C@H]([C@@H]([C@H]1O)O)O)CO)C	130009	123617-34-5	Panax ginseng	人参	Renshen
com452	(1E,5E)-1,4,4-trimethyl-8-methylidenecycloundeca-1,5-diene	C1(=C/CC(/C=C/CC(=C)CCC1)(C)C)/C	5318102	116-04-1	Panax ginseng	人参	Renshen
com453	2,2-dimethylbutane	C(CC)(C)(C)C	6403	75-83-2	Panax ginseng	人参	Renshen
com454	20(S)-Ginsenoside-Rh1	C1[C@H](C([C@@H]2[C@@](C1)([C@@H]1[C@@](C[C@@H]2O[C@H]2[C@@H]([C@H]([C@@H]([C@H](O2)CO)O)O)O)([C@]2([C@H]([C@@H](C1)O)[C@H](CC2)[C@@](CCC=C(C)C)(O)C)C)C)C)(C)C)O	12855920	63223-86-9	Panax ginseng	人参	Renshen
com455	ginsenoside Rg5	O[C@@H]1[C@H]2[C@@]([C@H]3[C@H]([C@@]4([C@H](C[C@@H]3C)C([C@H](O[C@@H]3O[C@@H]([C@@H](O)[C@H](O)[C@H]3O[C@@H]3O[C@@H]([C@@H](O)[C@H](O)[C@H]3O)CO)CO)CC4)(C)C)C)C1)(CC[C@@H]2/C(=C/CC=C(C)C)/C)C	11550001	186763-78-0	Panax ginseng	人参	Renshen
com456	(2S,3S,4S,5S,6S)-3,4,5,6-tetrahydroxyoxane-2-carboxylic acid	C(=O)([C@H]1O[C@@H]([C@H]([C@H]([C@@H]1O)O)O)O)O	657117		Panax ginseng	人参	Renshen
com457	methyl (E)-hexadec-9-enoate	C(=O)(CCCCCCC/C=C/CCCCCC)OC	638303	10030-74-7	Panax ginseng	人参	Renshen
com458	(1aR,4R,4aR,7bS)-1,1,4,7-tetramethyl-1a,2,3,4,4a,5,6,7b-octahydrocyclopropa[e]azulene	C1CC(=C2[C@H]3[C@@H](CC[C@H]([C@@H]12)C)C3(C)C)C	15560276	489-40-7	Panax ginseng	人参	Renshen
com459	(4aS,6aS,6aS,6bR,8aR,10S,12aR,14bR)-10-hydroxy-2,2,6a,6b,9,9,12a-heptamethyl-1,3,4,5,6,6a,7,8,8a,10,11,12,13,14b-tetradecahydropicene-4a-carboxylic acid	[C@@H]1(CC[C@]2([C@H](C1(C)C)CC[C@@]1(C)[C@]3(C)CC[C@@]4(C(=O)O)CCC(C)(C)C[C@@H]4C3=CC[C@@H]21)C)O	7055468		Panax ginseng	人参	Renshen
com460	tetradec-13-enyl acetate	C(CCCCCCCCCCCC=C)OC(=O)C	521718	56221-91-1	Panax ginseng	人参	Renshen
com461	Ginsenoside-Ra2	C1[C@H](C([C@@H]2[C@@](C1)([C@@H]1[C@@](CC2)([C@]2([C@H]([C@@H](C1)O)[C@H](CC2)[C@@](CCC=C(C)C)(C)O[C@H]1[C@@H]([C@H]([C@@H]([C@H](O1)CO[C@H]1O[C@@H]([C@H]([C@@H]1O[C@@H]1[C@@H]([C@H]([C@@H](CO1)O)O)O)O)CO)O)O)O)C)C)C)(C)C)O[C@H]1[C@@H]([C@H]([C@@H]([C@H]	100941543	83459-42-1	Panax ginseng	人参	Renshen
com462	(3R,5R,8R,9R,10R,12R,13R,14R,17S)-17-[(2S)-2-hydroxy-6-methylhept-5-en-2-yl]-4,4,8,10,14-pentamethyl-2,3,5,6,7,9,11,12,13,15,16,17-dodecahydro-1H-cyclopenta[a]phenanthrene-3,12-diol	C1[C@H](C([C@H]2[C@](C1)([C@@H]1[C@@](CC2)([C@]2([C@H]([C@@H](C1)O)[C@H](CC2)[C@](CCC=C(C)C)(O)C)C)C)C)(C)C)O	11048822		Panax ginseng	人参	Renshen
com463	16-Oxoseratenediol	C1[C@@H](C([C@@H]2[C@](C1)([C@H]1[C@@](CC2)(CC2=CC(=O)[C@@H]3[C@@]([C@H]2CC1)(CC[C@@H](C3(C)C)O)C)C)C)(C)C)O	5320337		Panax ginseng	人参	Renshen
com464	(3R)-3,7-dimethyloct-6-enal	CC(=CCC[C@@H](C)CC=O)C	75427	2385-77-5	Panax ginseng	人参	Renshen
com465	dodecan-1-ol	C(CCCCCCCCCCC)O	8193	112-53-8	Panax ginseng	人参	Renshen
com466	6-methoxyluteolin 7-alpha-L-rhamnoside	c1(c(c(c2c(c1)oc(cc2=O)c1cc(c(cc1)O)O)O)OC)O[C@@H]1[C@@H]([C@@H]([C@H]([C@@H](O1)C)O)O)O	442617	35682-55-4	Panax ginseng	人参	Renshen
com467	octadecyl acetate	C(CCCCCCCCCCCC)CCCCCOC(=O)C	69968	822-23-1	Panax ginseng	人参	Renshen
com468	ginsenoside-Rh1_qt	C1[C@H](C([C@@H]2[C@@](C1)([C@@H]1[C@@](C[C@@H]2O)([C@]2([C@H]([C@@H](C1)O)[C@H](CC2)[C@@](CCC=C(C)C)(C)O)C)C)C)(C)C)O		63223-86-9|80952-71-2	Panax ginseng	人参	Renshen
com469	tridecanoic acid	CCCCCCCCCCCCC(=O)O	12530	638-53-9	Panax ginseng	人参	Renshen
com470	(3R,4S)-4-ethenyl-4-methyl-1-propan-2-yl-3-prop-1-en-2-ylcyclohexene	[C@]1([C@H](C=C(CC1)C(C)C)C(=C)C)(C=C)C	12309451	515-13-9	Panax ginseng	人参	Renshen
com471	tetradec-7-yne	C(#CCCCCCC)CCCCCC	141979	35216-11-6	Panax ginseng	人参	Renshen
com472	2,6,10,15-tetramethylheptadecane	[C@@H](CCC[C@H](CCCC(C)C)C)(CCCC[C@H](CC)C)C	41209	54833-48-6	Panax ginseng	人参	Renshen
com473	Malonylginsenoside Rd_qt	O[C@H]1C([C@@H]2[C@](CC1)([C@@H]1[C@@](CC2)([C@]2([C@@H]([C@H](C1)O)[C@@H](CC2)[C@](CCC=C(C)C)(O)C)C)C)C)(C)C			Panax ginseng	人参	Renshen
com474	Ginsenoside-Rh4_qt	C1[C@@H](C([C@@H]2[C@](C1)([C@@H]1[C@@](C[C@H]2O)([C@]2([C@H]([C@@H](C1)O)[C@H](CC2)/C(=CCC=C(C)C)/C)C)C)C)(C)C)O		174721-08-5	Panax ginseng	人参	Renshen
com475	(1R,4E,7E,11R)-3,3,7,11-tetramethyl-12-oxabicyclo[9.1.0]dodeca-4,7-diene	C1C(/C=C/C/C(=C/CC[C@@]2([C@@H]1O2)C)/C)(C)C	14038843	19888-33-6	Panax ginseng	人参	Renshen
com476	(1R,2R)-1-hydroxypropane-1,2,3-tricarboxylic acid	C(C(=O)O)[C@H]([C@H](C(=O)O)O)C(=O)O	439238	30810-51-6	Panax ginseng	人参	Renshen
com477	2,6-dimethyl-3,7-octadiene-2,6-diol	CC(/C=C/C[C@@](C=C)(O)C)(O)C	5352451	51276-34-7	Panax ginseng	人参	Renshen
com478	methyl tetradecanoate	C(=O)(CCCCCCCCCCCCC)OC	31284	124-10-7	Panax ginseng	人参	Renshen
com479	5-[(3aR,4R,6aS)-2-oxo-1,3,3a,4,6,6a-hexahydrothieno[3,4-d]imidazol-4-yl]pentanoic acid	[C@@H]1(SC[C@@H]2[C@H]1NC(=O)N2)CCCCC(=O)O	5315463	22879-79-4	Panax ginseng	人参	Renshen
com480	5-(2-methylpropyl)nonane	C(CC(C)C)(CCCC)CCCC	545936	62185-53-9	Panax ginseng	人参	Renshen
com481	Pandamine	O1[C@@H]([C@@H](C(=O)N[C@H](C(=O)NC[C@@H](c2ccc1cc2)O)Cc1ccccc1)NC(=O)[C@H](N(C)C)[C@H](CC)C)C(C)C	442576	10233-81-5	Panax ginseng	人参	Renshen
com482	(3S,5R,8R,9R,10R,12R,13R,14R,17S)-17-[(2S)-2-hydroxy-6-methylhept-5-en-2-yl]-4,4,8,10,14-pentamethyl-2,3,5,6,7,9,11,12,13,15,16,17-dodecahydro-1H-cyclopenta[a]phenanthrene-3,12-diol	C1C[C@]2([C@H](C(C)([C@H]1O)C)CC[C@@]1([C@@H]2C[C@H]([C@H]2[C@]1(CC[C@@H]2[C@](CCC=C(C)C)(O)C)C)O)C)C	11213350	30636-90-9	Panax ginseng	人参	Renshen
com483	Trifolirhizin	O1[C@@H]2[C@H](c3c1cc1OCOc1c3)COc1c2ccc(O[C@@H]2O[C@@H]([C@@H](O)[C@H](O)[C@H]2O)CO)c1	442827	6807-83-6	Panax ginseng	人参	Renshen
com484	p-Glucosyloxymandelonitrile	[C@H]1(O[C@H]([C@H]([C@@H]([C@H]1O)O)O)CO)Cc1ccc(cc1)[C@H](C)O			Panax ginseng	人参	Renshen
com485	(3S,3aS,5R)-3,8-dimethyl-5-prop-1-en-2-yl-1,2,3,3a,4,5,6,7-octahydroazulene	C1CC(=C2[C@@H](C[C@@H]1C(=C)C)[C@H](CC2)C)C	94275	3691-11-0	Panax ginseng	人参	Renshen
com486	(3S,5R,8R,9R,10R,12R,13R,14R,17S)-4,4,8,10,14-pentamethyl-17-[(2R)-2,6,6-trimethyloxan-2-yl]-2,3,5,6,7,9,11,12,13,15,16,17-dodecahydro-1H-cyclopenta[a]phenanthrene-3,12-diol	C1[C@@H](C([C@@H]2[C@](C1)([C@@H]1[C@@](CC2)([C@]2([C@@H]([C@@H](C1)O)[C@H](CC2)[C@@]1(CCCC(O1)(C)C)C)C)C)C)(C)C)O	73498	19666-76-3	Panax ginseng	人参	Renshen
com487	(3R,4aS,8aR)-8a-methyl-5-methylidene-3-prop-1-en-2-yl-1,2,3,4,4a,6,7,8-octahydronaphthalene	C1(=C)CCC[C@@]2(CC[C@H](C[C@@H]12)C(=C)C)C	442393	17066-67-0	Panax ginseng	人参	Renshen
com488	methyl pentadecanoate	C(CCCCCCCCCCC)CCC(=O)OC	23518	7132-64-1	Panax ginseng	人参	Renshen
com489	bis(6-methylheptyl) benzene-1,2-dicarboxylate	c1(c(cccc1)C(=O)OCCCCCC(C)C)C(=O)OCCCCCC(C)C	33934	27554-26-3	Panax ginseng	人参	Renshen
com490	(2R,3R,4S,5S,6R)-2-[[(3S,5R,6S,8R,9R,10R,12R,13R,14R,17S)-3,12-dihydroxy-4,4,8,10,14-pentamethyl-17-[(2E)-6-methylhepta-2,5-dien-2-yl]-2,3,5,6,7,9,11,12,13,15,16,17-dodecahydro-1H-cyclopenta[a]phenanthren-6-yl]oxy]-6-(hydroxymethyl)oxane-3,4,5-triol	C1[C@@H](C([C@@H]2[C@](C1)([C@@H]1[C@@](C[C@H]2O[C@H]2[C@@H]([C@H]([C@@H]([C@H](O2)CO)O)O)O)([C@]2([C@H]([C@@H](C1)O)[C@H](CC2)/C(=CCC=C(C)C)/C)C)C)C)(C)C)O	21599928	174721-08-5	Panax ginseng	人参	Renshen
com491	20-(S)-Ginsenoside-Rg3_qt	C1[C@H](C([C@@H]2[C@@](C1)([C@@H]1[C@@](CC2)([C@]2([C@H]([C@@H](C1)O)[C@H](CC2)[C@@](CCC=C(C)C)(O)C)C)C)C)(C)C)O		14197-60-5	Panax ginseng	人参	Renshen
com492	(1R,2S,3S,4S,4aR,11bR)-1,2,3,4,7-pentahydroxy-2,3,4,4a,5,11b-hexahydro-1H-[1,3]dioxolo[4,5-j]phenanthridin-6-one	c12c(c(c3c(c1)[C@@H]1[C@@H](NC3=O)[C@@H]([C@@H]([C@H]([C@@H]1O)O)O)O)O)OCO2	441597	96203-70-2	Panax ginseng	人参	Renshen
com493	(2R,3S,4S,5R,6R)-2-(hydroxymethyl)-6-[[(3S,5R,8R,9R,10R,12R,13R,14R,17S)-12-hydroxy-4,4,8,10,14-pentamethyl-17-[(2Z)-6-methylhepta-2,5-dien-2-yl]-2,3,5,6,7,9,11,12,13,15,16,17-dodecahydro-1H-cyclopenta[a]phenanthren-3-yl]oxy]oxane-3,4,5-triol	C1[C@@H](C([C@H]2[C@](C1)([C@@H]1[C@@](CC2)([C@]2([C@H]([C@@H](C1)O)[C@H](CC2)/C(=CCC=C(C)C)/C)C)C)C)(C)C)O[C@@H]1O[C@@H]([C@H]([C@@H]([C@H]1O)O)O)CO	20839223	105558-26-7	Panax ginseng	人参	Renshen
com494	Gypnoside V_qt	C1[C@H](C([C@@H]2[C@@](C1)([C@@H]1[C@@](CC2)([C@]2([C@H]([C@@H](C1)O)[C@H](CC2)[C@](CCC=C(C)C)(O)C)C)C)C)(C)C)O		112722-00-6|83459-41-0|83459-42-1|90985-77-6|68406-26-8|87733-67-3|87733-66-2|85889-22-1|80321-63-7|109150-50-7|110261-98-8|85889-23-2|80321-62-6|80321-64-8|80321-66-0|88480-44-8|88480-45-9|80321-69-3	Panax ginseng	人参	Renshen
com495	6'-Malonylginsenoside Rd1_qt1	O[C@@H]1C([C@@H]2[C@](CC1)([C@@H]1[C@@](CC2)([C@]2([C@@H]([C@@H](C1)O)[C@@H](CC2)[C@](CCC=C(C)C)(O)C)C)C)C)(C)C			Panax ginseng	人参	Renshen
com496	(E)-hexadec-9-enoic acid	C(=O)(CCCCCCC/C=C/CCCCCC)O	5282745	2091-29-4	Panax ginseng	人参	Renshen
com497	ginsenoside-Rc	C1[C@@H](C([C@H]2[C@](C1)([C@@H]1[C@@](CC2)([C@]2([C@H]([C@@H](C1)O)[C@H](CC2)[C@@](CCC=C(C)C)(C)O[C@H]1[C@@H]([C@H]([C@@H]([C@H](O1)CO[C@H]1O[C@H]([C@@H]([C@H]1O)O)CO)O)O)O)C)C)C)(C)C)O[C@H]1[C@@H]([C@H]([C@@H]([C@H](O1)CO)O)O)O[C@H]1[C@@H]([C@H]([C@@H](	12855889	11021-14-0	Panax ginseng	人参	Renshen
com498	(3S,5R,6S,8R,9R,10R,12R,13R,14R,17S)-17-[(2R)-2-hydroxy-6-methylhept-5-en-2-yl]-4,4,8,10,14-pentamethyl-2,3,5,6,7,9,11,12,13,15,16,17-dodecahydro-1H-cyclopenta[a]phenanthrene-3,6,12-triol	C1[C@@H](C([C@H]2[C@](C1)([C@@H]1[C@@](C[C@@H]2O)([C@]2([C@H]([C@@H](C1)O)[C@H](CC2)[C@@](CCC=C(C)C)(O)C)C)C)C)(C)C)O	9847853	1453-93-6	Panax ginseng	人参	Renshen
com499	4-[[(1R)-6,7-dimethoxy-2-methyl-3,4-dihydro-1H-isoquinolin-1-yl]methyl]-2-[4-[[(1R)-6,7-dimethoxy-2-methyl-3,4-dihydro-1H-isoquinolin-1-yl]methyl]phenoxy]phenol	C1N([C@@H](c2c(C1)cc(c(c2)OC)OC)Cc1cc(Oc2ccc(C[C@@H]3c4cc(c(OC)cc4CCN3C)OC)cc2)c(cc1)O)C	73400	524-17-4	Panax ginseng	人参	Renshen
com500	6,8-Nonacosanediol	CCCCC[C@@H](C[C@H](O)CCC)O	130335	96850-33-8	Panax ginseng	人参	Renshen
com501	(4R)-1-methyl-4-(6-methylhepta-1,5-dien-2-yl)cyclohexene	C=C(CCC=C(C)C)[C@H]1CC=C(CC1)C	68128		Panax ginseng	人参	Renshen
com502	Kaempferol-3-arabofuranoside	c1c(cc2c(c1O)c(=O)c(c(o2)c1ccc(cc1)O)O[C@H]1O[C@H]([C@@H]([C@H]1O)O)CO)O	5318717	5041-67-8	Panax ginseng	人参	Renshen
com503	methyl tricosanoate	O(C(=O)CCCCCCCCCCCCCCCCCCCCCC)C	75519	2433-97-8	Panax ginseng	人参	Renshen
com504	Argininyl-fructosyl-glucose_qt	O1C[C@H]([C@H]([C@@H]([C@]1(CN[C@@H](C(=O)O)CCCNC(=N)N)O)O)O)O			Panax ginseng	人参	Renshen
com505	Araloside A	[C@H]1([C@H]([C@@H](O[C@@H]1CO)O[C@H]1[C@@H]([C@H]([C@@H](O[C@@H]1C(=O)O)O[C@@H]1C([C@H]2[C@](CC1)([C@@H]1[C@@](CC2)([C@]2(C(=CC1)[C@@H]1[C@@](CC2)(CCC(C1)(C)C)C(=O)O[C@@H]1O[C@H]([C@@H]([C@@H]([C@H]1O)O)O)CO)C)C)C)(C)C)O)O)O)O	10079497	7518-22-1	Panax ginseng	人参	Renshen
com506	Ginsenoside-Rh3_qt	C1[C@@H](C([C@H]2[C@](C1)([C@@H]1[C@@](CC2)([C@]2([C@H]([C@@H](C1)O)[C@H](CC2)/C(=CCC=C(C)C)/C)C)C)C)(C)C)O		105558-26-7	Panax ginseng	人参	Renshen
com507	(1S,2S)-1-hydroxypropane-1,2,3-tricarboxylic acid	C([C@@H]([C@@H](C(=O)O)O)C(=O)O)C(=O)O	447805	30810-51-6	Panax ginseng	人参	Renshen
com508	malkangunin	C1C[C@@H]([C@@]23[C@]([C@@H]1O)([C@H]([C@@H]([C@@H](C2)C(O3)(C)C)OC(=O)c1ccccc1)OC(=O)C)CO)C	90473155	52691-06-2	Panax ginseng	人参	Renshen
com509	(2R,3S,4S,5S,6R)-6-(hydroxymethyl)oxane-2,3,4,5-tetrol	C([C@H]1O[C@H]([C@H]([C@H]([C@@H]1O)O)O)O)O	439680	7322-31-8	Panax ginseng	人参	Renshen
com510	ginsenoside Ro	O([C@@H]1C([C@H]2[C@@]([C@H]3[C@]([C@]4(C(=CC3)[C@@H]3[C@@](CC4)(CCC(C3)(C)C)C(=O)O[C@@H]3O[C@@H]([C@@H](O)[C@H](O)[C@H]3O)CO)C)(CC2)C)(CC1)C)(C)C)[C@@H]1O[C@@H]([C@@H](O)[C@H](O)[C@H]1O[C@@H]1O[C@@H]([C@@H](O)[C@H](O)[C@H]1O)CO)C(=O)O	11815492	34367-04-9	Panax ginseng	人参	Renshen
com511	Psuedohypericin	O=C1c2c3c4c5c6c(c3c(cc2O)CO)c(cc(O)c6C(=O)c2c5c(c3c4c1c(O)cc3O)c(O)cc2O)C	4978	55954-61-5	Panax ginseng	人参	Renshen
com512	(3S)-3-methylheptane	[C@@H](CCCC)(CC)C	12263095	589-81-1	Panax ginseng	人参	Renshen
com513	alpha-Guttiferin	c1(c(c2c(oc1=O)c(c(c(c2O)CC=C(C)C)O)C(=O)C1=CCC[C@@H](/C/1=C(O)/CC)C)C)C	157010060		Panax ginseng	人参	Renshen
com514	(2S,3R,4S,5S,6R)-2-[(2R,3R,4S,5S,6R)-2-[[(3S,5R,6S,8R,9R,10R,12R,13R,14R,17S)-3,12-dihydroxy-17-[(2S)-2-hydroxy-6-methylhept-5-en-2-yl]-4,4,8,10,14-pentamethyl-2,3,5,6,7,9,11,12,13,15,16,17-dodecahydro-1H-cyclopenta[a]phenanthren-6-yl]oxy]-4,5-dihydroxy-6	O([C@@H]1[C@@H]2[C@@]([C@@H]3[C@]([C@]4([C@@H]([C@H](CC4)[C@@](O)(CCC=C(C)C)C)[C@H](O)C3)C)(C1)C)(CC[C@H](O)C2(C)C)C)[C@@H]1O[C@@H]([C@@H](O)[C@H](O)[C@H]1O[C@@H]1O[C@@H]([C@@H](O)[C@H](O)[C@H]1O)CO)CO	441922	52286-58-5	Panax ginseng	人参	Renshen
com515	Inermin	c12c(OCO1)cc1c(c2)[C@@H]2[C@H](O1)c1c(OC2)cc(cc1)O			Panax ginseng	人参	Renshen
com516	(3S,3aS,5aR,9R,9aS,9bS)-9-hydroxy-3,5a,9-trimethyl-3,3a,4,5,9a,9b-hexahydrobenzo[g][1]benzofuran-2,6-dione	C1=C[C@@]([C@H]2[C@](C1=O)(CC[C@@H]1[C@@H]2OC(=O)[C@H]1C)C)(C)O	94253	3162-56-9	Panax ginseng	人参	Renshen
com517	Ginsenoside-Rg3_qt	O[C@@H]1[C@@H]2[C@@]([C@@]3([C@H]([C@@]4([C@H](CC3)C([C@H](O)CC4)(C)C)C)C1)C)(CC[C@H]2[C@@](O)(CCC=C(C)C)C)C		14197-60-5	Panax ginseng	人参	Renshen
com518	(1S,4E,8E,10R)-4,8,11,11-tetramethylbicyclo[8.1.0]undeca-4,8-diene	C1=C(/CC[C@H]2[C@@H](/C=C(/CC1)C)C2(C)C)C	11820258	24703-35-3	Panax ginseng	人参	Renshen
com519	Gomisin B	C1(=C2C(=CC3=C[C@@H]([C@@]([C@H](c4c([C@@H]13)c(c(c(c4)OC)OC)OC)OC(=O)/C(=CC)/C)(O)C)C)OCO2)OC	6438572	58546-55-7	Panax ginseng	人参	Renshen
com520	Folinic acid	n1c(nc2c(c1O)N(C[C@@H](N2)CNc1ccc(C(=O)N[C@@H](C(=O)O)CCC(=O)O)cc1)C=O)N	135403648	1492-18-8	Panax ginseng	人参	Renshen
com521	ginsenoside Rg5_qt	O[C@@H]1[C@H]2[C@@]([C@H]3[C@H]([C@@]4([C@H](C[C@@H]3C)C([C@H](O)CC4)(C)C)C)C1)(CC[C@@H]2/C(=C/CC=C(C)C)/C)C		186763-78-0	Panax ginseng	人参	Renshen
com522	hexadec-1-yne	C(CCCCCCC)CCCCCCC#C	12396	629-74-3	Panax ginseng	人参	Renshen
com523	(4aS,8aR)-8a-methyl-4-methylidene-6-propan-2-ylidene-2,3,4a,5,7,8-hexahydro-1H-naphthalene	C1CC(=C)[C@@H]2[C@](C1)(CCC(=C(C)C)C2)C	10655819	515-17-3	Panax ginseng	人参	Renshen
com524	ginsenoside La_qt	C1[C@@](C([C@@H]2[C@](C1)([C@@H]1[C@](CC2)(C)[C@@]2(CC[C@@H]3[C@@H](O)C[C@@H](O[C@@H](C1)[C@@H]23)C=C(C)C)C)C)(C)C)(O)C		123617-34-5	Panax ginseng	人参	Renshen
com525	2-methyltridecane	C(CCCCCCCC)CCC(C)C	15269	1560-96-9	Panax ginseng	人参	Renshen
com526	6'-Malonylginsenoside Rd1	O1[C@@H]([C@H]([C@@H]([C@H]([C@@H]1O[C@H]1[C@@H](O[C@@H]([C@H]([C@@H]1O)O)CO)O[C@@H]1C([C@@H]2[C@](CC1)([C@@H]1[C@@](CC2)([C@]2([C@@H]([C@@H](C1)O)[C@@H](CC2)[C@](CCC=C(C)C)(O[C@@H]1O[C@@H]([C@H]([C@@H]([C@H]1O)O)O)CO[C@@H]1O[C@@H]([C@H]([C@@H]([C@H]1O)O)			Panax ginseng	人参	Renshen
com527	5-[(E)-heptadec-12-enyl]benzene-1,3-diol	c1(cc(cc(c1)CCCCCCCCCCC/C=C/CCCC)O)O	5318012		Panax ginseng	人参	Renshen
com528	3,6-Dimethylundecane	CC[C@@H](CC[C@@H](CCCCC)C)C	86539	17301-28-9	Panax ginseng	人参	Renshen
com529	Ginsenoyne B	O[C@@H](C=C)C#CC#CC[C@@H]([C@H](CCCCCC=C)Cl)O	5317633	139035-29-3	Panax ginseng	人参	Renshen
com530	(5S,8R,9R,10S,13R,14S,17R)-4,4,8,10,14-pentamethyl-17-[(2R)-6-methylheptan-2-yl]-2,3,5,6,7,9,11,12,13,15,16,17-dodecahydro-1H-cyclopenta[a]phenanthrene	[C@@]12([C@@]3([C@@H]([C@H](CC3)[C@@H](CCCC(C)C)C)CC[C@@H]1[C@@]1([C@@H](CC2)C(CCC1)(C)C)C)C)C	3036917	545-22-2	Panax ginseng	人参	Renshen
com531	Suchilactone	COc1c(OC)ccc(c1)C[C@@H]1/C(=C/c2ccc3c(c2)OCO3)/C(=O)OC1	10915582	50816-74-5	Panax ginseng	人参	Renshen
com532	Mycosinol	CC#CC#C/C=C1/O[C@]2(C=C1)[C@H](C=CO2)O	5281153	111768-19-5	Panax ginseng	人参	Renshen
com533	Ginsenoyne D	O[C@@H](CC)C#CC#CC[C@@H]1[C@H](CCCCCCC)O1	5317635	139163-36-3	Panax ginseng	人参	Renshen
com534	2-(3,4-dihydroxyphenyl)-5,7-dihydroxy-6-methoxychromen-4-one	c1(c(c(c2c(c1)oc(cc2=O)c1cc(c(cc1)O)O)O)OC)O	5317284	520-11-6	Panax ginseng	人参	Renshen
com535	1H-pyrrole-2-carbaldehyde	c1c[nH]c(c1)C=O	13854	1003-29-8	Panax ginseng	人参	Renshen
com536	(2S,3R,4S,5S,6R)-2-[(2R,3R,4S,5S,6R)-4,5-dihydroxy-6-(hydroxymethyl)-2-[[(3S,5R,8R,9R,10R,12R,13R,14R,17S)-12-hydroxy-4,4,8,10,14-pentamethyl-17-[(2S)-6-methyl-2-[(2S,3R,4S,5S,6R)-3,4,5-trihydroxy-6-(hydroxymethyl)oxan-2-yl]oxyhept-5-en-2-yl]-2,3,5,6,7,9,	C1[C@@H](C([C@H]2[C@](C1)([C@@H]1[C@@](CC2)([C@]2([C@H]([C@@H](C1)O)[C@H](CC2)[C@@](CCC=C(C)C)(C)O[C@H]1[C@@H]([C@H]([C@@H]([C@H](O1)CO)O)O)O)C)C)C)(C)C)O[C@H]1[C@@H]([C@H]([C@@H]([C@H](O1)CO)O)O)O[C@H]1[C@@H]([C@H]([C@@H]([C@H](O1)CO)O)O)O	11679800	52705-93-8	Panax ginseng	人参	Renshen
com537	20(S)-Ginsenoside-Rh1_qt	C1[C@H](C([C@@H]2[C@@](C1)([C@@H]1[C@@](C[C@@H]2O)([C@]2([C@H]([C@@H](C1)O)[C@H](CC2)[C@@](CCC=C(C)C)(O)C)C)C)C)(C)C)O		80952-72-3	Panax ginseng	人参	Renshen
com538	ginsenoside-Rh1	C1[C@H](C([C@@H]2[C@@](C1)([C@@H]1[C@@](C[C@@H]2O[C@H]2[C@@H]([C@H]([C@@H]([C@H](O2)CO)O)O)O)([C@]2([C@H]([C@@H](C1)O)[C@H](CC2)[C@@](CCC=C(C)C)(C)O)C)C)C)(C)C)O	12855917	80952-71-2	Panax ginseng	人参	Renshen
com539	methyl (9Z,12Z)-octadeca-9,12-dienoate	C(CC/C=CC/C=CCCCCC)CCCCC(=O)OC	5284421	68605-14-1	Panax ginseng	人参	Renshen
com540	(2S,3R,4R,5R,6S)-2-[(2R,3R,4S,5S,6R)-2-[[(3S,5R,6S,8R,9R,10R,12R,13R,14R,17S)-3,12-dihydroxy-4,4,8,10,14-pentamethyl-17-[(2S)-6-methyl-2-[(2S,3R,4S,5S,6R)-3,4,5-trihydroxy-6-(hydroxymethyl)oxan-2-yl]oxyhept-5-en-2-yl]-2,3,5,6,7,9,11,12,13,15,16,17-dodecah	C1[C@@H](C([C@H]2[C@](C1)([C@@H]1[C@@](C[C@@H]2O[C@H]2[C@@H]([C@H]([C@@H]([C@H](O2)CO)O)O)O[C@H]2[C@@H]([C@@H]([C@H]([C@@H](O2)C)O)O)O)([C@]2([C@H]([C@@H](C1)O)[C@H](CC2)[C@@](CCC=C(C)C)(C)O[C@H]1[C@@H]([C@H]([C@@H]([C@H](O1)CO)O)O)O)C)C)C)(C)C)O	441921	52286-59-6	Panax ginseng	人参	Renshen
com541	methyl (Z)-icos-11-enoate	C(=O)(CCCCCCCCC/C=CCCCCCCCC)OC	5463047	2390-09-2	Panax ginseng	人参	Renshen
com542	Deoxyharringtonine	CC(CC[C@@](CC(=O)OC)(C(=O)O[C@H]1[C@@H]2[C@@]3(C=C1OC)N(CCc1c2cc2OCOc2c1)CCC3)O)C	285342	36804-95-2	Panax ginseng	人参	Renshen
com543	ginsenoside Rb1	C1[C@H](C([C@H]2[C@](C1)([C@@H]1[C@@](CC2)([C@]2([C@H]([C@@H](C1)O)[C@H](CC2)[C@@](CCC=C(C)C)(C)O[C@H]1[C@@H]([C@H]([C@@H]([C@H](O1)CO[C@H]1[C@@H]([C@H]([C@@H]([C@H](O1)CO)O)O)O)O)O)O)C)C)C)(C)C)O[C@H]1[C@@H]([C@H]([C@@H]([C@H](O1)CO)O)O)O[C@H]1[C@@H]([C@	9898279	41753-43-9	Panax ginseng	人参	Renshen
com544	(1R,4S,8S,12R)-1,3,3,8-tetramethyl-2-oxatricyclo[6.3.1.04,12]dodecane	C1CC[C@]2([C@@H]3[C@@]1(CCC[C@H]3C(O2)(C)C)C)C	12085452	53625-18-6	Panax ginseng	人参	Renshen
com545	N-Salicylidene-salicylamine	c1ccc(c(c1)/C=NCc1c(cccc1)O)O			Panax ginseng	人参	Renshen
com546	(3Z,6Z)-3,7,11-trimethyldodeca-1,3,6,10-tetraene	C(C/C(=CC/C=C(C=C)/C)/C)C=C(C)C	5317320	502-61-4	Panax ginseng	人参	Renshen
com547	1,1-diethoxyethane	C(OCC)(OCC)C	7765	105-57-7	Panax ginseng	人参	Renshen
com548	5-methyl-tetradecane	C([C@@H](CCCC)C)CCCCCCCC	98976	25117-32-2	Panax ginseng	人参	Renshen
com549	N,N-dimethyldecanamide	O=C(N(C)C)CCCCCCCCC	26690	14433-76-2	Panax ginseng	人参	Renshen
com550	(1S,2S,4R)-1-ethenyl-1-methyl-2,4-bis(prop-1-en-2-yl)cyclohexane	[C@]1([C@@H](C[C@@H](CC1)C(=C)C)C(=C)C)(C=C)C	6918391	515-13-9	Panax ginseng	人参	Renshen
com551	alexandrin	O([C@@H]1CC2=CC[C@H]3[C@@H]4[C@@]([C@@H](CC4)[C@H](CC[C@H](C(C)C)CC)C)(CC[C@H]3[C@]2(CC1)C)C)[C@@H]1O[C@@H]([C@@H](O)[C@H](O)[C@H]1O)CO	5742590	474-58-8	Panax ginseng	人参	Renshen
com552	ginsenoside-Rb2	C1C[C@]2([C@H](C(C)([C@H]1O[C@H]1[C@@H]([C@H]([C@@H]([C@H](O1)CO)O)O)O[C@H]1[C@@H]([C@H]([C@@H]([C@H](O1)CO)O)O)O)C)CC[C@@]1([C@@H]2C[C@H]([C@H]2[C@]1(CC[C@@H]2[C@@](CCC=C(C)C)(C)O[C@H]1[C@@H]([C@@H]([C@@H]([C@H](O1)CO[C@H]1[C@@H]([C@H]([C@H](CO1)O)O)O)O)	6917976	11021-13-9	Panax ginseng	人参	Renshen
com553	3,3,5-trimethyl-11H-pyrano[3,2-a]carbazole	c1ccc2c(c1)c1c([nH]2)c2c(c(c1)C)OC(C=C2)(C)C	96943	23095-44-5	Panax ginseng	人参	Renshen
com554	(3S,3aS)-3-butyl-3a,4,5,6-tetrahydro-3H-2-benzofuran-1-one	O1C(=O)C2=CCCC[C@@H]2[C@@H]1CCCC	12315453	4567-33-3	Panax ginseng	人参	Renshen
com555	3-ethyl-3-methylheptane	C(CCCC)(CC)(CC)C	140213	17302-01-1	Panax ginseng	人参	Renshen
com556	(3R,9Z)-heptadeca-1,9-dien-4,6-diyn-3-ol	O[C@@H](C#CC#CC/C=CCCCCCCC)C=C	5281149	21852-80-2	Panax ginseng	人参	Renshen
com557	3-O-beta-D-Glucuronopyranosyl gypsogenin	C1[C@H]([C@@]([C@@H]2[C@@](C1)([C@@H]1[C@@](CC2)([C@]2(C(=CC1)[C@@H]1[C@](CC2)(C(=O)O)CCC(C1)(C)C)C)C)C)(C)C=O)O[C@@H]1O[C@@H]([C@H]([C@@H]([C@H]1O)O)O)C(=O)O			Panax ginseng	人参	Renshen
com558	Ginsenoside-Rg3	O[C@@H]1[C@@H]2[C@@]([C@@]3([C@H]([C@@]4([C@H](CC3)C([C@H](O[C@@H]3O[C@H]([C@H](O)[C@@H](O)[C@H]3O[C@@H]3O[C@H]([C@H](O)[C@H](O)[C@H]3O)CO)CO)CC4)(C)C)C)C1)C)(CC[C@H]2[C@@](O)(CCC=C(C)C)C)C	12901617	14197-60-5	Panax ginseng	人参	Renshen
com559	Adenosine triphosphate	n1cnc2c(c1N)ncn2[C@@H]1[C@H]([C@@H]([C@@H](O1)CO[P@](=O)(O)O[P@@](=O)(O)P(=O)(O)O)O)O	5957		Panax ginseng	人参	Renshen
com560	Argininyl-fructosyl-glucose	O1C[C@H]([C@H]([C@@H]([C@]1(CN[C@@H](C(=O)O)CCCNC(=N)N)O)O)O[C@@H]1O[C@@H]([C@H]([C@@H]([C@H]1O)O)O)CO)O			Panax ginseng	人参	Renshen
com561	(2S,3S,4R,5S)-2-(6-aminopurin-9-yl)-5-(hydroxymethyl)oxolane-3,4-diol	n1cnc2c(c1N)ncn2[C@@H]1[C@H]([C@H]([C@@H](O1)CO)O)O	448374	58-61-7	Panax ginseng	人参	Renshen
com562	7-(2-octylcyclopropen-1-yl)heptanoic acid	C(CCCCCC1=C(CCCCCCC(=O)O)C1)CC	10416	503-05-9	Panax ginseng	人参	Renshen
com563	(1S,4aR,8aS)-4,7-dimethylidene-1-propan-2-yl-1,2,3,4a,5,6,8,8a-octahydronaphthalene	C1C[C@H]([C@H]2[C@H](C1=C)CCC(=C)C2)C(C)C	12302130		Panax ginseng	人参	Renshen
com564	20(S)-ginsenoside-Rg2	[C@@]12([C@]3([C@@H]([C@H](CC3)[C@@](CCC=C(C)C)(C)O)[C@@H](C[C@@H]1[C@@]1([C@@H]([C@H](C2)O[C@@H]2[C@H](O[C@H]3[C@@H]([C@@H]([C@H]([C@@H](O3)C)O)O)O)[C@H]([C@@H]([C@H](O2)CO)O)O)C([C@H](CC1)O)(C)C)C)O)C)C	21599924	52286-74-5	Panax ginseng	人参	Renshen
com565	Celabenzine	N1(CCCNC(=O)C[C@@H](NCCCC1)c1ccccc1)C(=O)c1ccccc1	442847	53938-08-2	Panax ginseng	人参	Renshen
com566	20(R)-ginsenoside Rg2	C1[C@H](C([C@@H]2[C@@](C1)([C@@H]1[C@@](C[C@@H]2O[C@H]2[C@@H]([C@H]([C@@H]([C@H](O2)CO)O)O)O[C@H]2[C@@H]([C@@H]([C@H]([C@@H](O2)C)O)O)O)([C@]2([C@H]([C@@H](C1)O)[C@H](CC2)[C@@](CCC=C(C)C)(O)C)C)C)C)(C)C)O	75412551	80952-72-3	Panax ginseng	人参	Renshen
com567	hydron;propanedioate	OC(=O)CC(=O)O	23511544	141-82-2	Panax ginseng	人参	Renshen
com568	Malonylginsenoside Rc	C1[C@H](C([C@@H]2[C@](C1)([C@@H]1[C@@](CC2)([C@]2([C@H]([C@@H](C1)O)[C@H](CC2)[C@](CCC=C(C)C)(O[C@H]1[C@H](O)[C@H]([C@@H]([C@H](O1)CO[C@H]1O[C@@H]([C@H]([C@@H]1O)O)CO)O)O)C)C)C)C)(C)C)O[C@@H]1O[C@@H]([C@H]([C@@H]([C@H]1O[C@@H]1O[C@@H]([C@H]([C@@H]([C@H]1O	101835368		Panax ginseng	人参	Renshen
com569	Malonylginsenoside Rc_qt1	C1[C@H](C([C@@H]2[C@](C1)([C@@H]1[C@@](CC2)([C@]2([C@H]([C@@H](C1)O)[C@H](CC2)[C@](CCC=C(C)C)(O)C)C)C)C)(C)C)O			Panax ginseng	人参	Renshen
com570	methyl heptadecanoate	O(C(=O)CCCCCCCCCCCCCCCC)C	15609	1731-92-6	Panax ginseng	人参	Renshen
com571	Ginsenoyne C	O[C@@H](C=C)C#CC#CC[C@@H]([C@H](CCCCCC=C)O)O	5317634	139163-35-2	Panax ginseng	人参	Renshen
com572	Panaxytriol	C=C[C@@H](O)C#CC#CC[C@@H](O)[C@@H](O)CCCCCCC	93484	87005-03-6	Panax ginseng	人参	Renshen
com573	2-hydroxy-4-(2-hydroxy-4-methoxy-3,6-dimethylbenzoyl)oxy-6-methylbenzoic acid	c1c(c(c(c(c1C)C(=O)Oc1cc(c(c(c1)O)C(=O)O)C)O)C)OC	5320886	500-37-8	Panax ginseng	人参	Renshen
com574	(2R)-2-azaniumyl-3-methylselanylpropanoate	C[Se]C[C@@H](C(=O)O)N	45266674	2574-71-2	Panax ginseng	人参	Renshen
com575	(2R,3S,4S,5R,6R)-2-(hydroxymethyl)-6-[(2R,3S,4R,5R,6R)-4,5,6-trihydroxy-2-(hydroxymethyl)oxan-3-yl]oxyoxane-3,4,5-triol	[C@H]1([C@H]([C@@H]([C@H]([C@H](O1)O[C@H]1[C@@H]([C@H]([C@@H](O[C@@H]1CO)O)O)O)O)O)O)CO	6255		Panax ginseng	人参	Renshen
com576	notoginsenoside R2_qt	O[C@H]1[C@@H]2[C@@](CC[C@H]2[C@@](CCC=C(C)C)(C)O)([C@@]2([C@@H](C1)[C@@]1([C@H]([C@H](C2)O)C([C@H](CC1)O)(C)C)C)C)C		80418-25-3	Panax ginseng	人参	Renshen
com577	(3S,5R,6S,8R,9R,10R,12R,13R,14R,17S)-17-[(2S)-2-hydroxy-6-methylhept-5-en-2-yl]-4,4,8,10,14-pentamethyl-2,3,5,6,7,9,11,12,13,15,16,17-dodecahydro-1H-cyclopenta[a]phenanthrene-3,6,12-triol	[C@@]12([C@]3([C@@H]([C@H](CC3)[C@@](CCC=C(C)C)(C)O)[C@@H](C[C@@H]1[C@@]1([C@@H]([C@H](C2)O)C([C@H](CC1)O)(C)C)C)O)C)C	11468733	34080-08-5	Panax ginseng	人参	Renshen
com578	7-(beta-Xylosyl)cephalomannine	[C@H]1(C(=O)[C@]2([C@H]([C@H]([C@]3(C(C1=C([C@@H](C3)OC(=C)[C@@H]([C@H](c1ccccc1)NC(=O)/C(=C/C)/C)O)C)(C)C)O)OC(=O)c1ccccc1)[C@]1([C@@H](C[C@@H]2O[C@H]2[C@@H]([C@H]([C@H](CO2)O)O)O)OC1)OC(=O)C)C)OC(=O)C			Panax ginseng	人参	Renshen
com579	Aposiopolamine	c1ccc(cc1)C(=C)C(=O)O[C@H]1C[C@@H]2[C@@H]3[C@H]([C@H](C1)N2)O3			Panax ginseng	人参	Renshen
com580	(4aS,6aR,6aS,6bR,8aR,10S,12aR,14bR)-10-hydroxy-2,2,6a,6b,9,9,12a-heptamethyl-1,3,4,5,6,6a,7,8,8a,10,11,12,13,14b-tetradecahydropicene-4a-carboxylic acid	O[C@@H]1C([C@H]2[C@](CC1)([C@@H]1[C@@](CC2)([C@]2(C(=CC1)[C@@H]1[C@@](CC2)(CCC(C1)(C)C)C(=O)O)C)C)C)(C)C	7048528		Panax ginseng	人参	Renshen
com581	[(3S,4R,5R)-5-[[(2R,3S,4S,5R,6S)-6-(2-acetyl-5-methoxyphenoxy)-3,4,5-trihydroxyoxan-2-yl]methoxy]-3,4-dihydroxyoxolan-3-yl]methyl 3,4,5-trihydroxybenzoate	c1(c(c(cc(c1)C(=O)OC[C@@]1([C@H]([C@@H](OC1)OC[C@@H]1[C@H]([C@@H]([C@H]([C@@H](O1)Oc1c(ccc(c1)OC)C(=O)C)O)O)O)O)O)O)O)O	9986231	145898-94-8	Panax ginseng	人参	Renshen
com582	chromeno[4,3-b]chromene-6,7-dione	c1ccc2c(c1)c(=O)c1c(o2)c2c(oc1=O)cccc2	441965	38210-27-4	Panax ginseng	人参	Renshen
com583	oleanane	[C@@]12([C@]3([C@H]([C@H]4[C@@](CC3)(CCC(C4)(C)C)C)CC[C@H]1[C@@]1([C@@H](CC2)C(CCC1)(C)C)C)C)C	9548717	471-67-0	Panax ginseng	人参	Renshen
com584	(3R)-3-methylundecane	[C@H](CCCCCCCC)(CC)C	14656881	1002-43-3	Panax ginseng	人参	Renshen
com585	(Z)-2-methyl-5-[(1R,3R,4S)-3-methyl-2-methylidene-3-bicyclo[2.2.1]heptanyl]pent-2-en-1-ol	[C@H]12[C@](CC/C=C(/C)CO)(C)C(=C)[C@H](CC1)C2	6857681	77-42-9	Panax ginseng	人参	Renshen
com586	Ginsenoyne A	O[C@@H](C=C)C#CC#CC[C@@H]1[C@H](CCCCCC=C)O1	5317632	139163-34-1	Panax ginseng	人参	Renshen
com587	1,2,3-trimethoxy-5-prop-2-enylbenzene	c1(c(cc(cc1OC)CC=C)OC)OC	10248	487-11-6	Panax ginseng	人参	Renshen
com588	(1aR,4aR,7S,7aS,7bS)-1,1,7-trimethyl-4-methylidene-2,3,4a,5,6,7,7a,7b-octahydro-1aH-cyclopropa[e]azulene	C1C[C@@H]([C@@H]2[C@H]3[C@@H](CCC(=C)[C@H]12)C3(C)C)C	44584667	489-39-4	Panax ginseng	人参	Renshen
com589	2,3,4-Trimethyldecane	[C@H]([C@@H](CCCCCC)C)(C(C)C)C	537769	62238-15-7	Panax ginseng	人参	Renshen
com590	8-[(2R,3S)-3-heptyloxiran-2-yl]oct-1-en-4,6-diyn-3-one	O=C(C=C)C#CC#CC[C@@H]1[C@H](CCCCCCC)O1	5317636	126146-63-2	Panax ginseng	人参	Renshen
com591	2-(2-carboxy-5-hydroxyanilino)-4-hydroxybenzoic acid	c1(ccc(c(c1)Nc1c(ccc(c1)O)C(=O)O)C(=O)O)O	441562	136945-65-8	Panax ginseng	人参	Renshen
com592	notoginsenoside R2	O[C@H]1[C@@H]2[C@@](CC[C@H]2[C@@](CCC=C(C)C)(C)O)([C@@]2([C@@H](C1)[C@@]1([C@H]([C@H](C2)O[C@@H]2O[C@@H]([C@H]([C@@H]([C@H]2O[C@H]2OC[C@H]([C@@H]([C@H]2O)O)O)O)O)CO)C([C@H](CC1)O)(C)C)C)C)C	21599925	80418-25-3	Panax ginseng	人参	Renshen
com593	4-methoxy-3,5-dimethylbenzoic acid	c1c(c(c(cc1C(=O)O)C)OC)C	88944	21553-46-8	Panax ginseng	人参	Renshen
com594	(2R,3R,4S,5S,6R)-2-[[(3S,5R,8R,9R,10R,12R,13R,14R,17S)-12-hydroxy-17-[(2S)-2-hydroxy-6-methylhept-5-en-2-yl]-4,4,8,10,14-pentamethyl-2,3,5,6,7,9,11,12,13,15,16,17-dodecahydro-1H-cyclopenta[a]phenanthren-3-yl]oxy]-6-(hydroxymethyl)oxane-3,4,5-triol	O[C@H]1[C@H]2[C@]([C@]3([C@@H]([C@@]4([C@@H](CC3)C([C@@H](O[C@@H]3O[C@@H]([C@@H](O)[C@H](O)[C@H]3O)CO)CC4)(C)C)C)C1)C)(CC[C@@H]2[C@@](O)(CCC=C(C)C)C)C	119307	78214-33-2	Panax ginseng	人参	Renshen
com595	20-Hexadecanoylingenol	[C@@]123C(=O)[C@H]([C@H]4[C@@H](C[C@H]1C)C4(C)C)C=C(COC(=O)CCCCCCCCCCCCCCC)[C@H]([C@@]2([C@H](C(=C3)C)O)O)O	5318035		Panax ginseng	人参	Renshen
com596	(3S,5R,6R,8R,9R,10R,12R,13R,14R,17S)-4,4,8,10,14-pentamethyl-17-[(2R)-2,6,6-trimethyloxan-2-yl]-2,3,5,6,7,9,11,12,13,15,16,17-dodecahydro-1H-cyclopenta[a]phenanthrene-3,6,12-triol	[C@@]12([C@]3([C@@H]([C@H](CC3)[C@@]3(OC(CCC3)(C)C)C)[C@@H](C[C@@H]1[C@@]1([C@@H]([C@@H](C2)O)C([C@H](CC1)O)(C)C)C)O)C)C	73599	32791-84-7	Panax ginseng	人参	Renshen
com597	(3S,5R,8R,9R,10R,12R,13R,14R,17S)-17-[(2R)-2-hydroxy-6-methylhept-5-en-2-yl]-4,4,8,10,14-pentamethyl-2,3,5,6,7,9,11,12,13,15,16,17-dodecahydro-1H-cyclopenta[a]phenanthrene-3,12-diol	[C@@]12([C@]3([C@@H]([C@H](CC3)[C@@](CCC=C(C)C)(O)C)[C@@H](C[C@@H]1[C@@]1([C@@H](CC2)C([C@H](CC1)O)(C)C)C)O)C)C	9920281	7755-01-3	Panax ginseng	人参	Renshen
com598	3-[[(2S)-2,4-dihydroxy-3,3-dimethylbutanoyl]amino]propanoic acid	C(=O)(NCCC(=O)O)[C@H](C(C)(C)CO)O	988	599-54-2	Panax ginseng	人参	Renshen
com599	2,3,8-trimethyldecane	CC([C@@H](CCCC[C@@H](CC)C)C)C	545623	62238-14-6	Panax ginseng	人参	Renshen
com600	Ginsenoside-Rs1	C1C[C@@]2([C@@H](C([C@@H]1O[C@H]1[C@@H]([C@H]([C@@H]([C@H](O1)COC(=O)C)O)O)O[C@H]1[C@@H]([C@H]([C@@H]([C@H](O1)CO)O)O)O)(C)C)CC[C@@]1([C@@H]2C[C@H]([C@H]2[C@]1(CC[C@@H]2[C@@](CCC=C(C)C)(C)O[C@H]1[C@@H]([C@H]([C@@H]([C@H](O1)CO[C@@H]1[C@@H]([C@H]([C@H](CO1	85044013	87733-67-3	Panax ginseng	人参	Renshen
com601	(3R,4R)-3,4-dimethylheptane	[C@H]([C@@H](CC)C)(CCC)C	59954486	922-28-1	Panax ginseng	人参	Renshen
com602	ditert-butyl benzene-1,2-dicarboxylate	c1ccc(c(c1)C(=O)OC(C)(C)C)C(=O)OC(C)(C)C	121712	30448-43-2	Panax ginseng	人参	Renshen
com603	(2R,3R,4S,5S,6R)-2-[[(3S,5R,6S,8R,9R,10R,12R,13R,14R,17S)-3,12-dihydroxy-4,4,8,10,14-pentamethyl-17-[(2S)-6-methyl-2-[(2S,3R,4S,5S,6R)-3,4,5-trihydroxy-6-(hydroxymethyl)oxan-2-yl]oxyhept-5-en-2-yl]-2,3,5,6,7,9,11,12,13,15,16,17-dodecahydro-1H-cyclopenta[a	C1[C@@H](C([C@H]2[C@](C1)([C@@H]1[C@@](C[C@@H]2O[C@H]2[C@@H]([C@H]([C@@H]([C@H](O2)CO)O)O)O)([C@]2([C@H]([C@@H](C1)O)[C@H](CC2)[C@@](CCC=C(C)C)(C)O[C@H]1[C@@H]([C@H]([C@@H]([C@H](O1)CO)O)O)O)C)C)C)(C)C)O	441923	22427-39-0	Panax ginseng	人参	Renshen
com604	20-(S)-Ginsenoside-Rg3	C1[C@H](C([C@@H]2[C@@](C1)([C@@H]1[C@@](CC2)([C@]2([C@H]([C@@H](C1)O)[C@H](CC2)[C@@](CCC=C(C)C)(O)C)C)C)C)(C)C)O[C@H]1[C@@H]([C@H]([C@@H]([C@H](O1)CO)O)O)O[C@H]1[C@@H]([C@H]([C@@H]([C@H](O1)CO)O)O)O	9918693	14197-60-5	Panax ginseng	人参	Renshen
com605	alexandrin_qt	O[C@@H]1CC2=CC[C@H]3[C@@H]4[C@@]([C@@H](CC4)[C@H](CC[C@H](C(C)C)CC)C)(CC[C@H]3[C@]2(CC1)C)C		474-58-8	Panax ginseng	人参	Renshen
com606	Malonylginsenoside Rd	O1[C@@H]([C@H]([C@@H]([C@H]([C@@H]1O[C@H]1[C@@H](O[C@@H]([C@H]([C@@H]1O)O)CO)O[C@H]1C([C@@H]2[C@](CC1)([C@@H]1[C@@](CC2)([C@]2([C@@H]([C@H](C1)O)[C@@H](CC2)[C@](CCC=C(C)C)(O[C@@H]1O[C@@H]([C@H]([C@@H]([C@H]1O)O)O)CO)C)C)C)C)(C)C)O)O)O)COC(=O)CC(=O)O			Panax ginseng	人参	Renshen
com607	Fumarine	c12c3c(ccc1CC(=O)c1c(CCN(C2)C)cc2c(c1)OCO2)OCO3	4970	130-86-9	Panax ginseng	人参	Renshen
com608	octane	C(CCCC)CCC	356	111-65-9	Panax ginseng	人参	Renshen
com609	(2R,3S,4R,5R)-6-[2,2-bis[di(propan-2-yl)amino]acetyl]oxy-2,3,4,5-tetrahydroxyhexanoic acid	C(N(C(C)C)C(C)C)(N(C(C)C)C(C)C)C(=O)OC[C@H]([C@H]([C@@H]([C@H](C(=O)O)O)O)O)O	83182	14720-90-2	Panax ginseng	人参	Renshen
com610	(1R,4E,9S)-4,11,11-trimethyl-8-methylidenebicyclo[7.2.0]undec-4-ene	[C@@H]12CC/C(=C/CCC(=C)[C@H]1CC2(C)C)/C	5281515	87-44-5	Panax ginseng, Salvia miltiorrhiza	人参,丹参	Renshen,Danshen
com611	(1R,4S,4aR,8aR)-1,6-dimethyl-4-propan-2-yl-3,4,4a,7,8,8a-hexahydro-2H-naphthalen-1-ol	[C@@]1(CC[C@H]([C@@H]2C=C(CC[C@@H]12)C)C(C)C)(O)C	10398656	481-34-5	Panax ginseng, Salvia miltiorrhiza	人参,丹参	Renshen,Danshen
com612	jioglutolide	O[C@@]1([C@H]2[C@@H]([C@H](O)C1)CC(=O)OC2)C			Rehmannia glutinosa	熟地黄	Shudihuang
com613	methyl-2,6,10-trimethyltridecanoate	C(=O)(C(CCC[C@@H](CCC[C@@H](CCC)C)C)(C)C)O	560276		Rehmannia glutinosa	熟地黄	Shudihuang
com614	(2S,3R,4S,5S,6R)-2-[[(1R,4aS,5S,7R,7aR)-5,7-dihydroxy-7-methyl-4a,5,6,7a-tetrahydro-1H-cyclopenta[c]pyran-1-yl]oxy]-6-(hydroxymethyl)oxane-3,4,5-triol	O([C@H]1[C@H](O)[C@@H](O)[C@H](O)[C@H](O1)CO)[C@@H]1[C@@H]2[C@H](C=CO1)[C@H](C[C@@]2(C)O)O	46227138	50906-66-6	Rehmannia glutinosa	熟地黄	Shudihuang
com615	Cistanoside A	[C@H]1([C@@H]([C@H]([C@H]([C@H](O1)OCCc1cc(c(cc1)O)OC)O)O)OC(=O)/C=C/c1cc(c(cc1)O)O)CO[C@H]1[C@@H]([C@@H](O[C@H]2[C@@H]([C@@H]([C@H]([C@@H](O2)C)O)O)O)[C@@H]([C@H](O1)CO)O)O	101691130	93236-42-1	Rehmannia glutinosa	熟地黄	Shudihuang
com616	Purpureaside C	O([C@H]1[C@H](OC(=O)/C=Cc2cc(O)c(O)cc2)[C@H](O[C@@H](OCCc2cc(O)c(O)cc2)[C@@H]1O)CO[C@H]1O[C@H]([C@H](O)[C@H](O)[C@@H]1O)CO)[C@H]1O[C@H]([C@H](O)[C@@H](O)[C@@H]1O)C	11953944	108648-07-3	Rehmannia glutinosa	熟地黄	Shudihuang
com617	melittoside_qt	O[C@@H]1OC=C[C@]2(O)[C@H]1C(=C[C@H]2O)CO			Rehmannia glutinosa	熟地黄	Shudihuang
com618	jioglutin A	Cl[C@@H]1[C@]2(O)[C@@H]3[C@@H]([C@@H]1O)C[C@H](O[C@H]3OC2)OC			Rehmannia glutinosa	熟地黄	Shudihuang
com619	(3aS,4R,6aS)-4-hydroxy-6,6a-bis(hydroxymethyl)-3a,4-dihydro-3H-cyclopenta[b]furan-2-one	O1C(=O)C[C@H]2[C@@H](C=C([C@@]12CO)CO)O	21637649		Rehmannia glutinosa	熟地黄	Shudihuang
com620	(2R,3R,4S,5S,6R)-2-[[(3S,8S,9S,10R,13R,14S,17R)-17-[(2R,5R)-5-ethyl-6-methylheptan-2-yl]-10,13-dimethyl-2,3,4,7,8,9,11,12,14,15,16,17-dodecahydro-1H-cyclopenta[a]phenanthren-3-yl]oxy]-6-(hydroxymethyl)oxane-3,4,5-triol	[C@H]12[C@H]3[C@@H]([C@@]4(C(=CC3)C[C@H](CC4)O[C@@H]3O[C@@H]([C@H]([C@@H]([C@H]3O)O)O)CO)C)CC[C@@]1([C@H](CC2)[C@@H](CC[C@H](C(C)C)CC)C)C	5742590	474-58-8	Rehmannia glutinosa	熟地黄	Shudihuang
com621	Cerebrosid	C(=O)([C@@H](N)CO)N[C@H]1[C@H](O)[C@@H](O)[C@@H](O)[C@H](O1)CO			Rehmannia glutinosa	熟地黄	Shudihuang
com622	[(1S,4aR,5R,7S,7aS)-7-hydroxy-7-methyl-1-[(2S,3R,4S,5S,6R)-3,4,5-trihydroxy-6-(hydroxymethyl)oxan-2-yl]oxy-4a,5,6,7a-tetrahydro-1H-cyclopenta[c]pyran-5-yl] 4-hydroxybenzoate	O[C@@]1([C@@H]2[C@H]([C@H](OC(=O)c3ccc(O)cc3)C1)C=CO[C@H]2O[C@@H]1O[C@@H]([C@@H](O)[C@H](O)[C@H]1O)CO)C	14396661		Rehmannia glutinosa	熟地黄	Shudihuang
com623	(2S,3R,4S,5S,6R)-2-[(1R,2R)-2-hydroxy-2-[(E,3S)-3-hydroxybut-1-enyl]-1,3,3-trimethylcyclohexyl]oxy-6-(hydroxymethyl)oxane-3,4,5-triol	O([C@]1([C@](O)(C(CCC1)(C)C)/C=C/[C@@H](O)C)C)[C@@H]1O[C@@H]([C@@H](O)[C@H](O)[C@H]1O)CO	10023290		Rehmannia glutinosa	熟地黄	Shudihuang
com624	icosanoic acid	C(CCCCCCCCCCCC)CCCCCCC(=O)O	10467	506-30-9	Rehmannia glutinosa	熟地黄	Shudihuang
com625	(2S,3R,4R,5S,6R)-2-[[(1S,4aS,5R,7aR)-4a,5-dihydroxy-7-(hydroxymethyl)-5,7a-dihydro-1H-cyclopenta[c]pyran-1-yl]oxy]-6-(hydroxymethyl)oxane-3,4,5-triol	O([C@@H]1OC=C[C@]2(O)[C@H]1C(=C[C@H]2O)CO)[C@@H]1O[C@@H]([C@@H](O)[C@@H](O)[C@H]1O)CO	21550273		Rehmannia glutinosa	熟地黄	Shudihuang
com626	(2R,3R,4R,5R)-hexane-1,2,3,4,5,6-hexol	[C@H]([C@@H]([C@@H](CO)O)O)([C@@H](CO)O)O	6251	69-65-8	Rehmannia glutinosa	熟地黄	Shudihuang
com627	(2S,3R,4S,5R,6R)-2-[[(2R,3R,4S,5R,6S)-6-[[(2R,3S,4S,5R,6R)-6-[(2S,3S,4S,5R)-3,4-dihydroxy-2,5-bis(hydroxymethyl)oxolan-2-yl]oxy-3,4,5-trihydroxyoxan-2-yl]methoxy]-3,4,5-trihydroxyoxan-2-yl]methoxy]-6-(hydroxymethyl)oxane-3,4,5-triol	[C@]1(O[C@H]2O[C@H](CO[C@H]3O[C@H](CO[C@H]4O[C@@H]([C@@H]([C@@H]([C@H]4O)O)O)CO)[C@@H]([C@@H]([C@H]3O)O)O)[C@H]([C@@H]([C@H]2O)O)O)(O[C@@H]([C@H]([C@@H]1O)O)CO)CO	439531	470-55-3	Rehmannia glutinosa	熟地黄	Shudihuang
com628	methyl (1R,4aS,7aS)-1-hydroxy-7-methylidene-4a,5,6,7a-tetrahydro-1H-cyclopenta[c]pyran-4-carboxylate	O[C@@H]1OC=C([C@@H]2[C@H]1C(=C)CC2)C(=O)OC	15102018		Rehmannia glutinosa	熟地黄	Shudihuang
com629	jioglutin B	Cl[C@@H]1[C@]2(O)[C@@H]3[C@@H]([C@@H]1O)C[C@@H](O[C@H]3OC2)OC			Rehmannia glutinosa	熟地黄	Shudihuang
com630	(2R,3R,4S,5S,6R)-2-[(2S,3S,4S,5R)-3,4-dihydroxy-2,5-bis(hydroxymethyl)oxolan-2-yl]oxy-6-(hydroxymethyl)oxane-3,4,5-triol	OC[C@H]1O[C@H](O[C@@]2(CO)[C@@H](O)[C@H](O)[C@@H](CO)O2)[C@H](O)[C@@H](O)[C@@H]1O	5988	57-50-1	Rehmannia glutinosa	熟地黄	Shudihuang
com631	methyl (Z)-hexadec-9-enoate	O(C(=O)CCCCCCC/C=CCCCCCC)C	643801	1120-25-8	Rehmannia glutinosa	熟地黄	Shudihuang
com632	Cistanoside F	O1[C@H]([C@@H]([C@@H]([C@H]([C@@H]1C)O)O)O)O[C@H]1[C@@H]([C@H](O[C@H]([C@@H]1O)O)CO)OC(=O)/C=Cc1cc(c(cc1)O)O	101688189		Rehmannia glutinosa	熟地黄	Shudihuang
com633	(2S,3R,4S,5S,6R)-2-[[(1aS,1bS,2S,5aR,6S,6aS)-6-hydroxy-1a-(hydroxymethyl)-2,5a,6,6a-tetrahydro-1bH-oxireno[5,6]cyclopenta[1,3-c]pyran-2-yl]oxy]-6-(hydroxymethyl)oxane-3,4,5-triol	C1=C[C@@H]2[C@H]([C@@H](O1)O[C@H]1[C@H](O)[C@H]([C@@H]([C@H](O1)CO)O)O)[C@@]1([C@H]([C@H]2O)O1)CO	91520	2415-24-9	Rehmannia glutinosa	熟地黄	Shudihuang
com634	(E)-4-[(1R,6R)-1-hydroxy-2,2,6-trimethyl-6-[(2S,3R,4S,5S,6R)-3,4,5-trihydroxy-6-(hydroxymethyl)oxan-2-yl]oxycyclohexyl]but-3-en-2-one	O([C@]1([C@](O)(C(CCC1)(C)C)/C=C/C(=O)C)C)[C@@H]1O[C@@H]([C@@H](O)[C@H](O)[C@H]1O)CO	11740990		Rehmannia glutinosa	熟地黄	Shudihuang
com635	(4R,5S,6R)-6-(2-hydroxyethyl)-5,6-dihydro-4H-cyclopenta[c]furan-4,5-diol	O[C@H]1[C@@H](c2c([C@H]1O)coc2)CCO	5318702		Rehmannia glutinosa	熟地黄	Shudihuang
com636	methyl (2E,4E)-hexadeca-2,4-dienoate	C(=O)(/C=C/C=C/CCCCCCCCCCC)OC	6443015	29961-54-4	Rehmannia glutinosa	熟地黄	Shudihuang
com637	rehmannioside C	O([C@H]1[C@H]2[C@@H]([C@@](O)(C1)C)[C@@H](OC=C2)O[C@@H]1O[C@@H]([C@@H](O)[C@@H](O)[C@H]1O)CO)[C@@H]1O[C@@H]([C@H](O)[C@H](O)[C@H]1O)CO	125181686	81720-07-2	Rehmannia glutinosa	熟地黄	Shudihuang
com638	1-[(1S,4aS,7aS)-7-(hydroxymethyl)-1-[(2S,3R,4S,5S,6R)-3,4,5-trihydroxy-6-(hydroxymethyl)oxan-2-yl]oxy-1,4a,5,7a-tetrahydrocyclopenta[c]pyran-4-yl]-2-hydroxyethanone	C1(=CO[C@@H](O[C@H]2[C@@H]([C@H]([C@@H]([C@H](O2)CO)O)O)O)[C@H]2[C@@H]1CC=C2CO)C(=O)CO	29927666	24512-63-8	Rehmannia glutinosa	熟地黄	Shudihuang
com639	(1S,4aS,6S,7S,7aS)-6-hydroxy-7-methyl-1-[(2S,3R,4S,5S,6R)-3,4,5-trihydroxy-6-(hydroxymethyl)oxan-2-yl]oxy-1,4a,5,6,7,7a-hexahydrocyclopenta[c]pyran-4-carboxylic acid	[C@H]12[C@H](C[C@@H]([C@H]1C)O)C(=CO[C@H]2O[C@@H]1O[C@@H]([C@H]([C@@H]([C@H]1O)O)O)CO)C(=O)O	158144	82509-41-9	Rehmannia glutinosa	熟地黄	Shudihuang
com640	methyl (1S,4aS,7aS)-7-methylidene-1-[(2S,3R,4S,5S,6R)-3,4,5-trihydroxy-6-[[(2R,3R,4R,5S,6R)-3,4,5-trihydroxy-6-methyloxan-2-yl]oxymethyl]oxan-2-yl]oxy-4a,5,6,7a-tetrahydro-1H-cyclopenta[c]pyran-4-carboxylate	O([C@@H]1OC=C([C@@H]2[C@H]1C(=C)CC2)C(=O)OC)[C@@H]1O[C@@H]([C@@H](O)[C@H](O)[C@H]1O)CO[C@@H]1O[C@@H]([C@@H](O)[C@@H](O)[C@H]1O)C	21550422		Rehmannia glutinosa	熟地黄	Shudihuang
com641	Jioglutoside A	O1[C@@]2([C@H]1[C@@H](O)[C@H]1[C@@H]2[C@@H](OC=C1)O[C@@H]1O[C@H]([C@H](O)[C@@H](O)[C@H]1O)C)CO			Rehmannia glutinosa	熟地黄	Shudihuang
com642	rehmannioside B	O1[C@@]2([C@H]1[C@@H](O[C@@H]1O[C@@H]([C@H](O)[C@H](O)[C@H]1O)CO)[C@H]1[C@@H]2[C@@H](OC=C1)O[C@@H]1O[C@@H]([C@@H](O)[C@@H](O)[C@H]1O)CO)CO	101654196	81720-06-1	Rehmannia glutinosa	熟地黄	Shudihuang
com643	jioglutin D	O1[C@@]2([C@H]1[C@H](O)[C@@H]1[C@H]2[C@H](O[C@H](OC)C1)OC)CO			Rehmannia glutinosa	熟地黄	Shudihuang
com644	(2S,3R,4S,5S,6R)-2-[[(1S,4aS,5R,7aR)-5-hydroxy-7-(hydroxymethyl)-4a-[(2S,3R,4S,5S,6R)-3,4,5-trihydroxy-6-(hydroxymethyl)oxan-2-yl]oxy-5,7a-dihydro-1H-cyclopenta[c]pyran-1-yl]oxy]-6-(hydroxymethyl)oxane-3,4,5-triol	O([C@@]12[C@H]([C@H](O[C@@H]3O[C@@H]([C@@H](O)[C@H](O)[C@H]3O)CO)OC=C2)C(=C[C@H]1O)CO)[C@@H]1O[C@@H]([C@@H](O)[C@H](O)[C@H]1O)CO	11968737		Rehmannia glutinosa	熟地黄	Shudihuang
com645	Ajugoside	O([C@@]1([C@@H]2[C@H](CC1)C=CO[C@@H]2O[C@H]1O[C@@](O)([C@@H](O)[C@H](O)[C@H]1O)CO)C)C(=O)C	179611	52916-96-8	Rehmannia glutinosa	熟地黄	Shudihuang
com646	(3R,8S,9S,10R,13R,14S,17R)-17-[(2R,5R)-5-ethyl-6-methylheptan-2-yl]-10,13-dimethyl-2,3,4,7,8,9,11,12,14,15,16,17-dodecahydro-1H-cyclopenta[a]phenanthren-3-ol	[C@H]1(CC[C@]2(C(=CC[C@H]3[C@@H]4CC[C@H]([C@@H](CC[C@H](C(C)C)CC)C)[C@@]4(C)CC[C@H]23)C1)C)O	12303645		Rehmannia glutinosa	熟地黄	Shudihuang
com647	jioglutin E	O1[C@H](OC)[C@@H]2[C@@H]([C@@H](O)C[C@@]2(O)C)C[C@@H]1OC			Rehmannia glutinosa	熟地黄	Shudihuang
com648	(2S)-5-oxopyrrolidine-2-carboxylic acid	[C@@H]1(NC(=O)CC1)C(=O)O	7405	98-79-3	Rehmannia glutinosa	熟地黄	Shudihuang
com649	(3R)-2,6,6-trimethyl-3-[(2R,3R,4S,5S,6R)-3,4,5-trihydroxy-6-(hydroxymethyl)oxan-2-yl]oxycyclohexene-1-carboxylic acid	O1[C@H]([C@@H]([C@H]([C@@H]([C@H]1CO)O)O)O)O[C@@H]1CCC(C(=C1C)C(=O)O)(C)C	21637711		Rehmannia glutinosa	熟地黄	Shudihuang
com650	(2S,3R,4S,5S,6R)-2-[(1R,2R)-2-hydroxy-2-[(E,3R)-3-hydroxybut-1-enyl]-1,3,3-trimethylcyclohexyl]oxy-6-(hydroxymethyl)oxane-3,4,5-triol	O([C@]1([C@](O)(C(CCC1)(C)C)/C=C/[C@H](O)C)C)[C@@H]1O[C@@H]([C@@H](O)[C@H](O)[C@H]1O)CO	10430488		Rehmannia glutinosa	熟地黄	Shudihuang
com651	Aegineticacid	O[C@]1(C(CCC[C@]1(O)C)(C)C)/C=C/C(=C/C(=O)O)/C	15693867	53537-92-1	Rehmannia glutinosa	熟地黄	Shudihuang
com652	(2S,3R,4S,5R,6R)-2-[[(2R,3S,4S,5R,6R)-6-[(2S,3S,4S,5R)-3,4-dihydroxy-2,5-bis(hydroxymethyl)oxolan-2-yl]oxy-3,4,5-trihydroxyoxan-2-yl]methoxy]-6-(hydroxymethyl)oxane-3,4,5-triol	OC[C@H]1O[C@H](OC[C@H]2O[C@H](O[C@@]3(CO)[C@@H](O)[C@H](O)[C@@H](CO)O3)[C@H](O)[C@@H](O)[C@@H]2O)[C@H](O)[C@@H](O)[C@H]1O	439242	512-69-6	Rehmannia glutinosa	熟地黄	Shudihuang
com653	6-O-p-coumaroylajugol	O[C@@]1([C@@H]2[C@H]([C@H](OC(=O)/C=Cc3cc(OC)c(O)cc3)C1)C=CO[C@H]2O[C@H]1O[C@H]([C@H](O)[C@@H](O)[C@@H]1O)CO)C			Rehmannia glutinosa	熟地黄	Shudihuang
com654	(2S,3R,4S,5S,6R)-2-[[(1S,4aR,5S,7aS)-5-hydroxy-7-(hydroxymethyl)-1,4a,5,7a-tetrahydrocyclopenta[c]pyran-1-yl]oxy]-6-(hydroxymethyl)oxane-3,4,5-triol	[C@H]12[C@H](O[C@@H]3O[C@@H]([C@H]([C@@H]([C@H]3O)O)O)CO)OC=C[C@H]1[C@@H](C=C2CO)O	91458	479-98-1	Rehmannia glutinosa	熟地黄	Shudihuang
com655	echinacoside	[C@@H]1([C@@H]([C@H]([C@@H](O[C@@H]1CO[C@@H]1O[C@H]([C@H]([C@H]([C@@H]1O)O)O)CO)OCCc1cc(c(cc1)O)O)O)O[C@H]1[C@@H]([C@H]([C@H]([C@H](O1)C)O)O)O)OC(=O)/C=Cc1cc(c(cc1)O)O	5281771	82854-37-3	Rehmannia glutinosa	熟地黄	Shudihuang
com656	(2S,3R,4S,5R,6R)-2-[[(2R,3S,4S,5R,6S)-6-[[(1aS,1bS,2S,5aR,6S,6aS)-6-hydroxy-1a-(hydroxymethyl)-2,5a,6,6a-tetrahydro-1bH-oxireno[5,6]cyclopenta[1,3-c]pyran-2-yl]oxy]-3,4,5-trihydroxyoxan-2-yl]methoxy]-6-(hydroxymethyl)oxane-3,4,5-triol	[C@@H]1([C@@H]([C@H]([C@@H]([C@H](O1)CO[C@H]1O[C@@H]([C@@H]([C@@H]([C@H]1O)O)O)CO)O)O)O)O[C@@H]1OC=C[C@@H]2[C@H]1[C@]1(CO)[C@H]([C@H]2O)O1	6325881		Rehmannia glutinosa	熟地黄	Shudihuang
com657	Jionoside B	O([C@H]1[C@H](OC(=O)/C=Cc2cc(OC)c(O)cc2)[C@H](O[C@@H](OCCc2cc(O)c(OC)cc2)[C@@H]1O)CO[C@H]1O[C@H]([C@H](O)[C@H](O)[C@@H]1O)CO)[C@H]1O[C@H]([C@H](O)[C@@H](O)[C@@H]1O)C			Rehmannia glutinosa	熟地黄	Shudihuang
com658	[(2R,3R,4R,5R,6R)-6-[2-(3,4-dihydroxyphenyl)ethoxy]-5-hydroxy-2-(hydroxymethyl)-4-[(2S,3R,4R,5R,6S)-3,4,5-trihydroxy-6-methyloxan-2-yl]oxyoxan-3-yl] (E)-3-(3,4-dihydroxyphenyl)prop-2-enoate	c1(c(cc(cc1)/C=C/C(=O)O[C@H]1[C@@H]([C@H]([C@@H](O[C@@H]1CO)OCCc1cc(c(cc1)O)O)O)O[C@@H]1O[C@H]([C@@H]([C@H]([C@H]1O)O)O)C)O)O	5281800	61276-17-3	Rehmannia glutinosa	熟地黄	Shudihuang
com659	2-(4-hydroxyphenyl)ethyl hexacosanoate	O(C(=O)CCCCCCCCCCCCCCCCCCCCCCCCC)CCc1ccc(O)cc1	481679		Rehmannia glutinosa	熟地黄	Shudihuang
com660	methyl 8-[(1R,2S)-2-hexylcyclopropyl]octanoate	O(C(=O)CCCCCCC[C@H]1[C@H](C1)CCCCCC)C	12159685		Rehmannia glutinosa	熟地黄	Shudihuang
com661	Rehmaglutin D	O1C[C@]2([C@@H]3[C@@H](CCO[C@H]13)[C@@H]([C@H]2Cl)O)O	5320906		Rehmannia glutinosa	熟地黄	Shudihuang
com662	Rehmaglutin A	O1C[C@]2([C@@H]3[C@@H](CCO[C@H]13)[C@@H]([C@H]2O)O)O	5320903		Rehmannia glutinosa	熟地黄	Shudihuang
com663	4-(2,6,6-trimethylcyclohexen-1-yl)butan-2-one	O=C(CCC1=C(CCCC1(C)C)C)C	519382	17283-81-7	Rehmannia glutinosa	熟地黄	Shudihuang
com664	glutinoside	O1[C@H]2OC[C@]3([C@H]([C@H]([C@@H]([C@H]3Cl)O)C2)[C@@H]1O[C@@H]1O[C@@H]([C@H]([C@@H]([C@H]1O)O)O)CO)O		24512-63-8	Rehmannia glutinosa	熟地黄	Shudihuang
com665	(2S,3R,4S,5S,6R)-2-[[(1aS,1bS,2S,5aR,6S,6aS)-6-hydroxy-1a-(hydroxymethyl)-2,4,5,5a,6,6a-hexahydro-1bH-oxireno[5,6]cyclopenta[1,3-c]pyran-2-yl]oxy]-6-(hydroxymethyl)oxane-3,4,5-triol	O1[C@]2([C@@H]1[C@@H](O)[C@H]1[C@@H]2[C@@H](OCC1)O[C@@H]1O[C@@H]([C@@H](O)[C@H](O)[C@H]1O)CO)CO	5705531		Rehmannia glutinosa	熟地黄	Shudihuang
com666	Forsythoside A	[C@@H]1([C@@H](O[C@H]([C@@H]([C@H]1O)O)C)OC[C@H]1O[C@H]([C@@H]([C@H]([C@@H]1OC(=O)/C=C/c1cc(c(cc1)O)O)O)O)OCCc1ccc(c(c1)O)O)O	5281773	79916-77-1	Rehmannia glutinosa	熟地黄	Shudihuang
com667	docosanoic acid	C(=O)(CCCCCCCCCCCCCCCCCCCCC)O	8215	112-85-6	Rehmannia glutinosa	熟地黄	Shudihuang
com668	catapol_qt	C1=C[C@@H]2[C@H]([C@@H](O1)O)[C@@]1([C@H]([C@H]2O)O1)CO			Rehmannia glutinosa	熟地黄	Shudihuang
com669	heptadecanoic acid	OC(=O)CCCCCCCCCCCCCCCC	10465	506-12-7	Rehmannia glutinosa	熟地黄	Shudihuang
com670	Jionoside A	O([C@@H]1[C@H](OC(=O)/C=Cc2cc(OC)c(O)cc2)[C@H](O[C@@H](OCCc2cc(O)c(O)cc2)[C@@H]1O)CO[C@H]1O[C@H]([C@@H](O)[C@H](O)[C@@H]1O)CO)[C@H]1O[C@H]([C@H](O)[C@@H](O)[C@@H]1O)C			Rehmannia glutinosa	熟地黄	Shudihuang
com671	Ajugoside_qt	O([C@@]1([C@@H]2[C@H](CC1)C=CO[C@@H]2O)C)C(=O)C		52916-96-8	Rehmannia glutinosa	熟地黄	Shudihuang
com672	Rehmaglutin B	O1[C@@H]2OC[C@]3([C@@H]2[C@H]([C@@H]([C@H]3Cl)O)C[C@H]1O)O			Rehmannia glutinosa	熟地黄	Shudihuang
com673	jioglutin C	O1[C@@H]2O[C@H](OC)C[C@H]3[C@H]2[C@@](O)([C@@H](O)[C@H]3O)C1			Rehmannia glutinosa	熟地黄	Shudihuang
com674	Acetylcatalpol	O[C@@H]1[C@@H]2[C@](C2)([C@@H]2[C@H]1C=CO[C@H]2O[C@@H]1O[C@@H]([C@@H](O)[C@@H](O)[C@H]1O)CO)COC(=O)C			Rehmannia glutinosa	熟地黄	Shudihuang
com675	Ajugol	O([C@H]1OC=C[C@H]2[C@@H]1[C@@](O)(CC2)C)[C@H]1O[C@](O)([C@@H](O)[C@H](O)[C@H]1O)CO	6325127	52949-83-4	Rehmannia glutinosa	熟地黄	Shudihuang
com676	5-(hydroxymethyl)furan-2-carboxylic acid	o1c(ccc1CO)C(=O)O	80642	6338-41-6	Rehmannia glutinosa	熟地黄	Shudihuang
com677	6-O-vanilloylajugol	c1(c(ccc(c1)C(=O)O[C@@H]1C[C@@]([C@@H]2[C@H]1C=CO[C@H]2O[C@@H]1O[C@@H]([C@H]([C@@H]([C@H]1O)O)O)O)(O)C)O)OC	14396664		Rehmannia glutinosa	熟地黄	Shudihuang
com678	(Z)-3-(3,4-dihydroxyphenyl)prop-2-enoic acid	C(=O)(/C=Cc1cc(c(cc1)O)O)O	1549111	331-39-5	Rehmannia glutinosa	熟地黄	Shudihuang
com679	geniposide_qt	C1(=CO[C@@H](O)[C@H]2[C@@H]1CC=C2CO)C(=O)CO		24512-63-8	Rehmannia glutinosa	熟地黄	Shudihuang
com680	butanedioate;hydron	C(=O)(O)CCC(=O)O	21952380	110-15-6	Rehmannia glutinosa, Salvia miltiorrhiza	熟地黄,丹参	Shudihuang,Gouqizi
com681	(9Z,12Z)-octadeca-9,12-dienoic acid	C(C/C=CC/C=CCCCCC)CCCCCC(=O)O	5280450	60-33-3	Rehmannia glutinosa, Lycii Fructus, Salvia miltiorrhiza	熟地黄,枸杞子,丹参	Shudihuang,Gouqizi,Danshen
com682	dodecanoic acid	C(=O)(CCCCCCCCCCC)O	3893	143-07-7	Rehmannia glutinosa, Lycii Fructus, Polygonatum odoratum	熟地黄,枸杞子,玉竹	Shudihuang,Gouqizi,Yuzhu
com683	pentadecanoic acid	C(=O)(CCCCCCCCCCCCCC)O	13849	1002-84-2	Rehmannia glutinosa, Lycii Fructus, Polygonatum odoratum, Panax ginseng	熟地黄,枸杞子,玉竹,人参	Shudihuang,Gouqizi,Yuzhu,Renshen
com684	(E)-3-(4-hydroxy-3-methoxyphenyl)prop-2-enoic acid	c1(cc(c(cc1)O)OC)/C=C/C(=O)O	445858	537-98-4	Rehmannia glutinosa, Coptis chinensis	熟地黄,黄连	Shudihuang,Huanglian
com685	5-(hydroxymethyl)furan-2-carbaldehyde	o1c(ccc1CO)C=O	237332	67-47-0	Rehmannia glutinosa, Polygonatum odoratum	熟地黄,玉竹	Shudihuang,Yuzhu
com686	(Z)-hexadec-9-enoic acid	OC(=O)CCCCCCC/C=CCCCCCC	445638	373-49-9	Rehmannia glutinosa, Polygonatum odoratum	熟地黄,玉竹	Shudihuang,Yuzhu
com687	(3S,8S,9S,10R,13R,14S,17R)-17-[(E,2R,5S)-5-ethyl-6-methylhept-3-en-2-yl]-10,13-dimethyl-2,3,4,7,8,9,11,12,14,15,16,17-dodecahydro-1H-cyclopenta[a]phenanthren-3-ol	[C@@H]1(CC[C@]2(C(=CC[C@H]3[C@@H]4CC[C@H]([C@@H](/C=C/[C@@H](CC)C(C)C)C)[C@@]4(C)CC[C@H]23)C1)C)O	5280794	83-48-7	Rehmannia glutinosa,Anemarrhena asphodeloides, Lycii Cortex, Lycii Fructus, Panax ginseng	熟地黄,知母,地骨皮,枸杞子,人参	Shudihuang,Zhimu,Digupi,Gouqizi,Renshen
com688	4',5,7-trihydroxy-6-methyl-homoisoflavanone	c12c(C(=O)[C@H](CO1)Cc1ccc(cc1)O)c(c(c(c2)O)C)O			Polygonatum odoratum	玉竹	Yuzhu
com689	(+)-alpha-Funebrene	[C@@H]1(C)CC[C@H]2C(C)(C)[C@@H]3C[C@]12CC=C3C			Polygonatum odoratum	玉竹	Yuzhu
com690	polygosides A_qt	C1[C@H]2[C@H]([C@]3([C@](C1)([C@@H]1[C@H](C3)O[C@]3([C@H]1C)OC[C@H](CC3)C)C)O)CC=C1[C@@]2(CC[C@@H](C1)O)C			Polygonatum odoratum	玉竹	Yuzhu
com691	(3beta,14alpha)-3-o-beta-d-glucopyranosyl-(1-2)-[beta-d-xylopyranosyl-(1-3)]-beta-d-glucopyranosyl(1-4)-beta-d-galacopyranosyl-14-hydroxy-(25S)-spirost-5-ene	C1[C@H]2[C@H]([C@]3([C@](C1)([C@@H]1[C@H](C3)O[C@]3([C@H]1C)OC[C@H](CC3)C)C)O)CC=C1[C@@]2(CC[C@@H](C1)O[C@H]1[C@@H]([C@@H]([C@@H]([C@H](O1)CO)O[C@H]1[C@@H]([C@H]([C@@H]([C@H](O1)CO)O)O[C@@H]1[C@@H]([C@@H]([C@@H](CO1)O)O)O)O[C@H]1[C@@H]([C@H]([C@@H]([C@H](			Polygonatum odoratum	玉竹	Yuzhu
com692	ophipogonin D_qt	O[C@H]1CC[C@]2(C(=CC[C@@H]3[C@@H]2CC[C@]2([C@@H]3C[C@H]3[C@@H]2[C@@H]([C@@]2(O3)OC[C@@H](CC2)C)C)C)C1)C			Polygonatum odoratum	玉竹	Yuzhu
com693	(3R)-oct-1-en-3-ol	C=C[C@@H](CCCCC)O	6992244	3391-86-4	Polygonatum odoratum	玉竹	Yuzhu
com694	polygosides A	C1[C@H]2[C@H]([C@]3([C@](C1)([C@@H]1[C@H](C3)O[C@]3([C@H]1C)OC[C@H](CC3)C)C)O)CC=C1[C@@]2(CC[C@@H](C1)O[C@H]1[C@@H]([C@@H]([C@@H]([C@H](O1)CO)O[C@H]1[C@@H]([C@H]([C@@H]([C@H](O1)CO)O)O)O[C@H]1[C@@H]([C@H]([C@@H]([C@H](O1)CO)O)O)O)O)O)C			Polygonatum odoratum	玉竹	Yuzhu
com695	polygosides D	C1[C@H]2[C@H](C3=CC=C([C@]3(C1)C)[C@@H](C(=O)CC[C@@H](CO[C@H]1O[C@@H]([C@H]([C@H]([C@@H]1O)O)O)CO)C)C)CC=C1[C@@]2(CC[C@@H](C1)O[C@@H]1[C@@H]([C@H]([C@H]([C@@H](O1)CO)O[C@@H]1[C@@H]([C@H]([C@H]([C@@H](O1)CO)O)O)O[C@H]1[C@@H]([C@H]([C@H]([C@H](O1)CO)O)O)O)O			Polygonatum odoratum	玉竹	Yuzhu
com696	(2S,3S,4S,5R,6R)-3,4,5,6-tetrahydroxyoxane-2-carboxylic acid	O1[C@@H]([C@@H](O)[C@H](O)[C@@H](O)[C@@H]1O)C(=O)O	441478	23018-83-9	Polygonatum odoratum	玉竹	Yuzhu
com697	(1S,4S)-4,7,7-trimethylbicyclo[2.2.1]heptan-3-one	[C@@]12(C([C@H](CC1=O)CC2)(C)C)C	444294	464-48-2	Polygonatum odoratum	玉竹	Yuzhu
com698	polygosides B	C1[C@H]2[C@H]([C@]3([C@](C1)([C@@H]1[C@H](C3)O[C@]3([C@H]1C)OC[C@@H](CC3)C)C)O)CC=C1[C@@]2(CC[C@@H](C1)O[C@H]1[C@@H]([C@@H]([C@@H]([C@H](O1)CO)O[C@H]1[C@@H]([C@H]([C@@H]([C@H](O1)CO)O)O)O[C@H]1[C@@H]([C@H]([C@@H]([C@H](O1)CO)O)O)O)O)O)C			Polygonatum odoratum	玉竹	Yuzhu
com699	polygosides B_qt	C1[C@H]2[C@H]([C@]3([C@](C1)([C@@H]1[C@H](C3)O[C@]3([C@H]1C)OC[C@@H](CC3)C)C)O)CC=C1[C@@]2(CC[C@@H](C1)O)C			Polygonatum odoratum	玉竹	Yuzhu
com700	STOCK1N-66370	[C@@]12(C(=CC[C@@H]3[C@@H]1CC[C@]1([C@@H]3C[C@H]3[C@@H]1[C@@H]([C@@]1(O3)OC[C@@H](CC1)C)C)C)C[C@@H](CC2)O)C			Polygonatum odoratum	玉竹	Yuzhu
com701	3-o-beta-d-glucopyranosyl-(1-2)-[beta-d-xylopyranosyl-(1-3)]-beta-d-glucopyranosyl-(1-4)-galactopyranosyl-25(S)-spirost-5(6)-en-3beta,14alpho-diol	[C@@]12(C(=CC[C@@H]3[C@@H]1CC[C@]1([C@@]3(C[C@H]3[C@@H]1[C@@H]([C@@]1(O3)OC[C@H](CC1)C)C)O)C)C[C@@H](CC2)O[C@H]1[C@@H]([C@H]([C@H]([C@H](O1)CO)O[C@@H]1[C@@H]([C@H]([C@@H]([C@H](O1)CO)O)O[C@H]1[C@@H]([C@H]([C@@H](CO1)O)O)O)O[C@H]1[C@@H]([C@H]([C@@H]([C@H](			Polygonatum odoratum	玉竹	Yuzhu
com702	polyfuroside	[C@]12(C(=CC[C@@H]3[C@@H]1CC[C@@]1([C@@H]3C[C@H]3[C@@H]1[C@H]([C@@](O3)(O)CC[C@@H](CO[C@@H]1[C@H]([C@H]([C@@H]([C@H](O1)CO)O)O)O)C)C)C)C[C@@H](CC2)O[C@H]1O[C@H]([C@H]([C@H]([C@@H]1O)O)O[C@@H]1O[C@H]([C@H]([C@H]([C@@H]1O[C@@H]1[C@H]([C@H]([C@@H]([C@H](O1)C	168355666	108886-03-9	Polygonatum odoratum	玉竹	Yuzhu
com703	polygosides E	C1[C@H]2[C@H](C3=CC=C([C@]3(C1)C)[C@@H](C(=O)CC[C@@H](CO[C@H]1O[C@@H]([C@H]([C@H]([C@@H]1O)O)O)CO)C)C)CC=C1[C@@]2(CC[C@@H](C1)O[C@@H]1[C@@H]([C@H]([C@H]([C@@H](O1)CO)O[C@@H]1[C@@H]([C@H]([C@H]([C@@H](O1)CO)O)O[C@H]1[C@@H]([C@H]([C@@H](CO1)O)O)O)O[C@H]1[C@			Polygonatum odoratum	玉竹	Yuzhu
com704	Yamogenin	[C@@]12([C@H]([C@H]3[C@@H]([C@@]4(C(=CC3)C[C@H](CC4)O)C)CC2)C[C@H]2[C@@H]1[C@@H]([C@@]1(O2)OC[C@H](CC1)C)C)C	441900	512-06-1	Polygonatum odoratum	玉竹	Yuzhu
com705	4-[(3R,3aS,6R,6aS)-6-(4-hydroxy-3,5-dimethoxyphenyl)-1,3,3a,4,6,6a-hexahydrofuro[3,4-c]furan-3-yl]-2,6-dimethoxyphenol	c1(c(c(cc(c1)[C@@H]1OC[C@@H]2[C@H]1CO[C@H]2c1cc(c(c(c1)OC)O)OC)OC)O)OC	11604108	6216-81-5	Polygonatum odoratum	玉竹	Yuzhu
com706	Convallasaponin A_qt	O[C@H]1C[C@@H](O)[C@@]2([C@@](O)(C1)CC[C@H]1[C@@H]2CC[C@@]2([C@@H]1C[C@H]1[C@@H]2[C@@H]([C@]2(OC[C@H](C)CC2)O1)C)C)C		19316-94-0	Polygonatum odoratum	玉竹	Yuzhu
com707	(E)-hex-2-enal	O=C/C=C/CCC	5281168	6728-26-3	Polygonatum odoratum	玉竹	Yuzhu
com708	25(R)spirost-5-en-3beta-ol-3-o-beta-d-glucopyranosyl-(1-2)-[beta-d-xylylpyranylosyl-(1-3)]-beta-d-glucopyranosyl-(1-4)-beta-d-galactopyranose_qt	[C@@]12(C(=CC[C@@H]3[C@@H]1CC[C@]1([C@@]3(C[C@H]3[C@@H]1[C@@H]([C@@]1(O3)OC[C@@H](CC1)C)C)O)C)C[C@H](CC2)O)C			Polygonatum odoratum	玉竹	Yuzhu
com709	(3beta,14alpha)-3-o-beta-d-glucopyranosyl-(1-2)-[beta-d-xylopyranosyl-(1-3)]-beta-d-glucopyranosyl-(1-4)-beta-d-galacopyranosyl-yamogenin	C1[C@H]2[C@H]([C@H]3[C@](C1)([C@@H]1[C@H](C3)O[C@]3([C@H]1C)OC[C@H](CC3)C)C)CC=C1[C@@]2(CC[C@@H](C1)O[C@H]1[C@@H]([C@@H]([C@@H]([C@H](O1)CO)O[C@H]1[C@@H]([C@H]([C@@H]([C@H](O1)CO)O)O[C@@H]1[C@@H]([C@@H]([C@@H](CO1)O)O)O)O[C@H]1[C@@H]([C@H]([C@@H]([C@H](O1			Polygonatum odoratum	玉竹	Yuzhu
com710	(22S)-sipirost-5-ene-1beta,3beta,16beta,22-tetrol-1-o-alpha-l-rhamnopyranosyl-16-o-beta-d-glucopyranoside	C1[C@@H]2[C@H]([C@@H]3[C@](C1)([C@H]([C@H](C3)O[C@H]1[C@@H]([C@H]([C@@H]([C@H](O1)CO)O)O)O)[C@H]([C@H](CCC(C)C)O)C)C)CC=C1[C@@]2([C@@H](C[C@@H](C1)O)O[C@H]1O[C@H]([C@@H]([C@H]([C@H]1O)O)O)C)C			Polygonatum odoratum	玉竹	Yuzhu
com711	3-o-beta-d-glucopyranosyl-(1-2)-[beta-d-xylopyranosyl-(1-3)]-beta-d-glucopyranosyl-(1-4)-galactopyranosyl-25(S)-spirost-5(6)-en-3beta,14alpho-diol_qt	[C@@]12(C(=CC[C@@H]3[C@@H]1CC[C@]1([C@@]3(C[C@H]3[C@@H]1[C@@H]([C@@]1(O3)OC[C@H](CC1)C)C)O)C)C[C@@H](CC2)O)C			Polygonatum odoratum	玉竹	Yuzhu
com712	liriodendrin_qt	O1[C@@H]([C@H]2[C@H]([C@@H](OC2)c2cc(OC)c(O)c(OC)c2)C1)c1cc(OC)c(O)c(OC)c1		96038-87-8	Polygonatum odoratum	玉竹	Yuzhu
com713	(3R)-5,7-dihydroxy-3-[(4-hydroxyphenyl)methyl]-6,8-dimethyl-2,3-dihydrochromen-4-one	O1C[C@H](C(=O)c2c1c(c(c(c2O)C)O)C)Cc1ccc(cc1)O	46886731		Polygonatum odoratum	玉竹	Yuzhu
com714	4'-methoxy-5,7-dihydroxy-6,8-dimethyl-homoisflavanone	c12c(C(=O)[C@H](CO1)Cc1ccc(cc1)OC)c(c(c(c2C)O)C)O			Polygonatum odoratum	玉竹	Yuzhu
com715	heptan-2-one	C(CCCC)C(=O)C	8051	110-43-0	Polygonatum odoratum	玉竹	Yuzhu
com716	oct-1-en-3-one	C(=O)(CCCCC)C=C	61346	4312-99-6	Polygonatum odoratum	玉竹	Yuzhu
com717	(4R)-4-methylhexan-2-one	[C@H](CC(=O)C)(CC)C	38989048	105-42-0	Polygonatum odoratum	玉竹	Yuzhu
com718	(E)-octadec-9-enoic acid	C(=O)(CCCCCCC/C=C/CCCCCCCC)O	637517	112-80-1	Polygonatum odoratum	玉竹	Yuzhu
com719	3-o-beta-d-glucopyranosyl-(1-2)-[beta-d-xylopyranosyl-(1-3)]-beta-d-glucopyranosyl-(1-4)-galactopyranosyl-25(S)-spirost-5(6)-en-3beta-ol	[C@@]12(C(=CC[C@@H]3[C@@H]1CC[C@]1([C@@H]3C[C@H]3[C@@H]1[C@@H]([C@@]1(O3)OC[C@H](CC1)C)C)C)C[C@@H](CC2)O[C@H]1[C@@H]([C@H]([C@H]([C@H](O1)CO)O[C@@H]1[C@@H]([C@H]([C@@H]([C@H](O1)CO)O)O[C@H]1[C@@H]([C@H]([C@@H](CO1)O)O)O)O[C@H]1[C@@H]([C@H]([C@@H]([C@H](O1			Polygonatum odoratum	玉竹	Yuzhu
com720	25(R)spirost-5-en-3beta-ol-3-o-beta-d-glucopyranosyl-(1-2)-[beta-d-xylylpyranylosyl-(1-3)]-beta-d-glucopyranosyl-(1-4)-beta-d-galactopyranose	[C@@]12(C(=CC[C@@H]3[C@@H]1CC[C@]1([C@@]3(C[C@H]3[C@@H]1[C@@H]([C@@]1(O3)OC[C@@H](CC1)C)C)O)C)C[C@H](CC2)O[C@H]1[C@@H]([C@H]([C@H]([C@H](O1)CO)O[C@H]1[C@@H]([C@H]([C@@H]([C@H](O1)CO)O)O[C@H]1[C@@H]([C@H]([C@@H](CO1)O)O)O)O[C@H]1[C@@H]([C@H]([C@@H]([C@H](O			Polygonatum odoratum	玉竹	Yuzhu
com721	(E)-tetradec-7-ene	CCCCCC/C=C/CCCCCC	5364651	10374-74-0	Polygonatum odoratum	玉竹	Yuzhu
com722	(3E)-octa-1,3-diene	C(/C=C/C=C)CCC	517653	1002-33-1	Polygonatum odoratum	玉竹	Yuzhu
com723	25(R,S)spirost-5-ene-3beta,14alpha-diol-3-o-beta-d-glucopyranosyl-(1-2)-[beta-d-glucopyranosyl-(1-3)]-beta-d-glucopyranosyl-(1-4)-beta-d-galactopyranose	[C@@]12(C(=CC[C@@H]3[C@@H]1CC[C@]1([C@@]3(C[C@H]3[C@@H]1[C@@H]([C@@]1(O3)OC[C@@H](CC1)C)C)O)C)C[C@@H](CC2)O[C@H]1[C@@H]([C@H]([C@H]([C@H](O1)CO)O[C@@H]1[C@@H]([C@H]([C@@H]([C@H](O1)CO)O)O[C@H]1[C@@H]([C@H]([C@@H]([C@H](O1)CO)O)O)O)O[C@H]1[C@@H]([C@H]([C@@			Polygonatum odoratum	玉竹	Yuzhu
com724	(2S,3R,4S,5S)-2-[(1S,2S,4S,5'S,6R,7S,8R,9S,12S,13S,14R,16S,18S)-14,18-dihydroxy-5',7,9,13-tetramethylspiro[5-oxapentacyclo[10.8.0.02,9.04,8.013,18]icosane-6,2'-oxane]-16-yl]oxyoxane-3,4,5-triol	C1[C@@H](C[C@@]2([C@@]([C@@H]1O)([C@@H]1[C@@H](CC2)[C@@H]2[C@@](CC1)([C@@H]1[C@H](C2)O[C@]2([C@H]1C)OC[C@@H](CC2)C)C)C)O)O[C@@H]1OC[C@@H]([C@@H]([C@H]1O)O)O	6324954	19316-94-0	Polygonatum odoratum	玉竹	Yuzhu
com725	polyfuroside_qt	[C@]12(C(=CC[C@@H]3[C@@H]1CC[C@@]1([C@@H]3C[C@H]3[C@@H]1[C@H]([C@@](O3)(O)CC[C@@H](CO)C)C)C)C[C@@H](CC2)O)C		108886-03-9	Polygonatum odoratum	玉竹	Yuzhu
com726	25(R,S)spirost-5-ene-3beta,14alpha-diol-3-o-beta-d-glucopyranosyl-(1-2)-[beta-d-xylylpyranylosyl-(1-3)]-beta-d-glucopyranosyl-(1-4)-beta-d-galactopyranose	[C@@]12(C(=CC[C@@H]3[C@@H]1CC[C@]1([C@@H]3C[C@H]3[C@@H]1[C@@H]([C@@]1(O3)OC[C@@H](CC1)C)C)C)C[C@@H](CC2)O[C@H]1[C@@H]([C@H]([C@H]([C@H](O1)CO)O[C@@H]1[C@@H]([C@H]([C@@H]([C@H](O1)CO)O)O[C@H]1[C@@H]([C@H]([C@@H]([C@H](O1)CO)O)O)O)O[C@H]1[C@@H]([C@H]([C@@H]			Polygonatum odoratum	玉竹	Yuzhu
com727	7'-n-butanol-N-trans-feruloyloctopamine	C(=Cc1cc(c(cc1)O)OC)C(=O)NC[C@H](c1ccc(cc1)O)OCCCC			Polygonatum odoratum	玉竹	Yuzhu
com728	nonanal	C(CCCC=O)CCCC	31289	124-19-6	Polygonatum odoratum	玉竹	Yuzhu
com729	(E)-3-(4-hydroxyphenyl)-N-[2-(4-hydroxyphenyl)ethyl]prop-2-enamide	c1c(ccc(c1)/C=C/C(=O)NCCc1ccc(cc1)O)O	5372945	36417-86-4	Polygonatum odoratum	玉竹	Yuzhu
com730	25(S and R)-spirost-5-en-3beta,14alpho-diol	[C@@]12(C(=CC[C@@H]3[C@@H]1CC[C@]1([C@@]3(C[C@H]3[C@@H]1[C@@H]([C@@]1(O3)OC[C@@H](CC1)C)C)O)C)C[C@@H](CC2)O)C			Polygonatum odoratum	玉竹	Yuzhu
com731	(2S)-azetidin-1-ium-2-carboxylate	C1CN[C@@H]1C(=O)O	11862171	7150-74-5	Polygonatum odoratum	玉竹	Yuzhu
com732	2-methylnonan-3-one	CC(C(=O)CCCCCC)C	79518	5445-31-8	Polygonatum odoratum	玉竹	Yuzhu
com733	(22S)-sipirost-5-ene-1beta,3beta,16beta,22-tetrol-1-o-alpha-l-rhamnopyranosyl-16-o-beta-d-glucopyranoside_qt	C1[C@@H]2[C@H]([C@@H]3[C@](C1)([C@H]([C@H](C3)O)[C@H]([C@H](CCC(C)C)O)C)C)CC=C1[C@@]2([C@@H](C[C@@H](C1)O)O)C			Polygonatum odoratum	玉竹	Yuzhu
com734	(3R)-5,7-dihydroxy-3-[(4-hydroxyphenyl)methyl]-8-methoxy-6-methyl-2,3-dihydrochromen-4-one	O1C[C@H](C(=O)c2c1c(c(c(c2O)C)O)OC)Cc1ccc(cc1)O	46886730		Polygonatum odoratum	玉竹	Yuzhu
com735	2-pentylfuran	c1(ccco1)CCCCC	19602	3777-69-3	Polygonatum odoratum	玉竹	Yuzhu
com736	polygosides E_qt	C1[C@H]2[C@H](C3=CC=C([C@]3(C1)C)[C@@H](C(=O)CC[C@@H](CO)C)C)CC=C1[C@@]2(CC[C@@H](C1)O)C			Polygonatum odoratum	玉竹	Yuzhu
com737	3-o-beta-d-glucopyranosyl-(1-2)-[beta-d-xylopyranosyl-(1-3)]-beta-d-glucopyranosyl-(1-4)-galactopyranosyl-25(S)-spirost-5(6)-en-3beta-ol_qt	[C@@]12(C(=CC[C@@H]3[C@@H]1CC[C@]1([C@@H]3C[C@H]3[C@@H]1[C@@H]([C@@]1(O3)OC[C@H](CC1)C)C)C)C[C@@H](CC2)O)C			Polygonatum odoratum	玉竹	Yuzhu
com738	hexyl formate	C(CCCC)COC=O	61177	629-33-4	Polygonatum odoratum	玉竹	Yuzhu
com739	25(R,S)spirost-5-en-3beta-ol-3-o-beta-d-glucopyranosyl-(1-2)-[beta-d-xylylpyranylosyl-(1-3)]-beta-d-glucopyranosyl-(1-4)-beta-d-galactopyranose	[C@@]12(C(=CC[C@@H]3[C@@H]1CC[C@]1([C@@H]3C[C@H]3[C@@H]1[C@@H]([C@@]1(O3)OC[C@@H](CC1)C)C)C)C[C@H](CC2)O[C@H]1[C@@H]([C@H]([C@H]([C@H](O1)CO)O[C@H]1[C@@H]([C@H]([C@@H]([C@H](O1)CO)O)O[C@H]1[C@@H]([C@H]([C@@H](CO1)O)O)O)O[C@H]1[C@@H]([C@H]([C@@H]([C@H](O1)			Polygonatum odoratum	玉竹	Yuzhu
com740	(1S,3R,4S)-4,7,7-trimethylbicyclo[2.2.1]heptan-3-ol	[C@]12(CC[C@@H](C[C@H]1O)C2(C)C)C	1201518	464-45-9	Polygonatum odoratum, Salvia miltiorrhiza	玉竹,丹参	Yuzhu,Danshen
com741	Isomangiferolic acid	C1[C@H](C([C@@H]2[C@]3(C1)[C@]1([C@@H](CC2)[C@H]2[C@](CC1)([C@H](CC2)[C@@H](CC/C=C(C(=O)O)/C)C)C)C3)(C)C)O	14034468	13878-92-7	Anemarrhena asphodeloides	知母	Zhimu
com742	furan-2-carbaldehyde	C(=O)c1ccco1	7362	98-01-1	Anemarrhena asphodeloides	知母	Zhimu
com743	(3S,8S,9S,10R,13R,14S,17R)-17-[(2R,5R)-5-ethyl-6-methylheptan-2-yl]-10,13-dimethyl-2,3,4,7,8,9,11,12,14,15,16,17-dodecahydro-1H-cyclopenta[a]phenanthren-3-ol	C1[C@@H](CC2=CC[C@@H]3[C@@H]([C@]2(C1)C)CC[C@H]1[C@@H]3CC[C@@H]1CCC[C@H](C(C)C)CC)O	222284	83-46-5	Anemarrhena asphodeloides	知母	Zhimu
com744	(2E,4E)-nona-2,4-dienal	C(=CC=CC=O)/CCCC	5283339	5910-87-2	Anemarrhena asphodeloides	知母	Zhimu
com745	Glycerite	c1(cc(cc(c1O)O)C(=O)Oc1cc(cc(c1O)O)C(=O)OC[C@@H]1[C@H]([C@H]([C@@H]([C@@H](O1)OC(=O)c1cc(c(c(c1)OC(=O)c1cc(c(c(c1)O)O)O)O)O)OC(=O)c1cc(c(c(c1)OC(=O)c1cc(c(c(c1)O)O)O)O)O)OC(=O)c1cc(c(c(c1)OC(=O)c1cc(c(c(c1)O)O)O)O)O)OC(=O)c1c(c(c(cc1)CC(=O)c1cc(c(c(c1)O)O	16129778	1401-55-4	Anemarrhena asphodeloides	知母	Zhimu
com746	Neomangiferin	[C@H]1([C@@H](O[C@H]([C@H]([C@@H]1O)O)Oc1c(cc2c(c1)c(=O)c1c(o2)cc(c(c1O)[C@H]1[C@@H]([C@H]([C@@H]([C@H](O1)CO)O)O)O)O)O)CO)O	6918448	64809-67-2	Anemarrhena asphodeloides	知母	Zhimu
com747	(Z)-3-(4-hydroxyphenyl)-N-[2-(4-hydroxyphenyl)ethyl]prop-2-enamide	C(=O)(/C=Cc1ccc(cc1)O)NCCc1ccc(cc1)O	13939145	111129-11-4	Anemarrhena asphodeloides	知母	Zhimu
com748	(3S,5S,8R,9S,10S,13R,14S,17R)-17-[(E,2R,5R)-5,6-dimethylhept-3-en-2-yl]-10,13-dimethyl-2,3,4,5,6,7,8,9,11,12,14,15,16,17-tetradecahydro-1H-cyclopenta[a]phenanthren-3-ol	C1[C@@H](C[C@H]2[C@](C1)([C@@H]1[C@@H](CC2)[C@H]2[C@](CC1)([C@H](CC2)C/C=C/[C@@H](C)C(C)C)C)C)O	21159880		Anemarrhena asphodeloides	知母	Zhimu
com749	methyl 3,4,5-trihydroxybenzoate	Oc1cc(cc(O)c1O)C(=O)OC	7428	99-24-1	Anemarrhena asphodeloides	知母	Zhimu
com750	(1R,3S,4R)-4,7,7-trimethylbicyclo[2.2.1]heptan-3-ol	[C@]12(C([C@@H](C[C@@H]1O)CC2)(C)C)C	6552009	464-43-7	Anemarrhena asphodeloides	知母	Zhimu
com751	Anemarsaponin G	C1C[C@@]2(OC[C@H]1C)O[C@@H]1[C@H]([C@@H]2C)[C@@]2([C@@H](C1)[C@H]1[C@@H](CC2)[C@@]2(C(=CC1)C[C@H]([C@@H](C2)O)O[C@@H]1O[C@@H]([C@@H]([C@@H]([C@H]1O)O)O[C@@H]1O[C@@H]([C@H]([C@@H]([C@H]1O[C@@H]1O[C@@H]([C@H]([C@@H]([C@H]1O)O)O)CO)O[C@@H]1OC[C@H]([C@@H]([C@			Anemarrhena asphodeloides	知母	Zhimu
com752	(25R,S)-5alpha-Spirostane-2alpha,3beta-diol 3-O-[O-beta-D-glucopyranosyl-(1-2)-O-beta-D-glucopyranosyl-(1-4)-beta-D-galactopyranoside]	[C@@H]1([C@@H](C[C@H]2[C@](C1)([C@@H]1[C@@H](CC2)[C@@H]2[C@](CC1)([C@@H]1[C@H](C2)O[C@]2([C@H]1C)OC[C@@H](CC2)C)C)C)O[C@@H]1O[C@@H]([C@@H]([C@@H]([C@H]1O)O)O[C@@H]1O[C@@H]([C@H]([C@@H]([C@H]1O[C@@H]1O[C@@H]([C@H]([C@@H]([C@H]1O)O)O)CO)O)O)CO)CO)O			Anemarrhena asphodeloides	知母	Zhimu
com753	3-[[(2R)-2,4-dihydroxy-3,3-dimethylbutanoyl]amino]propanoic acid	[C@@H](C(CO)(C)C)(C(=O)NCCC(=O)O)O	6613	79-83-4	Anemarrhena asphodeloides	知母	Zhimu
com754	Desglucolanatigonin II	[C@H]1([C@H]([C@@H](O[C@@H]([C@@H]1O)CO)O[C@@H]1[C@H]([C@@H]([C@H](O[C@H]1O[C@@H]1[C@@H]([C@H]([C@@H](O[C@@H]1CO)O[C@@H]1C[C@@H]2CC[C@@H]3[C@@H]([C@]2(CC1)C)CC[C@]1([C@@H]3C[C@H]2[C@@H]1[C@@H]([C@@]1(O2)OC[C@@H](CC1)C)C)C)O)O)CO)O)O[C@@H]1OC[C@H]([C@@H]([	44584313		Anemarrhena asphodeloides	知母	Zhimu
com755	(E,6R)-6-[(1S,3R,6S,8R,11S,12S,15R,16R)-6-hydroxy-7,7,12,16-tetramethyl-15-pentacyclo[9.7.0.01,3.03,8.012,16]octadecanyl]-2-methylhept-2-enoic acid	C1[C@@H](C([C@@H]2[C@]3(C1)[C@]1([C@@H](CC2)[C@H]2[C@](CC1)([C@H](CC2)[C@@H](CC/C=C(C)/C(=O)O)C)C)C3)(C)C)O	45270099	4184-34-3	Anemarrhena asphodeloides	知母	Zhimu
com756	Sarsapogenine	O1[C@@H]2[C@@H]([C@@]3([C@H]([C@H]4[C@@H]([C@@]5([C@H](CC4)C[C@@H](O)CC5)C)CC3)C2)C)[C@@H]([C@@]21OC[C@H](CC2)C)C	92095	126-19-2	Anemarrhena asphodeloides	知母	Zhimu
com757	markogenin	[C@H]1([C@@H](C[C@]2([C@H](C1)CC[C@H]1[C@@H]3C[C@@H]4O[C@]5([C@H]([C@@H]4[C@@]3(C)CC[C@H]21)C)OC[C@H](CC5)C)C)O)O	101667990	562-35-6	Anemarrhena asphodeloides	知母	Zhimu
com758	Timosaponin A III_qt	C1[C@@H](C[C@H]2[C@](C1)([C@@H]1[C@@H](CC2)[C@@H]2[C@](CC1)([C@@H]1[C@H](C2)O[C@]2([C@H]1C)OC[C@H](CC2)C)C)C)O			Anemarrhena asphodeloides	知母	Zhimu
com759	Hippeastrine	c12c(cc3c(c1)[C@@H]1[C@H](OC3=O)[C@H](C=C3[C@H]1N(CC3)C)O)OCO2	441594	477-17-8	Anemarrhena asphodeloides	知母	Zhimu
com760	Anemarsaponin E_qt	O[C@@H]1C[C@@H]2[C@](CC1)([C@@H]1[C@@H](CC2)[C@@H]2[C@](CC1)([C@H]1[C@@H](C2)O[C@]([C@H]1C)(CC[C@@H](CO)C)OC)C)C			Anemarrhena asphodeloides	知母	Zhimu
com761	Anemarsaponin B_qt	O[C@@H]1C[C@@H]2[C@](CC1)([C@@H]1[C@@H](CC2)[C@@H]2[C@](CC1)([C@H]1[C@@H](C2)OC(=C1C)CC[C@@H](CO)C)C)C		139051-27-7	Anemarrhena asphodeloides	知母	Zhimu
com762	5,7-dihydroxy-2-(4-hydroxyphenyl)-3-[(2S,3R,4R,5R,6S)-3,4,5-trihydroxy-6-methyloxan-2-yl]oxychromen-4-one	c1(c(c(=O)c2c(o1)cc(cc2O)O)O[C@@H]1O[C@H]([C@@H]([C@H]([C@H]1O)O)O)C)c1ccc(cc1)O	5316673	482-39-3	Anemarrhena asphodeloides	知母	Zhimu
com763	Timosaponin A III	C1[C@@H](C[C@H]2[C@](C1)([C@@H]1[C@@H](CC2)[C@@H]2[C@](CC1)([C@@H]1[C@H](C2)O[C@]2([C@H]1C)OC[C@H](CC2)C)C)C)O[C@@H]1O[C@@H]([C@@H]([C@@H]([C@H]1O[C@@H]1O[C@@H]([C@H]([C@@H]([C@H]1O)O)O)CO)O)O)CO	155887663		Anemarrhena asphodeloides	知母	Zhimu
com764	(2S)-2-(2-hydroxypropan-2-yl)-2,3-dihydrofuro[3,2-g]chromen-7-one	O1[C@H](C(O)(C)C)Cc2c1cc1oc(=O)ccc1c2	334704	13849-08-6	Anemarrhena asphodeloides	知母	Zhimu
com765	diosgenin	[C@@]12([C@H]([C@H]3[C@@H](O1)C[C@@H]1[C@@]3(CC[C@H]3[C@H]1CC=C1[C@@]3(CC[C@@H](C1)O)C)C)C)CC[C@H](CO2)C	99474	512-04-9	Anemarrhena asphodeloides	知母	Zhimu
com766	5,7-dihydroxy-2-(4-methoxyphenyl)-8-(3-methylbut-2-enyl)-3-[(2S,3R,4R,5R,6S)-3,4,5-trihydroxy-6-methyloxan-2-yl]oxychromen-4-one	O1[C@H]([C@H](O)[C@@H](O)[C@@H](O)[C@@H]1Oc1c(oc2c(c1=O)c(O)cc(O)c2CC=C(C)C)c1ccc(OC)cc1)C	5488822	113558-15-9	Anemarrhena asphodeloides	知母	Zhimu
com767	2-hydroxy-6-[(Z)-pentadec-8-enyl]benzoic acid	c1(cccc(c1C(=O)O)CCCCCCC/C=CCCCCCC)O	5281858	22910-60-7	Anemarrhena asphodeloides	知母	Zhimu
com768	[(2S)-2-[[(2R)-2-benzamido-3-phenylpropanoyl]amino]-3-phenylpropyl] acetate	O(C[C@@H](NC(=O)[C@H](NC(=O)c1ccccc1)Cc1ccccc1)Cc1ccccc1)C(=O)C	13855373	56121-42-7	Anemarrhena asphodeloides	知母	Zhimu
com769	2-[(1S)-4-methylcyclohex-3-en-1-yl]propan-2-ol	CC(C)(O)[C@@H]1CC=C(CC1)C	443162	10482-56-1	Anemarrhena asphodeloides	知母	Zhimu
com770	Anemarrhenasaponin-Ia_qt	O[C@@H]1C[C@@H]2[C@@](CC1)([C@@H]1[C@@H](CC2)[C@@H]2[C@@](CC1)([C@@H]1[C@H]([C@@H]2O)O[C@]([C@H]1C)(CCC(C)C)OC)C)C			Anemarrhena asphodeloides	知母	Zhimu
com771	Anemarsaponin C	O([C@H]1[C@@H](O[C@@H]([C@H]([C@@H]1O)O)CO)O[C@@H]1C[C@@H]2[C@@](CC1)([C@@H]1[C@@H](CC2)[C@@H]2[C@@](CC1)([C@H]1[C@@H](O2)CC(=C1C)CC[C@H](CO[C@@H]1O[C@@H]([C@H]([C@@H]([C@H]1O)C)O)CO)C)C)C)[C@@H]1O[C@@H]([C@H]([C@@H]([C@H]1O)O)O)CO	101389834		Anemarrhena asphodeloides	知母	Zhimu
com772	Anemarsaponin C_qt	O[C@@H]1C[C@@H]2[C@@](CC1)([C@@H]1[C@@H](CC2)[C@@H]2[C@@](CC1)([C@H]1[C@@H](O2)CC(=C1C)CC[C@H](CO)C)C)C			Anemarrhena asphodeloides	知母	Zhimu
com773	(1E,4E,8E)-2,6,6,9-tetramethylcycloundeca-1,4,8-triene	C1=C(/C/C=C/C(C/C=C(/CC1)C)(C)C)C	5281520	6753-98-6	Anemarrhena asphodeloides	知母	Zhimu
com774	Markogenin-3-O-beta-D-glucopyranosyl-(1-2)-beta-D-galactopyranoside	O1[C@@H]([C@H]([C@@H]([C@H]([C@@H]1O[C@@H]1[C@@H](O)C[C@@]2([C@@H](C1)CC[C@@H]1[C@@H]2CC[C@@]2([C@@H]1C[C@H]1[C@@H]2[C@@H]([C@@]2(O1)OC[C@H](CC2)C)C)C)C)O[C@@H]1O[C@@H]([C@H]([C@@H]([C@H]1O)O)O)CO)O)O)O			Anemarrhena asphodeloides	知母	Zhimu
com775	Xuelianlactone	C1(=C)[C@H]2[C@@H]([C@@H]3[C@H]([C@@H](C1)O)[C@H](C(=O)O3)C)C(=C)CC2	147111	107259-46-1	Anemarrhena asphodeloides	知母	Zhimu
com776	Timosaponin A-III	O([C@H]1[C@H](O[C@H]2[C@H](O)[C@@H](O)[C@H](O)[C@H](O2)CO)[C@@H](O)[C@@H](O)[C@H](O1)CO)[C@@H]1CC[C@]2([C@@H](C1)CC[C@@H]1[C@H]3C[C@@H]4O[C@]5([C@H]([C@@H]4[C@@]3(C)CC[C@@H]21)C)OC[C@H](CC5)C)C	71306914	41059-79-4	Anemarrhena asphodeloides	知母	Zhimu
com777	(6aR,6bR,8aS,11R,12aR,14aR)-3-hydroxy-4,6a,6b,8a,11,14a-hexamethyl-7,8,9,11,12,12a,13,14-octahydropicene-2,10-dione	C1[C@@H]2[C@](CC(=O)[C@@H]1C)(CC[C@@]1([C@@]2(CC[C@@]2(C1=CC=C1C2=CC(=O)C(=C1C)O)C)C)C)C	441687	50802-21-6	Anemarrhena asphodeloides	知母	Zhimu
com778	Anemarsaponin F_qt	C1C[C@@]2(OC[C@H]1C)O[C@@H]1[C@H]([C@@H]2C)[C@@]2([C@H](C1)[C@H]1[C@@H](CC2)[C@@]2([C@@H](CC1)C[C@H]([C@@H](C2)O)O)C)C			Anemarrhena asphodeloides	知母	Zhimu
com779	1,3,6,7-tetrahydroxy-2-[(2S,3R,4R,5S,6R)-3,4,5-trihydroxy-6-(hydroxymethyl)oxan-2-yl]xanthen-9-one	c1(cc2c(cc1O)c(=O)c1c(o2)cc(c(c1O)[C@@H]1O[C@@H]([C@H]([C@@H]([C@H]1O)O)O)CO)O)O	5281647	4773-96-0	Anemarrhena asphodeloides	知母	Zhimu
com780	(1R,4R,6R,10S)-4,12,12-trimethyl-9-methylidene-5-oxatricyclo[8.2.0.04,6]dodecane	C1C[C@@H]2[C@@H](C(=C)CC[C@H]3[C@@]1(O3)C)CC2(C)C	1742210	1139-30-6	Anemarrhena asphodeloides	知母	Zhimu
com781	Anemarrhenasaponin-Ia	O([C@H]1[C@@H](O[C@@H]([C@H]([C@@H]1O)O)CO)O[C@@H]1C[C@@H]2[C@@](CC1)([C@@H]1[C@@H](CC2)[C@@H]2[C@@](CC1)([C@@H]1[C@H]([C@@H]2O)O[C@]([C@H]1C)(CCC(C)C)OC)C)C)[C@@H]1O[C@@H]([C@@H]([C@@H]([C@H]1O)O)O)CO	9918635		Anemarrhena asphodeloides	知母	Zhimu
com782	Anemarrhenasaponin-I_qt	O[C@@H]1C[C@@H]2[C@@](CC1)([C@@H]1[C@@H](CC2)[C@@H]2[C@@](CC1)([C@@H]1[C@H]([C@@H]2O)O[C@]([C@H]1C)(CCC(C)C)O)C)C			Anemarrhena asphodeloides	知母	Zhimu
com783	Smilagenin	O1[C@@H]2[C@@H]([C@@]3([C@H]([C@H]4[C@@H]([C@@]5([C@H](CC4)C[C@@H](O)CC5)C)CC3)C2)C)[C@@H]([C@@]21OC[C@@H](CC2)C)C	91439	126-18-1	Anemarrhena asphodeloides	知母	Zhimu
com784	Timosaponin A-1_qt	C1[C@H](C[C@@H]2[C@](C1)([C@@H]1[C@@H](CC2)[C@H]2[C@@](CC1)([C@@H]1[C@H](C2)O[C@]2([C@H]1C)OC[C@H](CC2)C)C)C)O			Anemarrhena asphodeloides	知母	Zhimu
com785	Timosaponin B III	O([C@H]1[C@H](O[C@H]2[C@H](O)[C@@H](O)[C@H](O)[C@H](O2)CO)[C@@H](O)[C@@H](O)[C@H](O1)CO)[C@@H]1CC[C@]2([C@@H](C1)CC[C@@H]1[C@H]3C[C@@H]4OC(=C([C@@H]4[C@@]3(C)CC[C@@H]21)C)CC[C@@H](CO[C@H]1[C@H](O)[C@@H](O)[C@H](O)[C@H](O1)CO)C)C	44575944	142759-74-8	Anemarrhena asphodeloides	知母	Zhimu
com786	Smilagenin-3-O[beta-D-glucopyranosyl-(1-2)]-beta-D-mannopyranoside	[C@H]1(CC[C@H]2[C@@](C1)([C@@H]1[C@@H](CC2)[C@H]2[C@@](CC1)([C@H]1[C@@H](C2)O[C@]2([C@H]1C)OC[C@@H](CC2)C)C)C)O[C@H]1O[C@@H]([C@H]([C@@H]([C@@H]1O[C@@H]1O[C@@H]([C@H]([C@@H]([C@H]1O)O)O)CO)O)O)CO	197391	138831-68-2	Anemarrhena asphodeloides	知母	Zhimu
com787	Smilagenin-3-O[beta-D-glucopyranosyl-(1-2)]-beta-D-mannopyranoside_qt	[C@H]1(CC[C@H]2[C@@](C1)([C@@H]1[C@@H](CC2)[C@H]2[C@@](CC1)([C@H]1[C@@H](C2)O[C@]2([C@H]1C)OC[C@@H](CC2)C)C)C)O		138831-68-2	Anemarrhena asphodeloides	知母	Zhimu
com788	Anemarsaponin G_qt	C1C[C@@]2(OC[C@H]1C)O[C@@H]1[C@H]([C@@H]2C)[C@@]2([C@@H](C1)[C@H]1[C@@H](CC2)[C@@]2(C(=CC1)C[C@H]([C@@H](C2)O)O)C)C			Anemarrhena asphodeloides	知母	Zhimu
com789	1,3,6,7-tetrahydroxy-4-[(2S,3R,4R,5S,6R)-3,4,5-trihydroxy-6-(hydroxymethyl)oxan-2-yl]xanthen-9-one	c12c(cc(c(c1)O)O)c(=O)c1c(o2)c(c(cc1O)O)[C@@H]1O[C@@H]([C@H]([C@@H]([C@H]1O)O)O)CO	5318597	24699-16-9	Anemarrhena asphodeloides	知母	Zhimu
com790	Sarsasapogenin 3-O-4G-rhamnosylsophoroside	C1[C@@H](C[C@@H]2[C@](C1)([C@@H]1[C@@H](CC2)[C@H]2[C@](CC1)([C@@H]1[C@H](C2)O[C@@]2([C@H]1C)CC[C@@H](CO2)C)C)C)O[C@@H]1O[C@@H]([C@H]([C@@H]([C@H]1O[C@@H]1O[C@@H]([C@H]([C@@H]([C@H]1O)O)O)CO)O)O[C@@H]1O[C@H]([C@@H]([C@H]([C@H]1O)O)O)C)CO	441896	84633-34-1	Anemarrhena asphodeloides	知母	Zhimu
com791	Icariin	[C@H]1([C@H]([C@H](O[C@H]([C@@H]1O)CO)Oc1c(c2c(c(c1)O)c(=O)c(c(o2)c1ccc(cc1)OC)O[C@H]1[C@@H]([C@H]([C@H]([C@H](O1)C)O)O)O)CC=C(C)C)O)O			Anemarrhena asphodeloides	知母	Zhimu
com792	[(2S,3R,4S,5S,6R)-3,4,5-trihydroxy-6-(hydroxymethyl)oxan-2-yl] (1Z)-2-(1-methoxyindol-3-yl)-N-sulfooxyethanimidothioate	c1ccc2c(c1)n(cc2C/C(=N/OS(=O)(=O)O)/S[C@H]1[C@@H]([C@H]([C@H](O)[C@H](O1)CO)O)O)OC	9576416	5187-84-8	Anemarrhena asphodeloides	知母	Zhimu
com793	Anemarsaponin E	O([C@H]1[C@@H](O[C@@H]([C@@H]([C@@H]1O)O)CO)O[C@@H]1C[C@@H]2[C@](CC1)([C@@H]1[C@@H](CC2)[C@@H]2[C@](CC1)([C@H]1[C@@H](C2)O[C@]([C@H]1C)(CC[C@@H](CO[C@@H]1O[C@@H]([C@H]([C@@H]([C@H]1O)O)O)CO)C)OC)C)C)[C@@H]1O[C@@H]([C@H]([C@@H]([C@H]1O)O)O)CO	71307556		Anemarrhena asphodeloides	知母	Zhimu
com794	3,5,7-trihydroxy-2-(4-methoxyphenyl)-8-(3-methylbut-2-enyl)chromen-4-one	Oc1c(oc2c(c1=O)c(O)cc(O)c2CC=C(C)C)c1ccc(OC)cc1	5318980	118525-35-2	Anemarrhena asphodeloides	知母	Zhimu
com795	Anemarsaponin F	C1C[C@@]2(OC[C@H]1C)O[C@@H]1[C@H]([C@@H]2C)[C@@]2([C@@H](C1)[C@H]1[C@@H](CC2)[C@@]2([C@@H](CC1)C[C@H]([C@@H](C2)O)O[C@@H]1O[C@@H]([C@@H]([C@@H]([C@H]1O)O)O[C@@H]1O[C@@H]([C@H]([C@@H]([C@H]1O[C@@H]1O[C@@H]([C@H]([C@@H]([C@H]1O)O)O)CO)O[C@@H]1OC[C@H]([C@@H]			Anemarrhena asphodeloides	知母	Zhimu
com796	methyl 3,5-dihydroxy-4-[(2S,3R,4S,5S,6R)-3,4,5-trihydroxy-6-(hydroxymethyl)oxan-2-yl]oxybenzoate	c1(c(c(cc(c1)C(=O)OC)O)O[C@@H]1O[C@@H]([C@H]([C@@H]([C@H]1O)O)O)CO)O	5317705		Anemarrhena asphodeloides	知母	Zhimu
com797	3-[(2R)-1-methylpyrrolidin-2-yl]pyridine	c1(cccnc1)[C@H]1CCCN1C	157672	20033	Anemarrhena asphodeloides	知母	Zhimu
com798	Timosaponin B III_qt	O[C@@H]1CC[C@]2([C@@H](C1)CC[C@@H]1[C@H]3C[C@@H]4OC(=C([C@@H]4[C@@]3(C)CC[C@@H]21)C)CC[C@@H](CO)C)C		142759-74-8	Anemarrhena asphodeloides	知母	Zhimu
com799	xilingsaponin A	[C@]12([C@@H]3[C@H](C[C@H]1[C@H]1[C@H](CC2)[C@@]2([C@H](CC1)C[C@H](CC2)O[C@H]1[C@H](O[C@@H]2O[C@@H]([C@H]([C@@H]([C@H]2O)O)O)CO)[C@H]([C@H]([C@H](O1)CO)O)O)C)O[C@@]1([C@H]3C)CC[C@H](CO1)C)C	155887663	41059-79-4	Anemarrhena asphodeloides	知母	Zhimu
com800	4-[(1E,3R)-3-(4-hydroxyphenyl)penta-1,4-dienyl]phenol	Oc1ccc([C@@H](/C=C/c2ccc(O)cc2)C=C)cc1	6438674	96895-25-9	Anemarrhena asphodeloides	知母	Zhimu
com801	Anemarsaponin B	O([C@H]1[C@@H](O[C@@H]([C@@H]([C@@H]1O)O)CO)O[C@@H]1C[C@@H]2[C@](CC1)([C@@H]1[C@@H](CC2)[C@@H]2[C@](CC1)([C@H]1[C@@H](C2)OC(=C1C)CC[C@@H](CO[C@@H]1O[C@@H]([C@H]([C@@H]([C@H]1O)O)O)CO)C)C)C)[C@@H]1O[C@@H]([C@H]([C@@H]([C@H]1O)O)O)CO	53462233	139051-27-7	Anemarrhena asphodeloides	知母	Zhimu
com802	Timosaponin A-III_qt	O[C@@H]1CC[C@]2([C@@H](C1)CC[C@@H]1[C@H]3C[C@@H]4O[C@]5([C@H]([C@@H]4[C@@]3(C)CC[C@@H]21)C)OC[C@H](CC5)C)C		41059-79-4	Anemarrhena asphodeloides	知母	Zhimu
com803	Markogenin-3-O-beta-D-glucopyranosyl-(1-2)-beta-D-galactopyranoside_qt	O[C@@H]1[C@@H](O)C[C@@]2([C@@H](C1)CC[C@@H]1[C@@H]2CC[C@@]2([C@@H]1C[C@H]1[C@@H]2[C@@H]([C@@]2(O1)OC[C@H](CC2)C)C)C)C			Anemarrhena asphodeloides	知母	Zhimu
com804	neogitogenin	O1[C@@H]2[C@@H]([C@@]3([C@H]([C@H]4[C@@H]([C@@]5([C@@H](CC4)C[C@@H](O)[C@H](O)C5)C)CC3)C2)C)[C@@H]([C@@]21OC[C@H](CC2)C)C	12304409		Anemarrhena asphodeloides	知母	Zhimu
com805	Anemarsaponin B_qt	O1[C@@H]2[C@@H]([C@@]3([C@H]([C@@H]4[C@H]([C@@]5([C@H](CC4)C[C@H](O)CC5)C)CC3)C2)C)C(=C1CC[C@@H](CO)C)C		139051-27-7	Anemarrhena asphodeloides	知母	Zhimu
com806	Anemarrhenasaponin-I	O([C@H]1[C@@H](O[C@@H]([C@H]([C@@H]1O)O)CO)O[C@@H]1C[C@@H]2[C@@](CC1)([C@@H]1[C@@H](CC2)[C@@H]2[C@@](CC1)([C@@H]1[C@H]([C@@H]2O)O[C@]([C@H]1C)(CCC(C)C)O)C)C)[C@@H]1O[C@@H]([C@@H]([C@@H]([C@H]1O)O)O)CO	101672279		Anemarrhena asphodeloides	知母	Zhimu
com807	Neogitogenin	[C@@H]1([C@@H](C[C@H]2[C@](C1)([C@@H]1[C@@H](CC2)[C@@H]2[C@](CC1)([C@@H]1[C@H](C2)O[C@]2([C@H]1C)OC[C@@H](CC2)C)C)C)O)O	12304409	6811-13-8	Anemarrhena asphodeloides	知母	Zhimu
com808	(2R,3R,4S,5S,6R)-2-[(2S)-4-[(1R,2S,4S,7S,8R,9S,12S,13S,16S,18R)-16-[(2R,3R,4S,5R,6R)-4,5-dihydroxy-6-(hydroxymethyl)-3-[(2S,3R,4S,5S,6R)-3,4,5-trihydroxy-6-(hydroxymethyl)oxan-2-yl]oxyoxan-2-yl]oxy-6-hydroxy-7,9,13-trimethyl-5-oxapentacyclo[10.8.0.02,9.04,8.013,18]icosan-6-yl]-2-methylbutoxy]-6-(hydroxymethyl)oxane-3,4,5-triol	C1[C@@H](C[C@@H]2[C@](C1)([C@@H]1[C@@H](CC2)[C@H]2[C@@](CC1)(C)[C@@H]1[C@H](C2)O[C@]([C@H]1C)(CC[C@@H](CO[C@@H]1O[C@@H]([C@H]([C@@H]([C@H]1O)O)O)CO)C)O)C)O[C@@H]1O[C@@H]([C@@H]([C@@H]([C@H]1O[C@@H]1O[C@@H]([C@H]([C@@H]([C@H]1O)O)O)CO)O)O)CO	44575945	136656-07-0	Anemarrhena asphodeloides	知母	Zhimu
com809	Timosaponin A-1	C1[C@H](C[C@@H]2[C@](C1)([C@@H]1[C@@H](CC2)[C@@H]2[C@@](CC1)([C@@H]1[C@H](C2)O[C@]2([C@H]1C)OC[C@H](CC2)C)C)C)O[C@@H]1O[C@@H]([C@@H]([C@@H]([C@H]1O)O)O)CO			Anemarrhena asphodeloides	知母	Zhimu
com810	Anemarsaponin B	O1[C@@H]2[C@@H]([C@@]3([C@H]([C@@H]4[C@H]([C@@]5([C@H](CC4)C[C@H](O[C@@H]4O[C@@H]([C@H](O)[C@H](O)[C@H]4O[C@@H]4O[C@@H]([C@@H](O)[C@H](O)[C@H]4O)CO)CO)CC5)C)CC3)C2)C)C(=C1CC[C@@H](CO[C@@H]1O[C@@H]([C@@H](O)[C@H](O)[C@H]1O)CO)C)C	53462233	139051-27-7	Anemarrhena asphodeloides	知母	Zhimu
com811	(1R,2S,4S,5'R,6R,7S,8R,9S,12S,13S,18R)-5',7,9,13-tetramethylspiro[5-oxapentacyclo[10.8.0.02,9.04,8.013,18]icosane-6,2'-oxane]-16-one	C1C(=O)C[C@@H]2[C@](C1)([C@@H]1[C@@H](CC2)[C@@H]2[C@](CC1)([C@H]1[C@@H](C2)O[C@]2([C@H]1C)OC[C@@H](CC2)C)C)C	160498	512-07-2	Anemarrhena asphodeloides	知母	Zhimu
com812	Timosaponin BII_qt	C1[C@@H](C[C@@H]2[C@](C1)([C@@H]1[C@@H](CC2)[C@H]2[C@@](CC1)(C)[C@@H]1[C@H](C2)O[C@]([C@H]1C)(CC[C@@H](CO)C)O)C)O		136656-07-0	Anemarrhena asphodeloides	知母	Zhimu
com813	Monomethyl lithospermate	c12c(c(ccc1/C=C/C(=O)O[C@@H](C(=O)O)Cc1ccc(c(c1)O)O)O)O[C@@H]([C@@H]2C(=O)OC)c1ccc(c(c1)O)O	95224420		Anemarrhena asphodeloides, Salvia miltiorrhiza	知母,丹参	Zhimu,Danshen
com814	tigogenin	O[C@@H]1C[C@@H]2CC[C@@H]3[C@@H]([C@]2(CC1)C)CC[C@]1([C@@H]3C[C@H]2[C@@H]1[C@@H]([C@@]1(O2)OC[C@@H](CC1)C)C)C	99516	77-60-1	Anemarrhena asphodeloides, Salvia miltiorrhiza	知母,丹参	Zhimu,Danshen
com815	pyridine-3-carboxylic acid	C(=O)(c1cccnc1)O	938	59-67-6	Anemarrhena asphodeloides, Lycii Fructus	知母,枸杞子	Zhimu,Gouqizi
com816	12-O-Nicotinoylisolineolone	n1cccc(c1)C(=O)O[C@@H]1C[C@@H]2[C@](CC=C3[C@@]2(CC[C@@H](C3)O)C)(O)[C@@]2([C@]1([C@H](CC2)C(=O)C)C)O	5320138		Anemarrhena asphodeloides, Lycii Fructus, Panax ginseng	知母,枸杞子,人参	Zhimu,Gouqizi,Renshen
com817	Chrysanthemaxanthin	C1[C@H](C[C@@]2(C(=C[C@@H](O2)/C(=C/C=CC(=C/C=C/C=C(C=CC=C(C=C[C@@H]2C(=C[C@H](CC2(C)C)O)C)/C)/C)C)/C)C1(C)C)C)O	21160900	27780-11-6	Anemarrhena asphodeloides, Panax ginseng	知母,人参	Zhimu,Renshen
com818	3,5,7-trihydroxy-2-(4-hydroxyphenyl)chromen-4-one	c1(c(c(=O)c2c(o1)cc(cc2O)O)O)c1ccc(cc1)O	5280863	520-18-3	Anemarrhena asphodeloides, Panax ginseng	知母,人参	Zhimu,Renshen
com819	(Z)-3-(4-hydroxy-3-methoxyphenyl)-N-[2-(4-hydroxyphenyl)ethyl]prop-2-enamide	C(=O)(/C=Cc1cc(c(cc1)O)OC)NCCc1ccc(cc1)O	6440659	66648-43-9	Anemarrhena asphodeloides, Polygonatum odoratum	知母,玉竹	Zhimu,Yuzhu
com820	hexanal	C(CCC)CC=O	6184	66-25-1	Anemarrhena asphodeloides, Polygonatum odoratum	知母,玉竹	Zhimu,Yuzhu
