# Supplementary material for: NP-TCMtarget: a network pharmacology platform for exploring mechanisms of action of traditional Chinese medicine
Source: Brief Bioinform. 2025 Feb 28;26(1):bbaf078. doi: 10.1093/bib/bbaf078 (PMC11879102; doi:10.1093/bib/bbaf078)
Supplement: Supplementary_table_4_bbaf078 [file supplementary_table_4_bbaf078.xlsx]

## Sheet: Binding_targets
Supplementary table 4. Binding targets of XKA ingredients predicted by the DBTP module
Target names	SMILES	Molecule name	Pubchem cid	CAS	Bindingscore
CDC45	c1(cc(ccc1O)[C@H]1[C@H](c2c(O1)c(ccc2/C=C/C(=O)O[C@@H](Cc1ccc(c(c1)O)O)C(=O)OC)O)C(=O)O[C@@H](Cc1ccc(c(c1)O)O)C(=O)O)O	9-methyl lithospermate b	102004853		0.909807
LARP4	c1(cc(=O)c2c(O)cc(cc2o1)O[C@H]1[C@H](O)[C@@H](O)[C@H](O)[C@H](O1)CO)c1cc(O)c(O)cc1	2-(3,4-dihydroxyphenyl)-5-hydroxy-7-[(2S,3R,4S,5S,6R)-3,4,5-trihydroxy-6-(hydroxymethyl)oxan-2-yl]oxychromen-4-one	5280637	5373-11-5	0.926082
ACTL6A	c1(cc(=O)c2c(O)cc(cc2o1)O[C@H]1[C@H](O)[C@@H](O)[C@H](O)[C@H](O1)CO)c1cc(O)c(O)cc1	2-(3,4-dihydroxyphenyl)-5-hydroxy-7-[(2S,3R,4S,5S,6R)-3,4,5-trihydroxy-6-(hydroxymethyl)oxan-2-yl]oxychromen-4-one	5280637	5373-11-5	0.90568
ITPRIPL1	c1(cc(ccc1O)[C@H]1[C@H](c2c(O1)c(ccc2/C=C/C(=O)O[C@@H](Cc1ccc(c(c1)O)O)C(=O)OC)O)C(=O)O[C@@H](Cc1ccc(c(c1)O)O)C(=O)O)O	9-methyl lithospermate b	102004853		0.90452
CYP4V2	[C@@H]1(CC[C@]2([C@@H](C1(C)C)CC[C@@]1(C)[C@]3(C)CC[C@@]4(CO)CC[C@@H](C)[C@H](C)[C@H]4C3=CC[C@H]21)C)O	(3S,4aS,6aR,6bS,8aS,11R,12S,12aS,14aR,14bR)-8a-(hydroxymethyl)-4,4,6a,6b,11,12,14b-heptamethyl-2,3,4a,5,6,7,8,9,10,11,12,12a,14,14a-tetradecahydro-1H-picen-3-ol	40469789	545-46-0	0.902512
GJA10	c1(cc(=O)c2c(O)cc(cc2o1)O[C@H]1[C@H](O)[C@@H](O)[C@H](O)[C@H](O1)CO)c1cc(O)c(O)cc1	2-(3,4-dihydroxyphenyl)-5-hydroxy-7-[(2S,3R,4S,5S,6R)-3,4,5-trihydroxy-6-(hydroxymethyl)oxan-2-yl]oxychromen-4-one	5280637	5373-11-5	0.90729
RECQL4	c1(cc(=O)c2c(O)cc(cc2o1)O[C@H]1[C@H](O)[C@@H](O)[C@H](O)[C@H](O1)CO)c1cc(O)c(O)cc1	2-(3,4-dihydroxyphenyl)-5-hydroxy-7-[(2S,3R,4S,5S,6R)-3,4,5-trihydroxy-6-(hydroxymethyl)oxan-2-yl]oxychromen-4-one	5280637	5373-11-5	0.948774
TRPC5	c1(cc(=O)c2c(O)cc(cc2o1)O[C@H]1[C@H](O)[C@@H](O)[C@H](O)[C@H](O1)CO)c1cc(O)c(O)cc1	2-(3,4-dihydroxyphenyl)-5-hydroxy-7-[(2S,3R,4S,5S,6R)-3,4,5-trihydroxy-6-(hydroxymethyl)oxan-2-yl]oxychromen-4-one	5280637	5373-11-5	0.934484
SOX6	c1(cc(=O)c2c(O)cc(cc2o1)O[C@H]1[C@H](O)[C@@H](O)[C@H](O)[C@H](O1)CO)c1cc(O)c(O)cc1	2-(3,4-dihydroxyphenyl)-5-hydroxy-7-[(2S,3R,4S,5S,6R)-3,4,5-trihydroxy-6-(hydroxymethyl)oxan-2-yl]oxychromen-4-one	5280637	5373-11-5	0.949426
MYO1F	c1(cc(=O)c2c(O)cc(cc2o1)O[C@H]1[C@H](O)[C@@H](O)[C@H](O)[C@H](O1)CO)c1cc(O)c(O)cc1	2-(3,4-dihydroxyphenyl)-5-hydroxy-7-[(2S,3R,4S,5S,6R)-3,4,5-trihydroxy-6-(hydroxymethyl)oxan-2-yl]oxychromen-4-one	5280637	5373-11-5	0.959079
POLR3B	c1(cc(=O)c2c(O)cc(cc2o1)O[C@H]1[C@H](O)[C@@H](O)[C@H](O)[C@H](O1)CO)c1cc(O)c(O)cc1	2-(3,4-dihydroxyphenyl)-5-hydroxy-7-[(2S,3R,4S,5S,6R)-3,4,5-trihydroxy-6-(hydroxymethyl)oxan-2-yl]oxychromen-4-one	5280637	5373-11-5	0.946758
SLC26A1	c1(cc(=O)c2c(O)cc(cc2o1)O[C@H]1[C@H](O)[C@@H](O)[C@H](O)[C@H](O1)CO)c1cc(O)c(O)cc1	2-(3,4-dihydroxyphenyl)-5-hydroxy-7-[(2S,3R,4S,5S,6R)-3,4,5-trihydroxy-6-(hydroxymethyl)oxan-2-yl]oxychromen-4-one	5280637	5373-11-5	0.929129
KMT5B	c1(cc(=O)c2c(O)cc(cc2o1)O[C@H]1[C@H](O)[C@@H](O)[C@H](O)[C@H](O1)CO)c1cc(O)c(O)cc1	2-(3,4-dihydroxyphenyl)-5-hydroxy-7-[(2S,3R,4S,5S,6R)-3,4,5-trihydroxy-6-(hydroxymethyl)oxan-2-yl]oxychromen-4-one	5280637	5373-11-5	0.939629
ATP2A2	c1(cc(=O)c2c(O)cc(cc2o1)O[C@H]1[C@H](O)[C@@H](O)[C@H](O)[C@H](O1)CO)c1cc(O)c(O)cc1	2-(3,4-dihydroxyphenyl)-5-hydroxy-7-[(2S,3R,4S,5S,6R)-3,4,5-trihydroxy-6-(hydroxymethyl)oxan-2-yl]oxychromen-4-one	5280637	5373-11-5	0.918694
ZNF205	[C@@H]1(CC[C@]2([C@@H](C1(C)C)CC[C@@]1(C)[C@]3(C)CC[C@@]4(CO)CC[C@@H](C)[C@H](C)[C@H]4C3=CC[C@H]21)C)O	(3S,4aS,6aR,6bS,8aS,11R,12S,12aS,14aR,14bR)-8a-(hydroxymethyl)-4,4,6a,6b,11,12,14b-heptamethyl-2,3,4a,5,6,7,8,9,10,11,12,12a,14,14a-tetradecahydro-1H-picen-3-ol	40469789	545-46-0	0.917092
PKP1	c1(cc(=O)c2c(O)cc(cc2o1)O[C@H]1[C@H](O)[C@@H](O)[C@H](O)[C@H](O1)CO)c1cc(O)c(O)cc1	2-(3,4-dihydroxyphenyl)-5-hydroxy-7-[(2S,3R,4S,5S,6R)-3,4,5-trihydroxy-6-(hydroxymethyl)oxan-2-yl]oxychromen-4-one	5280637	5373-11-5	0.929136
RHOBTB1	c1(cc(=O)c2c(O)cc(cc2o1)O[C@H]1[C@H](O)[C@@H](O)[C@H](O)[C@H](O1)CO)c1cc(O)c(O)cc1	2-(3,4-dihydroxyphenyl)-5-hydroxy-7-[(2S,3R,4S,5S,6R)-3,4,5-trihydroxy-6-(hydroxymethyl)oxan-2-yl]oxychromen-4-one	5280637	5373-11-5	0.9142
HSF1	[C@@H]1(CC[C@]2([C@@H](C1(C)C)CC[C@@]1(C)[C@]3(C)CC[C@@]4(CO)CC[C@@H](C)[C@H](C)[C@H]4C3=CC[C@H]21)C)O	(3S,4aS,6aR,6bS,8aS,11R,12S,12aS,14aR,14bR)-8a-(hydroxymethyl)-4,4,6a,6b,11,12,14b-heptamethyl-2,3,4a,5,6,7,8,9,10,11,12,12a,14,14a-tetradecahydro-1H-picen-3-ol	40469789	545-46-0	0.912136
TBX1	c1(cc(=O)c2c(O)cc(cc2o1)O[C@H]1[C@H](O)[C@@H](O)[C@H](O)[C@H](O1)CO)c1cc(O)c(O)cc1	2-(3,4-dihydroxyphenyl)-5-hydroxy-7-[(2S,3R,4S,5S,6R)-3,4,5-trihydroxy-6-(hydroxymethyl)oxan-2-yl]oxychromen-4-one	5280637	5373-11-5	0.920861
NPHS1	c1(cc(=O)c2c(O)cc(cc2o1)O[C@H]1[C@H](O)[C@@H](O)[C@H](O)[C@H](O1)CO)c1cc(O)c(O)cc1	2-(3,4-dihydroxyphenyl)-5-hydroxy-7-[(2S,3R,4S,5S,6R)-3,4,5-trihydroxy-6-(hydroxymethyl)oxan-2-yl]oxychromen-4-one	5280637	5373-11-5	0.925825
TOP2B	c1(cc(ccc1O)[C@H]1[C@H](c2c(O1)c(ccc2/C=C/C(=O)O[C@@H](Cc1ccc(c(c1)O)O)C(=O)OC)O)C(=O)O[C@@H](Cc1ccc(c(c1)O)O)C(=O)O)O	9-methyl lithospermate b	102004853		0.962382
ATRIP	c1(cc(=O)c2c(O)cc(cc2o1)O[C@H]1[C@H](O)[C@@H](O)[C@H](O)[C@H](O1)CO)c1cc(O)c(O)cc1	2-(3,4-dihydroxyphenyl)-5-hydroxy-7-[(2S,3R,4S,5S,6R)-3,4,5-trihydroxy-6-(hydroxymethyl)oxan-2-yl]oxychromen-4-one	5280637	5373-11-5	0.954564
ADCY3	c1(cc(=O)c2c(O)cc(cc2o1)O[C@H]1[C@H](O)[C@@H](O)[C@H](O)[C@H](O1)CO)c1cc(O)c(O)cc1	2-(3,4-dihydroxyphenyl)-5-hydroxy-7-[(2S,3R,4S,5S,6R)-3,4,5-trihydroxy-6-(hydroxymethyl)oxan-2-yl]oxychromen-4-one	5280637	5373-11-5	0.958035
POLR1A	c1(cc(=O)c2c(O)cc(cc2o1)O[C@H]1[C@H](O)[C@@H](O)[C@H](O)[C@H](O1)CO)c1cc(O)c(O)cc1	2-(3,4-dihydroxyphenyl)-5-hydroxy-7-[(2S,3R,4S,5S,6R)-3,4,5-trihydroxy-6-(hydroxymethyl)oxan-2-yl]oxychromen-4-one	5280637	5373-11-5	0.91189
ULK1	[C@@H]1(CC[C@]2([C@@H](C1(C)C)CC[C@@]1(C)[C@]3(C)CC[C@@]4(CO)CC[C@@H](C)[C@H](C)[C@H]4C3=CC[C@H]21)C)O	(3S,4aS,6aR,6bS,8aS,11R,12S,12aS,14aR,14bR)-8a-(hydroxymethyl)-4,4,6a,6b,11,12,14b-heptamethyl-2,3,4a,5,6,7,8,9,10,11,12,12a,14,14a-tetradecahydro-1H-picen-3-ol	40469789	545-46-0	0.92566
BIRC5	c1(cc(ccc1O)[C@H]1[C@H](c2c(O1)c(ccc2/C=C/C(=O)O[C@@H](Cc1ccc(c(c1)O)O)C(=O)OC)O)C(=O)O[C@@H](Cc1ccc(c(c1)O)O)C(=O)O)O	9-methyl lithospermate b	102004853		0.916509
SIGLEC7	c1(cc(=O)c2c(O)cc(cc2o1)O[C@H]1[C@H](O)[C@@H](O)[C@H](O)[C@H](O1)CO)c1cc(O)c(O)cc1	2-(3,4-dihydroxyphenyl)-5-hydroxy-7-[(2S,3R,4S,5S,6R)-3,4,5-trihydroxy-6-(hydroxymethyl)oxan-2-yl]oxychromen-4-one	5280637	5373-11-5	0.931786
SIDT1	c1(cc(=O)c2c(O)cc(cc2o1)O[C@H]1[C@H](O)[C@@H](O)[C@H](O)[C@H](O1)CO)c1cc(O)c(O)cc1	2-(3,4-dihydroxyphenyl)-5-hydroxy-7-[(2S,3R,4S,5S,6R)-3,4,5-trihydroxy-6-(hydroxymethyl)oxan-2-yl]oxychromen-4-one	5280637	5373-11-5	0.9237
CFI	[C@@H]1(CC[C@]2([C@@H](C1(C)C)CC[C@@]1(C)[C@]3(C)CC[C@@]4(CO)CC[C@@H](C)[C@H](C)[C@H]4C3=CC[C@H]21)C)O	(3S,4aS,6aR,6bS,8aS,11R,12S,12aS,14aR,14bR)-8a-(hydroxymethyl)-4,4,6a,6b,11,12,14b-heptamethyl-2,3,4a,5,6,7,8,9,10,11,12,12a,14,14a-tetradecahydro-1H-picen-3-ol	40469789	545-46-0	0.925225
SEC24C	c1(cc(=O)c2c(O)cc(cc2o1)O[C@H]1[C@H](O)[C@@H](O)[C@H](O)[C@H](O1)CO)c1cc(O)c(O)cc1	2-(3,4-dihydroxyphenyl)-5-hydroxy-7-[(2S,3R,4S,5S,6R)-3,4,5-trihydroxy-6-(hydroxymethyl)oxan-2-yl]oxychromen-4-one	5280637	5373-11-5	0.961747
SCEL	c1(cc(=O)c2c(O)cc(cc2o1)O[C@H]1[C@H](O)[C@@H](O)[C@H](O)[C@H](O1)CO)c1cc(O)c(O)cc1	2-(3,4-dihydroxyphenyl)-5-hydroxy-7-[(2S,3R,4S,5S,6R)-3,4,5-trihydroxy-6-(hydroxymethyl)oxan-2-yl]oxychromen-4-one	5280637	5373-11-5	0.949605
CCDC36	[C@@H]1(CC[C@]2([C@@H](C1(C)C)CC[C@@]1(C)[C@]3(C)CC[C@@]4(CO)CC[C@@H](C)[C@H](C)[C@H]4C3=CC[C@H]21)C)O	(3S,4aS,6aR,6bS,8aS,11R,12S,12aS,14aR,14bR)-8a-(hydroxymethyl)-4,4,6a,6b,11,12,14b-heptamethyl-2,3,4a,5,6,7,8,9,10,11,12,12a,14,14a-tetradecahydro-1H-picen-3-ol	40469789	545-46-0	0.910232
ERCC2	c1(cc(=O)c2c(O)cc(cc2o1)O[C@H]1[C@H](O)[C@@H](O)[C@H](O)[C@H](O1)CO)c1cc(O)c(O)cc1	2-(3,4-dihydroxyphenyl)-5-hydroxy-7-[(2S,3R,4S,5S,6R)-3,4,5-trihydroxy-6-(hydroxymethyl)oxan-2-yl]oxychromen-4-one	5280637	5373-11-5	0.90097
MMP15	[C@@H]1(CC[C@]2([C@@H](C1(C)C)CC[C@@]1(C)[C@]3(C)CC[C@@]4(CO)CC[C@@H](C)[C@H](C)[C@H]4C3=CC[C@H]21)C)O	(3S,4aS,6aR,6bS,8aS,11R,12S,12aS,14aR,14bR)-8a-(hydroxymethyl)-4,4,6a,6b,11,12,14b-heptamethyl-2,3,4a,5,6,7,8,9,10,11,12,12a,14,14a-tetradecahydro-1H-picen-3-ol	40469789	545-46-0	0.913108
POLE	[C@@H]1(CC[C@]2([C@@H](C1(C)C)CC[C@@]1(C)[C@]3(C)CC[C@@]4(CO)CC[C@@H](C)[C@H](C)[C@H]4C3=CC[C@H]21)C)O	(3S,4aS,6aR,6bS,8aS,11R,12S,12aS,14aR,14bR)-8a-(hydroxymethyl)-4,4,6a,6b,11,12,14b-heptamethyl-2,3,4a,5,6,7,8,9,10,11,12,12a,14,14a-tetradecahydro-1H-picen-3-ol	40469789	545-46-0	0.948127
MMUT	[C@@H]1(CC[C@]2([C@@H](C1(C)C)CC[C@@]1(C)[C@]3(C)CC[C@@]4(CO)CC[C@@H](C)[C@H](C)[C@H]4C3=CC[C@H]21)C)O	(3S,4aS,6aR,6bS,8aS,11R,12S,12aS,14aR,14bR)-8a-(hydroxymethyl)-4,4,6a,6b,11,12,14b-heptamethyl-2,3,4a,5,6,7,8,9,10,11,12,12a,14,14a-tetradecahydro-1H-picen-3-ol	40469789	545-46-0	0.916129
TSG101	c1(cc(ccc1O)[C@H]1[C@H](c2c(O1)c(ccc2/C=C/C(=O)O[C@@H](Cc1ccc(c(c1)O)O)C(=O)OC)O)C(=O)O[C@@H](Cc1ccc(c(c1)O)O)C(=O)O)O	9-methyl lithospermate b	102004853		0.91765
CSNK2B	c1(cc(=O)c2c(O)cc(cc2o1)O[C@H]1[C@H](O)[C@@H](O)[C@H](O)[C@H](O1)CO)c1cc(O)c(O)cc1	2-(3,4-dihydroxyphenyl)-5-hydroxy-7-[(2S,3R,4S,5S,6R)-3,4,5-trihydroxy-6-(hydroxymethyl)oxan-2-yl]oxychromen-4-one	5280637	5373-11-5	0.922787
ITGAD	c1(cc(=O)c2c(O)cc(cc2o1)O[C@H]1[C@H](O)[C@@H](O)[C@H](O)[C@H](O1)CO)c1cc(O)c(O)cc1	2-(3,4-dihydroxyphenyl)-5-hydroxy-7-[(2S,3R,4S,5S,6R)-3,4,5-trihydroxy-6-(hydroxymethyl)oxan-2-yl]oxychromen-4-one	5280637	5373-11-5	0.948192
PSMB5	[C@@H]1(CC[C@]2([C@@H](C1(C)C)CC[C@@]1(C)[C@]3(C)CC[C@@]4(CO)CC[C@@H](C)[C@H](C)[C@H]4C3=CC[C@H]21)C)O	(3S,4aS,6aR,6bS,8aS,11R,12S,12aS,14aR,14bR)-8a-(hydroxymethyl)-4,4,6a,6b,11,12,14b-heptamethyl-2,3,4a,5,6,7,8,9,10,11,12,12a,14,14a-tetradecahydro-1H-picen-3-ol	40469789	545-46-0	0.925606
PPM1G	c1(cc(=O)c2c(O)cc(cc2o1)O[C@H]1[C@H](O)[C@@H](O)[C@H](O)[C@H](O1)CO)c1cc(O)c(O)cc1	2-(3,4-dihydroxyphenyl)-5-hydroxy-7-[(2S,3R,4S,5S,6R)-3,4,5-trihydroxy-6-(hydroxymethyl)oxan-2-yl]oxychromen-4-one	5280637	5373-11-5	0.945309
SIK3	c1(cc(=O)c2c(O)cc(cc2o1)O[C@H]1[C@H](O)[C@@H](O)[C@H](O)[C@H](O1)CO)c1cc(O)c(O)cc1	2-(3,4-dihydroxyphenyl)-5-hydroxy-7-[(2S,3R,4S,5S,6R)-3,4,5-trihydroxy-6-(hydroxymethyl)oxan-2-yl]oxychromen-4-one	5280637	5373-11-5	0.938848
USP20	c1(cc(=O)c2c(O)cc(cc2o1)O[C@H]1[C@H](O)[C@@H](O)[C@H](O)[C@H](O1)CO)c1cc(O)c(O)cc1	2-(3,4-dihydroxyphenyl)-5-hydroxy-7-[(2S,3R,4S,5S,6R)-3,4,5-trihydroxy-6-(hydroxymethyl)oxan-2-yl]oxychromen-4-one	5280637	5373-11-5	0.909791
SLC23A2	c1(cc(=O)c2c(O)cc(cc2o1)O[C@H]1[C@H](O)[C@@H](O)[C@H](O)[C@H](O1)CO)c1cc(O)c(O)cc1	2-(3,4-dihydroxyphenyl)-5-hydroxy-7-[(2S,3R,4S,5S,6R)-3,4,5-trihydroxy-6-(hydroxymethyl)oxan-2-yl]oxychromen-4-one	5280637	5373-11-5	0.912126
CARD6	[C@@H]1(CC[C@]2([C@@H](C1(C)C)CC[C@@]1(C)[C@]3(C)CC[C@@]4(CO)CC[C@@H](C)[C@H](C)[C@H]4C3=CC[C@H]21)C)O	(3S,4aS,6aR,6bS,8aS,11R,12S,12aS,14aR,14bR)-8a-(hydroxymethyl)-4,4,6a,6b,11,12,14b-heptamethyl-2,3,4a,5,6,7,8,9,10,11,12,12a,14,14a-tetradecahydro-1H-picen-3-ol	40469789	545-46-0	0.934628
HIF3A	c1(cc(ccc1O)[C@H]1[C@H](c2c(O1)c(ccc2/C=C/C(=O)O[C@@H](Cc1ccc(c(c1)O)O)C(=O)OC)O)C(=O)O[C@@H](Cc1ccc(c(c1)O)O)C(=O)O)O	9-methyl lithospermate b	102004853		0.932938
EIF2AK3	c1(cc(=O)c2c(O)cc(cc2o1)O[C@H]1[C@H](O)[C@@H](O)[C@H](O)[C@H](O1)CO)c1cc(O)c(O)cc1	2-(3,4-dihydroxyphenyl)-5-hydroxy-7-[(2S,3R,4S,5S,6R)-3,4,5-trihydroxy-6-(hydroxymethyl)oxan-2-yl]oxychromen-4-one	5280637	5373-11-5	0.901343
TMEM45A	c1(cc(=O)c2c(O)cc(cc2o1)O[C@H]1[C@H](O)[C@@H](O)[C@H](O)[C@H](O1)CO)c1cc(O)c(O)cc1	2-(3,4-dihydroxyphenyl)-5-hydroxy-7-[(2S,3R,4S,5S,6R)-3,4,5-trihydroxy-6-(hydroxymethyl)oxan-2-yl]oxychromen-4-one	5280637	5373-11-5	0.921664
ERN2	C1CC([C@H]2[C@]3(C1)c1c([C@H](C2=O)OC3=O)cc(c(c(c1=O)C(=O)C)O)C(C)C)(C)C	(1R,9R,10R,11S,16S)-4-acetyl-5,10,16-trihydroxy-12,12-dimethyl-6-propan-2-yl-17-oxatetracyclo[7.6.2.01,11.02,8]heptadeca-2(8),4,6-trien-3-one	155288777		0.960539
METAP2	C1CC([C@H]2[C@]3(C1)c1c([C@H](C2=O)OC3=O)cc(c(c(c1=O)C(=O)C)O)C(C)C)(C)C	(1R,9R,10R,11S,16S)-4-acetyl-5,10,16-trihydroxy-12,12-dimethyl-6-propan-2-yl-17-oxatetracyclo[7.6.2.01,11.02,8]heptadeca-2(8),4,6-trien-3-one	155288777		0.928112
TCN1	C1CC([C@H]2[C@]3(C1)c1c([C@H](C2=O)OC3=O)cc(c(c(c1=O)C(=O)C)O)C(C)C)(C)C	(1R,9R,10R,11S,16S)-4-acetyl-5,10,16-trihydroxy-12,12-dimethyl-6-propan-2-yl-17-oxatetracyclo[7.6.2.01,11.02,8]heptadeca-2(8),4,6-trien-3-one	155288777		0.906526
MMP28	[C@@H]1(CC[C@]2([C@@H](C1(C)C)CC[C@@]1(C)[C@]3(C)CC[C@@]4(CO)CC[C@@H](C)[C@H](C)[C@H]4C3=CC[C@H]21)C)O	(3S,4aS,6aR,6bS,8aS,11R,12S,12aS,14aR,14bR)-8a-(hydroxymethyl)-4,4,6a,6b,11,12,14b-heptamethyl-2,3,4a,5,6,7,8,9,10,11,12,12a,14,14a-tetradecahydro-1H-picen-3-ol	40469789	545-46-0	0.90445
MTA1	c1(cc(=O)c2c(O)cc(cc2o1)O[C@H]1[C@H](O)[C@@H](O)[C@H](O)[C@H](O1)CO)c1cc(O)c(O)cc1	2-(3,4-dihydroxyphenyl)-5-hydroxy-7-[(2S,3R,4S,5S,6R)-3,4,5-trihydroxy-6-(hydroxymethyl)oxan-2-yl]oxychromen-4-one	5280637	5373-11-5	0.92943
PSKH1	[C@@H]1(CC[C@]2([C@@H](C1(C)C)CC[C@@]1(C)[C@]3(C)CC[C@@]4(CO)CC[C@@H](C)[C@H](C)[C@H]4C3=CC[C@H]21)C)O	(3S,4aS,6aR,6bS,8aS,11R,12S,12aS,14aR,14bR)-8a-(hydroxymethyl)-4,4,6a,6b,11,12,14b-heptamethyl-2,3,4a,5,6,7,8,9,10,11,12,12a,14,14a-tetradecahydro-1H-picen-3-ol	40469789	545-46-0	0.94083
LMAN1	c1(cc(=O)c2c(O)cc(cc2o1)O[C@H]1[C@H](O)[C@@H](O)[C@H](O)[C@H](O1)CO)c1cc(O)c(O)cc1	2-(3,4-dihydroxyphenyl)-5-hydroxy-7-[(2S,3R,4S,5S,6R)-3,4,5-trihydroxy-6-(hydroxymethyl)oxan-2-yl]oxychromen-4-one	5280637	5373-11-5	0.935661
ERMAP	c1(cc(=O)c2c(O)cc(cc2o1)O[C@H]1[C@H](O)[C@@H](O)[C@H](O)[C@H](O1)CO)c1cc(O)c(O)cc1	2-(3,4-dihydroxyphenyl)-5-hydroxy-7-[(2S,3R,4S,5S,6R)-3,4,5-trihydroxy-6-(hydroxymethyl)oxan-2-yl]oxychromen-4-one	5280637	5373-11-5	0.921906
SMARCE1	c1(cc(=O)c2c(O)cc(cc2o1)O[C@H]1[C@H](O)[C@@H](O)[C@H](O)[C@H](O1)CO)c1cc(O)c(O)cc1	2-(3,4-dihydroxyphenyl)-5-hydroxy-7-[(2S,3R,4S,5S,6R)-3,4,5-trihydroxy-6-(hydroxymethyl)oxan-2-yl]oxychromen-4-one	5280637	5373-11-5	0.952519
ARID4A	C1CC([C@H]2[C@]3(C1)c1c([C@H](C2=O)OC3=O)cc(c(c(c1=O)C(=O)C)O)C(C)C)(C)C	(1R,9R,10R,11S,16S)-4-acetyl-5,10,16-trihydroxy-12,12-dimethyl-6-propan-2-yl-17-oxatetracyclo[7.6.2.01,11.02,8]heptadeca-2(8),4,6-trien-3-one	155288777		0.946548
DSTYK	C1CC([C@H]2[C@]3(C1)c1c([C@H](C2=O)OC3=O)cc(c(c(c1=O)C(=O)C)O)C(C)C)(C)C	(1R,9R,10R,11S,16S)-4-acetyl-5,10,16-trihydroxy-12,12-dimethyl-6-propan-2-yl-17-oxatetracyclo[7.6.2.01,11.02,8]heptadeca-2(8),4,6-trien-3-one	155288777		0.920898
TBL3	C1CC([C@H]2[C@]3(C1)c1c([C@H](C2=O)OC3=O)cc(c(c(c1=O)C(=O)C)O)C(C)C)(C)C	(1R,9R,10R,11S,16S)-4-acetyl-5,10,16-trihydroxy-12,12-dimethyl-6-propan-2-yl-17-oxatetracyclo[7.6.2.01,11.02,8]heptadeca-2(8),4,6-trien-3-one	155288777		0.93859
ABCA9	C1CC([C@H]2[C@]3(C1)c1c([C@H](C2=O)OC3=O)cc(c(c(c1=O)C(=O)C)O)C(C)C)(C)C	(1R,9R,10R,11S,16S)-4-acetyl-5,10,16-trihydroxy-12,12-dimethyl-6-propan-2-yl-17-oxatetracyclo[7.6.2.01,11.02,8]heptadeca-2(8),4,6-trien-3-one	155288777		0.966342
GALC	C1CC([C@H]2[C@]3(C1)c1c([C@H](C2=O)OC3=O)cc(c(c(c1=O)C(=O)C)O)C(C)C)(C)C	(1R,9R,10R,11S,16S)-4-acetyl-5,10,16-trihydroxy-12,12-dimethyl-6-propan-2-yl-17-oxatetracyclo[7.6.2.01,11.02,8]heptadeca-2(8),4,6-trien-3-one	155288777		0.945746
NBPF15	C1CC([C@H]2[C@]3(C1)c1c([C@H](C2=O)OC3=O)cc(c(c(c1=O)C(=O)C)O)C(C)C)(C)C	(1R,9R,10R,11S,16S)-4-acetyl-5,10,16-trihydroxy-12,12-dimethyl-6-propan-2-yl-17-oxatetracyclo[7.6.2.01,11.02,8]heptadeca-2(8),4,6-trien-3-one	155288777		0.974747
RAB8B	C1CC([C@H]2[C@]3(C1)c1c([C@H](C2=O)OC3=O)cc(c(c(c1=O)C(=O)C)O)C(C)C)(C)C	(1R,9R,10R,11S,16S)-4-acetyl-5,10,16-trihydroxy-12,12-dimethyl-6-propan-2-yl-17-oxatetracyclo[7.6.2.01,11.02,8]heptadeca-2(8),4,6-trien-3-one	155288777		0.902947
TAF6L	c1(cc(=O)c2c(O)cc(cc2o1)O[C@H]1[C@H](O)[C@@H](O)[C@H](O)[C@H](O1)CO)c1cc(O)c(O)cc1	2-(3,4-dihydroxyphenyl)-5-hydroxy-7-[(2S,3R,4S,5S,6R)-3,4,5-trihydroxy-6-(hydroxymethyl)oxan-2-yl]oxychromen-4-one	5280637	5373-11-5	0.934295
ZNF205	c1(cc(=O)c2c(O)cc(cc2o1)O[C@H]1[C@H](O)[C@@H](O)[C@H](O)[C@H](O1)CO)c1cc(O)c(O)cc1	2-(3,4-dihydroxyphenyl)-5-hydroxy-7-[(2S,3R,4S,5S,6R)-3,4,5-trihydroxy-6-(hydroxymethyl)oxan-2-yl]oxychromen-4-one	5280637	5373-11-5	0.924214
SHROOM3	c1(cc(=O)c2c(O)cc(cc2o1)O[C@H]1[C@H](O)[C@@H](O)[C@H](O)[C@H](O1)CO)c1cc(O)c(O)cc1	2-(3,4-dihydroxyphenyl)-5-hydroxy-7-[(2S,3R,4S,5S,6R)-3,4,5-trihydroxy-6-(hydroxymethyl)oxan-2-yl]oxychromen-4-one	5280637	5373-11-5	0.932181
PTGDR2	C1CC([C@H]2[C@]3(C1)c1c([C@H](C2=O)OC3=O)cc(c(c(c1=O)C(=O)C)O)C(C)C)(C)C	(1R,9R,10R,11S,16S)-4-acetyl-5,10,16-trihydroxy-12,12-dimethyl-6-propan-2-yl-17-oxatetracyclo[7.6.2.01,11.02,8]heptadeca-2(8),4,6-trien-3-one	155288777		0.955661
UBE4A	C1CC([C@H]2[C@]3(C1)c1c([C@H](C2=O)OC3=O)cc(c(c(c1=O)C(=O)C)O)C(C)C)(C)C	(1R,9R,10R,11S,16S)-4-acetyl-5,10,16-trihydroxy-12,12-dimethyl-6-propan-2-yl-17-oxatetracyclo[7.6.2.01,11.02,8]heptadeca-2(8),4,6-trien-3-one	155288777		0.93902
ADGRF1	C1CC([C@H]2[C@]3(C1)c1c([C@H](C2=O)OC3=O)cc(c(c(c1=O)C(=O)C)O)C(C)C)(C)C	(1R,9R,10R,11S,16S)-4-acetyl-5,10,16-trihydroxy-12,12-dimethyl-6-propan-2-yl-17-oxatetracyclo[7.6.2.01,11.02,8]heptadeca-2(8),4,6-trien-3-one	155288777		0.950174
USP6NL	c1(cc(=O)c2c(O)cc(cc2o1)O[C@H]1[C@H](O)[C@@H](O)[C@H](O)[C@H](O1)CO)c1cc(O)c(O)cc1	2-(3,4-dihydroxyphenyl)-5-hydroxy-7-[(2S,3R,4S,5S,6R)-3,4,5-trihydroxy-6-(hydroxymethyl)oxan-2-yl]oxychromen-4-one	5280637	5373-11-5	0.95412
RBM47	c1(cc(=O)c2c(O)cc(cc2o1)O[C@H]1[C@H](O)[C@@H](O)[C@H](O)[C@H](O1)CO)c1cc(O)c(O)cc1	2-(3,4-dihydroxyphenyl)-5-hydroxy-7-[(2S,3R,4S,5S,6R)-3,4,5-trihydroxy-6-(hydroxymethyl)oxan-2-yl]oxychromen-4-one	5280637	5373-11-5	0.927032
ZC3H7B	c1(cc(=O)c2c(O)cc(cc2o1)O[C@H]1[C@H](O)[C@@H](O)[C@H](O)[C@H](O1)CO)c1cc(O)c(O)cc1	2-(3,4-dihydroxyphenyl)-5-hydroxy-7-[(2S,3R,4S,5S,6R)-3,4,5-trihydroxy-6-(hydroxymethyl)oxan-2-yl]oxychromen-4-one	5280637	5373-11-5	0.933902
C4A	C1CC([C@H]2[C@]3(C1)c1c([C@H](C2=O)OC3=O)cc(c(c(c1=O)C(=O)C)O)C(C)C)(C)C	(1R,9R,10R,11S,16S)-4-acetyl-5,10,16-trihydroxy-12,12-dimethyl-6-propan-2-yl-17-oxatetracyclo[7.6.2.01,11.02,8]heptadeca-2(8),4,6-trien-3-one	155288777		0.960843
SOX3	[C@@H]1(CC[C@]2([C@@H](C1(C)C)CC[C@@]1(C)[C@]3(C)CC[C@@]4(CO)CC[C@@H](C)[C@H](C)[C@H]4C3=CC[C@H]21)C)O	(3S,4aS,6aR,6bS,8aS,11R,12S,12aS,14aR,14bR)-8a-(hydroxymethyl)-4,4,6a,6b,11,12,14b-heptamethyl-2,3,4a,5,6,7,8,9,10,11,12,12a,14,14a-tetradecahydro-1H-picen-3-ol	40469789	545-46-0	0.92025
ELMO1	c1(cc(=O)c2c(O)cc(cc2o1)O[C@H]1[C@H](O)[C@@H](O)[C@H](O)[C@H](O1)CO)c1cc(O)c(O)cc1	2-(3,4-dihydroxyphenyl)-5-hydroxy-7-[(2S,3R,4S,5S,6R)-3,4,5-trihydroxy-6-(hydroxymethyl)oxan-2-yl]oxychromen-4-one	5280637	5373-11-5	0.953649
ALDH1B1	c1(cc(=O)c2c(O)cc(cc2o1)O[C@H]1[C@H](O)[C@@H](O)[C@H](O)[C@H](O1)CO)c1cc(O)c(O)cc1	2-(3,4-dihydroxyphenyl)-5-hydroxy-7-[(2S,3R,4S,5S,6R)-3,4,5-trihydroxy-6-(hydroxymethyl)oxan-2-yl]oxychromen-4-one	5280637	5373-11-5	0.907833
MCF2L2	C1CC([C@H]2[C@]3(C1)c1c([C@H](C2=O)OC3=O)cc(c(c(c1=O)C(=O)C)O)C(C)C)(C)C	(1R,9R,10R,11S,16S)-4-acetyl-5,10,16-trihydroxy-12,12-dimethyl-6-propan-2-yl-17-oxatetracyclo[7.6.2.01,11.02,8]heptadeca-2(8),4,6-trien-3-one	155288777		0.940151
PARP10	C1CC([C@H]2[C@]3(C1)c1c([C@H](C2=O)OC3=O)cc(c(c(c1=O)C(=O)C)O)C(C)C)(C)C	(1R,9R,10R,11S,16S)-4-acetyl-5,10,16-trihydroxy-12,12-dimethyl-6-propan-2-yl-17-oxatetracyclo[7.6.2.01,11.02,8]heptadeca-2(8),4,6-trien-3-one	155288777		0.908724
ETV6	c1(cc(=O)c2c(O)cc(cc2o1)O[C@H]1[C@H](O)[C@@H](O)[C@H](O)[C@H](O1)CO)c1cc(O)c(O)cc1	2-(3,4-dihydroxyphenyl)-5-hydroxy-7-[(2S,3R,4S,5S,6R)-3,4,5-trihydroxy-6-(hydroxymethyl)oxan-2-yl]oxychromen-4-one	5280637	5373-11-5	0.914783
ITGA5	c1(cc(=O)c2c(O)cc(cc2o1)O[C@H]1[C@H](O)[C@@H](O)[C@H](O)[C@H](O1)CO)c1cc(O)c(O)cc1	2-(3,4-dihydroxyphenyl)-5-hydroxy-7-[(2S,3R,4S,5S,6R)-3,4,5-trihydroxy-6-(hydroxymethyl)oxan-2-yl]oxychromen-4-one	5280637	5373-11-5	0.939188
MMP12	c1(cc(=O)c2c(O)cc(cc2o1)O[C@H]1[C@H](O)[C@@H](O)[C@H](O)[C@H](O1)CO)c1cc(O)c(O)cc1	2-(3,4-dihydroxyphenyl)-5-hydroxy-7-[(2S,3R,4S,5S,6R)-3,4,5-trihydroxy-6-(hydroxymethyl)oxan-2-yl]oxychromen-4-one	5280637	5373-11-5	0.907294
LDLR	c1(cc(=O)c2c(O)cc(cc2o1)O[C@H]1[C@H](O)[C@@H](O)[C@H](O)[C@H](O1)CO)c1cc(O)c(O)cc1	2-(3,4-dihydroxyphenyl)-5-hydroxy-7-[(2S,3R,4S,5S,6R)-3,4,5-trihydroxy-6-(hydroxymethyl)oxan-2-yl]oxychromen-4-one	5280637	5373-11-5	0.937543
GUCY1B1	c1(cc(ccc1O)[C@H]1[C@H](c2c(O1)c(ccc2/C=C/C(=O)O[C@@H](Cc1ccc(c(c1)O)O)C(=O)OC)O)C(=O)O[C@@H](Cc1ccc(c(c1)O)O)C(=O)OC)O	dimetbyl lithosper-mate b			0.925601
EIF3H	c1(cc(ccc1O)[C@H]1[C@H](c2c(O1)c(ccc2/C=C/C(=O)O[C@@H](Cc1ccc(c(c1)O)O)C(=O)OC)O)C(=O)O[C@@H](Cc1ccc(c(c1)O)O)C(=O)O)O	9-methyl lithospermate b	102004853		0.905101
PTPRK	C1CC([C@H]2[C@]3(C1)c1c([C@H](C2=O)OC3=O)cc(c(c(c1=O)C(=O)C)O)C(C)C)(C)C	(1R,9R,10R,11S,16S)-4-acetyl-5,10,16-trihydroxy-12,12-dimethyl-6-propan-2-yl-17-oxatetracyclo[7.6.2.01,11.02,8]heptadeca-2(8),4,6-trien-3-one	155288777		0.945748
GAB3	c1(cc(ccc1O)[C@H]1[C@H](c2c(O1)c(ccc2/C=C/C(=O)O[C@@H](Cc1ccc(c(c1)O)O)C(=O)OC)O)C(=O)O[C@@H](Cc1ccc(c(c1)O)O)C(=O)O)O	9-methyl lithospermate b	102004853		0.904116
LAMB3	C1CC([C@H]2[C@]3(C1)c1c([C@H](C2=O)OC3=O)cc(c(c(c1=O)C(=O)C)O)C(C)C)(C)C	(1R,9R,10R,11S,16S)-4-acetyl-5,10,16-trihydroxy-12,12-dimethyl-6-propan-2-yl-17-oxatetracyclo[7.6.2.01,11.02,8]heptadeca-2(8),4,6-trien-3-one	155288777		0.925288
HYOU1	C1CC([C@H]2[C@]3(C1)c1c([C@H](C2=O)OC3=O)cc(c(c(c1=O)C(=O)C)O)C(C)C)(C)C	(1R,9R,10R,11S,16S)-4-acetyl-5,10,16-trihydroxy-12,12-dimethyl-6-propan-2-yl-17-oxatetracyclo[7.6.2.01,11.02,8]heptadeca-2(8),4,6-trien-3-one	155288777		0.936022
CHRNA5	c1(cc(ccc1O)[C@H]1[C@H](c2c(O1)c(ccc2/C=C/C(=O)O[C@@H](Cc1ccc(c(c1)O)O)C(=O)OC)O)C(=O)O[C@@H](Cc1ccc(c(c1)O)O)C(=O)OC)O	dimetbyl lithosper-mate b			0.922393
TUBB1	C1CC([C@H]2[C@]3(C1)c1c([C@H](C2=O)OC3=O)cc(c(c(c1=O)C(=O)C)O)C(C)C)(C)C	(1R,9R,10R,11S,16S)-4-acetyl-5,10,16-trihydroxy-12,12-dimethyl-6-propan-2-yl-17-oxatetracyclo[7.6.2.01,11.02,8]heptadeca-2(8),4,6-trien-3-one	155288777		0.921169
IL1RAPL2	c1(cc(=O)c2c(O)cc(cc2o1)O[C@H]1[C@H](O)[C@@H](O)[C@H](O)[C@H](O1)CO)c1cc(O)c(O)cc1	2-(3,4-dihydroxyphenyl)-5-hydroxy-7-[(2S,3R,4S,5S,6R)-3,4,5-trihydroxy-6-(hydroxymethyl)oxan-2-yl]oxychromen-4-one	5280637	5373-11-5	0.933411
UFSP2	c1(cc(=O)c2c(O)cc(cc2o1)O[C@H]1[C@H](O)[C@@H](O)[C@H](O)[C@H](O1)CO)c1cc(O)c(O)cc1	2-(3,4-dihydroxyphenyl)-5-hydroxy-7-[(2S,3R,4S,5S,6R)-3,4,5-trihydroxy-6-(hydroxymethyl)oxan-2-yl]oxychromen-4-one	5280637	5373-11-5	0.956115
TUBA1C	c1(cc(=O)c2c(O)cc(cc2o1)O[C@H]1[C@H](O)[C@@H](O)[C@H](O)[C@H](O1)CO)c1cc(O)c(O)cc1	2-(3,4-dihydroxyphenyl)-5-hydroxy-7-[(2S,3R,4S,5S,6R)-3,4,5-trihydroxy-6-(hydroxymethyl)oxan-2-yl]oxychromen-4-one	5280637	5373-11-5	0.926561
FXR2	c1(cc(=O)c2c(O)cc(cc2o1)O[C@H]1[C@H](O)[C@@H](O)[C@H](O)[C@H](O1)CO)c1cc(O)c(O)cc1	2-(3,4-dihydroxyphenyl)-5-hydroxy-7-[(2S,3R,4S,5S,6R)-3,4,5-trihydroxy-6-(hydroxymethyl)oxan-2-yl]oxychromen-4-one	5280637	5373-11-5	0.915389
TRIM62	c1(cc(=O)c2c(O)cc(cc2o1)O[C@H]1[C@H](O)[C@@H](O)[C@H](O)[C@H](O1)CO)c1cc(O)c(O)cc1	2-(3,4-dihydroxyphenyl)-5-hydroxy-7-[(2S,3R,4S,5S,6R)-3,4,5-trihydroxy-6-(hydroxymethyl)oxan-2-yl]oxychromen-4-one	5280637	5373-11-5	0.910591
ACO1	c1(cc(=O)c2c(O)cc(cc2o1)O[C@H]1[C@H](O)[C@@H](O)[C@H](O)[C@H](O1)CO)c1cc(O)c(O)cc1	2-(3,4-dihydroxyphenyl)-5-hydroxy-7-[(2S,3R,4S,5S,6R)-3,4,5-trihydroxy-6-(hydroxymethyl)oxan-2-yl]oxychromen-4-one	5280637	5373-11-5	0.930368
MARK1	c1(cc(=O)c2c(O)cc(cc2o1)O[C@H]1[C@H](O)[C@@H](O)[C@H](O)[C@H](O1)CO)c1cc(O)c(O)cc1	2-(3,4-dihydroxyphenyl)-5-hydroxy-7-[(2S,3R,4S,5S,6R)-3,4,5-trihydroxy-6-(hydroxymethyl)oxan-2-yl]oxychromen-4-one	5280637	5373-11-5	0.958515
FSCN1	c1(cc(=O)c2c(O)cc(cc2o1)O[C@H]1[C@H](O)[C@@H](O)[C@H](O)[C@H](O1)CO)c1cc(O)c(O)cc1	2-(3,4-dihydroxyphenyl)-5-hydroxy-7-[(2S,3R,4S,5S,6R)-3,4,5-trihydroxy-6-(hydroxymethyl)oxan-2-yl]oxychromen-4-one	5280637	5373-11-5	0.919398
GPR153	c1(cc(=O)c2c(O)cc(cc2o1)O[C@H]1[C@H](O)[C@@H](O)[C@H](O)[C@H](O1)CO)c1cc(O)c(O)cc1	2-(3,4-dihydroxyphenyl)-5-hydroxy-7-[(2S,3R,4S,5S,6R)-3,4,5-trihydroxy-6-(hydroxymethyl)oxan-2-yl]oxychromen-4-one	5280637	5373-11-5	0.942349
H6PD	c1(cc(=O)c2c(O)cc(cc2o1)O[C@H]1[C@H](O)[C@@H](O)[C@H](O)[C@H](O1)CO)c1cc(O)c(O)cc1	2-(3,4-dihydroxyphenyl)-5-hydroxy-7-[(2S,3R,4S,5S,6R)-3,4,5-trihydroxy-6-(hydroxymethyl)oxan-2-yl]oxychromen-4-one	5280637	5373-11-5	0.95369
BTBD1	c1(cc(=O)c2c(O)cc(cc2o1)O[C@H]1[C@H](O)[C@@H](O)[C@H](O)[C@H](O1)CO)c1cc(O)c(O)cc1	2-(3,4-dihydroxyphenyl)-5-hydroxy-7-[(2S,3R,4S,5S,6R)-3,4,5-trihydroxy-6-(hydroxymethyl)oxan-2-yl]oxychromen-4-one	5280637	5373-11-5	0.913625
GTF2H2	c1(cc(=O)c2c(O)cc(cc2o1)O[C@H]1[C@H](O)[C@@H](O)[C@H](O)[C@H](O1)CO)c1cc(O)c(O)cc1	2-(3,4-dihydroxyphenyl)-5-hydroxy-7-[(2S,3R,4S,5S,6R)-3,4,5-trihydroxy-6-(hydroxymethyl)oxan-2-yl]oxychromen-4-one	5280637	5373-11-5	0.929371
ACAA1	c1(cc(ccc1O)[C@H]1[C@H](c2c(O1)c(ccc2/C=C/C(=O)O[C@@H](Cc1ccc(c(c1)O)O)C(=O)OC)O)C(=O)O[C@@H](Cc1ccc(c(c1)O)O)C(=O)OC)O	dimetbyl lithosper-mate b			0.906018
MKNK2	c1(cc(=O)c2c(O)cc(cc2o1)O[C@H]1[C@H](O)[C@@H](O)[C@H](O)[C@H](O1)CO)c1cc(O)c(O)cc1	2-(3,4-dihydroxyphenyl)-5-hydroxy-7-[(2S,3R,4S,5S,6R)-3,4,5-trihydroxy-6-(hydroxymethyl)oxan-2-yl]oxychromen-4-one	5280637	5373-11-5	0.902197
TRMT1L	[C@@H]1(CC[C@]2([C@@H](C1(C)C)CC[C@@]1(C)[C@]3(C)CC[C@@]4(CO)CC[C@@H](C)[C@H](C)[C@H]4C3=CC[C@H]21)C)O	(3S,4aS,6aR,6bS,8aS,11R,12S,12aS,14aR,14bR)-8a-(hydroxymethyl)-4,4,6a,6b,11,12,14b-heptamethyl-2,3,4a,5,6,7,8,9,10,11,12,12a,14,14a-tetradecahydro-1H-picen-3-ol	40469789	545-46-0	0.900754
ACSM2B	c1(cc(=O)c2c(O)cc(cc2o1)O[C@H]1[C@H](O)[C@@H](O)[C@H](O)[C@H](O1)CO)c1cc(O)c(O)cc1	2-(3,4-dihydroxyphenyl)-5-hydroxy-7-[(2S,3R,4S,5S,6R)-3,4,5-trihydroxy-6-(hydroxymethyl)oxan-2-yl]oxychromen-4-one	5280637	5373-11-5	0.920246
GABRA5	C1[C@@H](C(=C)c2c(C1)c1c(cc2)c2c(C(=O)C1=O)c(co2)C)O	(7S)-7-hydroxy-1-methyl-6-methylidene-8,9-dihydro-7H-naphtho[1,2-g][1]benzofuran-10,11-dione	5318290		0.907784
MTA2	c1(cc(=O)c2c(O)cc(cc2o1)O[C@H]1[C@H](O)[C@@H](O)[C@H](O)[C@H](O1)CO)c1cc(O)c(O)cc1	2-(3,4-dihydroxyphenyl)-5-hydroxy-7-[(2S,3R,4S,5S,6R)-3,4,5-trihydroxy-6-(hydroxymethyl)oxan-2-yl]oxychromen-4-one	5280637	5373-11-5	0.925108
SORL1	c1(cc(=O)c2c(O)cc(cc2o1)O[C@H]1[C@H](O)[C@@H](O)[C@H](O)[C@H](O1)CO)c1cc(O)c(O)cc1	2-(3,4-dihydroxyphenyl)-5-hydroxy-7-[(2S,3R,4S,5S,6R)-3,4,5-trihydroxy-6-(hydroxymethyl)oxan-2-yl]oxychromen-4-one	5280637	5373-11-5	0.933187
NCOA2	c1(cc(=O)c2c(O)cc(cc2o1)O[C@H]1[C@H](O)[C@@H](O)[C@H](O)[C@H](O1)CO)c1cc(O)c(O)cc1	2-(3,4-dihydroxyphenyl)-5-hydroxy-7-[(2S,3R,4S,5S,6R)-3,4,5-trihydroxy-6-(hydroxymethyl)oxan-2-yl]oxychromen-4-one	5280637	5373-11-5	0.945884
CACNA2D2	c1(cc(=O)c2c(O)cc(cc2o1)O[C@H]1[C@H](O)[C@@H](O)[C@H](O)[C@H](O1)CO)c1cc(O)c(O)cc1	2-(3,4-dihydroxyphenyl)-5-hydroxy-7-[(2S,3R,4S,5S,6R)-3,4,5-trihydroxy-6-(hydroxymethyl)oxan-2-yl]oxychromen-4-one	5280637	5373-11-5	0.921873
LIMK2	[C@@H]1(CC[C@]2([C@@H](C1(C)C)CC[C@@]1(C)[C@]3(C)CC[C@@]4(CO)CC[C@@H](C)[C@H](C)[C@H]4C3=CC[C@H]21)C)O	(3S,4aS,6aR,6bS,8aS,11R,12S,12aS,14aR,14bR)-8a-(hydroxymethyl)-4,4,6a,6b,11,12,14b-heptamethyl-2,3,4a,5,6,7,8,9,10,11,12,12a,14,14a-tetradecahydro-1H-picen-3-ol	40469789	545-46-0	0.900328
ZNF281	c1(cc(=O)c2c(O)cc(cc2o1)O[C@H]1[C@H](O)[C@@H](O)[C@H](O)[C@H](O1)CO)c1cc(O)c(O)cc1	2-(3,4-dihydroxyphenyl)-5-hydroxy-7-[(2S,3R,4S,5S,6R)-3,4,5-trihydroxy-6-(hydroxymethyl)oxan-2-yl]oxychromen-4-one	5280637	5373-11-5	0.946303
TRIM33	c1(cc(=O)c2c(O)cc(cc2o1)O[C@H]1[C@H](O)[C@@H](O)[C@H](O)[C@H](O1)CO)c1cc(O)c(O)cc1	2-(3,4-dihydroxyphenyl)-5-hydroxy-7-[(2S,3R,4S,5S,6R)-3,4,5-trihydroxy-6-(hydroxymethyl)oxan-2-yl]oxychromen-4-one	5280637	5373-11-5	0.920917
GTPBP4	[C@@H]1(CC[C@]2([C@@H](C1(C)C)CC[C@@]1(C)[C@]3(C)CC[C@@]4(CO)CC[C@@H](C)[C@H](C)[C@H]4C3=CC[C@H]21)C)O	(3S,4aS,6aR,6bS,8aS,11R,12S,12aS,14aR,14bR)-8a-(hydroxymethyl)-4,4,6a,6b,11,12,14b-heptamethyl-2,3,4a,5,6,7,8,9,10,11,12,12a,14,14a-tetradecahydro-1H-picen-3-ol	40469789	545-46-0	0.902775
ATP1A1	c1(cc(=O)c2c(O)cc(cc2o1)O[C@H]1[C@H](O)[C@@H](O)[C@H](O)[C@H](O1)CO)c1cc(O)c(O)cc1	2-(3,4-dihydroxyphenyl)-5-hydroxy-7-[(2S,3R,4S,5S,6R)-3,4,5-trihydroxy-6-(hydroxymethyl)oxan-2-yl]oxychromen-4-one	5280637	5373-11-5	0.946135
TOPBP1	c1(cc(=O)c2c(O)cc(cc2o1)O[C@H]1[C@H](O)[C@@H](O)[C@H](O)[C@H](O1)CO)c1cc(O)c(O)cc1	2-(3,4-dihydroxyphenyl)-5-hydroxy-7-[(2S,3R,4S,5S,6R)-3,4,5-trihydroxy-6-(hydroxymethyl)oxan-2-yl]oxychromen-4-one	5280637	5373-11-5	0.93924
IVNS1ABP	c1(cc(=O)c2c(O)cc(cc2o1)O[C@H]1[C@H](O)[C@@H](O)[C@H](O)[C@H](O1)CO)c1cc(O)c(O)cc1	2-(3,4-dihydroxyphenyl)-5-hydroxy-7-[(2S,3R,4S,5S,6R)-3,4,5-trihydroxy-6-(hydroxymethyl)oxan-2-yl]oxychromen-4-one	5280637	5373-11-5	0.945708
GALNT1	c1(cc(=O)c2c(O)cc(cc2o1)O[C@H]1[C@H](O)[C@@H](O)[C@H](O)[C@H](O1)CO)c1cc(O)c(O)cc1	2-(3,4-dihydroxyphenyl)-5-hydroxy-7-[(2S,3R,4S,5S,6R)-3,4,5-trihydroxy-6-(hydroxymethyl)oxan-2-yl]oxychromen-4-one	5280637	5373-11-5	0.923767
CDHR3	c1(cc(=O)c2c(O)cc(cc2o1)O[C@H]1[C@H](O)[C@@H](O)[C@H](O)[C@H](O1)CO)c1cc(O)c(O)cc1	2-(3,4-dihydroxyphenyl)-5-hydroxy-7-[(2S,3R,4S,5S,6R)-3,4,5-trihydroxy-6-(hydroxymethyl)oxan-2-yl]oxychromen-4-one	5280637	5373-11-5	0.932876
TM9SF2	c1(cc(=O)c2c(O)cc(cc2o1)O[C@H]1[C@H](O)[C@@H](O)[C@H](O)[C@H](O1)CO)c1cc(O)c(O)cc1	2-(3,4-dihydroxyphenyl)-5-hydroxy-7-[(2S,3R,4S,5S,6R)-3,4,5-trihydroxy-6-(hydroxymethyl)oxan-2-yl]oxychromen-4-one	5280637	5373-11-5	0.937866
EML4	[C@@H]1(CC[C@]2([C@@H](C1(C)C)CC[C@@]1(C)[C@]3(C)CC[C@@]4(CO)CC[C@@H](C)[C@H](C)[C@H]4C3=CC[C@H]21)C)O	(3S,4aS,6aR,6bS,8aS,11R,12S,12aS,14aR,14bR)-8a-(hydroxymethyl)-4,4,6a,6b,11,12,14b-heptamethyl-2,3,4a,5,6,7,8,9,10,11,12,12a,14,14a-tetradecahydro-1H-picen-3-ol	40469789	545-46-0	0.943738
KIRREL2	c1(cc(=O)c2c(O)cc(cc2o1)O[C@H]1[C@H](O)[C@@H](O)[C@H](O)[C@H](O1)CO)c1cc(O)c(O)cc1	2-(3,4-dihydroxyphenyl)-5-hydroxy-7-[(2S,3R,4S,5S,6R)-3,4,5-trihydroxy-6-(hydroxymethyl)oxan-2-yl]oxychromen-4-one	5280637	5373-11-5	0.911716
PRKCD	c1(cc(ccc1O)[C@H]1[C@H](c2c(O1)c(ccc2/C=C/C(=O)O[C@@H](Cc1ccc(c(c1)O)O)C(=O)OC)O)C(=O)O[C@@H](Cc1ccc(c(c1)O)O)C(=O)OC)O	dimetbyl lithosper-mate b			0.965052
CNTN1	C1CC([C@H]2[C@]3(C1)c1c([C@H](C2=O)OC3=O)cc(c(c(c1=O)C(=O)C)O)C(C)C)(C)C	(1R,9R,10R,11S,16S)-4-acetyl-5,10,16-trihydroxy-12,12-dimethyl-6-propan-2-yl-17-oxatetracyclo[7.6.2.01,11.02,8]heptadeca-2(8),4,6-trien-3-one	155288777		0.972726
ATP2A2	C1CC([C@H]2[C@]3(C1)c1c([C@H](C2=O)OC3=O)cc(c(c(c1=O)C(=O)C)O)C(C)C)(C)C	(1R,9R,10R,11S,16S)-4-acetyl-5,10,16-trihydroxy-12,12-dimethyl-6-propan-2-yl-17-oxatetracyclo[7.6.2.01,11.02,8]heptadeca-2(8),4,6-trien-3-one	155288777		0.954844
USP28	C1CC([C@H]2[C@]3(C1)c1c([C@H](C2=O)OC3=O)cc(c(c(c1=O)C(=O)C)O)C(C)C)(C)C	(1R,9R,10R,11S,16S)-4-acetyl-5,10,16-trihydroxy-12,12-dimethyl-6-propan-2-yl-17-oxatetracyclo[7.6.2.01,11.02,8]heptadeca-2(8),4,6-trien-3-one	155288777		0.955145
RNF19B	c1(cc(=O)c2c(O)cc(cc2o1)O[C@H]1[C@H](O)[C@@H](O)[C@H](O)[C@H](O1)CO)c1cc(O)c(O)cc1	2-(3,4-dihydroxyphenyl)-5-hydroxy-7-[(2S,3R,4S,5S,6R)-3,4,5-trihydroxy-6-(hydroxymethyl)oxan-2-yl]oxychromen-4-one	5280637	5373-11-5	0.950855
SYNM	c1(cc(ccc1O)[C@H]1[C@H](c2c(O1)c(ccc2/C=C/C(=O)O[C@@H](Cc1ccc(c(c1)O)O)C(=O)OC)O)C(=O)O[C@@H](Cc1ccc(c(c1)O)O)C(=O)OC)O	dimetbyl lithosper-mate b			0.93592
SETD5	[C@@H]1(CC[C@]2([C@@H](C1(C)C)CC[C@@]1(C)[C@]3(C)CC[C@@]4(CO)CC[C@@H](C)[C@H](C)[C@H]4C3=CC[C@H]21)C)O	(3S,4aS,6aR,6bS,8aS,11R,12S,12aS,14aR,14bR)-8a-(hydroxymethyl)-4,4,6a,6b,11,12,14b-heptamethyl-2,3,4a,5,6,7,8,9,10,11,12,12a,14,14a-tetradecahydro-1H-picen-3-ol	40469789	545-46-0	0.931946
CLCN3	C1CC([C@H]2[C@]3(C1)c1c([C@H](C2=O)OC3=O)cc(c(c(c1=O)C(=O)C)O)C(C)C)(C)C	(1R,9R,10R,11S,16S)-4-acetyl-5,10,16-trihydroxy-12,12-dimethyl-6-propan-2-yl-17-oxatetracyclo[7.6.2.01,11.02,8]heptadeca-2(8),4,6-trien-3-one	155288777		0.939961
TPH1	C1CC([C@H]2[C@]3(C1)c1c([C@H](C2=O)OC3=O)cc(c(c(c1=O)C(=O)C)O)C(C)C)(C)C	(1R,9R,10R,11S,16S)-4-acetyl-5,10,16-trihydroxy-12,12-dimethyl-6-propan-2-yl-17-oxatetracyclo[7.6.2.01,11.02,8]heptadeca-2(8),4,6-trien-3-one	155288777		0.923953
BOC	[C@@H]1(CC[C@]2([C@@H](C1(C)C)CC[C@@]1(C)[C@]3(C)CC[C@@]4(CO)CC[C@@H](C)[C@H](C)[C@H]4C3=CC[C@H]21)C)O	(3S,4aS,6aR,6bS,8aS,11R,12S,12aS,14aR,14bR)-8a-(hydroxymethyl)-4,4,6a,6b,11,12,14b-heptamethyl-2,3,4a,5,6,7,8,9,10,11,12,12a,14,14a-tetradecahydro-1H-picen-3-ol	40469789	545-46-0	0.905961
PFKM	[C@@H]1(CC[C@]2([C@@H](C1(C)C)CC[C@@]1(C)[C@]3(C)CC[C@@]4(CO)CC[C@@H](C)[C@H](C)[C@H]4C3=CC[C@H]21)C)O	(3S,4aS,6aR,6bS,8aS,11R,12S,12aS,14aR,14bR)-8a-(hydroxymethyl)-4,4,6a,6b,11,12,14b-heptamethyl-2,3,4a,5,6,7,8,9,10,11,12,12a,14,14a-tetradecahydro-1H-picen-3-ol	40469789	545-46-0	0.921393
TJP2	[C@@H]1(CC[C@]2([C@@H](C1(C)C)CC[C@@]1(C)[C@]3(C)CC[C@@]4(CO)CC[C@@H](C)[C@H](C)[C@H]4C3=CC[C@H]21)C)O	(3S,4aS,6aR,6bS,8aS,11R,12S,12aS,14aR,14bR)-8a-(hydroxymethyl)-4,4,6a,6b,11,12,14b-heptamethyl-2,3,4a,5,6,7,8,9,10,11,12,12a,14,14a-tetradecahydro-1H-picen-3-ol	40469789	545-46-0	0.917819
GFPT2	[C@@H]1(CC[C@]2([C@@H](C1(C)C)CC[C@@]1(C)[C@]3(C)CC[C@@]4(CO)CC[C@@H](C)[C@H](C)[C@H]4C3=CC[C@H]21)C)O	(3S,4aS,6aR,6bS,8aS,11R,12S,12aS,14aR,14bR)-8a-(hydroxymethyl)-4,4,6a,6b,11,12,14b-heptamethyl-2,3,4a,5,6,7,8,9,10,11,12,12a,14,14a-tetradecahydro-1H-picen-3-ol	40469789	545-46-0	0.910286
EGF	c1(cc(=O)c2c(O)cc(cc2o1)O[C@H]1[C@H](O)[C@@H](O)[C@H](O)[C@H](O1)CO)c1cc(O)c(O)cc1	2-(3,4-dihydroxyphenyl)-5-hydroxy-7-[(2S,3R,4S,5S,6R)-3,4,5-trihydroxy-6-(hydroxymethyl)oxan-2-yl]oxychromen-4-one	5280637	5373-11-5	0.953864
UIMC1	c1(cc(=O)c2c(O)cc(cc2o1)O[C@H]1[C@H](O)[C@@H](O)[C@H](O)[C@H](O1)CO)c1cc(O)c(O)cc1	2-(3,4-dihydroxyphenyl)-5-hydroxy-7-[(2S,3R,4S,5S,6R)-3,4,5-trihydroxy-6-(hydroxymethyl)oxan-2-yl]oxychromen-4-one	5280637	5373-11-5	0.930789
GTPBP2	c1(cc(=O)c2c(O)cc(cc2o1)O[C@H]1[C@H](O)[C@@H](O)[C@H](O)[C@H](O1)CO)c1cc(O)c(O)cc1	2-(3,4-dihydroxyphenyl)-5-hydroxy-7-[(2S,3R,4S,5S,6R)-3,4,5-trihydroxy-6-(hydroxymethyl)oxan-2-yl]oxychromen-4-one	5280637	5373-11-5	0.939504
CNKSR1	c1(cc(=O)c2c(O)cc(cc2o1)O[C@H]1[C@H](O)[C@@H](O)[C@H](O)[C@H](O1)CO)c1cc(O)c(O)cc1	2-(3,4-dihydroxyphenyl)-5-hydroxy-7-[(2S,3R,4S,5S,6R)-3,4,5-trihydroxy-6-(hydroxymethyl)oxan-2-yl]oxychromen-4-one	5280637	5373-11-5	0.945472
USP28	c1(cc(=O)c2c(O)cc(cc2o1)O[C@H]1[C@H](O)[C@@H](O)[C@H](O)[C@H](O1)CO)c1cc(O)c(O)cc1	2-(3,4-dihydroxyphenyl)-5-hydroxy-7-[(2S,3R,4S,5S,6R)-3,4,5-trihydroxy-6-(hydroxymethyl)oxan-2-yl]oxychromen-4-one	5280637	5373-11-5	0.944279
PSG4	c1(cc(=O)c2c(O)cc(cc2o1)O[C@H]1[C@H](O)[C@@H](O)[C@H](O)[C@H](O1)CO)c1cc(O)c(O)cc1	2-(3,4-dihydroxyphenyl)-5-hydroxy-7-[(2S,3R,4S,5S,6R)-3,4,5-trihydroxy-6-(hydroxymethyl)oxan-2-yl]oxychromen-4-one	5280637	5373-11-5	0.931388
ACVR1	c1(cc(ccc1O)[C@H]1[C@H](c2c(O1)c(ccc2/C=C/C(=O)O[C@@H](Cc1ccc(c(c1)O)O)C(=O)OC)O)C(=O)O[C@@H](Cc1ccc(c(c1)O)O)C(=O)OC)O	dimetbyl lithosper-mate b			0.947236
TFE3	c1(cc(ccc1O)[C@H]1[C@H](c2c(O1)c(ccc2/C=C/C(=O)O[C@@H](Cc1ccc(c(c1)O)O)C(=O)OC)O)C(=O)O[C@@H](Cc1ccc(c(c1)O)O)C(=O)OC)O	dimetbyl lithosper-mate b			0.903957
RUFY1	[C@@H]1(CC[C@]2([C@@H](C1(C)C)CC[C@@]1(C)[C@]3(C)CC[C@@]4(CO)CC[C@@H](C)[C@H](C)[C@H]4C3=CC[C@H]21)C)O	(3S,4aS,6aR,6bS,8aS,11R,12S,12aS,14aR,14bR)-8a-(hydroxymethyl)-4,4,6a,6b,11,12,14b-heptamethyl-2,3,4a,5,6,7,8,9,10,11,12,12a,14,14a-tetradecahydro-1H-picen-3-ol	40469789	545-46-0	0.9181
LILRA4	c1(cc(=O)c2c(O)cc(cc2o1)O[C@H]1[C@H](O)[C@@H](O)[C@H](O)[C@H](O1)CO)c1cc(O)c(O)cc1	2-(3,4-dihydroxyphenyl)-5-hydroxy-7-[(2S,3R,4S,5S,6R)-3,4,5-trihydroxy-6-(hydroxymethyl)oxan-2-yl]oxychromen-4-one	5280637	5373-11-5	0.902208
PFKFB1	c1(cc(=O)c2c(O)cc(cc2o1)O[C@H]1[C@H](O)[C@@H](O)[C@H](O)[C@H](O1)CO)c1cc(O)c(O)cc1	2-(3,4-dihydroxyphenyl)-5-hydroxy-7-[(2S,3R,4S,5S,6R)-3,4,5-trihydroxy-6-(hydroxymethyl)oxan-2-yl]oxychromen-4-one	5280637	5373-11-5	0.917127
CEACAM16	c1(cc(=O)c2c(O)cc(cc2o1)O[C@H]1[C@H](O)[C@@H](O)[C@H](O)[C@H](O1)CO)c1cc(O)c(O)cc1	2-(3,4-dihydroxyphenyl)-5-hydroxy-7-[(2S,3R,4S,5S,6R)-3,4,5-trihydroxy-6-(hydroxymethyl)oxan-2-yl]oxychromen-4-one	5280637	5373-11-5	0.911508
SLC28A2	C1CC([C@H]2[C@]3(C1)c1c([C@H](C2=O)OC3=O)cc(c(c(c1=O)C(=O)C)O)C(C)C)(C)C	(1R,9R,10R,11S,16S)-4-acetyl-5,10,16-trihydroxy-12,12-dimethyl-6-propan-2-yl-17-oxatetracyclo[7.6.2.01,11.02,8]heptadeca-2(8),4,6-trien-3-one	155288777		0.930149
SYNM	c1(cc(=O)c2c(O)cc(cc2o1)O[C@H]1[C@H](O)[C@@H](O)[C@H](O)[C@H](O1)CO)c1cc(O)c(O)cc1	2-(3,4-dihydroxyphenyl)-5-hydroxy-7-[(2S,3R,4S,5S,6R)-3,4,5-trihydroxy-6-(hydroxymethyl)oxan-2-yl]oxychromen-4-one	5280637	5373-11-5	0.90814
ATP1A3	c1(cc(=O)c2c(O)cc(cc2o1)O[C@H]1[C@H](O)[C@@H](O)[C@H](O)[C@H](O1)CO)c1cc(O)c(O)cc1	2-(3,4-dihydroxyphenyl)-5-hydroxy-7-[(2S,3R,4S,5S,6R)-3,4,5-trihydroxy-6-(hydroxymethyl)oxan-2-yl]oxychromen-4-one	5280637	5373-11-5	0.945837
TXLNA	[C@@H]1(CC[C@]2([C@@H](C1(C)C)CC[C@@]1(C)[C@]3(C)CC[C@@]4(CO)CC[C@@H](C)[C@H](C)[C@H]4C3=CC[C@H]21)C)O	(3S,4aS,6aR,6bS,8aS,11R,12S,12aS,14aR,14bR)-8a-(hydroxymethyl)-4,4,6a,6b,11,12,14b-heptamethyl-2,3,4a,5,6,7,8,9,10,11,12,12a,14,14a-tetradecahydro-1H-picen-3-ol	40469789	545-46-0	0.916479
CAPNS1	c1(cc(=O)c2c(O)cc(cc2o1)O[C@H]1[C@H](O)[C@@H](O)[C@H](O)[C@H](O1)CO)c1cc(O)c(O)cc1	2-(3,4-dihydroxyphenyl)-5-hydroxy-7-[(2S,3R,4S,5S,6R)-3,4,5-trihydroxy-6-(hydroxymethyl)oxan-2-yl]oxychromen-4-one	5280637	5373-11-5	0.905304
PLA2G4A	c1(cc(ccc1O)[C@H]1[C@H](c2c(O1)c(ccc2/C=C/C(=O)O[C@@H](Cc1ccc(c(c1)O)O)C(=O)OC)O)C(=O)O[C@@H](Cc1ccc(c(c1)O)O)C(=O)OC)O	dimetbyl lithosper-mate b			0.928734
VDR	c1(cc(ccc1O)[C@H]1[C@H](c2c(O1)c(ccc2/C=C/C(=O)O[C@@H](Cc1ccc(c(c1)O)O)C(=O)OC)O)C(=O)O[C@@H](Cc1ccc(c(c1)O)O)C(=O)OC)O	dimetbyl lithosper-mate b			0.900961
CCNL1	c1(cc(ccc1O)[C@H]1[C@H](c2c(O1)c(ccc2/C=C/C(=O)O[C@@H](Cc1ccc(c(c1)O)O)C(=O)OC)O)C(=O)O[C@@H](Cc1ccc(c(c1)O)O)C(=O)OC)O	dimetbyl lithosper-mate b			0.910083
TP53BP1	C1CC([C@H]2[C@]3(C1)c1c([C@H](C2=O)OC3=O)cc(c(c(c1=O)C(=O)C)O)C(C)C)(C)C	(1R,9R,10R,11S,16S)-4-acetyl-5,10,16-trihydroxy-12,12-dimethyl-6-propan-2-yl-17-oxatetracyclo[7.6.2.01,11.02,8]heptadeca-2(8),4,6-trien-3-one	155288777		0.907766
FAM120A	[C@@H]1(CC[C@]2([C@@H](C1(C)C)CC[C@@]1(C)[C@]3(C)CC[C@@]4(CO)CC[C@@H](C)[C@H](C)[C@H]4C3=CC[C@H]21)C)O	(3S,4aS,6aR,6bS,8aS,11R,12S,12aS,14aR,14bR)-8a-(hydroxymethyl)-4,4,6a,6b,11,12,14b-heptamethyl-2,3,4a,5,6,7,8,9,10,11,12,12a,14,14a-tetradecahydro-1H-picen-3-ol	40469789	545-46-0	0.924641
HSPA9	c1(cc(ccc1O)[C@H]1[C@H](c2c(O1)c(ccc2/C=C/C(=O)O[C@@H](Cc1ccc(c(c1)O)O)C(=O)OC)O)C(=O)O[C@@H](Cc1ccc(c(c1)O)O)C(=O)OC)O	dimetbyl lithosper-mate b			0.91834
MSH2	[C@@H]1([C@@H]([C@H]([C@@H](O[C@@H]1CO)O[C@@H]1CC2=CC[C@@H]3[C@@H]([C@]2(CC1)C)CC[C@]1([C@H]3CC[C@@H]1[C@H](C)CC[C@@H](C(C)C)CC)C)O)O)O	(2R,3R,4S,5S,6R)-2-[[(3S,8S,9S,10R,13R,14S,17R)-17-[(2R,5S)-5-ethyl-6-methylheptan-2-yl]-10,13-dimethyl-2,3,4,7,8,9,11,12,14,15,16,17-dodecahydro-1H-cyclopenta[a]phenanthren-3-yl]oxy]-6-(hydroxymethyl)oxane-3,4,5-triol	12309067	474-58-8	0.914556
GABRB2	c1(cc(=O)c2c(O)cc(cc2o1)O[C@H]1[C@H](O)[C@@H](O)[C@H](O)[C@H](O1)CO)c1cc(O)c(O)cc1	2-(3,4-dihydroxyphenyl)-5-hydroxy-7-[(2S,3R,4S,5S,6R)-3,4,5-trihydroxy-6-(hydroxymethyl)oxan-2-yl]oxychromen-4-one	5280637	5373-11-5	0.912502
SEPSECS	C1CC([C@H]2[C@]3(C1)c1c([C@H](C2=O)OC3=O)cc(c(c(c1=O)C(=O)C)O)C(C)C)(C)C	(1R,9R,10R,11S,16S)-4-acetyl-5,10,16-trihydroxy-12,12-dimethyl-6-propan-2-yl-17-oxatetracyclo[7.6.2.01,11.02,8]heptadeca-2(8),4,6-trien-3-one	155288777		0.95196
FOXJ2	c1(cc(ccc1O)[C@H]1[C@H](c2c(O1)c(ccc2/C=C/C(=O)O[C@@H](Cc1ccc(c(c1)O)O)C(=O)OC)O)C(=O)O[C@@H](Cc1ccc(c(c1)O)O)C(=O)OC)O	dimetbyl lithosper-mate b			0.906227
REST	C1CC([C@H]2[C@]3(C1)c1c([C@H](C2=O)OC3=O)cc(c(c(c1=O)C(=O)C)O)C(C)C)(C)C	(1R,9R,10R,11S,16S)-4-acetyl-5,10,16-trihydroxy-12,12-dimethyl-6-propan-2-yl-17-oxatetracyclo[7.6.2.01,11.02,8]heptadeca-2(8),4,6-trien-3-one	155288777		0.931626
FBXO34	C1CC([C@H]2[C@]3(C1)c1c([C@H](C2=O)OC3=O)cc(c(c(c1=O)C(=O)C)O)C(C)C)(C)C	(1R,9R,10R,11S,16S)-4-acetyl-5,10,16-trihydroxy-12,12-dimethyl-6-propan-2-yl-17-oxatetracyclo[7.6.2.01,11.02,8]heptadeca-2(8),4,6-trien-3-one	155288777		0.957366
IL1RL2	C1CC([C@H]2[C@]3(C1)c1c([C@H](C2=O)OC3=O)cc(c(c(c1=O)C(=O)C)O)C(C)C)(C)C	(1R,9R,10R,11S,16S)-4-acetyl-5,10,16-trihydroxy-12,12-dimethyl-6-propan-2-yl-17-oxatetracyclo[7.6.2.01,11.02,8]heptadeca-2(8),4,6-trien-3-one	155288777		0.95967
WDR36	[C@@H]1([C@@H]([C@H]([C@@H](O[C@@H]1CO)O[C@@H]1CC2=CC[C@@H]3[C@@H]([C@]2(CC1)C)CC[C@]1([C@H]3CC[C@@H]1[C@H](C)CC[C@@H](C(C)C)CC)C)O)O)O	(2R,3R,4S,5S,6R)-2-[[(3S,8S,9S,10R,13R,14S,17R)-17-[(2R,5S)-5-ethyl-6-methylheptan-2-yl]-10,13-dimethyl-2,3,4,7,8,9,11,12,14,15,16,17-dodecahydro-1H-cyclopenta[a]phenanthren-3-yl]oxy]-6-(hydroxymethyl)oxane-3,4,5-triol	12309067	474-58-8	0.90559
CHD5	[C@@H]1([C@@H]([C@H]([C@@H](O[C@@H]1CO)O[C@@H]1CC2=CC[C@@H]3[C@@H]([C@]2(CC1)C)CC[C@]1([C@H]3CC[C@@H]1[C@H](C)CC[C@@H](C(C)C)CC)C)O)O)O	(2R,3R,4S,5S,6R)-2-[[(3S,8S,9S,10R,13R,14S,17R)-17-[(2R,5S)-5-ethyl-6-methylheptan-2-yl]-10,13-dimethyl-2,3,4,7,8,9,11,12,14,15,16,17-dodecahydro-1H-cyclopenta[a]phenanthren-3-yl]oxy]-6-(hydroxymethyl)oxane-3,4,5-triol	12309067	474-58-8	0.900862
GABBR1	c1(cc(=O)c2c(O)cc(cc2o1)O[C@H]1[C@H](O)[C@@H](O)[C@H](O)[C@H](O1)CO)c1cc(O)c(O)cc1	2-(3,4-dihydroxyphenyl)-5-hydroxy-7-[(2S,3R,4S,5S,6R)-3,4,5-trihydroxy-6-(hydroxymethyl)oxan-2-yl]oxychromen-4-one	5280637	5373-11-5	0.944825
APC	c1(cc(=O)c2c(O)cc(cc2o1)O[C@H]1[C@H](O)[C@@H](O)[C@H](O)[C@H](O1)CO)c1cc(O)c(O)cc1	2-(3,4-dihydroxyphenyl)-5-hydroxy-7-[(2S,3R,4S,5S,6R)-3,4,5-trihydroxy-6-(hydroxymethyl)oxan-2-yl]oxychromen-4-one	5280637	5373-11-5	0.90343
GPR137	c1(cc(=O)c2c(O)cc(cc2o1)O[C@H]1[C@H](O)[C@@H](O)[C@H](O)[C@H](O1)CO)c1cc(O)c(O)cc1	2-(3,4-dihydroxyphenyl)-5-hydroxy-7-[(2S,3R,4S,5S,6R)-3,4,5-trihydroxy-6-(hydroxymethyl)oxan-2-yl]oxychromen-4-one	5280637	5373-11-5	0.90663
KDM5A	c1(cc(ccc1O)[C@H]1[C@H](c2c(O1)c(ccc2/C=C/C(=O)O[C@@H](Cc1ccc(c(c1)O)O)C(=O)OC)O)C(=O)O[C@@H](Cc1ccc(c(c1)O)O)C(=O)OC)O	dimetbyl lithosper-mate b			0.9281
ANKK1	c1(cc(ccc1O)[C@H]1[C@H](c2c(O1)c(ccc2/C=C/C(=O)O[C@@H](Cc1ccc(c(c1)O)O)C(=O)OC)O)C(=O)O[C@@H](Cc1ccc(c(c1)O)O)C(=O)OC)O	dimetbyl lithosper-mate b			0.924441
RHOBTB2	C1CC([C@H]2[C@]3(C1)c1c([C@H](C2=O)OC3=O)cc(c(c(c1=O)C(=O)C)O)C(C)C)(C)C	(1R,9R,10R,11S,16S)-4-acetyl-5,10,16-trihydroxy-12,12-dimethyl-6-propan-2-yl-17-oxatetracyclo[7.6.2.01,11.02,8]heptadeca-2(8),4,6-trien-3-one	155288777		0.963723
MED12	c1(cc(ccc1O)[C@H]1[C@H](c2c(O1)c(ccc2/C=C/C(=O)O[C@@H](Cc1ccc(c(c1)O)O)C(=O)OC)O)C(=O)O[C@@H](Cc1ccc(c(c1)O)O)C(=O)OC)O	dimetbyl lithosper-mate b			0.949
MDC1	c1(cc(ccc1O)[C@H]1[C@H](c2c(O1)c(ccc2/C=C/C(=O)O[C@@H](Cc1ccc(c(c1)O)O)C(=O)OC)O)C(=O)O[C@@H](Cc1ccc(c(c1)O)O)C(=O)OC)O	dimetbyl lithosper-mate b			0.955533
GAD2	c1(cc(ccc1O)[C@H]1[C@H](c2c(O1)c(ccc2/C=C/C(=O)O[C@@H](Cc1ccc(c(c1)O)O)C(=O)OC)O)C(=O)O[C@@H](Cc1ccc(c(c1)O)O)C(=O)OC)O	dimetbyl lithosper-mate b			0.940404
LRRIQ3	c1(cc(ccc1O)[C@H]1[C@H](c2c(O1)c(ccc2/C=C/C(=O)O[C@@H](Cc1ccc(c(c1)O)O)C(=O)OC)O)C(=O)O[C@@H](Cc1ccc(c(c1)O)O)C(=O)OC)O	dimetbyl lithosper-mate b			0.905562
SNX7	c1(cc(ccc1O)[C@H]1[C@H](c2c(O1)c(ccc2/C=C/C(=O)O[C@@H](Cc1ccc(c(c1)O)O)C(=O)OC)O)C(=O)O[C@@H](Cc1ccc(c(c1)O)O)C(=O)OC)O	dimetbyl lithosper-mate b			0.907466
XPC	c1(cc(ccc1O)[C@H]1[C@H](c2c(O1)c(ccc2/C=C/C(=O)O[C@@H](Cc1ccc(c(c1)O)O)C(=O)OC)O)C(=O)O[C@@H](Cc1ccc(c(c1)O)O)C(=O)OC)O	dimetbyl lithosper-mate b			0.916422
ARHGEF2	C1CC([C@H]2[C@]3(C1)c1c([C@H](C2=O)OC3=O)cc(c(c(c1=O)C(=O)C)O)C(C)C)(C)C	(1R,9R,10R,11S,16S)-4-acetyl-5,10,16-trihydroxy-12,12-dimethyl-6-propan-2-yl-17-oxatetracyclo[7.6.2.01,11.02,8]heptadeca-2(8),4,6-trien-3-one	155288777		0.908175
FAM220A	C1CC([C@H]2[C@]3(C1)c1c([C@H](C2=O)OC3=O)cc(c(c(c1=O)C(=O)C)O)C(C)C)(C)C	(1R,9R,10R,11S,16S)-4-acetyl-5,10,16-trihydroxy-12,12-dimethyl-6-propan-2-yl-17-oxatetracyclo[7.6.2.01,11.02,8]heptadeca-2(8),4,6-trien-3-one	155288777		0.931428
RHOU	c1(cc(=O)c2c(O)cc(cc2o1)O[C@H]1[C@H](O)[C@@H](O)[C@H](O)[C@H](O1)CO)c1cc(O)c(O)cc1	2-(3,4-dihydroxyphenyl)-5-hydroxy-7-[(2S,3R,4S,5S,6R)-3,4,5-trihydroxy-6-(hydroxymethyl)oxan-2-yl]oxychromen-4-one	5280637	5373-11-5	0.919771
NRG1	c1(cc(=O)c2c(O)cc(cc2o1)O[C@H]1[C@H](O)[C@@H](O)[C@H](O)[C@H](O1)CO)c1cc(O)c(O)cc1	2-(3,4-dihydroxyphenyl)-5-hydroxy-7-[(2S,3R,4S,5S,6R)-3,4,5-trihydroxy-6-(hydroxymethyl)oxan-2-yl]oxychromen-4-one	5280637	5373-11-5	0.949211
EPS8	c1(cc(=O)c2c(O)cc(cc2o1)O[C@H]1[C@H](O)[C@@H](O)[C@H](O)[C@H](O1)CO)c1cc(O)c(O)cc1	2-(3,4-dihydroxyphenyl)-5-hydroxy-7-[(2S,3R,4S,5S,6R)-3,4,5-trihydroxy-6-(hydroxymethyl)oxan-2-yl]oxychromen-4-one	5280637	5373-11-5	0.904014
SALL4	c1(cc(=O)c2c(O)cc(cc2o1)O[C@H]1[C@H](O)[C@@H](O)[C@H](O)[C@H](O1)CO)c1cc(O)c(O)cc1	2-(3,4-dihydroxyphenyl)-5-hydroxy-7-[(2S,3R,4S,5S,6R)-3,4,5-trihydroxy-6-(hydroxymethyl)oxan-2-yl]oxychromen-4-one	5280637	5373-11-5	0.911318
ASPH	c1(cc(=O)c2c(O)cc(cc2o1)O[C@H]1[C@H](O)[C@@H](O)[C@H](O)[C@H](O1)CO)c1cc(O)c(O)cc1	2-(3,4-dihydroxyphenyl)-5-hydroxy-7-[(2S,3R,4S,5S,6R)-3,4,5-trihydroxy-6-(hydroxymethyl)oxan-2-yl]oxychromen-4-one	5280637	5373-11-5	0.91638
PPP2R2C	c1(cc(ccc1O)[C@H]1[C@H](c2c(O1)c(ccc2/C=C/C(=O)O[C@@H](Cc1ccc(c(c1)O)O)C(=O)OC)O)C(=O)O[C@@H](Cc1ccc(c(c1)O)O)C(=O)OC)O	dimetbyl lithosper-mate b			0.923409
INO80	c1(cc(=O)c2c(O)cc(cc2o1)O[C@H]1[C@H](O)[C@@H](O)[C@H](O)[C@H](O1)CO)c1cc(O)c(O)cc1	2-(3,4-dihydroxyphenyl)-5-hydroxy-7-[(2S,3R,4S,5S,6R)-3,4,5-trihydroxy-6-(hydroxymethyl)oxan-2-yl]oxychromen-4-one	5280637	5373-11-5	0.942373
MMP13	c1(cc(=O)c2c(O)cc(cc2o1)O[C@H]1[C@H](O)[C@@H](O)[C@H](O)[C@H](O1)CO)c1cc(O)c(O)cc1	2-(3,4-dihydroxyphenyl)-5-hydroxy-7-[(2S,3R,4S,5S,6R)-3,4,5-trihydroxy-6-(hydroxymethyl)oxan-2-yl]oxychromen-4-one	5280637	5373-11-5	0.909499
ZNF217	c1(cc(ccc1O)[C@H]1[C@H](c2c(O1)c(ccc2/C=C/C(=O)O[C@@H](Cc1ccc(c(c1)O)O)C(=O)OC)O)C(=O)O[C@@H](Cc1ccc(c(c1)O)O)C(=O)OC)O	dimetbyl lithosper-mate b			0.937359
PROX1	c1(cc(ccc1O)[C@H]1[C@H](c2c(O1)c(ccc2/C=C/C(=O)O[C@@H](Cc1ccc(c(c1)O)O)C(=O)OC)O)C(=O)O[C@@H](Cc1ccc(c(c1)O)O)C(=O)OC)O	dimetbyl lithosper-mate b			0.919227
SCML1	c1(cc(ccc1O)[C@H]1[C@H](c2c(O1)c(ccc2/C=C/C(=O)O[C@@H](Cc1ccc(c(c1)O)O)C(=O)OC)O)C(=O)O[C@@H](Cc1ccc(c(c1)O)O)C(=O)OC)O	dimetbyl lithosper-mate b			0.906378
PLCB2	c1(cc(=O)c2c(O)cc(cc2o1)O[C@H]1[C@H](O)[C@@H](O)[C@H](O)[C@H](O1)CO)c1cc(O)c(O)cc1	2-(3,4-dihydroxyphenyl)-5-hydroxy-7-[(2S,3R,4S,5S,6R)-3,4,5-trihydroxy-6-(hydroxymethyl)oxan-2-yl]oxychromen-4-one	5280637	5373-11-5	0.919991
PTPRC	C1CC([C@H]2[C@]3(C1)c1c([C@H](C2=O)OC3=O)cc(c(c(c1=O)C(=O)C)O)C(C)C)(C)C	(1R,9R,10R,11S,16S)-4-acetyl-5,10,16-trihydroxy-12,12-dimethyl-6-propan-2-yl-17-oxatetracyclo[7.6.2.01,11.02,8]heptadeca-2(8),4,6-trien-3-one	155288777		0.958679
PER1	c1(cc(=O)c2c(O)cc(cc2o1)O[C@H]1[C@H](O)[C@@H](O)[C@H](O)[C@H](O1)CO)c1cc(O)c(O)cc1	2-(3,4-dihydroxyphenyl)-5-hydroxy-7-[(2S,3R,4S,5S,6R)-3,4,5-trihydroxy-6-(hydroxymethyl)oxan-2-yl]oxychromen-4-one	5280637	5373-11-5	0.948992
GNPTAB	c1(cc(ccc1O)[C@H]1[C@H](c2c(O1)c(ccc2/C=C/C(=O)O[C@@H](Cc1ccc(c(c1)O)O)C(=O)OC)O)C(=O)O[C@@H](Cc1ccc(c(c1)O)O)C(=O)OC)O	dimetbyl lithosper-mate b			0.902742
CUL4B	c1(cc(ccc1O)[C@H]1[C@H](c2c(O1)c(ccc2/C=C/C(=O)O[C@@H](Cc1ccc(c(c1)O)O)C(=O)OC)O)C(=O)O[C@@H](Cc1ccc(c(c1)O)O)C(=O)O)O	9-methyl lithospermate b	102004853		0.920846
CARD10	c1(cc(ccc1O)[C@H]1[C@H](c2c(O1)c(ccc2/C=C/C(=O)O[C@@H](Cc1ccc(c(c1)O)O)C(=O)OC)O)C(=O)O[C@@H](Cc1ccc(c(c1)O)O)C(=O)O)O	9-methyl lithospermate b	102004853		0.905158
ADH1C	c1(cc(ccc1O)[C@H]1[C@H](c2c(O1)c(ccc2/C=C/C(=O)O[C@@H](Cc1ccc(c(c1)O)O)C(=O)OC)O)C(=O)O[C@@H](Cc1ccc(c(c1)O)O)C(=O)O)O	9-methyl lithospermate b	102004853		0.931156
STK31	[C@@H]1(CC[C@]2([C@@H](C1(C)C)CC[C@@]1(C)[C@]3(C)CC[C@@]4(CO)CC[C@@H](C)[C@H](C)[C@H]4C3=CC[C@H]21)C)O	(3S,4aS,6aR,6bS,8aS,11R,12S,12aS,14aR,14bR)-8a-(hydroxymethyl)-4,4,6a,6b,11,12,14b-heptamethyl-2,3,4a,5,6,7,8,9,10,11,12,12a,14,14a-tetradecahydro-1H-picen-3-ol	40469789	545-46-0	0.94063
RNF144B	[C@@H]1(CC[C@]2([C@@H](C1(C)C)CC[C@@]1(C)[C@]3(C)CC[C@@]4(CO)CC[C@@H](C)[C@H](C)[C@H]4C3=CC[C@H]21)C)O	(3S,4aS,6aR,6bS,8aS,11R,12S,12aS,14aR,14bR)-8a-(hydroxymethyl)-4,4,6a,6b,11,12,14b-heptamethyl-2,3,4a,5,6,7,8,9,10,11,12,12a,14,14a-tetradecahydro-1H-picen-3-ol	40469789	545-46-0	0.908695
CERS1	[C@@H]1(CC[C@]2([C@@H](C1(C)C)CC[C@@]1(C)[C@]3(C)CC[C@@]4(CO)CC[C@@H](C)[C@H](C)[C@H]4C3=CC[C@H]21)C)O	(3S,4aS,6aR,6bS,8aS,11R,12S,12aS,14aR,14bR)-8a-(hydroxymethyl)-4,4,6a,6b,11,12,14b-heptamethyl-2,3,4a,5,6,7,8,9,10,11,12,12a,14,14a-tetradecahydro-1H-picen-3-ol	40469789	545-46-0	0.908113
N4BP2	C1CC([C@H]2[C@]3(C1)c1c([C@H](C2=O)OC3=O)cc(c(c(c1=O)C(=O)C)O)C(C)C)(C)C	(1R,9R,10R,11S,16S)-4-acetyl-5,10,16-trihydroxy-12,12-dimethyl-6-propan-2-yl-17-oxatetracyclo[7.6.2.01,11.02,8]heptadeca-2(8),4,6-trien-3-one	155288777		0.960554
LRP8	C1CC([C@H]2[C@]3(C1)c1c([C@H](C2=O)OC3=O)cc(c(c(c1=O)C(=O)C)O)C(C)C)(C)C	(1R,9R,10R,11S,16S)-4-acetyl-5,10,16-trihydroxy-12,12-dimethyl-6-propan-2-yl-17-oxatetracyclo[7.6.2.01,11.02,8]heptadeca-2(8),4,6-trien-3-one	155288777		0.953947
SLCO1B3	[C@@H]1([C@@H]([C@H]([C@@H](O[C@@H]1CO)O[C@@H]1CC2=CC[C@@H]3[C@@H]([C@]2(CC1)C)CC[C@]1([C@H]3CC[C@@H]1[C@H](C)CC[C@@H](C(C)C)CC)C)O)O)O	(2R,3R,4S,5S,6R)-2-[[(3S,8S,9S,10R,13R,14S,17R)-17-[(2R,5S)-5-ethyl-6-methylheptan-2-yl]-10,13-dimethyl-2,3,4,7,8,9,11,12,14,15,16,17-dodecahydro-1H-cyclopenta[a]phenanthren-3-yl]oxy]-6-(hydroxymethyl)oxane-3,4,5-triol	12309067	474-58-8	0.93951
ALG13	c1(cc(=O)c2c(O)cc(cc2o1)O[C@H]1[C@H](O)[C@@H](O)[C@H](O)[C@H](O1)CO)c1cc(O)c(O)cc1	2-(3,4-dihydroxyphenyl)-5-hydroxy-7-[(2S,3R,4S,5S,6R)-3,4,5-trihydroxy-6-(hydroxymethyl)oxan-2-yl]oxychromen-4-one	5280637	5373-11-5	0.947198
MFHAS1	c1(cc(=O)c2c(O)cc(cc2o1)O[C@H]1[C@H](O)[C@@H](O)[C@H](O)[C@H](O1)CO)c1cc(O)c(O)cc1	2-(3,4-dihydroxyphenyl)-5-hydroxy-7-[(2S,3R,4S,5S,6R)-3,4,5-trihydroxy-6-(hydroxymethyl)oxan-2-yl]oxychromen-4-one	5280637	5373-11-5	0.942033
NTRK1	c1(cc(ccc1O)[C@H]1[C@H](c2c(O1)c(ccc2/C=C/C(=O)O[C@@H](Cc1ccc(c(c1)O)O)C(=O)OC)O)C(=O)O[C@@H](Cc1ccc(c(c1)O)O)C(=O)OC)O	dimetbyl lithosper-mate b			0.907511
AKAP17A	[C@@H]1(CC[C@]2([C@@H](C1(C)C)CC[C@@]1(C)[C@]3(C)CC[C@@]4(CO)CC[C@@H](C)[C@H](C)[C@H]4C3=CC[C@H]21)C)O	(3S,4aS,6aR,6bS,8aS,11R,12S,12aS,14aR,14bR)-8a-(hydroxymethyl)-4,4,6a,6b,11,12,14b-heptamethyl-2,3,4a,5,6,7,8,9,10,11,12,12a,14,14a-tetradecahydro-1H-picen-3-ol	40469789	545-46-0	0.920102
FZD2	[C@@H]1(CC[C@]2([C@@H](C1(C)C)CC[C@@]1(C)[C@]3(C)CC[C@@]4(CO)CC[C@@H](C)[C@H](C)[C@H]4C3=CC[C@H]21)C)O	(3S,4aS,6aR,6bS,8aS,11R,12S,12aS,14aR,14bR)-8a-(hydroxymethyl)-4,4,6a,6b,11,12,14b-heptamethyl-2,3,4a,5,6,7,8,9,10,11,12,12a,14,14a-tetradecahydro-1H-picen-3-ol	40469789	545-46-0	0.905423
GOLGA2	c1(cc(ccc1O)[C@H]1[C@H](c2c(O1)c(ccc2/C=C/C(=O)O[C@@H](Cc1ccc(c(c1)O)O)C(=O)OC)O)C(=O)O[C@@H](Cc1ccc(c(c1)O)O)C(=O)OC)O	dimetbyl lithosper-mate b			0.915506
ZSCAN29	c1(cc(ccc1O)[C@H]1[C@H](c2c(O1)c(ccc2/C=C/C(=O)O[C@@H](Cc1ccc(c(c1)O)O)C(=O)OC)O)C(=O)O[C@@H](Cc1ccc(c(c1)O)O)C(=O)OC)O	dimetbyl lithosper-mate b			0.920687
WEE1	[C@@H]1(CC[C@]2([C@@H](C1(C)C)CC[C@@]1(C)[C@]3(C)CC[C@@]4(CO)CC[C@@H](C)[C@H](C)[C@H]4C3=CC[C@H]21)C)O	(3S,4aS,6aR,6bS,8aS,11R,12S,12aS,14aR,14bR)-8a-(hydroxymethyl)-4,4,6a,6b,11,12,14b-heptamethyl-2,3,4a,5,6,7,8,9,10,11,12,12a,14,14a-tetradecahydro-1H-picen-3-ol	40469789	545-46-0	0.929101
CRTAM	[C@@H]1(CC[C@]2([C@@H](C1(C)C)CC[C@@]1(C)[C@]3(C)CC[C@@]4(CO)CC[C@@H](C)[C@H](C)[C@H]4C3=CC[C@H]21)C)O	(3S,4aS,6aR,6bS,8aS,11R,12S,12aS,14aR,14bR)-8a-(hydroxymethyl)-4,4,6a,6b,11,12,14b-heptamethyl-2,3,4a,5,6,7,8,9,10,11,12,12a,14,14a-tetradecahydro-1H-picen-3-ol	40469789	545-46-0	0.918299
CPEB4	c1(cc(ccc1O)[C@H]1[C@H](c2c(O1)c(ccc2/C=C/C(=O)O[C@@H](Cc1ccc(c(c1)O)O)C(=O)OC)O)C(=O)O[C@@H](Cc1ccc(c(c1)O)O)C(=O)OC)O	dimetbyl lithosper-mate b			0.933075
E2F3	c1(cc(ccc1O)[C@H]1[C@H](c2c(O1)c(ccc2/C=C/C(=O)O[C@@H](Cc1ccc(c(c1)O)O)C(=O)OC)O)C(=O)O[C@@H](Cc1ccc(c(c1)O)O)C(=O)OC)O	dimetbyl lithosper-mate b			0.909956
ORC1	c1(cc(ccc1O)[C@H]1[C@H](c2c(O1)c(ccc2/C=C/C(=O)O[C@@H](Cc1ccc(c(c1)O)O)C(=O)OC)O)C(=O)O[C@@H](Cc1ccc(c(c1)O)O)C(=O)OC)O	dimetbyl lithosper-mate b			0.943317
MAP2K5	c1(cc(ccc1O)[C@H]1[C@H](c2c(O1)c(ccc2/C=C/C(=O)O[C@@H](Cc1ccc(c(c1)O)O)C(=O)OC)O)C(=O)O[C@@H](Cc1ccc(c(c1)O)O)C(=O)OC)O	dimetbyl lithosper-mate b			0.919414
CHD7	[C@@H]1(CC[C@]2([C@@H](C1(C)C)CC[C@@]1(C)[C@]3(C)CC[C@@]4(CO)CC[C@@H](C)[C@H](C)[C@H]4C3=CC[C@H]21)C)O	(3S,4aS,6aR,6bS,8aS,11R,12S,12aS,14aR,14bR)-8a-(hydroxymethyl)-4,4,6a,6b,11,12,14b-heptamethyl-2,3,4a,5,6,7,8,9,10,11,12,12a,14,14a-tetradecahydro-1H-picen-3-ol	40469789	545-46-0	0.910781
PFKP	[C@@H]1(CC[C@]2([C@@H](C1(C)C)CC[C@@]1(C)[C@]3(C)CC[C@@]4(CO)CC[C@@H](C)[C@H](C)[C@H]4C3=CC[C@H]21)C)O	(3S,4aS,6aR,6bS,8aS,11R,12S,12aS,14aR,14bR)-8a-(hydroxymethyl)-4,4,6a,6b,11,12,14b-heptamethyl-2,3,4a,5,6,7,8,9,10,11,12,12a,14,14a-tetradecahydro-1H-picen-3-ol	40469789	545-46-0	0.926092
SIPA1L3	[C@@H]1(CC[C@]2([C@@H](C1(C)C)CC[C@@]1(C)[C@]3(C)CC[C@@]4(CO)CC[C@@H](C)[C@H](C)[C@H]4C3=CC[C@H]21)C)O	(3S,4aS,6aR,6bS,8aS,11R,12S,12aS,14aR,14bR)-8a-(hydroxymethyl)-4,4,6a,6b,11,12,14b-heptamethyl-2,3,4a,5,6,7,8,9,10,11,12,12a,14,14a-tetradecahydro-1H-picen-3-ol	40469789	545-46-0	0.920873
PRKD2	[C@@H]1(CC[C@]2([C@@H](C1(C)C)CC[C@@]1(C)[C@]3(C)CC[C@@]4(CO)CC[C@@H](C)[C@H](C)[C@H]4C3=CC[C@H]21)C)O	(3S,4aS,6aR,6bS,8aS,11R,12S,12aS,14aR,14bR)-8a-(hydroxymethyl)-4,4,6a,6b,11,12,14b-heptamethyl-2,3,4a,5,6,7,8,9,10,11,12,12a,14,14a-tetradecahydro-1H-picen-3-ol	40469789	545-46-0	0.931144
RBM6	c1(cc(=O)c2c(O)cc(cc2o1)O[C@H]1[C@H](O)[C@@H](O)[C@H](O)[C@H](O1)CO)c1cc(O)c(O)cc1	2-(3,4-dihydroxyphenyl)-5-hydroxy-7-[(2S,3R,4S,5S,6R)-3,4,5-trihydroxy-6-(hydroxymethyl)oxan-2-yl]oxychromen-4-one	5280637	5373-11-5	0.963166
PABPC1	c1(cc(=O)c2c(O)cc(cc2o1)O[C@H]1[C@H](O)[C@@H](O)[C@H](O)[C@H](O1)CO)c1cc(O)c(O)cc1	2-(3,4-dihydroxyphenyl)-5-hydroxy-7-[(2S,3R,4S,5S,6R)-3,4,5-trihydroxy-6-(hydroxymethyl)oxan-2-yl]oxychromen-4-one	5280637	5373-11-5	0.915528
WFS1	c1(cc(=O)c2c(O)cc(cc2o1)O[C@H]1[C@H](O)[C@@H](O)[C@H](O)[C@H](O1)CO)c1cc(O)c(O)cc1	2-(3,4-dihydroxyphenyl)-5-hydroxy-7-[(2S,3R,4S,5S,6R)-3,4,5-trihydroxy-6-(hydroxymethyl)oxan-2-yl]oxychromen-4-one	5280637	5373-11-5	0.938012
NAT1	c1(cc(=O)c2c(O)cc(cc2o1)O[C@H]1[C@H](O)[C@@H](O)[C@H](O)[C@H](O1)CO)c1cc(O)c(O)cc1	2-(3,4-dihydroxyphenyl)-5-hydroxy-7-[(2S,3R,4S,5S,6R)-3,4,5-trihydroxy-6-(hydroxymethyl)oxan-2-yl]oxychromen-4-one	5280637	5373-11-5	0.90711
TRPV3	C1CC([C@H]2[C@]3(C1)c1c([C@H](C2=O)OC3=O)cc(c(c(c1=O)C(=O)C)O)C(C)C)(C)C	(1R,9R,10R,11S,16S)-4-acetyl-5,10,16-trihydroxy-12,12-dimethyl-6-propan-2-yl-17-oxatetracyclo[7.6.2.01,11.02,8]heptadeca-2(8),4,6-trien-3-one	155288777		0.968971
CEP170	[C@@H]1(CC[C@]2([C@@H](C1(C)C)CC[C@@]1(C)[C@]3(C)CC[C@@]4(CO)CC[C@@H](C)[C@H](C)[C@H]4C3=CC[C@H]21)C)O	(3S,4aS,6aR,6bS,8aS,11R,12S,12aS,14aR,14bR)-8a-(hydroxymethyl)-4,4,6a,6b,11,12,14b-heptamethyl-2,3,4a,5,6,7,8,9,10,11,12,12a,14,14a-tetradecahydro-1H-picen-3-ol	40469789	545-46-0	0.908412
CHD2	c1(cc(ccc1O)[C@H]1[C@H](c2c(O1)c(ccc2/C=C/C(=O)O[C@@H](Cc1ccc(c(c1)O)O)C(=O)OC)O)C(=O)O[C@@H](Cc1ccc(c(c1)O)O)C(=O)OC)O	dimetbyl lithosper-mate b			0.916462
CDK10	c1(cc(ccc1O)[C@H]1[C@H](c2c(O1)c(ccc2/C=C/C(=O)O[C@@H](Cc1ccc(c(c1)O)O)C(=O)OC)O)C(=O)O[C@@H](Cc1ccc(c(c1)O)O)C(=O)OC)O	dimetbyl lithosper-mate b			0.910638
LSS	c1(cc(ccc1O)[C@H]1[C@H](c2c(O1)c(ccc2/C=C/C(=O)O[C@@H](Cc1ccc(c(c1)O)O)C(=O)OC)O)C(=O)O[C@@H](Cc1ccc(c(c1)O)O)C(=O)OC)O	dimetbyl lithosper-mate b			0.923234
HPS1	c1(cc(=O)c2c(O)cc(cc2o1)O[C@H]1[C@H](O)[C@@H](O)[C@H](O)[C@H](O1)CO)c1cc(O)c(O)cc1	2-(3,4-dihydroxyphenyl)-5-hydroxy-7-[(2S,3R,4S,5S,6R)-3,4,5-trihydroxy-6-(hydroxymethyl)oxan-2-yl]oxychromen-4-one	5280637	5373-11-5	0.940732
GRIA3	c1(cc(ccc1O)[C@H]1[C@H](c2c(O1)c(ccc2/C=C/C(=O)O[C@@H](Cc1ccc(c(c1)O)O)C(=O)OC)O)C(=O)O[C@@H](Cc1ccc(c(c1)O)O)C(=O)OC)O	dimetbyl lithosper-mate b			0.921978
CARD8	c1(cc(ccc1O)[C@H]1[C@H](c2c(O1)c(ccc2/C=C/C(=O)O[C@@H](Cc1ccc(c(c1)O)O)C(=O)OC)O)C(=O)O[C@@H](Cc1ccc(c(c1)O)O)C(=O)OC)O	dimetbyl lithosper-mate b			0.911882
OBSL1	[C@@H]1(CC[C@]2([C@@H](C1(C)C)CC[C@@]1(C)[C@]3(C)CC[C@@]4(CO)CC[C@@H](C)[C@H](C)[C@H]4C3=CC[C@H]21)C)O	(3S,4aS,6aR,6bS,8aS,11R,12S,12aS,14aR,14bR)-8a-(hydroxymethyl)-4,4,6a,6b,11,12,14b-heptamethyl-2,3,4a,5,6,7,8,9,10,11,12,12a,14,14a-tetradecahydro-1H-picen-3-ol	40469789	545-46-0	0.918942
MAP2	c1(cc(=O)c2c(O)cc(cc2o1)O[C@H]1[C@H](O)[C@@H](O)[C@H](O)[C@H](O1)CO)c1cc(O)c(O)cc1	2-(3,4-dihydroxyphenyl)-5-hydroxy-7-[(2S,3R,4S,5S,6R)-3,4,5-trihydroxy-6-(hydroxymethyl)oxan-2-yl]oxychromen-4-one	5280637	5373-11-5	0.946067
MAP2K1	[C@@H]1([C@@H]([C@H]([C@@H](O[C@@H]1CO)O[C@@H]1CC2=CC[C@@H]3[C@@H]([C@]2(CC1)C)CC[C@]1([C@H]3CC[C@@H]1[C@H](C)CC[C@@H](C(C)C)CC)C)O)O)O	(2R,3R,4S,5S,6R)-2-[[(3S,8S,9S,10R,13R,14S,17R)-17-[(2R,5S)-5-ethyl-6-methylheptan-2-yl]-10,13-dimethyl-2,3,4,7,8,9,11,12,14,15,16,17-dodecahydro-1H-cyclopenta[a]phenanthren-3-yl]oxy]-6-(hydroxymethyl)oxane-3,4,5-triol	12309067	474-58-8	0.909475
PTPN1	[C@@H]1([C@@H]([C@H]([C@@H](O[C@@H]1CO)O[C@@H]1CC2=CC[C@@H]3[C@@H]([C@]2(CC1)C)CC[C@]1([C@H]3CC[C@@H]1[C@H](C)CC[C@@H](C(C)C)CC)C)O)O)O	(2R,3R,4S,5S,6R)-2-[[(3S,8S,9S,10R,13R,14S,17R)-17-[(2R,5S)-5-ethyl-6-methylheptan-2-yl]-10,13-dimethyl-2,3,4,7,8,9,11,12,14,15,16,17-dodecahydro-1H-cyclopenta[a]phenanthren-3-yl]oxy]-6-(hydroxymethyl)oxane-3,4,5-triol	12309067	474-58-8	0.971522
PIAS3	c1(cc(ccc1O)[C@H]1[C@H](c2c(O1)c(ccc2/C=C/C(=O)O[C@@H](Cc1ccc(c(c1)O)O)C(=O)OC)O)C(=O)O[C@@H](Cc1ccc(c(c1)O)O)C(=O)OC)O	dimetbyl lithosper-mate b			0.924847
FANCL	c1(cc(ccc1O)[C@H]1[C@H](c2c(O1)c(ccc2/C=C/C(=O)O[C@@H](Cc1ccc(c(c1)O)O)C(=O)OC)O)C(=O)O[C@@H](Cc1ccc(c(c1)O)O)C(=O)O)O	9-methyl lithospermate b	102004853		0.929466
GPR82	c1(cc(ccc1O)[C@H]1[C@H](c2c(O1)c(ccc2/C=C/C(=O)O[C@@H](Cc1ccc(c(c1)O)O)C(=O)OC)O)C(=O)O[C@@H](Cc1ccc(c(c1)O)O)C(=O)O)O	9-methyl lithospermate b	102004853		0.923393
FOLH1	c1(cc(ccc1O)[C@H]1[C@H](c2c(O1)c(ccc2/C=C/C(=O)O[C@@H](Cc1ccc(c(c1)O)O)C(=O)OC)O)C(=O)O[C@@H](Cc1ccc(c(c1)O)O)C(=O)O)O	9-methyl lithospermate b	102004853		0.924167
EZH1	C1CC([C@H]2[C@]3(C1)c1c([C@H](C2=O)OC3=O)cc(c(c(c1=O)C(=O)C)O)C(C)C)(C)C	(1R,9R,10R,11S,16S)-4-acetyl-5,10,16-trihydroxy-12,12-dimethyl-6-propan-2-yl-17-oxatetracyclo[7.6.2.01,11.02,8]heptadeca-2(8),4,6-trien-3-one	155288777		0.906848
PPP2R3A	[C@@H]1([C@@H]([C@H]([C@@H](O[C@@H]1CO)O[C@@H]1CC2=CC[C@@H]3[C@@H]([C@]2(CC1)C)CC[C@]1([C@H]3CC[C@@H]1[C@H](C)CC[C@@H](C(C)C)CC)C)O)O)O	(2R,3R,4S,5S,6R)-2-[[(3S,8S,9S,10R,13R,14S,17R)-17-[(2R,5S)-5-ethyl-6-methylheptan-2-yl]-10,13-dimethyl-2,3,4,7,8,9,11,12,14,15,16,17-dodecahydro-1H-cyclopenta[a]phenanthren-3-yl]oxy]-6-(hydroxymethyl)oxane-3,4,5-triol	12309067	474-58-8	0.934861
PRKD3	c1(cc(=O)c2c(O)cc(cc2o1)O[C@H]1[C@H](O)[C@@H](O)[C@H](O)[C@H](O1)CO)c1cc(O)c(O)cc1	2-(3,4-dihydroxyphenyl)-5-hydroxy-7-[(2S,3R,4S,5S,6R)-3,4,5-trihydroxy-6-(hydroxymethyl)oxan-2-yl]oxychromen-4-one	5280637	5373-11-5	0.935631
MECP2	c1(cc(ccc1O)[C@H]1[C@H](c2c(O1)c(ccc2/C=C/C(=O)O[C@@H](Cc1ccc(c(c1)O)O)C(=O)OC)O)C(=O)O[C@@H](Cc1ccc(c(c1)O)O)C(=O)O)O	9-methyl lithospermate b	102004853		0.949652
BIRC2	[C@@H]1(CC[C@]2([C@@H](C1(C)C)CC[C@@]1(C)[C@]3(C)CC[C@@]4(CO)CC[C@@H](C)[C@H](C)[C@H]4C3=CC[C@H]21)C)O	(3S,4aS,6aR,6bS,8aS,11R,12S,12aS,14aR,14bR)-8a-(hydroxymethyl)-4,4,6a,6b,11,12,14b-heptamethyl-2,3,4a,5,6,7,8,9,10,11,12,12a,14,14a-tetradecahydro-1H-picen-3-ol	40469789	545-46-0	0.917703
FOXJ2	[C@@H]1(CC[C@]2([C@@H](C1(C)C)CC[C@@]1(C)[C@]3(C)CC[C@@]4(CO)CC[C@@H](C)[C@H](C)[C@H]4C3=CC[C@H]21)C)O	(3S,4aS,6aR,6bS,8aS,11R,12S,12aS,14aR,14bR)-8a-(hydroxymethyl)-4,4,6a,6b,11,12,14b-heptamethyl-2,3,4a,5,6,7,8,9,10,11,12,12a,14,14a-tetradecahydro-1H-picen-3-ol	40469789	545-46-0	0.909565
CPNE7	[C@@H]1(CC[C@]2([C@@H](C1(C)C)CC[C@@]1(C)[C@]3(C)CC[C@@]4(CO)CC[C@@H](C)[C@H](C)[C@H]4C3=CC[C@H]21)C)O	(3S,4aS,6aR,6bS,8aS,11R,12S,12aS,14aR,14bR)-8a-(hydroxymethyl)-4,4,6a,6b,11,12,14b-heptamethyl-2,3,4a,5,6,7,8,9,10,11,12,12a,14,14a-tetradecahydro-1H-picen-3-ol	40469789	545-46-0	0.937262
IVD	[C@@H]1(CC[C@]2([C@@H](C1(C)C)CC[C@@]1(C)[C@]3(C)CC[C@@]4(CO)CC[C@@H](C)[C@H](C)[C@H]4C3=CC[C@H]21)C)O	(3S,4aS,6aR,6bS,8aS,11R,12S,12aS,14aR,14bR)-8a-(hydroxymethyl)-4,4,6a,6b,11,12,14b-heptamethyl-2,3,4a,5,6,7,8,9,10,11,12,12a,14,14a-tetradecahydro-1H-picen-3-ol	40469789	545-46-0	0.925373
BIN2	[C@@H]1(CC[C@]2([C@@H](C1(C)C)CC[C@@]1(C)[C@]3(C)CC[C@@]4(CO)CC[C@@H](C)[C@H](C)[C@H]4C3=CC[C@H]21)C)O	(3S,4aS,6aR,6bS,8aS,11R,12S,12aS,14aR,14bR)-8a-(hydroxymethyl)-4,4,6a,6b,11,12,14b-heptamethyl-2,3,4a,5,6,7,8,9,10,11,12,12a,14,14a-tetradecahydro-1H-picen-3-ol	40469789	545-46-0	0.901059
GRHL1	[C@@H]1(CC[C@]2([C@@H](C1(C)C)CC[C@@]1(C)[C@]3(C)CC[C@@]4(CO)CC[C@@H](C)[C@H](C)[C@H]4C3=CC[C@H]21)C)O	(3S,4aS,6aR,6bS,8aS,11R,12S,12aS,14aR,14bR)-8a-(hydroxymethyl)-4,4,6a,6b,11,12,14b-heptamethyl-2,3,4a,5,6,7,8,9,10,11,12,12a,14,14a-tetradecahydro-1H-picen-3-ol	40469789	545-46-0	0.955174
IFNAR1	[C@@H]1(CC[C@]2([C@@H](C1(C)C)CC[C@@]1(C)[C@]3(C)CC[C@@]4(CO)CC[C@@H](C)[C@H](C)[C@H]4C3=CC[C@H]21)C)O	(3S,4aS,6aR,6bS,8aS,11R,12S,12aS,14aR,14bR)-8a-(hydroxymethyl)-4,4,6a,6b,11,12,14b-heptamethyl-2,3,4a,5,6,7,8,9,10,11,12,12a,14,14a-tetradecahydro-1H-picen-3-ol	40469789	545-46-0	0.916674
FBXO7	[C@@H]1(CC[C@]2([C@@H](C1(C)C)CC[C@@]1(C)[C@]3(C)CC[C@@]4(CO)CC[C@@H](C)[C@H](C)[C@H]4C3=CC[C@H]21)C)O	(3S,4aS,6aR,6bS,8aS,11R,12S,12aS,14aR,14bR)-8a-(hydroxymethyl)-4,4,6a,6b,11,12,14b-heptamethyl-2,3,4a,5,6,7,8,9,10,11,12,12a,14,14a-tetradecahydro-1H-picen-3-ol	40469789	545-46-0	0.902252
FRS2	c1(cc(ccc1O)[C@H]1[C@H](c2c(O1)c(ccc2/C=C/C(=O)O[C@@H](Cc1ccc(c(c1)O)O)C(=O)OC)O)C(=O)O[C@@H](Cc1ccc(c(c1)O)O)C(=O)O)O	9-methyl lithospermate b	102004853		0.909499
TRIM46	c1(cc(ccc1O)[C@H]1[C@H](c2c(O1)c(ccc2/C=C/C(=O)O[C@@H](Cc1ccc(c(c1)O)O)C(=O)OC)O)C(=O)O[C@@H](Cc1ccc(c(c1)O)O)C(=O)O)O	9-methyl lithospermate b	102004853		0.903887
TTF1	[C@@H]1(CC[C@]2([C@@H](C1(C)C)CC[C@@]1(C)[C@]3(C)CC[C@@]4(CO)CC[C@@H](C)[C@H](C)[C@H]4C3=CC[C@H]21)C)O	(3S,4aS,6aR,6bS,8aS,11R,12S,12aS,14aR,14bR)-8a-(hydroxymethyl)-4,4,6a,6b,11,12,14b-heptamethyl-2,3,4a,5,6,7,8,9,10,11,12,12a,14,14a-tetradecahydro-1H-picen-3-ol	40469789	545-46-0	0.932233
FBXO21	[C@@H]1(CC[C@]2([C@@H](C1(C)C)CC[C@@]1(C)[C@]3(C)CC[C@@]4(CO)CC[C@@H](C)[C@H](C)[C@H]4C3=CC[C@H]21)C)O	(3S,4aS,6aR,6bS,8aS,11R,12S,12aS,14aR,14bR)-8a-(hydroxymethyl)-4,4,6a,6b,11,12,14b-heptamethyl-2,3,4a,5,6,7,8,9,10,11,12,12a,14,14a-tetradecahydro-1H-picen-3-ol	40469789	545-46-0	0.900359
IQSEC1	[C@@H]1(CC[C@]2([C@@H](C1(C)C)CC[C@@]1(C)[C@]3(C)CC[C@@]4(CO)CC[C@@H](C)[C@H](C)[C@H]4C3=CC[C@H]21)C)O	(3S,4aS,6aR,6bS,8aS,11R,12S,12aS,14aR,14bR)-8a-(hydroxymethyl)-4,4,6a,6b,11,12,14b-heptamethyl-2,3,4a,5,6,7,8,9,10,11,12,12a,14,14a-tetradecahydro-1H-picen-3-ol	40469789	545-46-0	0.923075
NMUR2	[C@@H]1(CC[C@]2([C@@H](C1(C)C)CC[C@@]1(C)[C@]3(C)CC[C@@]4(CO)CC[C@@H](C)[C@H](C)[C@H]4C3=CC[C@H]21)C)O	(3S,4aS,6aR,6bS,8aS,11R,12S,12aS,14aR,14bR)-8a-(hydroxymethyl)-4,4,6a,6b,11,12,14b-heptamethyl-2,3,4a,5,6,7,8,9,10,11,12,12a,14,14a-tetradecahydro-1H-picen-3-ol	40469789	545-46-0	0.903147
KMT2E	c1(cc(=O)c2c(O)cc(cc2o1)O[C@H]1[C@H](O)[C@@H](O)[C@H](O)[C@H](O1)CO)c1cc(O)c(O)cc1	2-(3,4-dihydroxyphenyl)-5-hydroxy-7-[(2S,3R,4S,5S,6R)-3,4,5-trihydroxy-6-(hydroxymethyl)oxan-2-yl]oxychromen-4-one	5280637	5373-11-5	0.960177
SEMA4C	c1(cc(=O)c2c(O)cc(cc2o1)O[C@H]1[C@H](O)[C@@H](O)[C@H](O)[C@H](O1)CO)c1cc(O)c(O)cc1	2-(3,4-dihydroxyphenyl)-5-hydroxy-7-[(2S,3R,4S,5S,6R)-3,4,5-trihydroxy-6-(hydroxymethyl)oxan-2-yl]oxychromen-4-one	5280637	5373-11-5	0.962132
CASP10	c1(cc(=O)c2c(O)cc(cc2o1)O[C@H]1[C@H](O)[C@@H](O)[C@H](O)[C@H](O1)CO)c1cc(O)c(O)cc1	2-(3,4-dihydroxyphenyl)-5-hydroxy-7-[(2S,3R,4S,5S,6R)-3,4,5-trihydroxy-6-(hydroxymethyl)oxan-2-yl]oxychromen-4-one	5280637	5373-11-5	0.905443
PCSK6	c1(cc(=O)c2c(O)cc(cc2o1)O[C@H]1[C@H](O)[C@@H](O)[C@H](O)[C@H](O1)CO)c1cc(O)c(O)cc1	2-(3,4-dihydroxyphenyl)-5-hydroxy-7-[(2S,3R,4S,5S,6R)-3,4,5-trihydroxy-6-(hydroxymethyl)oxan-2-yl]oxychromen-4-one	5280637	5373-11-5	0.938961
ATP8B2	c1(cc(=O)c2c(O)cc(cc2o1)O[C@H]1[C@H](O)[C@@H](O)[C@H](O)[C@H](O1)CO)c1cc(O)c(O)cc1	2-(3,4-dihydroxyphenyl)-5-hydroxy-7-[(2S,3R,4S,5S,6R)-3,4,5-trihydroxy-6-(hydroxymethyl)oxan-2-yl]oxychromen-4-one	5280637	5373-11-5	0.963889
NRP2	c1(cc(ccc1O)[C@H]1[C@H](c2c(O1)c(ccc2/C=C/C(=O)O[C@@H](Cc1ccc(c(c1)O)O)C(=O)OC)O)C(=O)O[C@@H](Cc1ccc(c(c1)O)O)C(=O)OC)O	dimetbyl lithosper-mate b			0.941586
ANO10	c1(cc(ccc1O)[C@H]1[C@H](c2c(O1)c(ccc2/C=C/C(=O)O[C@@H](Cc1ccc(c(c1)O)O)C(=O)OC)O)C(=O)O[C@@H](Cc1ccc(c(c1)O)O)C(=O)OC)O	dimetbyl lithosper-mate b			0.928035
IFNGR2	[C@@H]1(CC[C@]2([C@@H](C1(C)C)CC[C@@]1(C)[C@]3(C)CC[C@@]4(CO)CC[C@@H](C)[C@H](C)[C@H]4C3=CC[C@H]21)C)O	(3S,4aS,6aR,6bS,8aS,11R,12S,12aS,14aR,14bR)-8a-(hydroxymethyl)-4,4,6a,6b,11,12,14b-heptamethyl-2,3,4a,5,6,7,8,9,10,11,12,12a,14,14a-tetradecahydro-1H-picen-3-ol	40469789	545-46-0	0.904676
RDH14	[C@@H]1(CC[C@]2([C@@H](C1(C)C)CC[C@@]1(C)[C@]3(C)CC[C@@]4(CO)CC[C@@H](C)[C@H](C)[C@H]4C3=CC[C@H]21)C)O	(3S,4aS,6aR,6bS,8aS,11R,12S,12aS,14aR,14bR)-8a-(hydroxymethyl)-4,4,6a,6b,11,12,14b-heptamethyl-2,3,4a,5,6,7,8,9,10,11,12,12a,14,14a-tetradecahydro-1H-picen-3-ol	40469789	545-46-0	0.9081
RELN	C1CC([C@H]2[C@]3(C1)c1c([C@H](C2=O)OC3=O)cc(c(c(c1=O)C(=O)C)O)C(C)C)(C)C	(1R,9R,10R,11S,16S)-4-acetyl-5,10,16-trihydroxy-12,12-dimethyl-6-propan-2-yl-17-oxatetracyclo[7.6.2.01,11.02,8]heptadeca-2(8),4,6-trien-3-one	155288777		0.942932
FOXP2	C1CC([C@H]2[C@]3(C1)c1c([C@H](C2=O)OC3=O)cc(c(c(c1=O)C(=O)C)O)C(C)C)(C)C	(1R,9R,10R,11S,16S)-4-acetyl-5,10,16-trihydroxy-12,12-dimethyl-6-propan-2-yl-17-oxatetracyclo[7.6.2.01,11.02,8]heptadeca-2(8),4,6-trien-3-one	155288777		0.916143
TICAM1	C1CC([C@H]2[C@]3(C1)c1c([C@H](C2=O)OC3=O)cc(c(c(c1=O)C(=O)C)O)C(C)C)(C)C	(1R,9R,10R,11S,16S)-4-acetyl-5,10,16-trihydroxy-12,12-dimethyl-6-propan-2-yl-17-oxatetracyclo[7.6.2.01,11.02,8]heptadeca-2(8),4,6-trien-3-one	155288777		0.916142
PCDHA10	C1CC([C@H]2[C@]3(C1)c1c([C@H](C2=O)OC3=O)cc(c(c(c1=O)C(=O)C)O)C(C)C)(C)C	(1R,9R,10R,11S,16S)-4-acetyl-5,10,16-trihydroxy-12,12-dimethyl-6-propan-2-yl-17-oxatetracyclo[7.6.2.01,11.02,8]heptadeca-2(8),4,6-trien-3-one	155288777		0.93699
ANGPTL2	C1CC([C@H]2[C@]3(C1)c1c([C@H](C2=O)OC3=O)cc(c(c(c1=O)C(=O)C)O)C(C)C)(C)C	(1R,9R,10R,11S,16S)-4-acetyl-5,10,16-trihydroxy-12,12-dimethyl-6-propan-2-yl-17-oxatetracyclo[7.6.2.01,11.02,8]heptadeca-2(8),4,6-trien-3-one	155288777		0.914301
HNMT	c1(cc(=O)c2c(O)cc(cc2o1)O[C@H]1[C@H](O)[C@@H](O)[C@H](O)[C@H](O1)CO)c1cc(O)c(O)cc1	2-(3,4-dihydroxyphenyl)-5-hydroxy-7-[(2S,3R,4S,5S,6R)-3,4,5-trihydroxy-6-(hydroxymethyl)oxan-2-yl]oxychromen-4-one	5280637	5373-11-5	0.91648
GUCY1A1	[C@@H]1([C@@H]([C@H]([C@@H](O[C@@H]1CO)O[C@@H]1CC2=CC[C@@H]3[C@@H]([C@]2(CC1)C)CC[C@]1([C@H]3CC[C@@H]1[C@H](C)CC[C@@H](C(C)C)CC)C)O)O)O	(2R,3R,4S,5S,6R)-2-[[(3S,8S,9S,10R,13R,14S,17R)-17-[(2R,5S)-5-ethyl-6-methylheptan-2-yl]-10,13-dimethyl-2,3,4,7,8,9,11,12,14,15,16,17-dodecahydro-1H-cyclopenta[a]phenanthren-3-yl]oxy]-6-(hydroxymethyl)oxane-3,4,5-triol	12309067	474-58-8	0.912309
TIAM2	C1CC([C@H]2[C@]3(C1)c1c([C@H](C2=O)OC3=O)cc(c(c(c1=O)C(=O)C)O)C(C)C)(C)C	(1R,9R,10R,11S,16S)-4-acetyl-5,10,16-trihydroxy-12,12-dimethyl-6-propan-2-yl-17-oxatetracyclo[7.6.2.01,11.02,8]heptadeca-2(8),4,6-trien-3-one	155288777		0.976221
CR2	c1(cc(=O)c2c(O)cc(cc2o1)O[C@H]1[C@H](O)[C@@H](O)[C@H](O)[C@H](O1)CO)c1cc(O)c(O)cc1	2-(3,4-dihydroxyphenyl)-5-hydroxy-7-[(2S,3R,4S,5S,6R)-3,4,5-trihydroxy-6-(hydroxymethyl)oxan-2-yl]oxychromen-4-one	5280637	5373-11-5	0.937396
CPSF1	c1(cc(=O)c2c(O)cc(cc2o1)O[C@H]1[C@H](O)[C@@H](O)[C@H](O)[C@H](O1)CO)c1cc(O)c(O)cc1	2-(3,4-dihydroxyphenyl)-5-hydroxy-7-[(2S,3R,4S,5S,6R)-3,4,5-trihydroxy-6-(hydroxymethyl)oxan-2-yl]oxychromen-4-one	5280637	5373-11-5	0.938255
ESR2	C1CC([C@@H]2C(=C1)[C@@H]1[C@]3(CC2)[C@](C(=O)O1)(C(=O)C(=C3)C(C)C)O)(C)C	Przewalskin B	16102114		0.977571
GABBR2	c1(cc(ccc1O)[C@H]1[C@H](c2c(O1)c(ccc2/C=C/C(=O)O[C@@H](Cc1ccc(c(c1)O)O)C(=O)OC)O)C(=O)O[C@@H](Cc1ccc(c(c1)O)O)C(=O)OC)O	dimetbyl lithosper-mate b			0.922738
ZNF222	c1(cc(ccc1O)[C@H]1[C@H](c2c(O1)c(ccc2/C=C/C(=O)O[C@@H](Cc1ccc(c(c1)O)O)C(=O)OC)O)C(=O)O[C@@H](Cc1ccc(c(c1)O)O)C(=O)OC)O	dimetbyl lithosper-mate b			0.910713
ATXN7L2	c1(cc(ccc1O)[C@H]1[C@H](c2c(O1)c(ccc2/C=C/C(=O)O[C@@H](Cc1ccc(c(c1)O)O)C(=O)OC)O)C(=O)O[C@@H](Cc1ccc(c(c1)O)O)C(=O)OC)O	dimetbyl lithosper-mate b			0.949043
NLRP3	c1(cc(=O)c2c(O)cc(cc2o1)O[C@H]1[C@H](O)[C@@H](O)[C@H](O)[C@H](O1)CO)c1cc(O)c(O)cc1	2-(3,4-dihydroxyphenyl)-5-hydroxy-7-[(2S,3R,4S,5S,6R)-3,4,5-trihydroxy-6-(hydroxymethyl)oxan-2-yl]oxychromen-4-one	5280637	5373-11-5	0.946231
SLC12A2	[C@@H]1([C@@H]([C@H]([C@@H](O[C@@H]1CO)O[C@@H]1CC2=CC[C@@H]3[C@@H]([C@]2(CC1)C)CC[C@]1([C@H]3CC[C@@H]1[C@H](C)CC[C@@H](C(C)C)CC)C)O)O)O	(2R,3R,4S,5S,6R)-2-[[(3S,8S,9S,10R,13R,14S,17R)-17-[(2R,5S)-5-ethyl-6-methylheptan-2-yl]-10,13-dimethyl-2,3,4,7,8,9,11,12,14,15,16,17-dodecahydro-1H-cyclopenta[a]phenanthren-3-yl]oxy]-6-(hydroxymethyl)oxane-3,4,5-triol	12309067	474-58-8	0.941656
DGKI	c1(cc(=O)c2c(O)cc(cc2o1)O[C@H]1[C@H](O)[C@@H](O)[C@H](O)[C@H](O1)CO)c1cc(O)c(O)cc1	2-(3,4-dihydroxyphenyl)-5-hydroxy-7-[(2S,3R,4S,5S,6R)-3,4,5-trihydroxy-6-(hydroxymethyl)oxan-2-yl]oxychromen-4-one	5280637	5373-11-5	0.962054
TTN	c1(cc(ccc1O)[C@H]1[C@H](c2c(O1)c(ccc2/C=C/C(=O)O[C@@H](Cc1ccc(c(c1)O)O)C(=O)OC)O)C(=O)O[C@@H](Cc1ccc(c(c1)O)O)C(=O)O)O	9-methyl lithospermate b	102004853		0.940778
YARS1	c1(cc(ccc1O)[C@H]1[C@H](c2c(O1)c(ccc2/C=C/C(=O)O[C@@H](Cc1ccc(c(c1)O)O)C(=O)OC)O)C(=O)O[C@@H](Cc1ccc(c(c1)O)O)C(=O)O)O	9-methyl lithospermate b	102004853		0.934412
PI4KAP2	c1(cc(ccc1O)[C@H]1[C@H](c2c(O1)c(ccc2/C=C/C(=O)O[C@@H](Cc1ccc(c(c1)O)O)C(=O)OC)O)C(=O)O[C@@H](Cc1ccc(c(c1)O)O)C(=O)O)O	9-methyl lithospermate b	102004853		0.930238
AK3	c1(cc(=O)c2c(O)cc(cc2o1)O[C@H]1[C@H](O)[C@@H](O)[C@H](O)[C@H](O1)CO)c1cc(O)c(O)cc1	2-(3,4-dihydroxyphenyl)-5-hydroxy-7-[(2S,3R,4S,5S,6R)-3,4,5-trihydroxy-6-(hydroxymethyl)oxan-2-yl]oxychromen-4-one	5280637	5373-11-5	0.931886
ZNF267	c1(cc(ccc1O)[C@H]1[C@H](c2c(O1)c(ccc2/C=C/C(=O)O[C@@H](Cc1ccc(c(c1)O)O)C(=O)OC)O)C(=O)O[C@@H](Cc1ccc(c(c1)O)O)C(=O)O)O	9-methyl lithospermate b	102004853		0.93538
DYRK1B	c1(cc(ccc1O)[C@H]1[C@H](c2c(O1)c(ccc2/C=C/C(=O)O[C@@H](Cc1ccc(c(c1)O)O)C(=O)OC)O)C(=O)O[C@@H](Cc1ccc(c(c1)O)O)C(=O)O)O	9-methyl lithospermate b	102004853		0.912658
CEACAM20	c1(cc(ccc1O)[C@H]1[C@H](c2c(O1)c(ccc2/C=C/C(=O)O[C@@H](Cc1ccc(c(c1)O)O)C(=O)OC)O)C(=O)O[C@@H](Cc1ccc(c(c1)O)O)C(=O)O)O	9-methyl lithospermate b	102004853		0.904345
MAST1	c1(cc(ccc1O)[C@H]1[C@H](c2c(O1)c(ccc2/C=C/C(=O)O[C@@H](Cc1ccc(c(c1)O)O)C(=O)OC)O)C(=O)O[C@@H](Cc1ccc(c(c1)O)O)C(=O)O)O	9-methyl lithospermate b	102004853		0.935311
CYP1B1	C1[C@@H](CC2=CC[C@@H]3[C@@H]([C@]2(C1)C)CC[C@]1([C@H]3CC[C@@H]1[C@@H](/C=C/[C@H](CC)C(C)C)C)C)O	(3S,8S,9S,10R,13R,14S,17R)-17-[(E,2R,5R)-5-ethyl-6-methylhept-3-en-2-yl]-10,13-dimethyl-2,3,4,7,8,9,11,12,14,15,16,17-dodecahydro-1H-cyclopenta[a]phenanthren-3-ol	5281330	83-48-7	0.959263
DIXDC1	c1(cc(ccc1O)[C@H]1[C@H](c2c(O1)c(ccc2/C=C/C(=O)O[C@@H](Cc1ccc(c(c1)O)O)C(=O)OC)O)C(=O)O[C@@H](Cc1ccc(c(c1)O)O)C(=O)O)O	9-methyl lithospermate b	102004853		0.921968
FAT4	c1(cc(ccc1O)[C@H]1[C@H](c2c(O1)c(ccc2/C=C/C(=O)O[C@@H](Cc1ccc(c(c1)O)O)C(=O)OC)O)C(=O)O[C@@H](Cc1ccc(c(c1)O)O)C(=O)O)O	9-methyl lithospermate b	102004853		0.91777
SLC2A2	c1(cc(ccc1O)[C@H]1[C@H](c2c(O1)c(ccc2/C=C/C(=O)O[C@@H](Cc1ccc(c(c1)O)O)C(=O)OC)O)C(=O)O[C@@H](Cc1ccc(c(c1)O)O)C(=O)O)O	9-methyl lithospermate b	102004853		0.905341
CNTN3	c1(cc(ccc1O)[C@H]1[C@H](c2c(O1)c(ccc2/C=C/C(=O)O[C@@H](Cc1ccc(c(c1)O)O)C(=O)OC)O)C(=O)O[C@@H](Cc1ccc(c(c1)O)O)C(=O)O)O	9-methyl lithospermate b	102004853		0.915955
PLXNA4	c1(cc(ccc1O)[C@H]1[C@H](c2c(O1)c(ccc2/C=C/C(=O)O[C@@H](Cc1ccc(c(c1)O)O)C(=O)OC)O)C(=O)O[C@@H](Cc1ccc(c(c1)O)O)C(=O)O)O	9-methyl lithospermate b	102004853		0.94268
BRD7	c1(cc(ccc1O)[C@H]1[C@H](c2c(O1)c(ccc2/C=C/C(=O)O[C@@H](Cc1ccc(c(c1)O)O)C(=O)OC)O)C(=O)O[C@@H](Cc1ccc(c(c1)O)O)C(=O)OC)O	dimetbyl lithosper-mate b			0.946096
UNC13B	c1(cc(ccc1O)[C@H]1[C@H](c2c(O1)c(ccc2/C=C/C(=O)O[C@@H](Cc1ccc(c(c1)O)O)C(=O)OC)O)C(=O)O[C@@H](Cc1ccc(c(c1)O)O)C(=O)OC)O	dimetbyl lithosper-mate b			0.924663
PRPF4B	c1(cc(=O)c2c(O)cc(cc2o1)O[C@H]1[C@H](O)[C@@H](O)[C@H](O)[C@H](O1)CO)c1cc(O)c(O)cc1	2-(3,4-dihydroxyphenyl)-5-hydroxy-7-[(2S,3R,4S,5S,6R)-3,4,5-trihydroxy-6-(hydroxymethyl)oxan-2-yl]oxychromen-4-one	5280637	5373-11-5	0.94093
DLG4	c1(cc(=O)c2c(O)cc(cc2o1)O[C@H]1[C@H](O)[C@@H](O)[C@H](O)[C@H](O1)CO)c1cc(O)c(O)cc1	2-(3,4-dihydroxyphenyl)-5-hydroxy-7-[(2S,3R,4S,5S,6R)-3,4,5-trihydroxy-6-(hydroxymethyl)oxan-2-yl]oxychromen-4-one	5280637	5373-11-5	0.938142
ADGRG1	c1(cc(=O)c2c(O)cc(cc2o1)O[C@H]1[C@H](O)[C@@H](O)[C@H](O)[C@H](O1)CO)c1cc(O)c(O)cc1	2-(3,4-dihydroxyphenyl)-5-hydroxy-7-[(2S,3R,4S,5S,6R)-3,4,5-trihydroxy-6-(hydroxymethyl)oxan-2-yl]oxychromen-4-one	5280637	5373-11-5	0.920903
PIAS4	c1(cc(=O)c2c(O)cc(cc2o1)O[C@H]1[C@H](O)[C@@H](O)[C@H](O)[C@H](O1)CO)c1cc(O)c(O)cc1	2-(3,4-dihydroxyphenyl)-5-hydroxy-7-[(2S,3R,4S,5S,6R)-3,4,5-trihydroxy-6-(hydroxymethyl)oxan-2-yl]oxychromen-4-one	5280637	5373-11-5	0.905731
PTPRH	c1(cc(=O)c2c(O)cc(cc2o1)O[C@H]1[C@H](O)[C@@H](O)[C@H](O)[C@H](O1)CO)c1cc(O)c(O)cc1	2-(3,4-dihydroxyphenyl)-5-hydroxy-7-[(2S,3R,4S,5S,6R)-3,4,5-trihydroxy-6-(hydroxymethyl)oxan-2-yl]oxychromen-4-one	5280637	5373-11-5	0.913281
ARMH1	c1(cc(=O)c2c(O)cc(cc2o1)O[C@H]1[C@H](O)[C@@H](O)[C@H](O)[C@H](O1)CO)c1cc(O)c(O)cc1	2-(3,4-dihydroxyphenyl)-5-hydroxy-7-[(2S,3R,4S,5S,6R)-3,4,5-trihydroxy-6-(hydroxymethyl)oxan-2-yl]oxychromen-4-one	5280637	5373-11-5	0.933598
DCLK2	c1(cc(=O)c2c(O)cc(cc2o1)O[C@H]1[C@H](O)[C@@H](O)[C@H](O)[C@H](O1)CO)c1cc(O)c(O)cc1	2-(3,4-dihydroxyphenyl)-5-hydroxy-7-[(2S,3R,4S,5S,6R)-3,4,5-trihydroxy-6-(hydroxymethyl)oxan-2-yl]oxychromen-4-one	5280637	5373-11-5	0.942373
CYP2A13	c1(cc(ccc1O)[C@H]1[C@H](c2c(O1)c(ccc2/C=C/C(=O)O[C@@H](Cc1ccc(c(c1)O)O)C(=O)OC)O)C(=O)O[C@@H](Cc1ccc(c(c1)O)O)C(=O)OC)O	dimetbyl lithosper-mate b			0.910178
HNRNPM	c1(cc(ccc1O)[C@H]1[C@H](c2c(O1)c(ccc2/C=C/C(=O)O[C@@H](Cc1ccc(c(c1)O)O)C(=O)OC)O)C(=O)O[C@@H](Cc1ccc(c(c1)O)O)C(=O)OC)O	dimetbyl lithosper-mate b			0.929252
CP	C1CC(=C)c2c(C1)c1c(cc2)c2c(C(=O)C1=O)c(co2)C	1-methyl-6-methylidene-8,9-dihydro-7H-naphtho[1,2-g][1]benzofuran-10,11-dione	105118		0.940694
PRMT7	C1CC(=C)c2c(C1)c1c(cc2)c2c(C(=O)C1=O)c(co2)C	1-methyl-6-methylidene-8,9-dihydro-7H-naphtho[1,2-g][1]benzofuran-10,11-dione	105118		0.927382
CDKL3	c1(cc(=O)c2c(O)cc(cc2o1)O[C@H]1[C@H](O)[C@@H](O)[C@H](O)[C@H](O1)CO)c1cc(O)c(O)cc1	2-(3,4-dihydroxyphenyl)-5-hydroxy-7-[(2S,3R,4S,5S,6R)-3,4,5-trihydroxy-6-(hydroxymethyl)oxan-2-yl]oxychromen-4-one	5280637	5373-11-5	0.934427
TTI1	c1(cc(=O)c2c(O)cc(cc2o1)O[C@H]1[C@H](O)[C@@H](O)[C@H](O)[C@H](O1)CO)c1cc(O)c(O)cc1	2-(3,4-dihydroxyphenyl)-5-hydroxy-7-[(2S,3R,4S,5S,6R)-3,4,5-trihydroxy-6-(hydroxymethyl)oxan-2-yl]oxychromen-4-one	5280637	5373-11-5	0.950105
ZFYVE26	C1CC([C@H]2[C@]3(C1)c1c([C@H](C2=O)OC3=O)cc(c(c(c1=O)C(=O)C)O)C(C)C)(C)C	(1R,9R,10R,11S,16S)-4-acetyl-5,10,16-trihydroxy-12,12-dimethyl-6-propan-2-yl-17-oxatetracyclo[7.6.2.01,11.02,8]heptadeca-2(8),4,6-trien-3-one	155288777		0.93928
CAMK1G	c1(cc(=O)c2c(O)cc(cc2o1)O[C@H]1[C@H](O)[C@@H](O)[C@H](O)[C@H](O1)CO)c1cc(O)c(O)cc1	2-(3,4-dihydroxyphenyl)-5-hydroxy-7-[(2S,3R,4S,5S,6R)-3,4,5-trihydroxy-6-(hydroxymethyl)oxan-2-yl]oxychromen-4-one	5280637	5373-11-5	0.926283
N4BP2	c1(cc(=O)c2c(O)cc(cc2o1)O[C@H]1[C@H](O)[C@@H](O)[C@H](O)[C@H](O1)CO)c1cc(O)c(O)cc1	2-(3,4-dihydroxyphenyl)-5-hydroxy-7-[(2S,3R,4S,5S,6R)-3,4,5-trihydroxy-6-(hydroxymethyl)oxan-2-yl]oxychromen-4-one	5280637	5373-11-5	0.948165
GLIS3	c1(cc(=O)c2c(O)cc(cc2o1)O[C@H]1[C@H](O)[C@@H](O)[C@H](O)[C@H](O1)CO)c1cc(O)c(O)cc1	2-(3,4-dihydroxyphenyl)-5-hydroxy-7-[(2S,3R,4S,5S,6R)-3,4,5-trihydroxy-6-(hydroxymethyl)oxan-2-yl]oxychromen-4-one	5280637	5373-11-5	0.925813
TRAK2	c1(cc(=O)c2c(O)cc(cc2o1)O[C@H]1[C@H](O)[C@@H](O)[C@H](O)[C@H](O1)CO)c1cc(O)c(O)cc1	2-(3,4-dihydroxyphenyl)-5-hydroxy-7-[(2S,3R,4S,5S,6R)-3,4,5-trihydroxy-6-(hydroxymethyl)oxan-2-yl]oxychromen-4-one	5280637	5373-11-5	0.960111
CDC45	c1(cc(=O)c2c(O)cc(cc2o1)O[C@H]1[C@H](O)[C@@H](O)[C@H](O)[C@H](O1)CO)c1cc(O)c(O)cc1	2-(3,4-dihydroxyphenyl)-5-hydroxy-7-[(2S,3R,4S,5S,6R)-3,4,5-trihydroxy-6-(hydroxymethyl)oxan-2-yl]oxychromen-4-one	5280637	5373-11-5	0.951751
GABRE	c1(cc(=O)c2c(O)cc(cc2o1)O[C@H]1[C@H](O)[C@@H](O)[C@H](O)[C@H](O1)CO)c1cc(O)c(O)cc1	2-(3,4-dihydroxyphenyl)-5-hydroxy-7-[(2S,3R,4S,5S,6R)-3,4,5-trihydroxy-6-(hydroxymethyl)oxan-2-yl]oxychromen-4-one	5280637	5373-11-5	0.912247
MORF4L1	c1(cc(=O)c2c(O)cc(cc2o1)O[C@H]1[C@H](O)[C@@H](O)[C@H](O)[C@H](O1)CO)c1cc(O)c(O)cc1	2-(3,4-dihydroxyphenyl)-5-hydroxy-7-[(2S,3R,4S,5S,6R)-3,4,5-trihydroxy-6-(hydroxymethyl)oxan-2-yl]oxychromen-4-one	5280637	5373-11-5	0.918105
CARS1	c1(cc(ccc1O)[C@H]1[C@H](c2c(O1)c(ccc2/C=C/C(=O)O[C@@H](Cc1ccc(c(c1)O)O)C(=O)OC)O)C(=O)O[C@@H](Cc1ccc(c(c1)O)O)C(=O)OC)O	dimetbyl lithosper-mate b			0.941682
CIITA	c1(cc(=O)c2c(O)cc(cc2o1)O[C@H]1[C@H](O)[C@@H](O)[C@H](O)[C@H](O1)CO)c1cc(O)c(O)cc1	2-(3,4-dihydroxyphenyl)-5-hydroxy-7-[(2S,3R,4S,5S,6R)-3,4,5-trihydroxy-6-(hydroxymethyl)oxan-2-yl]oxychromen-4-one	5280637	5373-11-5	0.93418
PDE5A	c1(cc(=O)c2c(O)cc(cc2o1)O[C@H]1[C@H](O)[C@@H](O)[C@H](O)[C@H](O1)CO)c1cc(O)c(O)cc1	2-(3,4-dihydroxyphenyl)-5-hydroxy-7-[(2S,3R,4S,5S,6R)-3,4,5-trihydroxy-6-(hydroxymethyl)oxan-2-yl]oxychromen-4-one	5280637	5373-11-5	0.930919
TARS1	c1(cc(=O)c2c(O)cc(cc2o1)O[C@H]1[C@H](O)[C@@H](O)[C@H](O)[C@H](O1)CO)c1cc(O)c(O)cc1	2-(3,4-dihydroxyphenyl)-5-hydroxy-7-[(2S,3R,4S,5S,6R)-3,4,5-trihydroxy-6-(hydroxymethyl)oxan-2-yl]oxychromen-4-one	5280637	5373-11-5	0.928628
ULK2	c1(cc(=O)c2c(O)cc(cc2o1)O[C@H]1[C@H](O)[C@@H](O)[C@H](O)[C@H](O1)CO)c1cc(O)c(O)cc1	2-(3,4-dihydroxyphenyl)-5-hydroxy-7-[(2S,3R,4S,5S,6R)-3,4,5-trihydroxy-6-(hydroxymethyl)oxan-2-yl]oxychromen-4-one	5280637	5373-11-5	0.939447
MBNL2	[C@@H]1(CC[C@]2([C@@H](C1(C)C)CC[C@@]1(C)[C@]3(C)CC[C@@]4(CO)CC[C@@H](C)[C@H](C)[C@H]4C3=CC[C@H]21)C)O	(3S,4aS,6aR,6bS,8aS,11R,12S,12aS,14aR,14bR)-8a-(hydroxymethyl)-4,4,6a,6b,11,12,14b-heptamethyl-2,3,4a,5,6,7,8,9,10,11,12,12a,14,14a-tetradecahydro-1H-picen-3-ol	40469789	545-46-0	0.909317
SOX6	C1[C@@H](C(=C)c2c(C1)c1c(cc2)c2c(C(=O)C1=O)c(co2)C)O	(7S)-7-hydroxy-1-methyl-6-methylidene-8,9-dihydro-7H-naphtho[1,2-g][1]benzofuran-10,11-dione	5318290		0.908551
HSPA9	C1[C@@H](C(=C)c2c(C1)c1c(cc2)c2c(C(=O)C1=O)c(co2)C)O	(7S)-7-hydroxy-1-methyl-6-methylidene-8,9-dihydro-7H-naphtho[1,2-g][1]benzofuran-10,11-dione	5318290		0.940222
ZNF451	C1[C@@H](C(=C)c2c(C1)c1c(cc2)c2c(C(=O)C1=O)c(co2)C)O	(7S)-7-hydroxy-1-methyl-6-methylidene-8,9-dihydro-7H-naphtho[1,2-g][1]benzofuran-10,11-dione	5318290		0.909179
MFSD2A	c1(cc(ccc1O)[C@H]1[C@H](c2c(O1)c(ccc2/C=C/C(=O)O[C@@H](Cc1ccc(c(c1)O)O)C(=O)OC)O)C(=O)O[C@@H](Cc1ccc(c(c1)O)O)C(=O)OC)O	dimetbyl lithosper-mate b			0.917634
DUSP1	c1(cc(ccc1O)[C@H]1[C@H](c2c(O1)c(ccc2/C=C/C(=O)O[C@@H](Cc1ccc(c(c1)O)O)C(=O)OC)O)C(=O)O[C@@H](Cc1ccc(c(c1)O)O)C(=O)OC)O	dimetbyl lithosper-mate b			0.900297
PRCC	c1(cc(ccc1O)[C@H]1[C@H](c2c(O1)c(ccc2/C=C/C(=O)O[C@@H](Cc1ccc(c(c1)O)O)C(=O)OC)O)C(=O)O[C@@H](Cc1ccc(c(c1)O)O)C(=O)OC)O	dimetbyl lithosper-mate b			0.932418
MKRN2	c1(cc(ccc1O)[C@H]1[C@H](c2c(O1)c(ccc2/C=C/C(=O)O[C@@H](Cc1ccc(c(c1)O)O)C(=O)OC)O)C(=O)O[C@@H](Cc1ccc(c(c1)O)O)C(=O)OC)O	dimetbyl lithosper-mate b			0.901473
MAGED1	c1(cc(ccc1O)[C@H]1[C@H](c2c(O1)c(ccc2/C=C/C(=O)O[C@@H](Cc1ccc(c(c1)O)O)C(=O)OC)O)C(=O)O[C@@H](Cc1ccc(c(c1)O)O)C(=O)OC)O	dimetbyl lithosper-mate b			0.917124
CASS4	c1(cc(ccc1O)[C@H]1[C@H](c2c(O1)c(ccc2/C=C/C(=O)O[C@@H](Cc1ccc(c(c1)O)O)C(=O)OC)O)C(=O)O[C@@H](Cc1ccc(c(c1)O)O)C(=O)OC)O	dimetbyl lithosper-mate b			0.924936
SETMAR	c1(cc(ccc1O)[C@H]1[C@H](c2c(O1)c(ccc2/C=C/C(=O)O[C@@H](Cc1ccc(c(c1)O)O)C(=O)OC)O)C(=O)O[C@@H](Cc1ccc(c(c1)O)O)C(=O)OC)O	dimetbyl lithosper-mate b			0.930518
GBP4	c1(cc(ccc1O)[C@H]1[C@H](c2c(O1)c(ccc2/C=C/C(=O)O[C@@H](Cc1ccc(c(c1)O)O)C(=O)OC)O)C(=O)O[C@@H](Cc1ccc(c(c1)O)O)C(=O)OC)O	dimetbyl lithosper-mate b			0.901591
FH	c1(cc(ccc1O)[C@H]1[C@H](c2c(O1)c(ccc2/C=C/C(=O)O[C@@H](Cc1ccc(c(c1)O)O)C(=O)OC)O)C(=O)O[C@@H](Cc1ccc(c(c1)O)O)C(=O)OC)O	dimetbyl lithosper-mate b			0.902495
AK5	c1(cc(ccc1O)[C@H]1[C@H](c2c(O1)c(ccc2/C=C/C(=O)O[C@@H](Cc1ccc(c(c1)O)O)C(=O)OC)O)C(=O)O[C@@H](Cc1ccc(c(c1)O)O)C(=O)OC)O	dimetbyl lithosper-mate b			0.94776
SATB2	c1(cc(ccc1O)[C@H]1[C@H](c2c(O1)c(ccc2/C=C/C(=O)O[C@@H](Cc1ccc(c(c1)O)O)C(=O)OC)O)C(=O)O[C@@H](Cc1ccc(c(c1)O)O)C(=O)OC)O	dimetbyl lithosper-mate b			0.920011
SLFN12L	c1(cc(ccc1O)[C@H]1[C@H](c2c(O1)c(ccc2/C=C/C(=O)O[C@@H](Cc1ccc(c(c1)O)O)C(=O)OC)O)C(=O)O[C@@H](Cc1ccc(c(c1)O)O)C(=O)OC)O	dimetbyl lithosper-mate b			0.92247
IL23R	c1(cc(ccc1O)[C@H]1[C@H](c2c(O1)c(ccc2/C=C/C(=O)O[C@@H](Cc1ccc(c(c1)O)O)C(=O)OC)O)C(=O)O[C@@H](Cc1ccc(c(c1)O)O)C(=O)OC)O	dimetbyl lithosper-mate b			0.905654
STK26	c1(cc(ccc1O)[C@H]1[C@H](c2c(O1)c(ccc2/C=C/C(=O)O[C@@H](Cc1ccc(c(c1)O)O)C(=O)OC)O)C(=O)O[C@@H](Cc1ccc(c(c1)O)O)C(=O)OC)O	dimetbyl lithosper-mate b			0.912327
SLK	[C@@H]1(CC[C@]2([C@@H](C1(C)C)CC[C@@]1(C)[C@]3(C)CC[C@@]4(CO)CC[C@@H](C)[C@H](C)[C@H]4C3=CC[C@H]21)C)O	(3S,4aS,6aR,6bS,8aS,11R,12S,12aS,14aR,14bR)-8a-(hydroxymethyl)-4,4,6a,6b,11,12,14b-heptamethyl-2,3,4a,5,6,7,8,9,10,11,12,12a,14,14a-tetradecahydro-1H-picen-3-ol	40469789	545-46-0	0.916318
TAAR8	[C@@H]1(CC[C@]2([C@@H](C1(C)C)CC[C@@]1(C)[C@]3(C)CC[C@@]4(CO)CC[C@@H](C)[C@H](C)[C@H]4C3=CC[C@H]21)C)O	(3S,4aS,6aR,6bS,8aS,11R,12S,12aS,14aR,14bR)-8a-(hydroxymethyl)-4,4,6a,6b,11,12,14b-heptamethyl-2,3,4a,5,6,7,8,9,10,11,12,12a,14,14a-tetradecahydro-1H-picen-3-ol	40469789	545-46-0	0.940666
UNC13B	c1(cc(=O)c2c(O)cc(cc2o1)O[C@H]1[C@H](O)[C@@H](O)[C@H](O)[C@H](O1)CO)c1cc(O)c(O)cc1	2-(3,4-dihydroxyphenyl)-5-hydroxy-7-[(2S,3R,4S,5S,6R)-3,4,5-trihydroxy-6-(hydroxymethyl)oxan-2-yl]oxychromen-4-one	5280637	5373-11-5	0.911027
NFATC3	c1(cc(=O)c2c(O)cc(cc2o1)O[C@H]1[C@H](O)[C@@H](O)[C@H](O)[C@H](O1)CO)c1cc(O)c(O)cc1	2-(3,4-dihydroxyphenyl)-5-hydroxy-7-[(2S,3R,4S,5S,6R)-3,4,5-trihydroxy-6-(hydroxymethyl)oxan-2-yl]oxychromen-4-one	5280637	5373-11-5	0.930907
YES1	c1(cc(=O)c2c(O)cc(cc2o1)O[C@H]1[C@H](O)[C@@H](O)[C@H](O)[C@H](O1)CO)c1cc(O)c(O)cc1	2-(3,4-dihydroxyphenyl)-5-hydroxy-7-[(2S,3R,4S,5S,6R)-3,4,5-trihydroxy-6-(hydroxymethyl)oxan-2-yl]oxychromen-4-one	5280637	5373-11-5	0.941399
FZD7	c1(cc(=O)c2c(O)cc(cc2o1)O[C@H]1[C@H](O)[C@@H](O)[C@H](O)[C@H](O1)CO)c1cc(O)c(O)cc1	2-(3,4-dihydroxyphenyl)-5-hydroxy-7-[(2S,3R,4S,5S,6R)-3,4,5-trihydroxy-6-(hydroxymethyl)oxan-2-yl]oxychromen-4-one	5280637	5373-11-5	0.945984
CYP24A1	c1(cc(ccc1O)[C@H]1[C@H](c2c(O1)c(ccc2/C=C/C(=O)O[C@@H](Cc1ccc(c(c1)O)O)C(=O)OC)O)C(=O)O[C@@H](Cc1ccc(c(c1)O)O)C(=O)OC)O	dimetbyl lithosper-mate b			0.908363
ST18	C1[C@@H](C(=C)c2c(C1)c1c(cc2)c2c(C(=O)C1=O)c(co2)C)O	(7S)-7-hydroxy-1-methyl-6-methylidene-8,9-dihydro-7H-naphtho[1,2-g][1]benzofuran-10,11-dione	5318290		0.91697
TMPO	c1(cc(ccc1O)[C@H]1[C@H](c2c(O1)c(ccc2/C=C/C(=O)O[C@@H](Cc1ccc(c(c1)O)O)C(=O)OC)O)C(=O)O[C@@H](Cc1ccc(c(c1)O)O)C(=O)OC)O	dimetbyl lithosper-mate b			0.954116
BRDT	c1(cc(ccc1O)[C@H]1[C@H](c2c(O1)c(ccc2/C=C/C(=O)O[C@@H](Cc1ccc(c(c1)O)O)C(=O)OC)O)C(=O)O[C@@H](Cc1ccc(c(c1)O)O)C(=O)OC)O	dimetbyl lithosper-mate b			0.918185
FHAD1	C1[C@@H](C(=C)c2c(C1)c1c(cc2)c2c(C(=O)C1=O)c(co2)C)O	(7S)-7-hydroxy-1-methyl-6-methylidene-8,9-dihydro-7H-naphtho[1,2-g][1]benzofuran-10,11-dione	5318290		0.910772
ATP1A4	C1[C@@H](C(=C)c2c(C1)c1c(cc2)c2c(C(=O)C1=O)c(co2)C)O	(7S)-7-hydroxy-1-methyl-6-methylidene-8,9-dihydro-7H-naphtho[1,2-g][1]benzofuran-10,11-dione	5318290		0.913007
VAV3	C1[C@@H](C(=C)c2c(C1)c1c(cc2)c2c(C(=O)C1=O)c(co2)C)O	(7S)-7-hydroxy-1-methyl-6-methylidene-8,9-dihydro-7H-naphtho[1,2-g][1]benzofuran-10,11-dione	5318290		0.930243
TF	C1[C@@H](C(=C)c2c(C1)c1c(cc2)c2c(C(=O)C1=O)c(co2)C)O	(7S)-7-hydroxy-1-methyl-6-methylidene-8,9-dihydro-7H-naphtho[1,2-g][1]benzofuran-10,11-dione	5318290		0.920689
LRRC8A	[C@@H]1([C@@H]([C@H]([C@@H](O[C@@H]1CO)O[C@@H]1CC2=CC[C@@H]3[C@@H]([C@]2(CC1)C)CC[C@]1([C@H]3CC[C@@H]1[C@H](C)CC[C@@H](C(C)C)CC)C)O)O)O	(2R,3R,4S,5S,6R)-2-[[(3S,8S,9S,10R,13R,14S,17R)-17-[(2R,5S)-5-ethyl-6-methylheptan-2-yl]-10,13-dimethyl-2,3,4,7,8,9,11,12,14,15,16,17-dodecahydro-1H-cyclopenta[a]phenanthren-3-yl]oxy]-6-(hydroxymethyl)oxane-3,4,5-triol	12309067	474-58-8	0.901061
LCK	c1(cc(=O)c2c(O)cc(cc2o1)O[C@H]1[C@H](O)[C@@H](O)[C@H](O)[C@H](O1)CO)c1cc(O)c(O)cc1	2-(3,4-dihydroxyphenyl)-5-hydroxy-7-[(2S,3R,4S,5S,6R)-3,4,5-trihydroxy-6-(hydroxymethyl)oxan-2-yl]oxychromen-4-one	5280637	5373-11-5	0.938027
ADGRF1	[C@@H]1([C@@H]([C@H]([C@@H](O[C@@H]1CO)O[C@@H]1CC2=CC[C@@H]3[C@@H]([C@]2(CC1)C)CC[C@]1([C@H]3CC[C@@H]1[C@H](C)CC[C@@H](C(C)C)CC)C)O)O)O	(2R,3R,4S,5S,6R)-2-[[(3S,8S,9S,10R,13R,14S,17R)-17-[(2R,5S)-5-ethyl-6-methylheptan-2-yl]-10,13-dimethyl-2,3,4,7,8,9,11,12,14,15,16,17-dodecahydro-1H-cyclopenta[a]phenanthren-3-yl]oxy]-6-(hydroxymethyl)oxane-3,4,5-triol	12309067	474-58-8	0.902793
AIFM1	[C@@H]1([C@@H]([C@H]([C@@H](O[C@@H]1CO)O[C@@H]1CC2=CC[C@@H]3[C@@H]([C@]2(CC1)C)CC[C@]1([C@H]3CC[C@@H]1[C@H](C)CC[C@@H](C(C)C)CC)C)O)O)O	(2R,3R,4S,5S,6R)-2-[[(3S,8S,9S,10R,13R,14S,17R)-17-[(2R,5S)-5-ethyl-6-methylheptan-2-yl]-10,13-dimethyl-2,3,4,7,8,9,11,12,14,15,16,17-dodecahydro-1H-cyclopenta[a]phenanthren-3-yl]oxy]-6-(hydroxymethyl)oxane-3,4,5-triol	12309067	474-58-8	0.903682
PCDH15	C1CC([C@H]2[C@]3(C1)c1c([C@H](C2=O)OC3=O)cc(c(c(c1=O)C(=O)C)O)C(C)C)(C)C	(1R,9R,10R,11S,16S)-4-acetyl-5,10,16-trihydroxy-12,12-dimethyl-6-propan-2-yl-17-oxatetracyclo[7.6.2.01,11.02,8]heptadeca-2(8),4,6-trien-3-one	155288777		0.920222
CLCNKB	c1(cc(=O)c2c(O)cc(cc2o1)O[C@H]1[C@H](O)[C@@H](O)[C@H](O)[C@H](O1)CO)c1cc(O)c(O)cc1	2-(3,4-dihydroxyphenyl)-5-hydroxy-7-[(2S,3R,4S,5S,6R)-3,4,5-trihydroxy-6-(hydroxymethyl)oxan-2-yl]oxychromen-4-one	5280637	5373-11-5	0.913881
PARP4	c1(cc(=O)c2c(O)cc(cc2o1)O[C@H]1[C@H](O)[C@@H](O)[C@H](O)[C@H](O1)CO)c1cc(O)c(O)cc1	2-(3,4-dihydroxyphenyl)-5-hydroxy-7-[(2S,3R,4S,5S,6R)-3,4,5-trihydroxy-6-(hydroxymethyl)oxan-2-yl]oxychromen-4-one	5280637	5373-11-5	0.96221
CCN3	c1(cc(=O)c2c(O)cc(cc2o1)O[C@H]1[C@H](O)[C@@H](O)[C@H](O)[C@H](O1)CO)c1cc(O)c(O)cc1	2-(3,4-dihydroxyphenyl)-5-hydroxy-7-[(2S,3R,4S,5S,6R)-3,4,5-trihydroxy-6-(hydroxymethyl)oxan-2-yl]oxychromen-4-one	5280637	5373-11-5	0.901364
MKRN3	c1(cc(ccc1O)[C@H]1[C@H](c2c(O1)c(ccc2/C=C/C(=O)O[C@@H](Cc1ccc(c(c1)O)O)C(=O)OC)O)C(=O)O[C@@H](Cc1ccc(c(c1)O)O)C(=O)O)O	9-methyl lithospermate b	102004853		0.909573
EP400	c1(cc(ccc1O)[C@H]1[C@H](c2c(O1)c(ccc2/C=C/C(=O)O[C@@H](Cc1ccc(c(c1)O)O)C(=O)OC)O)C(=O)O[C@@H](Cc1ccc(c(c1)O)O)C(=O)O)O	9-methyl lithospermate b	102004853		0.920326
KDM5B	c1(cc(ccc1O)[C@H]1[C@H](c2c(O1)c(ccc2/C=C/C(=O)O[C@@H](Cc1ccc(c(c1)O)O)C(=O)OC)O)C(=O)O[C@@H](Cc1ccc(c(c1)O)O)C(=O)O)O	9-methyl lithospermate b	102004853		0.928154
PIK3R4	c1(cc(ccc1O)[C@H]1[C@H](c2c(O1)c(ccc2/C=C/C(=O)O[C@@H](Cc1ccc(c(c1)O)O)C(=O)OC)O)C(=O)O[C@@H](Cc1ccc(c(c1)O)O)C(=O)O)O	9-methyl lithospermate b	102004853		0.906683
KAT6A	c1(cc(ccc1O)[C@H]1[C@H](c2c(O1)c(ccc2/C=C/C(=O)O[C@@H](Cc1ccc(c(c1)O)O)C(=O)OC)O)C(=O)O[C@@H](Cc1ccc(c(c1)O)O)C(=O)O)O	9-methyl lithospermate b	102004853		0.900699
IGHMBP2	c1(cc(ccc1O)[C@H]1[C@H](c2c(O1)c(ccc2/C=C/C(=O)O[C@@H](Cc1ccc(c(c1)O)O)C(=O)OC)O)C(=O)O[C@@H](Cc1ccc(c(c1)O)O)C(=O)O)O	9-methyl lithospermate b	102004853		0.926931
TACC3	C1CC([C@H]2[C@]3(C1)c1c([C@H](C2=O)OC3=O)cc(c(c(c1=O)C(=O)C)O)C(C)C)(C)C	(1R,9R,10R,11S,16S)-4-acetyl-5,10,16-trihydroxy-12,12-dimethyl-6-propan-2-yl-17-oxatetracyclo[7.6.2.01,11.02,8]heptadeca-2(8),4,6-trien-3-one	155288777		0.915503
FBXO40	C1CC([C@H]2[C@]3(C1)c1c([C@H](C2=O)OC3=O)cc(c(c(c1=O)C(=O)C)O)C(C)C)(C)C	(1R,9R,10R,11S,16S)-4-acetyl-5,10,16-trihydroxy-12,12-dimethyl-6-propan-2-yl-17-oxatetracyclo[7.6.2.01,11.02,8]heptadeca-2(8),4,6-trien-3-one	155288777		0.946854
NR4A2	C1CC([C@H]2[C@]3(C1)c1c([C@H](C2=O)OC3=O)cc(c(c(c1=O)C(=O)C)O)C(C)C)(C)C	(1R,9R,10R,11S,16S)-4-acetyl-5,10,16-trihydroxy-12,12-dimethyl-6-propan-2-yl-17-oxatetracyclo[7.6.2.01,11.02,8]heptadeca-2(8),4,6-trien-3-one	155288777		0.936756
ITGAD	C1CC([C@H]2[C@]3(C1)c1c([C@H](C2=O)OC3=O)cc(c(c(c1=O)C(=O)C)O)C(C)C)(C)C	(1R,9R,10R,11S,16S)-4-acetyl-5,10,16-trihydroxy-12,12-dimethyl-6-propan-2-yl-17-oxatetracyclo[7.6.2.01,11.02,8]heptadeca-2(8),4,6-trien-3-one	155288777		0.902648
KCNN2	C1CC([C@H]2[C@]3(C1)c1c([C@H](C2=O)OC3=O)cc(c(c(c1=O)C(=O)C)O)C(C)C)(C)C	(1R,9R,10R,11S,16S)-4-acetyl-5,10,16-trihydroxy-12,12-dimethyl-6-propan-2-yl-17-oxatetracyclo[7.6.2.01,11.02,8]heptadeca-2(8),4,6-trien-3-one	155288777		0.922602
SLC47A2	C1CC([C@H]2[C@]3(C1)c1c([C@H](C2=O)OC3=O)cc(c(c(c1=O)C(=O)C)O)C(C)C)(C)C	(1R,9R,10R,11S,16S)-4-acetyl-5,10,16-trihydroxy-12,12-dimethyl-6-propan-2-yl-17-oxatetracyclo[7.6.2.01,11.02,8]heptadeca-2(8),4,6-trien-3-one	155288777		0.949387
ABCA1	C1CC([C@H]2[C@]3(C1)c1c([C@H](C2=O)OC3=O)cc(c(c(c1=O)C(=O)C)O)C(C)C)(C)C	(1R,9R,10R,11S,16S)-4-acetyl-5,10,16-trihydroxy-12,12-dimethyl-6-propan-2-yl-17-oxatetracyclo[7.6.2.01,11.02,8]heptadeca-2(8),4,6-trien-3-one	155288777		0.971913
DRP2	[C@@H]1(CC[C@]2([C@@H](C1(C)C)CC[C@@]1(C)[C@]3(C)CC[C@@]4(CO)CC[C@@H](C)[C@H](C)[C@H]4C3=CC[C@H]21)C)O	(3S,4aS,6aR,6bS,8aS,11R,12S,12aS,14aR,14bR)-8a-(hydroxymethyl)-4,4,6a,6b,11,12,14b-heptamethyl-2,3,4a,5,6,7,8,9,10,11,12,12a,14,14a-tetradecahydro-1H-picen-3-ol	40469789	545-46-0	0.934674
CNTN3	[C@@H]1(CC[C@]2([C@@H](C1(C)C)CC[C@@]1(C)[C@]3(C)CC[C@@]4(CO)CC[C@@H](C)[C@H](C)[C@H]4C3=CC[C@H]21)C)O	(3S,4aS,6aR,6bS,8aS,11R,12S,12aS,14aR,14bR)-8a-(hydroxymethyl)-4,4,6a,6b,11,12,14b-heptamethyl-2,3,4a,5,6,7,8,9,10,11,12,12a,14,14a-tetradecahydro-1H-picen-3-ol	40469789	545-46-0	0.916211
RUSC1	[C@@H]1(CC[C@]2([C@@H](C1(C)C)CC[C@@]1(C)[C@]3(C)CC[C@@]4(CO)CC[C@@H](C)[C@H](C)[C@H]4C3=CC[C@H]21)C)O	(3S,4aS,6aR,6bS,8aS,11R,12S,12aS,14aR,14bR)-8a-(hydroxymethyl)-4,4,6a,6b,11,12,14b-heptamethyl-2,3,4a,5,6,7,8,9,10,11,12,12a,14,14a-tetradecahydro-1H-picen-3-ol	40469789	545-46-0	0.916211
ZNF585A	[C@@H]1(CC[C@]2([C@@H](C1(C)C)CC[C@@]1(C)[C@]3(C)CC[C@@]4(CO)CC[C@@H](C)[C@H](C)[C@H]4C3=CC[C@H]21)C)O	(3S,4aS,6aR,6bS,8aS,11R,12S,12aS,14aR,14bR)-8a-(hydroxymethyl)-4,4,6a,6b,11,12,14b-heptamethyl-2,3,4a,5,6,7,8,9,10,11,12,12a,14,14a-tetradecahydro-1H-picen-3-ol	40469789	545-46-0	0.922457
LIPA	[C@@H]1(CC[C@]2([C@@H](C1(C)C)CC[C@@]1(C)[C@]3(C)CC[C@@]4(CO)CC[C@@H](C)[C@H](C)[C@H]4C3=CC[C@H]21)C)O	(3S,4aS,6aR,6bS,8aS,11R,12S,12aS,14aR,14bR)-8a-(hydroxymethyl)-4,4,6a,6b,11,12,14b-heptamethyl-2,3,4a,5,6,7,8,9,10,11,12,12a,14,14a-tetradecahydro-1H-picen-3-ol	40469789	545-46-0	0.915359
ITPR1	[C@@H]1(CC[C@]2([C@@H](C1(C)C)CC[C@@]1(C)[C@]3(C)CC[C@@]4(CO)CC[C@@H](C)[C@H](C)[C@H]4C3=CC[C@H]21)C)O	(3S,4aS,6aR,6bS,8aS,11R,12S,12aS,14aR,14bR)-8a-(hydroxymethyl)-4,4,6a,6b,11,12,14b-heptamethyl-2,3,4a,5,6,7,8,9,10,11,12,12a,14,14a-tetradecahydro-1H-picen-3-ol	40469789	545-46-0	0.940975
C2orf78	[C@@H]1(CC[C@]2([C@@H](C1(C)C)CC[C@@]1(C)[C@]3(C)CC[C@@]4(CO)CC[C@@H](C)[C@H](C)[C@H]4C3=CC[C@H]21)C)O	(3S,4aS,6aR,6bS,8aS,11R,12S,12aS,14aR,14bR)-8a-(hydroxymethyl)-4,4,6a,6b,11,12,14b-heptamethyl-2,3,4a,5,6,7,8,9,10,11,12,12a,14,14a-tetradecahydro-1H-picen-3-ol	40469789	545-46-0	0.929333
SAMD4B	C1CC([C@H]2[C@]3(C1)c1c([C@H](C2=O)OC3=O)cc(c(c(c1=O)C(=O)C)O)C(C)C)(C)C	(1R,9R,10R,11S,16S)-4-acetyl-5,10,16-trihydroxy-12,12-dimethyl-6-propan-2-yl-17-oxatetracyclo[7.6.2.01,11.02,8]heptadeca-2(8),4,6-trien-3-one	155288777		0.908219
PSG1	c1(cc(ccc1O)[C@H]1[C@H](c2c(O1)c(ccc2/C=C/C(=O)O[C@@H](Cc1ccc(c(c1)O)O)C(=O)OC)O)C(=O)O[C@@H](Cc1ccc(c(c1)O)O)C(=O)O)O	9-methyl lithospermate b	102004853		0.924634
NDC80	[C@@H]1(CC[C@]2([C@@H](C1(C)C)CC[C@@]1(C)[C@]3(C)CC[C@@]4(CO)CC[C@@H](C)[C@H](C)[C@H]4C3=CC[C@H]21)C)O	(3S,4aS,6aR,6bS,8aS,11R,12S,12aS,14aR,14bR)-8a-(hydroxymethyl)-4,4,6a,6b,11,12,14b-heptamethyl-2,3,4a,5,6,7,8,9,10,11,12,12a,14,14a-tetradecahydro-1H-picen-3-ol	40469789	545-46-0	0.940172
IQCN	c1(cc(=O)c2c(O)cc(cc2o1)O[C@H]1[C@H](O)[C@@H](O)[C@H](O)[C@H](O1)CO)c1cc(O)c(O)cc1	2-(3,4-dihydroxyphenyl)-5-hydroxy-7-[(2S,3R,4S,5S,6R)-3,4,5-trihydroxy-6-(hydroxymethyl)oxan-2-yl]oxychromen-4-one	5280637	5373-11-5	0.916686
EIF2AK4	c1(cc(=O)c2c(O)cc(cc2o1)O[C@H]1[C@H](O)[C@@H](O)[C@H](O)[C@H](O1)CO)c1cc(O)c(O)cc1	2-(3,4-dihydroxyphenyl)-5-hydroxy-7-[(2S,3R,4S,5S,6R)-3,4,5-trihydroxy-6-(hydroxymethyl)oxan-2-yl]oxychromen-4-one	5280637	5373-11-5	0.913204
CYP20A1	c1(cc(=O)c2c(O)cc(cc2o1)O[C@H]1[C@H](O)[C@@H](O)[C@H](O)[C@H](O1)CO)c1cc(O)c(O)cc1	2-(3,4-dihydroxyphenyl)-5-hydroxy-7-[(2S,3R,4S,5S,6R)-3,4,5-trihydroxy-6-(hydroxymethyl)oxan-2-yl]oxychromen-4-one	5280637	5373-11-5	0.916286
GLUD1	[C@@H]1(CC[C@]2([C@@H](C1(C)C)CC[C@@]1(C)[C@]3(C)CC[C@@]4(CO)CC[C@@H](C)[C@H](C)[C@H]4C3=CC[C@H]21)C)O	(3S,4aS,6aR,6bS,8aS,11R,12S,12aS,14aR,14bR)-8a-(hydroxymethyl)-4,4,6a,6b,11,12,14b-heptamethyl-2,3,4a,5,6,7,8,9,10,11,12,12a,14,14a-tetradecahydro-1H-picen-3-ol	40469789	545-46-0	0.905219
SAMD8	c1(cc(=O)c2c(O)cc(cc2o1)O[C@H]1[C@H](O)[C@@H](O)[C@H](O)[C@H](O1)CO)c1cc(O)c(O)cc1	2-(3,4-dihydroxyphenyl)-5-hydroxy-7-[(2S,3R,4S,5S,6R)-3,4,5-trihydroxy-6-(hydroxymethyl)oxan-2-yl]oxychromen-4-one	5280637	5373-11-5	0.927234
PXN	c1(cc(=O)c2c(O)cc(cc2o1)O[C@H]1[C@H](O)[C@@H](O)[C@H](O)[C@H](O1)CO)c1cc(O)c(O)cc1	2-(3,4-dihydroxyphenyl)-5-hydroxy-7-[(2S,3R,4S,5S,6R)-3,4,5-trihydroxy-6-(hydroxymethyl)oxan-2-yl]oxychromen-4-one	5280637	5373-11-5	0.923765
OR2G6	c1(cc(=O)c2c(O)cc(cc2o1)O[C@H]1[C@H](O)[C@@H](O)[C@H](O)[C@H](O1)CO)c1cc(O)c(O)cc1	2-(3,4-dihydroxyphenyl)-5-hydroxy-7-[(2S,3R,4S,5S,6R)-3,4,5-trihydroxy-6-(hydroxymethyl)oxan-2-yl]oxychromen-4-one	5280637	5373-11-5	0.915958
PDE4DIP	c1(cc(ccc1O)[C@H]1[C@H](c2c(O1)c(ccc2/C=C/C(=O)O[C@@H](Cc1ccc(c(c1)O)O)C(=O)OC)O)C(=O)O[C@@H](Cc1ccc(c(c1)O)O)C(=O)O)O	9-methyl lithospermate b	102004853		0.940934
KRT25	c1(cc(ccc1O)[C@H]1[C@H](c2c(O1)c(ccc2/C=C/C(=O)O[C@@H](Cc1ccc(c(c1)O)O)C(=O)OC)O)C(=O)O[C@@H](Cc1ccc(c(c1)O)O)C(=O)O)O	9-methyl lithospermate b	102004853		0.900557
SLC25A3	c1(cc(ccc1O)[C@H]1[C@H](c2c(O1)c(ccc2/C=C/C(=O)O[C@@H](Cc1ccc(c(c1)O)O)C(=O)OC)O)C(=O)O[C@@H](Cc1ccc(c(c1)O)O)C(=O)O)O	9-methyl lithospermate b	102004853		0.922532
SUPT16H	C1[C@@H](C(=C)c2c(C1)c1c(cc2)c2c(C(=O)C1=O)c(co2)C)O	(7S)-7-hydroxy-1-methyl-6-methylidene-8,9-dihydro-7H-naphtho[1,2-g][1]benzofuran-10,11-dione	5318290		0.970649
CPT1A	c1(cc(ccc1O)[C@H]1[C@H](c2c(O1)c(ccc2/C=C/C(=O)O[C@@H](Cc1ccc(c(c1)O)O)C(=O)OC)O)C(=O)O[C@@H](Cc1ccc(c(c1)O)O)C(=O)O)O	9-methyl lithospermate b	102004853		0.949226
DUSP16	[C@@](CCC=C(C)C)(C=C)(C)O	(3R)-3,7-dimethylocta-1,6-dien-3-ol	443158	126-90-9	0.924501
VAV3	c1(cc(ccc1O)[C@H]1[C@H](c2c(O1)c(ccc2/C=C/C(=O)O[C@@H](Cc1ccc(c(c1)O)O)C(=O)OC)O)C(=O)O[C@@H](Cc1ccc(c(c1)O)O)C(=O)O)O	9-methyl lithospermate b	102004853		0.930918
LHX3	c1(cc(ccc1O)[C@H]1[C@H](c2c(O1)c(ccc2/C=C/C(=O)O[C@@H](Cc1ccc(c(c1)O)O)C(=O)OC)O)C(=O)O[C@@H](Cc1ccc(c(c1)O)O)C(=O)O)O	9-methyl lithospermate b	102004853		0.923653
PSMD8	c1(cc(ccc1O)[C@H]1[C@H](c2c(O1)c(ccc2/C=C/C(=O)O[C@@H](Cc1ccc(c(c1)O)O)C(=O)OC)O)C(=O)O[C@@H](Cc1ccc(c(c1)O)O)C(=O)O)O	9-methyl lithospermate b	102004853		0.915598
ADAM30	c1(cc(ccc1O)[C@H]1[C@H](c2c(O1)c(ccc2/C=C/C(=O)O[C@@H](Cc1ccc(c(c1)O)O)C(=O)OC)O)C(=O)O[C@@H](Cc1ccc(c(c1)O)O)C(=O)O)O	9-methyl lithospermate b	102004853		0.934928
SMARCC2	c1(cc(ccc1O)[C@H]1[C@H](c2c(O1)c(ccc2/C=C/C(=O)O[C@@H](Cc1ccc(c(c1)O)O)C(=O)OC)O)C(=O)O[C@@H](Cc1ccc(c(c1)O)O)C(=O)O)O	9-methyl lithospermate b	102004853		0.9333
CHAF1B	c1(cc(ccc1O)[C@H]1[C@H](c2c(O1)c(ccc2/C=C/C(=O)O[C@@H](Cc1ccc(c(c1)O)O)C(=O)OC)O)C(=O)O[C@@H](Cc1ccc(c(c1)O)O)C(=O)O)O	9-methyl lithospermate b	102004853		0.936635
USP47	c1(cc(ccc1O)[C@H]1[C@H](c2c(O1)c(ccc2/C=C/C(=O)O[C@@H](Cc1ccc(c(c1)O)O)C(=O)OC)O)C(=O)O[C@@H](Cc1ccc(c(c1)O)O)C(=O)O)O	9-methyl lithospermate b	102004853		0.940606
LCT	c1(cc(ccc1O)[C@H]1[C@H](c2c(O1)c(ccc2/C=C/C(=O)O[C@@H](Cc1ccc(c(c1)O)O)C(=O)OC)O)C(=O)O[C@@H](Cc1ccc(c(c1)O)O)C(=O)O)O	9-methyl lithospermate b	102004853		0.901237
UNCX	c1(cc(ccc1O)[C@H]1[C@H](c2c(O1)c(ccc2/C=C/C(=O)O[C@@H](Cc1ccc(c(c1)O)O)C(=O)OC)O)C(=O)O[C@@H](Cc1ccc(c(c1)O)O)C(=O)O)O	9-methyl lithospermate b	102004853		0.915865
PDE4B	c1(cc(ccc1O)[C@H]1[C@H](c2c(O1)c(ccc2/C=C/C(=O)O[C@@H](Cc1ccc(c(c1)O)O)C(=O)OC)O)C(=O)O[C@@H](Cc1ccc(c(c1)O)O)C(=O)OC)O	dimetbyl lithosper-mate b			0.932927
ADGRD1	c1(cc(ccc1O)[C@H]1[C@H](c2c(O1)c(ccc2/C=C/C(=O)O[C@@H](Cc1ccc(c(c1)O)O)C(=O)OC)O)C(=O)O[C@@H](Cc1ccc(c(c1)O)O)C(=O)OC)O	dimetbyl lithosper-mate b			0.932633
PRKDC	c1(cc(=O)c2c(O)cc(cc2o1)O[C@H]1[C@H](O)[C@@H](O)[C@H](O)[C@H](O1)CO)c1cc(O)c(O)cc1	2-(3,4-dihydroxyphenyl)-5-hydroxy-7-[(2S,3R,4S,5S,6R)-3,4,5-trihydroxy-6-(hydroxymethyl)oxan-2-yl]oxychromen-4-one	5280637	5373-11-5	0.954933
HDAC2	c1(cc(=O)c2c(O)cc(cc2o1)O[C@H]1[C@H](O)[C@@H](O)[C@H](O)[C@H](O1)CO)c1cc(O)c(O)cc1	2-(3,4-dihydroxyphenyl)-5-hydroxy-7-[(2S,3R,4S,5S,6R)-3,4,5-trihydroxy-6-(hydroxymethyl)oxan-2-yl]oxychromen-4-one	5280637	5373-11-5	0.923974
GLDC	c1(cc(=O)c2c(O)cc(cc2o1)O[C@H]1[C@H](O)[C@@H](O)[C@H](O)[C@H](O1)CO)c1cc(O)c(O)cc1	2-(3,4-dihydroxyphenyl)-5-hydroxy-7-[(2S,3R,4S,5S,6R)-3,4,5-trihydroxy-6-(hydroxymethyl)oxan-2-yl]oxychromen-4-one	5280637	5373-11-5	0.940795
NSD1	c1(cc(=O)c2c(O)cc(cc2o1)O[C@H]1[C@H](O)[C@@H](O)[C@H](O)[C@H](O1)CO)c1cc(O)c(O)cc1	2-(3,4-dihydroxyphenyl)-5-hydroxy-7-[(2S,3R,4S,5S,6R)-3,4,5-trihydroxy-6-(hydroxymethyl)oxan-2-yl]oxychromen-4-one	5280637	5373-11-5	0.937382
HYOU1	c1(cc(=O)c2c(O)cc(cc2o1)O[C@H]1[C@H](O)[C@@H](O)[C@H](O)[C@H](O1)CO)c1cc(O)c(O)cc1	2-(3,4-dihydroxyphenyl)-5-hydroxy-7-[(2S,3R,4S,5S,6R)-3,4,5-trihydroxy-6-(hydroxymethyl)oxan-2-yl]oxychromen-4-one	5280637	5373-11-5	0.950904
MYO3A	c1(cc(=O)c2c(O)cc(cc2o1)O[C@H]1[C@H](O)[C@@H](O)[C@H](O)[C@H](O1)CO)c1cc(O)c(O)cc1	2-(3,4-dihydroxyphenyl)-5-hydroxy-7-[(2S,3R,4S,5S,6R)-3,4,5-trihydroxy-6-(hydroxymethyl)oxan-2-yl]oxychromen-4-one	5280637	5373-11-5	0.936135
DIDO1	c1(cc(ccc1O)[C@H]1[C@H](c2c(O1)c(ccc2/C=C/C(=O)O[C@@H](Cc1ccc(c(c1)O)O)C(=O)OC)O)C(=O)O[C@@H](Cc1ccc(c(c1)O)O)C(=O)O)O	9-methyl lithospermate b	102004853		0.931372
SKIV2L	c1(cc(ccc1O)[C@H]1[C@H](c2c(O1)c(ccc2/C=C/C(=O)O[C@@H](Cc1ccc(c(c1)O)O)C(=O)OC)O)C(=O)O[C@@H](Cc1ccc(c(c1)O)O)C(=O)O)O	9-methyl lithospermate b	102004853		0.921025
RUSC1	c1(cc(ccc1O)[C@H]1[C@H](c2c(O1)c(ccc2/C=C/C(=O)O[C@@H](Cc1ccc(c(c1)O)O)C(=O)OC)O)C(=O)O[C@@H](Cc1ccc(c(c1)O)O)C(=O)O)O	9-methyl lithospermate b	102004853		0.91498
SULT1B1	c1(cc(ccc1O)[C@H]1[C@H](c2c(O1)c(ccc2/C=C/C(=O)O[C@@H](Cc1ccc(c(c1)O)O)C(=O)OC)O)C(=O)O[C@@H](Cc1ccc(c(c1)O)O)C(=O)O)O	9-methyl lithospermate b	102004853		0.921024
AK9	c1(cc(ccc1O)[C@H]1[C@H](c2c(O1)c(ccc2/C=C/C(=O)O[C@@H](Cc1ccc(c(c1)O)O)C(=O)OC)O)C(=O)O[C@@H](Cc1ccc(c(c1)O)O)C(=O)O)O	9-methyl lithospermate b	102004853		0.918084
FTSJ3	c1(cc(=O)c2c(O)cc(cc2o1)O[C@H]1[C@H](O)[C@@H](O)[C@H](O)[C@H](O1)CO)c1cc(O)c(O)cc1	2-(3,4-dihydroxyphenyl)-5-hydroxy-7-[(2S,3R,4S,5S,6R)-3,4,5-trihydroxy-6-(hydroxymethyl)oxan-2-yl]oxychromen-4-one	5280637	5373-11-5	0.961955
USP16	c1(cc(=O)c2c(O)cc(cc2o1)O[C@H]1[C@H](O)[C@@H](O)[C@H](O)[C@H](O1)CO)c1cc(O)c(O)cc1	2-(3,4-dihydroxyphenyl)-5-hydroxy-7-[(2S,3R,4S,5S,6R)-3,4,5-trihydroxy-6-(hydroxymethyl)oxan-2-yl]oxychromen-4-one	5280637	5373-11-5	0.914046
BCAS3	c1(cc(=O)c2c(O)cc(cc2o1)O[C@H]1[C@H](O)[C@@H](O)[C@H](O)[C@H](O1)CO)c1cc(O)c(O)cc1	2-(3,4-dihydroxyphenyl)-5-hydroxy-7-[(2S,3R,4S,5S,6R)-3,4,5-trihydroxy-6-(hydroxymethyl)oxan-2-yl]oxychromen-4-one	5280637	5373-11-5	0.925818
ZBED4	c1(cc(=O)c2c(O)cc(cc2o1)O[C@H]1[C@H](O)[C@@H](O)[C@H](O)[C@H](O1)CO)c1cc(O)c(O)cc1	2-(3,4-dihydroxyphenyl)-5-hydroxy-7-[(2S,3R,4S,5S,6R)-3,4,5-trihydroxy-6-(hydroxymethyl)oxan-2-yl]oxychromen-4-one	5280637	5373-11-5	0.939824
UGT2B28	c1(cc(=O)c2c(O)cc(cc2o1)O[C@H]1[C@H](O)[C@@H](O)[C@H](O)[C@H](O1)CO)c1cc(O)c(O)cc1	2-(3,4-dihydroxyphenyl)-5-hydroxy-7-[(2S,3R,4S,5S,6R)-3,4,5-trihydroxy-6-(hydroxymethyl)oxan-2-yl]oxychromen-4-one	5280637	5373-11-5	0.909697
PTPRG	C1CC([C@H]2[C@]3(C1)c1c([C@H](C2=O)OC3=O)cc(c(c(c1=O)C(=O)C)O)C(C)C)(C)C	(1R,9R,10R,11S,16S)-4-acetyl-5,10,16-trihydroxy-12,12-dimethyl-6-propan-2-yl-17-oxatetracyclo[7.6.2.01,11.02,8]heptadeca-2(8),4,6-trien-3-one	155288777		0.911038
CTSF	C1CC([C@H]2[C@]3(C1)c1c([C@H](C2=O)OC3=O)cc(c(c(c1=O)C(=O)C)O)C(C)C)(C)C	(1R,9R,10R,11S,16S)-4-acetyl-5,10,16-trihydroxy-12,12-dimethyl-6-propan-2-yl-17-oxatetracyclo[7.6.2.01,11.02,8]heptadeca-2(8),4,6-trien-3-one	155288777		0.951681
PLK4	C1CC([C@H]2[C@]3(C1)c1c([C@H](C2=O)OC3=O)cc(c(c(c1=O)C(=O)C)O)C(C)C)(C)C	(1R,9R,10R,11S,16S)-4-acetyl-5,10,16-trihydroxy-12,12-dimethyl-6-propan-2-yl-17-oxatetracyclo[7.6.2.01,11.02,8]heptadeca-2(8),4,6-trien-3-one	155288777		0.941618
SDK2	C1CC(=C)c2c(C1)c1c(cc2)c2c(C(=O)C1=O)c(co2)C	1-methyl-6-methylidene-8,9-dihydro-7H-naphtho[1,2-g][1]benzofuran-10,11-dione	105118		0.910236
PABPC1	c1(cc(ccc1O)[C@H]1[C@H](c2c(O1)c(ccc2/C=C/C(=O)O[C@@H](Cc1ccc(c(c1)O)O)C(=O)OC)O)C(=O)O[C@@H](Cc1ccc(c(c1)O)O)C(=O)OC)O	dimetbyl lithosper-mate b			0.928503
PYGB	c1(cc(=O)c2c(O)cc(cc2o1)O[C@H]1[C@H](O)[C@@H](O)[C@H](O)[C@H](O1)CO)c1cc(O)c(O)cc1	2-(3,4-dihydroxyphenyl)-5-hydroxy-7-[(2S,3R,4S,5S,6R)-3,4,5-trihydroxy-6-(hydroxymethyl)oxan-2-yl]oxychromen-4-one	5280637	5373-11-5	0.951064
LMNB2	c1(cc(ccc1O)[C@H]1[C@H](c2c(O1)c(ccc2/C=C/C(=O)O[C@@H](Cc1ccc(c(c1)O)O)C(=O)OC)O)C(=O)O[C@@H](Cc1ccc(c(c1)O)O)C(=O)OC)O	dimetbyl lithosper-mate b			0.927104
DNM2	c1(cc(ccc1O)[C@H]1[C@H](c2c(O1)c(ccc2/C=C/C(=O)O[C@@H](Cc1ccc(c(c1)O)O)C(=O)OC)O)C(=O)O[C@@H](Cc1ccc(c(c1)O)O)C(=O)OC)O	dimetbyl lithosper-mate b			0.926558
DACH2	c1(cc(ccc1O)[C@H]1[C@H](c2c(O1)c(ccc2/C=C/C(=O)O[C@@H](Cc1ccc(c(c1)O)O)C(=O)OC)O)C(=O)O[C@@H](Cc1ccc(c(c1)O)O)C(=O)OC)O	dimetbyl lithosper-mate b			0.913218
MSI1	c1(cc(ccc1O)[C@H]1[C@H](c2c(O1)c(ccc2/C=C/C(=O)O[C@@H](Cc1ccc(c(c1)O)O)C(=O)OC)O)C(=O)O[C@@H](Cc1ccc(c(c1)O)O)C(=O)OC)O	dimetbyl lithosper-mate b			0.911267
MSL3	c1(cc(ccc1O)[C@H]1[C@H](c2c(O1)c(ccc2/C=C/C(=O)O[C@@H](Cc1ccc(c(c1)O)O)C(=O)OC)O)C(=O)O[C@@H](Cc1ccc(c(c1)O)O)C(=O)O)O	9-methyl lithospermate b	102004853		0.920423
ENAM	c1(cc(=O)c2c(O)cc(cc2o1)O[C@H]1[C@H](O)[C@@H](O)[C@H](O)[C@H](O1)CO)c1cc(O)c(O)cc1	2-(3,4-dihydroxyphenyl)-5-hydroxy-7-[(2S,3R,4S,5S,6R)-3,4,5-trihydroxy-6-(hydroxymethyl)oxan-2-yl]oxychromen-4-one	5280637	5373-11-5	0.940751
GK5	c1(cc(ccc1O)[C@H]1[C@H](c2c(O1)c(ccc2/C=C/C(=O)O[C@@H](Cc1ccc(c(c1)O)O)C(=O)OC)O)C(=O)O[C@@H](Cc1ccc(c(c1)O)O)C(=O)OC)O	dimetbyl lithosper-mate b			0.901533
PRKCH	c1(cc(ccc1O)[C@H]1[C@H](c2c(O1)c(ccc2/C=C/C(=O)O[C@@H](Cc1ccc(c(c1)O)O)C(=O)OC)O)C(=O)O[C@@H](Cc1ccc(c(c1)O)O)C(=O)OC)O	dimetbyl lithosper-mate b			0.964
PI4KB	C1CC(=C)c2c(C1)c1c(cc2)c2c(C(=O)C1=O)c(co2)C	1-methyl-6-methylidene-8,9-dihydro-7H-naphtho[1,2-g][1]benzofuran-10,11-dione	105118		0.925998
AKAP13	c1(cc(=O)c2c(O)cc(cc2o1)O[C@H]1[C@H](O)[C@@H](O)[C@H](O)[C@H](O1)CO)c1cc(O)c(O)cc1	2-(3,4-dihydroxyphenyl)-5-hydroxy-7-[(2S,3R,4S,5S,6R)-3,4,5-trihydroxy-6-(hydroxymethyl)oxan-2-yl]oxychromen-4-one	5280637	5373-11-5	0.964147
HDAC1	C1CC(=C)c2c(C1)c1c(cc2)c2c(C(=O)C1=O)c(co2)C	1-methyl-6-methylidene-8,9-dihydro-7H-naphtho[1,2-g][1]benzofuran-10,11-dione	105118		0.960397
CTCF	c1(cc(ccc1O)[C@H]1[C@H](c2c(O1)c(ccc2/C=C/C(=O)O[C@@H](Cc1ccc(c(c1)O)O)C(=O)OC)O)C(=O)O[C@@H](Cc1ccc(c(c1)O)O)C(=O)OC)O	dimetbyl lithosper-mate b			0.928369
SUPT5H	C1[C@@H](C(=C)c2c(C1)c1c(cc2)c2c(C(=O)C1=O)c(co2)C)O	(7S)-7-hydroxy-1-methyl-6-methylidene-8,9-dihydro-7H-naphtho[1,2-g][1]benzofuran-10,11-dione	5318290		0.907845
TAOK1	c1(cc(ccc1O)[C@H]1[C@H](c2c(O1)c(ccc2/C=C/C(=O)O[C@@H](Cc1ccc(c(c1)O)O)C(=O)OC)O)C(=O)O[C@@H](Cc1ccc(c(c1)O)O)C(=O)OC)O	dimetbyl lithosper-mate b			0.904598
C2CD5	c1(cc(ccc1O)[C@H]1[C@H](c2c(O1)c(ccc2/C=C/C(=O)O[C@@H](Cc1ccc(c(c1)O)O)C(=O)OC)O)C(=O)O[C@@H](Cc1ccc(c(c1)O)O)C(=O)OC)O	dimetbyl lithosper-mate b			0.908805
ZNF551	c1(cc(ccc1O)[C@H]1[C@H](c2c(O1)c(ccc2/C=C/C(=O)O[C@@H](Cc1ccc(c(c1)O)O)C(=O)OC)O)C(=O)O[C@@H](Cc1ccc(c(c1)O)O)C(=O)OC)O	dimetbyl lithosper-mate b			0.927866
BRAF	c1(cc(c(cc1)OC)O)/C=C/C(=O)O	(E)-3-(3-hydroxy-4-methoxyphenyl)prop-2-enoic acid	736186	537-73-5	0.931654
MMP13	c1(cc(c(cc1)OC)O)/C=C/C(=O)O	(E)-3-(3-hydroxy-4-methoxyphenyl)prop-2-enoic acid	736186	537-73-5	0.968879
SETD5	c1(cc(ccc1O)[C@H]1[C@H](c2c(O1)c(ccc2/C=C/C(=O)O[C@@H](Cc1ccc(c(c1)O)O)C(=O)OC)O)C(=O)O[C@@H](Cc1ccc(c(c1)O)O)C(=O)OC)O	dimetbyl lithosper-mate b			0.926289
ZNF519	c1(cc(ccc1O)[C@H]1[C@H](c2c(O1)c(ccc2/C=C/C(=O)O[C@@H](Cc1ccc(c(c1)O)O)C(=O)OC)O)C(=O)O[C@@H](Cc1ccc(c(c1)O)O)C(=O)OC)O	dimetbyl lithosper-mate b			0.918821
PPIG	c1(cc(ccc1O)[C@H]1[C@H](c2c(O1)c(ccc2/C=C/C(=O)O[C@@H](Cc1ccc(c(c1)O)O)C(=O)OC)O)C(=O)O[C@@H](Cc1ccc(c(c1)O)O)C(=O)OC)O	dimetbyl lithosper-mate b			0.905436
KIF5C	[C@@H]1([C@@H]([C@H]([C@@H](O[C@@H]1CO)O[C@@H]1CC2=CC[C@@H]3[C@@H]([C@]2(CC1)C)CC[C@]1([C@H]3CC[C@@H]1[C@H](C)CC[C@@H](C(C)C)CC)C)O)O)O	(2R,3R,4S,5S,6R)-2-[[(3S,8S,9S,10R,13R,14S,17R)-17-[(2R,5S)-5-ethyl-6-methylheptan-2-yl]-10,13-dimethyl-2,3,4,7,8,9,11,12,14,15,16,17-dodecahydro-1H-cyclopenta[a]phenanthren-3-yl]oxy]-6-(hydroxymethyl)oxane-3,4,5-triol	12309067	474-58-8	0.952758
DNAJC6	[C@@H]1([C@@H]([C@H]([C@@H](O[C@@H]1CO)O[C@@H]1CC2=CC[C@@H]3[C@@H]([C@]2(CC1)C)CC[C@]1([C@H]3CC[C@@H]1[C@H](C)CC[C@@H](C(C)C)CC)C)O)O)O	(2R,3R,4S,5S,6R)-2-[[(3S,8S,9S,10R,13R,14S,17R)-17-[(2R,5S)-5-ethyl-6-methylheptan-2-yl]-10,13-dimethyl-2,3,4,7,8,9,11,12,14,15,16,17-dodecahydro-1H-cyclopenta[a]phenanthren-3-yl]oxy]-6-(hydroxymethyl)oxane-3,4,5-triol	12309067	474-58-8	0.904667
CLCN5	[C@@H]1([C@@H]([C@H]([C@@H](O[C@@H]1CO)O[C@@H]1CC2=CC[C@@H]3[C@@H]([C@]2(CC1)C)CC[C@]1([C@H]3CC[C@@H]1[C@H](C)CC[C@@H](C(C)C)CC)C)O)O)O	(2R,3R,4S,5S,6R)-2-[[(3S,8S,9S,10R,13R,14S,17R)-17-[(2R,5S)-5-ethyl-6-methylheptan-2-yl]-10,13-dimethyl-2,3,4,7,8,9,11,12,14,15,16,17-dodecahydro-1H-cyclopenta[a]phenanthren-3-yl]oxy]-6-(hydroxymethyl)oxane-3,4,5-triol	12309067	474-58-8	0.908508
ZNF483	c1(cc(ccc1O)[C@H]1[C@H](c2c(O1)c(ccc2/C=C/C(=O)O[C@@H](Cc1ccc(c(c1)O)O)C(=O)OC)O)C(=O)O[C@@H](Cc1ccc(c(c1)O)O)C(=O)OC)O	dimetbyl lithosper-mate b			0.913681
CHRNB3	c1(cc(ccc1O)[C@H]1[C@H](c2c(O1)c(ccc2/C=C/C(=O)O[C@@H](Cc1ccc(c(c1)O)O)C(=O)OC)O)C(=O)O[C@@H](Cc1ccc(c(c1)O)O)C(=O)OC)O	dimetbyl lithosper-mate b			0.914508
INHBC	c1(cc(ccc1O)[C@H]1[C@H](c2c(O1)c(ccc2/C=C/C(=O)O[C@@H](Cc1ccc(c(c1)O)O)C(=O)OC)O)C(=O)O[C@@H](Cc1ccc(c(c1)O)O)C(=O)OC)O	dimetbyl lithosper-mate b			0.915785
HDC	c1(cc(ccc1O)[C@H]1[C@H](c2c(O1)c(ccc2/C=C/C(=O)O[C@@H](Cc1ccc(c(c1)O)O)C(=O)OC)O)C(=O)O[C@@H](Cc1ccc(c(c1)O)O)C(=O)OC)O	dimetbyl lithosper-mate b			0.912198
RET	c1(cc(ccc1O)[C@H]1[C@H](c2c(O1)c(ccc2/C=C/C(=O)O[C@@H](Cc1ccc(c(c1)O)O)C(=O)OC)O)C(=O)O[C@@H](Cc1ccc(c(c1)O)O)C(=O)OC)O	dimetbyl lithosper-mate b			0.940597
ATG16L2	[C@@H]1(CC[C@]2([C@@H](C1(C)C)CC[C@@]1(C)[C@]3(C)CC[C@@]4(CO)CC[C@@H](C)[C@H](C)[C@H]4C3=CC[C@H]21)C)O	(3S,4aS,6aR,6bS,8aS,11R,12S,12aS,14aR,14bR)-8a-(hydroxymethyl)-4,4,6a,6b,11,12,14b-heptamethyl-2,3,4a,5,6,7,8,9,10,11,12,12a,14,14a-tetradecahydro-1H-picen-3-ol	40469789	545-46-0	0.914362
SCAF8	C1[C@@H](C(=C)c2c(C1)c1c(cc2)c2c(C(=O)C1=O)c(co2)C)O	(7S)-7-hydroxy-1-methyl-6-methylidene-8,9-dihydro-7H-naphtho[1,2-g][1]benzofuran-10,11-dione	5318290		0.906467
CD163	C1[C@@H](C(=C)c2c(C1)c1c(cc2)c2c(C(=O)C1=O)c(co2)C)O	(7S)-7-hydroxy-1-methyl-6-methylidene-8,9-dihydro-7H-naphtho[1,2-g][1]benzofuran-10,11-dione	5318290		0.920931
PRDM10	C1[C@@H](C(=C)c2c(C1)c1c(cc2)c2c(C(=O)C1=O)c(co2)C)O	(7S)-7-hydroxy-1-methyl-6-methylidene-8,9-dihydro-7H-naphtho[1,2-g][1]benzofuran-10,11-dione	5318290		0.929837
LRRN3	C1[C@@H](C(=C)c2c(C1)c1c(cc2)c2c(C(=O)C1=O)c(co2)C)O	(7S)-7-hydroxy-1-methyl-6-methylidene-8,9-dihydro-7H-naphtho[1,2-g][1]benzofuran-10,11-dione	5318290		0.912163
CFB	C1[C@@H](C(=C)c2c(C1)c1c(cc2)c2c(C(=O)C1=O)c(co2)C)O	(7S)-7-hydroxy-1-methyl-6-methylidene-8,9-dihydro-7H-naphtho[1,2-g][1]benzofuran-10,11-dione	5318290		0.929059
TP53BP2	[C@@H]1(CC[C@]2([C@@H](C1(C)C)CC[C@@]1(C)[C@]3(C)CC[C@@]4(CO)CC[C@@H](C)[C@H](C)[C@H]4C3=CC[C@H]21)C)O	(3S,4aS,6aR,6bS,8aS,11R,12S,12aS,14aR,14bR)-8a-(hydroxymethyl)-4,4,6a,6b,11,12,14b-heptamethyl-2,3,4a,5,6,7,8,9,10,11,12,12a,14,14a-tetradecahydro-1H-picen-3-ol	40469789	545-46-0	0.927563
AP3D1	C1[C@@H](C(=C)c2c(C1)c1c(cc2)c2c(C(=O)C1=O)c(co2)C)O	(7S)-7-hydroxy-1-methyl-6-methylidene-8,9-dihydro-7H-naphtho[1,2-g][1]benzofuran-10,11-dione	5318290		0.916028
TSC2	C1[C@@H](C(=C)c2c(C1)c1c(cc2)c2c(C(=O)C1=O)c(co2)C)O	(7S)-7-hydroxy-1-methyl-6-methylidene-8,9-dihydro-7H-naphtho[1,2-g][1]benzofuran-10,11-dione	5318290		0.918602
PGAP1	C1[C@@H](C(=C)c2c(C1)c1c(cc2)c2c(C(=O)C1=O)c(co2)C)O	(7S)-7-hydroxy-1-methyl-6-methylidene-8,9-dihydro-7H-naphtho[1,2-g][1]benzofuran-10,11-dione	5318290		0.904084
SARM1	C1[C@@H](C(=C)c2c(C1)c1c(cc2)c2c(C(=O)C1=O)c(co2)C)O	(7S)-7-hydroxy-1-methyl-6-methylidene-8,9-dihydro-7H-naphtho[1,2-g][1]benzofuran-10,11-dione	5318290		0.903387
CES1	C1[C@@H](C(=C)c2c(C1)c1c(cc2)c2c(C(=O)C1=O)c(co2)C)O	(7S)-7-hydroxy-1-methyl-6-methylidene-8,9-dihydro-7H-naphtho[1,2-g][1]benzofuran-10,11-dione	5318290		0.915922
MAP2K1	C1[C@@H](C(=C)c2c(C1)c1c(cc2)c2c(C(=O)C1=O)c(co2)C)O	(7S)-7-hydroxy-1-methyl-6-methylidene-8,9-dihydro-7H-naphtho[1,2-g][1]benzofuran-10,11-dione	5318290		0.916631
PCDH17	C1[C@@H](C(=C)c2c(C1)c1c(cc2)c2c(C(=O)C1=O)c(co2)C)O	(7S)-7-hydroxy-1-methyl-6-methylidene-8,9-dihydro-7H-naphtho[1,2-g][1]benzofuran-10,11-dione	5318290		0.920543
TAB3	C1[C@@H](C(=C)c2c(C1)c1c(cc2)c2c(C(=O)C1=O)c(co2)C)O	(7S)-7-hydroxy-1-methyl-6-methylidene-8,9-dihydro-7H-naphtho[1,2-g][1]benzofuran-10,11-dione	5318290		0.914777
TLR3	C1CC([C@@H]2C(=C1)[C@@H]1[C@]3(CC2)[C@](C(=O)O1)(C(=O)C(=C3)C(C)C)O)(C)C	Przewalskin B	16102114		0.916207
SIX4	C1CC([C@H]2[C@]3(C1)c1c([C@H](C2=O)OC3=O)cc(c(c(c1=O)C(=O)C)O)C(C)C)(C)C	(1R,9R,10R,11S,16S)-4-acetyl-5,10,16-trihydroxy-12,12-dimethyl-6-propan-2-yl-17-oxatetracyclo[7.6.2.01,11.02,8]heptadeca-2(8),4,6-trien-3-one	155288777		0.946575
PGD	C1CC([C@H]2[C@]3(C1)c1c([C@H](C2=O)OC3=O)cc(c(c(c1=O)C(=O)C)O)C(C)C)(C)C	(1R,9R,10R,11S,16S)-4-acetyl-5,10,16-trihydroxy-12,12-dimethyl-6-propan-2-yl-17-oxatetracyclo[7.6.2.01,11.02,8]heptadeca-2(8),4,6-trien-3-one	155288777		0.901299
SOAT1	C1CC([C@H]2[C@]3(C1)c1c([C@H](C2=O)OC3=O)cc(c(c(c1=O)C(=O)C)O)C(C)C)(C)C	(1R,9R,10R,11S,16S)-4-acetyl-5,10,16-trihydroxy-12,12-dimethyl-6-propan-2-yl-17-oxatetracyclo[7.6.2.01,11.02,8]heptadeca-2(8),4,6-trien-3-one	155288777		0.901666
ADORA3	[C@@H]12C(C(=C)[C@@H](CC1)C2)(C)C	(1S,4R)-3,3-dimethyl-2-methylidenebicyclo[2.2.1]heptane	92221	5794-03-6	0.9541
CYP3A4	[C@@H]12C(C(=C)[C@@H](CC1)C2)(C)C	(1S,4R)-3,3-dimethyl-2-methylidenebicyclo[2.2.1]heptane	92221	5794-03-6	0.939895
PLCB3	[C@@H]12C(C(=C)[C@@H](CC1)C2)(C)C	(1S,4R)-3,3-dimethyl-2-methylidenebicyclo[2.2.1]heptane	92221	5794-03-6	0.911456
PAPOLA	[C@@H]12C(C(=C)[C@@H](CC1)C2)(C)C	(1S,4R)-3,3-dimethyl-2-methylidenebicyclo[2.2.1]heptane	92221	5794-03-6	0.936801
DHFR	[C@@H]12C(C(=C)[C@@H](CC1)C2)(C)C	(1S,4R)-3,3-dimethyl-2-methylidenebicyclo[2.2.1]heptane	92221	5794-03-6	0.955702
MMP9	[C@@H]12C(C(=C)[C@@H](CC1)C2)(C)C	(1S,4R)-3,3-dimethyl-2-methylidenebicyclo[2.2.1]heptane	92221	5794-03-6	0.968189
XIAP	[C@@H]12C(C(=C)[C@@H](CC1)C2)(C)C	(1S,4R)-3,3-dimethyl-2-methylidenebicyclo[2.2.1]heptane	92221	5794-03-6	0.91145
SLC9A4	[C@@H]1([C@@H]([C@H]([C@@H](O[C@@H]1CO)O[C@@H]1CC2=CC[C@@H]3[C@@H]([C@]2(CC1)C)CC[C@]1([C@H]3CC[C@@H]1[C@H](C)CC[C@@H](C(C)C)CC)C)O)O)O	(2R,3R,4S,5S,6R)-2-[[(3S,8S,9S,10R,13R,14S,17R)-17-[(2R,5S)-5-ethyl-6-methylheptan-2-yl]-10,13-dimethyl-2,3,4,7,8,9,11,12,14,15,16,17-dodecahydro-1H-cyclopenta[a]phenanthren-3-yl]oxy]-6-(hydroxymethyl)oxane-3,4,5-triol	12309067	474-58-8	0.915606
MMP14	[C@@H]1([C@@H]([C@H]([C@@H](O[C@@H]1CO)O[C@@H]1CC2=CC[C@@H]3[C@@H]([C@]2(CC1)C)CC[C@]1([C@H]3CC[C@@H]1[C@H](C)CC[C@@H](C(C)C)CC)C)O)O)O	(2R,3R,4S,5S,6R)-2-[[(3S,8S,9S,10R,13R,14S,17R)-17-[(2R,5S)-5-ethyl-6-methylheptan-2-yl]-10,13-dimethyl-2,3,4,7,8,9,11,12,14,15,16,17-dodecahydro-1H-cyclopenta[a]phenanthren-3-yl]oxy]-6-(hydroxymethyl)oxane-3,4,5-triol	12309067	474-58-8	0.966398
CSMD1	c1(cc(ccc1O)[C@H]1[C@H](c2c(O1)c(ccc2/C=C/C(=O)O[C@@H](Cc1ccc(c(c1)O)O)C(=O)OC)O)C(=O)O[C@@H](Cc1ccc(c(c1)O)O)C(=O)OC)O	dimetbyl lithosper-mate b			0.900725
TLR1	c1(cc(ccc1O)[C@H]1[C@H](c2c(O1)c(ccc2/C=C/C(=O)O[C@@H](Cc1ccc(c(c1)O)O)C(=O)OC)O)C(=O)O[C@@H](Cc1ccc(c(c1)O)O)C(=O)OC)O	dimetbyl lithosper-mate b			0.913326
OSBPL6	c1(cc(ccc1O)[C@H]1[C@H](c2c(O1)c(ccc2/C=C/C(=O)O[C@@H](Cc1ccc(c(c1)O)O)C(=O)OC)O)C(=O)O[C@@H](Cc1ccc(c(c1)O)O)C(=O)OC)O	dimetbyl lithosper-mate b			0.920902
PUS7L	c1(cc(ccc1O)[C@H]1[C@H](c2c(O1)c(ccc2/C=C/C(=O)O[C@@H](Cc1ccc(c(c1)O)O)C(=O)OC)O)C(=O)O[C@@H](Cc1ccc(c(c1)O)O)C(=O)OC)O	dimetbyl lithosper-mate b			0.944799
PSMB8	c1(cc(ccc1O)[C@H]1[C@H](c2c(O1)c(ccc2/C=C/C(=O)O[C@@H](Cc1ccc(c(c1)O)O)C(=O)OC)O)C(=O)O[C@@H](Cc1ccc(c(c1)O)O)C(=O)OC)O	dimetbyl lithosper-mate b			0.905373
RALBP1	c1(cc(ccc1O)[C@H]1[C@H](c2c(O1)c(ccc2/C=C/C(=O)O[C@@H](Cc1ccc(c(c1)O)O)C(=O)OC)O)C(=O)O[C@@H](Cc1ccc(c(c1)O)O)C(=O)OC)O	dimetbyl lithosper-mate b			0.919169
PPP6R3	c1(cc(ccc1O)[C@H]1[C@H](c2c(O1)c(ccc2/C=C/C(=O)O[C@@H](Cc1ccc(c(c1)O)O)C(=O)OC)O)C(=O)O[C@@H](Cc1ccc(c(c1)O)O)C(=O)OC)O	dimetbyl lithosper-mate b			0.929353
TMEM71	c1(cc(ccc1O)[C@H]1[C@H](c2c(O1)c(ccc2/C=C/C(=O)O[C@@H](Cc1ccc(c(c1)O)O)C(=O)OC)O)C(=O)O[C@@H](Cc1ccc(c(c1)O)O)C(=O)OC)O	dimetbyl lithosper-mate b			0.918319
P3H3	C1CC([C@H]2[C@]3(C1)c1c([C@H](C2=O)OC3=O)cc(c(c(c1=O)C(=O)C)O)C(C)C)(C)C	(1R,9R,10R,11S,16S)-4-acetyl-5,10,16-trihydroxy-12,12-dimethyl-6-propan-2-yl-17-oxatetracyclo[7.6.2.01,11.02,8]heptadeca-2(8),4,6-trien-3-one	155288777		0.91295
AFG3L2	C1CC([C@H]2[C@]3(C1)c1c([C@H](C2=O)OC3=O)cc(c(c(c1=O)C(=O)C)O)C(C)C)(C)C	(1R,9R,10R,11S,16S)-4-acetyl-5,10,16-trihydroxy-12,12-dimethyl-6-propan-2-yl-17-oxatetracyclo[7.6.2.01,11.02,8]heptadeca-2(8),4,6-trien-3-one	155288777		0.916482
THBS1	C1CC([C@H]2[C@]3(C1)c1c([C@H](C2=O)OC3=O)cc(c(c(c1=O)C(=O)C)O)C(C)C)(C)C	(1R,9R,10R,11S,16S)-4-acetyl-5,10,16-trihydroxy-12,12-dimethyl-6-propan-2-yl-17-oxatetracyclo[7.6.2.01,11.02,8]heptadeca-2(8),4,6-trien-3-one	155288777		0.913635
FZD8	C1CC([C@H]2[C@]3(C1)c1c([C@H](C2=O)OC3=O)cc(c(c(c1=O)C(=O)C)O)C(C)C)(C)C	(1R,9R,10R,11S,16S)-4-acetyl-5,10,16-trihydroxy-12,12-dimethyl-6-propan-2-yl-17-oxatetracyclo[7.6.2.01,11.02,8]heptadeca-2(8),4,6-trien-3-one	155288777		0.91723
KCNJ15	C1CC([C@H]2[C@]3(C1)c1c([C@H](C2=O)OC3=O)cc(c(c(c1=O)C(=O)C)O)C(C)C)(C)C	(1R,9R,10R,11S,16S)-4-acetyl-5,10,16-trihydroxy-12,12-dimethyl-6-propan-2-yl-17-oxatetracyclo[7.6.2.01,11.02,8]heptadeca-2(8),4,6-trien-3-one	155288777		0.914982
PLEKHM2	C1CC([C@H]2[C@]3(C1)c1c([C@H](C2=O)OC3=O)cc(c(c(c1=O)C(=O)C)O)C(C)C)(C)C	(1R,9R,10R,11S,16S)-4-acetyl-5,10,16-trihydroxy-12,12-dimethyl-6-propan-2-yl-17-oxatetracyclo[7.6.2.01,11.02,8]heptadeca-2(8),4,6-trien-3-one	155288777		0.923986
DTX1	C1CC([C@H]2[C@]3(C1)c1c([C@H](C2=O)OC3=O)cc(c(c(c1=O)C(=O)C)O)C(C)C)(C)C	(1R,9R,10R,11S,16S)-4-acetyl-5,10,16-trihydroxy-12,12-dimethyl-6-propan-2-yl-17-oxatetracyclo[7.6.2.01,11.02,8]heptadeca-2(8),4,6-trien-3-one	155288777		0.925745
ZC3H4	c1(cc(ccc1O)[C@H]1[C@H](c2c(O1)c(ccc2/C=C/C(=O)O[C@@H](Cc1ccc(c(c1)O)O)C(=O)OC)O)C(=O)O[C@@H](Cc1ccc(c(c1)O)O)C(=O)OC)O	dimetbyl lithosper-mate b			0.92837
VRK1	c1(cc(ccc1O)[C@H]1[C@H](c2c(O1)c(ccc2/C=C/C(=O)O[C@@H](Cc1ccc(c(c1)O)O)C(=O)OC)O)C(=O)O[C@@H](Cc1ccc(c(c1)O)O)C(=O)OC)O	dimetbyl lithosper-mate b			0.911459
GUCY2F	c1(cc(ccc1O)[C@H]1[C@H](c2c(O1)c(ccc2/C=C/C(=O)O[C@@H](Cc1ccc(c(c1)O)O)C(=O)OC)O)C(=O)O[C@@H](Cc1ccc(c(c1)O)O)C(=O)O)O	9-methyl lithospermate b	102004853		0.939792
PFAS	c1(cc(ccc1O)[C@H]1[C@H](c2c(O1)c(ccc2/C=C/C(=O)O[C@@H](Cc1ccc(c(c1)O)O)C(=O)OC)O)C(=O)O[C@@H](Cc1ccc(c(c1)O)O)C(=O)O)O	9-methyl lithospermate b	102004853		0.945248
ACACA	c1(cc(ccc1O)[C@H]1[C@H](c2c(O1)c(ccc2/C=C/C(=O)O[C@@H](Cc1ccc(c(c1)O)O)C(=O)OC)O)C(=O)O[C@@H](Cc1ccc(c(c1)O)O)C(=O)O)O	9-methyl lithospermate b	102004853		0.914361
CHAT	c1(cc(=O)c2c(O)cc(cc2o1)O[C@H]1[C@H](O)[C@@H](O)[C@H](O)[C@H](O1)CO)c1cc(O)c(O)cc1	2-(3,4-dihydroxyphenyl)-5-hydroxy-7-[(2S,3R,4S,5S,6R)-3,4,5-trihydroxy-6-(hydroxymethyl)oxan-2-yl]oxychromen-4-one	5280637	5373-11-5	0.950579
ZKSCAN2	c1(cc(=O)c2c(O)cc(cc2o1)O[C@H]1[C@H](O)[C@@H](O)[C@H](O)[C@H](O1)CO)c1cc(O)c(O)cc1	2-(3,4-dihydroxyphenyl)-5-hydroxy-7-[(2S,3R,4S,5S,6R)-3,4,5-trihydroxy-6-(hydroxymethyl)oxan-2-yl]oxychromen-4-one	5280637	5373-11-5	0.952491
NT5C2	[C@@H]1(CC[C@]2([C@@H](C1(C)C)CC[C@@]1(C)[C@]3(C)CC[C@@]4(CO)CC[C@@H](C)[C@H](C)[C@H]4C3=CC[C@H]21)C)O	(3S,4aS,6aR,6bS,8aS,11R,12S,12aS,14aR,14bR)-8a-(hydroxymethyl)-4,4,6a,6b,11,12,14b-heptamethyl-2,3,4a,5,6,7,8,9,10,11,12,12a,14,14a-tetradecahydro-1H-picen-3-ol	40469789	545-46-0	0.908708
VARS1	[C@@H]1(CC[C@]2([C@@H](C1(C)C)CC[C@@]1(C)[C@]3(C)CC[C@@]4(CO)CC[C@@H](C)[C@H](C)[C@H]4C3=CC[C@H]21)C)O	(3S,4aS,6aR,6bS,8aS,11R,12S,12aS,14aR,14bR)-8a-(hydroxymethyl)-4,4,6a,6b,11,12,14b-heptamethyl-2,3,4a,5,6,7,8,9,10,11,12,12a,14,14a-tetradecahydro-1H-picen-3-ol	40469789	545-46-0	0.933244
DVL2	c1(cc(=O)c2c(O)cc(cc2o1)O[C@H]1[C@H](O)[C@@H](O)[C@H](O)[C@H](O1)CO)c1cc(O)c(O)cc1	2-(3,4-dihydroxyphenyl)-5-hydroxy-7-[(2S,3R,4S,5S,6R)-3,4,5-trihydroxy-6-(hydroxymethyl)oxan-2-yl]oxychromen-4-one	5280637	5373-11-5	0.930067
ACTR1A	[C@@H]1(CC[C@]2([C@@H](C1(C)C)CC[C@@]1(C)[C@]3(C)CC[C@@]4(CO)CC[C@@H](C)[C@H](C)[C@H]4C3=CC[C@H]21)C)O	(3S,4aS,6aR,6bS,8aS,11R,12S,12aS,14aR,14bR)-8a-(hydroxymethyl)-4,4,6a,6b,11,12,14b-heptamethyl-2,3,4a,5,6,7,8,9,10,11,12,12a,14,14a-tetradecahydro-1H-picen-3-ol	40469789	545-46-0	0.912792
SERPING1	[C@@H]1(CC[C@]2([C@@H](C1(C)C)CC[C@@]1(C)[C@]3(C)CC[C@@]4(CO)CC[C@@H](C)[C@H](C)[C@H]4C3=CC[C@H]21)C)O	(3S,4aS,6aR,6bS,8aS,11R,12S,12aS,14aR,14bR)-8a-(hydroxymethyl)-4,4,6a,6b,11,12,14b-heptamethyl-2,3,4a,5,6,7,8,9,10,11,12,12a,14,14a-tetradecahydro-1H-picen-3-ol	40469789	545-46-0	0.905117
ATP1A3	[C@@H]1(CC[C@]2([C@@H](C1(C)C)CC[C@@]1(C)[C@]3(C)CC[C@@]4(CO)CC[C@@H](C)[C@H](C)[C@H]4C3=CC[C@H]21)C)O	(3S,4aS,6aR,6bS,8aS,11R,12S,12aS,14aR,14bR)-8a-(hydroxymethyl)-4,4,6a,6b,11,12,14b-heptamethyl-2,3,4a,5,6,7,8,9,10,11,12,12a,14,14a-tetradecahydro-1H-picen-3-ol	40469789	545-46-0	0.928894
DAB2	[C@@H]1(CC[C@]2([C@@H](C1(C)C)CC[C@@]1(C)[C@]3(C)CC[C@@]4(CO)CC[C@@H](C)[C@H](C)[C@H]4C3=CC[C@H]21)C)O	(3S,4aS,6aR,6bS,8aS,11R,12S,12aS,14aR,14bR)-8a-(hydroxymethyl)-4,4,6a,6b,11,12,14b-heptamethyl-2,3,4a,5,6,7,8,9,10,11,12,12a,14,14a-tetradecahydro-1H-picen-3-ol	40469789	545-46-0	0.918113
MAST1	[C@@H]1(CC[C@]2([C@@H](C1(C)C)CC[C@@]1(C)[C@]3(C)CC[C@@]4(CO)CC[C@@H](C)[C@H](C)[C@H]4C3=CC[C@H]21)C)O	(3S,4aS,6aR,6bS,8aS,11R,12S,12aS,14aR,14bR)-8a-(hydroxymethyl)-4,4,6a,6b,11,12,14b-heptamethyl-2,3,4a,5,6,7,8,9,10,11,12,12a,14,14a-tetradecahydro-1H-picen-3-ol	40469789	545-46-0	0.940662
MVP	[C@@H]1(CC[C@]2([C@@H](C1(C)C)CC[C@@]1(C)[C@]3(C)CC[C@@]4(CO)CC[C@@H](C)[C@H](C)[C@H]4C3=CC[C@H]21)C)O	(3S,4aS,6aR,6bS,8aS,11R,12S,12aS,14aR,14bR)-8a-(hydroxymethyl)-4,4,6a,6b,11,12,14b-heptamethyl-2,3,4a,5,6,7,8,9,10,11,12,12a,14,14a-tetradecahydro-1H-picen-3-ol	40469789	545-46-0	0.917237
HOMEZ	[C@@H]1(CC[C@]2([C@@H](C1(C)C)CC[C@@]1(C)[C@]3(C)CC[C@@]4(CO)CC[C@@H](C)[C@H](C)[C@H]4C3=CC[C@H]21)C)O	(3S,4aS,6aR,6bS,8aS,11R,12S,12aS,14aR,14bR)-8a-(hydroxymethyl)-4,4,6a,6b,11,12,14b-heptamethyl-2,3,4a,5,6,7,8,9,10,11,12,12a,14,14a-tetradecahydro-1H-picen-3-ol	40469789	545-46-0	0.926974
SPTLC1	[C@@H]1(CC[C@]2([C@@H](C1(C)C)CC[C@@]1(C)[C@]3(C)CC[C@@]4(CO)CC[C@@H](C)[C@H](C)[C@H]4C3=CC[C@H]21)C)O	(3S,4aS,6aR,6bS,8aS,11R,12S,12aS,14aR,14bR)-8a-(hydroxymethyl)-4,4,6a,6b,11,12,14b-heptamethyl-2,3,4a,5,6,7,8,9,10,11,12,12a,14,14a-tetradecahydro-1H-picen-3-ol	40469789	545-46-0	0.90578
MKRN2	[C@@H]1(CC[C@]2([C@@H](C1(C)C)CC[C@@]1(C)[C@]3(C)CC[C@@]4(CO)CC[C@@H](C)[C@H](C)[C@H]4C3=CC[C@H]21)C)O	(3S,4aS,6aR,6bS,8aS,11R,12S,12aS,14aR,14bR)-8a-(hydroxymethyl)-4,4,6a,6b,11,12,14b-heptamethyl-2,3,4a,5,6,7,8,9,10,11,12,12a,14,14a-tetradecahydro-1H-picen-3-ol	40469789	545-46-0	0.907334
AXIN1	[C@@H]1(CC[C@]2([C@@H](C1(C)C)CC[C@@]1(C)[C@]3(C)CC[C@@]4(CO)CC[C@@H](C)[C@H](C)[C@H]4C3=CC[C@H]21)C)O	(3S,4aS,6aR,6bS,8aS,11R,12S,12aS,14aR,14bR)-8a-(hydroxymethyl)-4,4,6a,6b,11,12,14b-heptamethyl-2,3,4a,5,6,7,8,9,10,11,12,12a,14,14a-tetradecahydro-1H-picen-3-ol	40469789	545-46-0	0.93239
PLCL1	[C@@H]1(CC[C@]2([C@@H](C1(C)C)CC[C@@]1(C)[C@]3(C)CC[C@@]4(CO)CC[C@@H](C)[C@H](C)[C@H]4C3=CC[C@H]21)C)O	(3S,4aS,6aR,6bS,8aS,11R,12S,12aS,14aR,14bR)-8a-(hydroxymethyl)-4,4,6a,6b,11,12,14b-heptamethyl-2,3,4a,5,6,7,8,9,10,11,12,12a,14,14a-tetradecahydro-1H-picen-3-ol	40469789	545-46-0	0.909379
PTPN1	[C@@H]1(CC[C@]2([C@@H](C1(C)C)CC[C@@]1(C)[C@]3(C)CC[C@@]4(CO)CC[C@@H](C)[C@H](C)[C@H]4C3=CC[C@H]21)C)O	(3S,4aS,6aR,6bS,8aS,11R,12S,12aS,14aR,14bR)-8a-(hydroxymethyl)-4,4,6a,6b,11,12,14b-heptamethyl-2,3,4a,5,6,7,8,9,10,11,12,12a,14,14a-tetradecahydro-1H-picen-3-ol	40469789	545-46-0	0.973551
ZNF569	c1(cc(ccc1O)[C@H]1[C@H](c2c(O1)c(ccc2/C=C/C(=O)O[C@@H](Cc1ccc(c(c1)O)O)C(=O)OC)O)C(=O)O[C@@H](Cc1ccc(c(c1)O)O)C(=O)O)O	9-methyl lithospermate b	102004853		0.925767
PTPN1	c1(cc(ccc1O)[C@H]1[C@H](c2c(O1)c(ccc2/C=C/C(=O)O[C@@H](Cc1ccc(c(c1)O)O)C(=O)OC)O)C(=O)O[C@@H](Cc1ccc(c(c1)O)O)C(=O)O)O	9-methyl lithospermate b	102004853		0.970546
CHCHD4	c1(cc(ccc1O)[C@H]1[C@H](c2c(O1)c(ccc2/C=C/C(=O)O[C@@H](Cc1ccc(c(c1)O)O)C(=O)OC)O)C(=O)O[C@@H](Cc1ccc(c(c1)O)O)C(=O)O)O	9-methyl lithospermate b	102004853		0.907874
SERPINH1	[C@@H]1(CC[C@]2([C@@H](C1(C)C)CC[C@@]1(C)[C@]3(C)CC[C@@]4(CO)CC[C@@H](C)[C@H](C)[C@H]4C3=CC[C@H]21)C)O	(3S,4aS,6aR,6bS,8aS,11R,12S,12aS,14aR,14bR)-8a-(hydroxymethyl)-4,4,6a,6b,11,12,14b-heptamethyl-2,3,4a,5,6,7,8,9,10,11,12,12a,14,14a-tetradecahydro-1H-picen-3-ol	40469789	545-46-0	0.93886
MEI1	[C@@H]1(CC[C@]2([C@@H](C1(C)C)CC[C@@]1(C)[C@]3(C)CC[C@@]4(CO)CC[C@@H](C)[C@H](C)[C@H]4C3=CC[C@H]21)C)O	(3S,4aS,6aR,6bS,8aS,11R,12S,12aS,14aR,14bR)-8a-(hydroxymethyl)-4,4,6a,6b,11,12,14b-heptamethyl-2,3,4a,5,6,7,8,9,10,11,12,12a,14,14a-tetradecahydro-1H-picen-3-ol	40469789	545-46-0	0.923766
PTPN6	[C@@H]1(CC[C@]2([C@@H](C1(C)C)CC[C@@]1(C)[C@]3(C)CC[C@@]4(CO)CC[C@@H](C)[C@H](C)[C@H]4C3=CC[C@H]21)C)O	(3S,4aS,6aR,6bS,8aS,11R,12S,12aS,14aR,14bR)-8a-(hydroxymethyl)-4,4,6a,6b,11,12,14b-heptamethyl-2,3,4a,5,6,7,8,9,10,11,12,12a,14,14a-tetradecahydro-1H-picen-3-ol	40469789	545-46-0	0.918153
CAPN15	[C@@H]1(CC[C@]2([C@@H](C1(C)C)CC[C@@]1(C)[C@]3(C)CC[C@@]4(CO)CC[C@@H](C)[C@H](C)[C@H]4C3=CC[C@H]21)C)O	(3S,4aS,6aR,6bS,8aS,11R,12S,12aS,14aR,14bR)-8a-(hydroxymethyl)-4,4,6a,6b,11,12,14b-heptamethyl-2,3,4a,5,6,7,8,9,10,11,12,12a,14,14a-tetradecahydro-1H-picen-3-ol	40469789	545-46-0	0.935678
APP	C1[C@@H](CC2=CC[C@@H]3[C@@H]([C@]2(C1)C)CC[C@]1([C@H]3CC[C@@H]1[C@@H](/C=C/[C@H](CC)C(C)C)C)C)O	(3S,8S,9S,10R,13R,14S,17R)-17-[(E,2R,5R)-5-ethyl-6-methylhept-3-en-2-yl]-10,13-dimethyl-2,3,4,7,8,9,11,12,14,15,16,17-dodecahydro-1H-cyclopenta[a]phenanthren-3-ol	5281330	83-48-7	0.912566
CYP11B1	C1[C@@H](CC2=CC[C@@H]3[C@@H]([C@]2(C1)C)CC[C@]1([C@H]3CC[C@@H]1[C@@H](/C=C/[C@H](CC)C(C)C)C)C)O	(3S,8S,9S,10R,13R,14S,17R)-17-[(E,2R,5R)-5-ethyl-6-methylhept-3-en-2-yl]-10,13-dimethyl-2,3,4,7,8,9,11,12,14,15,16,17-dodecahydro-1H-cyclopenta[a]phenanthren-3-ol	5281330	83-48-7	0.972934
IGSF1	C1[C@@H](CC2=CC[C@@H]3[C@@H]([C@]2(C1)C)CC[C@]1([C@H]3CC[C@@H]1[C@@H](/C=C/[C@H](CC)C(C)C)C)C)O	(3S,8S,9S,10R,13R,14S,17R)-17-[(E,2R,5R)-5-ethyl-6-methylhept-3-en-2-yl]-10,13-dimethyl-2,3,4,7,8,9,11,12,14,15,16,17-dodecahydro-1H-cyclopenta[a]phenanthren-3-ol	5281330	83-48-7	0.916816
BIRC2	C1[C@@H](CC2=CC[C@@H]3[C@@H]([C@]2(C1)C)CC[C@]1([C@H]3CC[C@@H]1[C@@H](/C=C/[C@H](CC)C(C)C)C)C)O	(3S,8S,9S,10R,13R,14S,17R)-17-[(E,2R,5R)-5-ethyl-6-methylhept-3-en-2-yl]-10,13-dimethyl-2,3,4,7,8,9,11,12,14,15,16,17-dodecahydro-1H-cyclopenta[a]phenanthren-3-ol	5281330	83-48-7	0.981933
RAP1GAP	C1[C@@H](CC2=CC[C@@H]3[C@@H]([C@]2(C1)C)CC[C@]1([C@H]3CC[C@@H]1[C@@H](/C=C/[C@H](CC)C(C)C)C)C)O	(3S,8S,9S,10R,13R,14S,17R)-17-[(E,2R,5R)-5-ethyl-6-methylhept-3-en-2-yl]-10,13-dimethyl-2,3,4,7,8,9,11,12,14,15,16,17-dodecahydro-1H-cyclopenta[a]phenanthren-3-ol	5281330	83-48-7	0.951713
LTN1	C1[C@@H](CC2=CC[C@@H]3[C@@H]([C@]2(C1)C)CC[C@]1([C@H]3CC[C@@H]1[C@@H](/C=C/[C@H](CC)C(C)C)C)C)O	(3S,8S,9S,10R,13R,14S,17R)-17-[(E,2R,5R)-5-ethyl-6-methylhept-3-en-2-yl]-10,13-dimethyl-2,3,4,7,8,9,11,12,14,15,16,17-dodecahydro-1H-cyclopenta[a]phenanthren-3-ol	5281330	83-48-7	0.91766
FZD10	C1[C@@H](CC2=CC[C@@H]3[C@@H]([C@]2(C1)C)CC[C@]1([C@H]3CC[C@@H]1[C@@H](/C=C/[C@H](CC)C(C)C)C)C)O	(3S,8S,9S,10R,13R,14S,17R)-17-[(E,2R,5R)-5-ethyl-6-methylhept-3-en-2-yl]-10,13-dimethyl-2,3,4,7,8,9,11,12,14,15,16,17-dodecahydro-1H-cyclopenta[a]phenanthren-3-ol	5281330	83-48-7	0.931524
LMTK2	C1[C@@H](CC2=CC[C@@H]3[C@@H]([C@]2(C1)C)CC[C@]1([C@H]3CC[C@@H]1[C@@H](/C=C/[C@H](CC)C(C)C)C)C)O	(3S,8S,9S,10R,13R,14S,17R)-17-[(E,2R,5R)-5-ethyl-6-methylhept-3-en-2-yl]-10,13-dimethyl-2,3,4,7,8,9,11,12,14,15,16,17-dodecahydro-1H-cyclopenta[a]phenanthren-3-ol	5281330	83-48-7	0.912931
SYNE2	C1[C@@H](CC2=CC[C@@H]3[C@@H]([C@]2(C1)C)CC[C@]1([C@H]3CC[C@@H]1[C@@H](/C=C/[C@H](CC)C(C)C)C)C)O	(3S,8S,9S,10R,13R,14S,17R)-17-[(E,2R,5R)-5-ethyl-6-methylhept-3-en-2-yl]-10,13-dimethyl-2,3,4,7,8,9,11,12,14,15,16,17-dodecahydro-1H-cyclopenta[a]phenanthren-3-ol	5281330	83-48-7	0.922665
PLA2G4A	c1(cc(ccc1O)[C@H]1[C@H](c2c(O1)c(ccc2/C=C/C(=O)O[C@@H](Cc1ccc(c(c1)O)O)C(=O)OC)O)C(=O)O[C@@H](Cc1ccc(c(c1)O)O)C(=O)O)O	9-methyl lithospermate b	102004853		0.928734
TBC1D9B	C1CC([C@H]2[C@]3(C1)c1c([C@H](C2=O)OC3=O)cc(c(c(c1=O)C(=O)C)O)C(C)C)(C)C	(1R,9R,10R,11S,16S)-4-acetyl-5,10,16-trihydroxy-12,12-dimethyl-6-propan-2-yl-17-oxatetracyclo[7.6.2.01,11.02,8]heptadeca-2(8),4,6-trien-3-one	155288777		0.943713
FASTKD5	C1CC([C@H]2[C@]3(C1)c1c([C@H](C2=O)OC3=O)cc(c(c(c1=O)C(=O)C)O)C(C)C)(C)C	(1R,9R,10R,11S,16S)-4-acetyl-5,10,16-trihydroxy-12,12-dimethyl-6-propan-2-yl-17-oxatetracyclo[7.6.2.01,11.02,8]heptadeca-2(8),4,6-trien-3-one	155288777		0.910906
VPS8	C1CC([C@H]2[C@]3(C1)c1c([C@H](C2=O)OC3=O)cc(c(c(c1=O)C(=O)C)O)C(C)C)(C)C	(1R,9R,10R,11S,16S)-4-acetyl-5,10,16-trihydroxy-12,12-dimethyl-6-propan-2-yl-17-oxatetracyclo[7.6.2.01,11.02,8]heptadeca-2(8),4,6-trien-3-one	155288777		0.94624
PHLPP1	C1CC([C@H]2[C@]3(C1)c1c([C@H](C2=O)OC3=O)cc(c(c(c1=O)C(=O)C)O)C(C)C)(C)C	(1R,9R,10R,11S,16S)-4-acetyl-5,10,16-trihydroxy-12,12-dimethyl-6-propan-2-yl-17-oxatetracyclo[7.6.2.01,11.02,8]heptadeca-2(8),4,6-trien-3-one	155288777		0.950506
SERPINB2	c1(cc(ccc1O)[C@H]1[C@H](c2c(O1)c(ccc2/C=C/C(=O)O[C@@H](Cc1ccc(c(c1)O)O)C(=O)OC)O)C(=O)O[C@@H](Cc1ccc(c(c1)O)O)C(=O)OC)O	dimetbyl lithosper-mate b			0.910497
MYBPC3	c1(cc(ccc1O)[C@H]1[C@H](c2c(O1)c(ccc2/C=C/C(=O)O[C@@H](Cc1ccc(c(c1)O)O)C(=O)OC)O)C(=O)O[C@@H](Cc1ccc(c(c1)O)O)C(=O)OC)O	dimetbyl lithosper-mate b			0.916133
MPP7	c1(cc(ccc1O)[C@H]1[C@H](c2c(O1)c(ccc2/C=C/C(=O)O[C@@H](Cc1ccc(c(c1)O)O)C(=O)OC)O)C(=O)O[C@@H](Cc1ccc(c(c1)O)O)C(=O)OC)O	dimetbyl lithosper-mate b			0.94084
PKD2L1	C1CC([C@H]2[C@]3(C1)c1c([C@H](C2=O)OC3=O)cc(c(c(c1=O)C(=O)C)O)C(C)C)(C)C	(1R,9R,10R,11S,16S)-4-acetyl-5,10,16-trihydroxy-12,12-dimethyl-6-propan-2-yl-17-oxatetracyclo[7.6.2.01,11.02,8]heptadeca-2(8),4,6-trien-3-one	155288777		0.917097
SCYL2	C1CC([C@H]2[C@]3(C1)c1c([C@H](C2=O)OC3=O)cc(c(c(c1=O)C(=O)C)O)C(C)C)(C)C	(1R,9R,10R,11S,16S)-4-acetyl-5,10,16-trihydroxy-12,12-dimethyl-6-propan-2-yl-17-oxatetracyclo[7.6.2.01,11.02,8]heptadeca-2(8),4,6-trien-3-one	155288777		0.901559
CHD3	c1(cc(ccc1O)[C@H]1[C@H](c2c(O1)c(ccc2/C=C/C(=O)O[C@@H](Cc1ccc(c(c1)O)O)C(=O)OC)O)C(=O)O[C@@H](Cc1ccc(c(c1)O)O)C(=O)OC)O	dimetbyl lithosper-mate b			0.928013
PUM2	C1CC(=C)c2c(C1)c1c(cc2)c2c(C(=O)C1=O)c(co2)C	1-methyl-6-methylidene-8,9-dihydro-7H-naphtho[1,2-g][1]benzofuran-10,11-dione	105118		0.93096
GON4L	C1CC(=C)c2c(C1)c1c(cc2)c2c(C(=O)C1=O)c(co2)C	1-methyl-6-methylidene-8,9-dihydro-7H-naphtho[1,2-g][1]benzofuran-10,11-dione	105118		0.907094
MAPK8	C1CC(=C)c2c(C1)c1c(cc2)c2c(C(=O)C1=O)c(co2)C	1-methyl-6-methylidene-8,9-dihydro-7H-naphtho[1,2-g][1]benzofuran-10,11-dione	105118		0.931098
PIK3CB	C1CC(=C)c2c(C1)c1c(cc2)c2c(C(=O)C1=O)c(co2)C	1-methyl-6-methylidene-8,9-dihydro-7H-naphtho[1,2-g][1]benzofuran-10,11-dione	105118		0.945928
C2orf78	c1(cc(=O)c2c(O)cc(cc2o1)O[C@H]1[C@H](O)[C@@H](O)[C@H](O)[C@H](O1)CO)c1cc(O)c(O)cc1	2-(3,4-dihydroxyphenyl)-5-hydroxy-7-[(2S,3R,4S,5S,6R)-3,4,5-trihydroxy-6-(hydroxymethyl)oxan-2-yl]oxychromen-4-one	5280637	5373-11-5	0.945728
LHX3	[C@@H]1(CC[C@]2([C@@H](C1(C)C)CC[C@@]1(C)[C@]3(C)CC[C@@]4(CO)CC[C@@H](C)[C@H](C)[C@H]4C3=CC[C@H]21)C)O	(3S,4aS,6aR,6bS,8aS,11R,12S,12aS,14aR,14bR)-8a-(hydroxymethyl)-4,4,6a,6b,11,12,14b-heptamethyl-2,3,4a,5,6,7,8,9,10,11,12,12a,14,14a-tetradecahydro-1H-picen-3-ol	40469789	545-46-0	0.923963
HCK	[C@@H]1(CC[C@]2([C@@H](C1(C)C)CC[C@@]1(C)[C@]3(C)CC[C@@]4(CO)CC[C@@H](C)[C@H](C)[C@H]4C3=CC[C@H]21)C)O	(3S,4aS,6aR,6bS,8aS,11R,12S,12aS,14aR,14bR)-8a-(hydroxymethyl)-4,4,6a,6b,11,12,14b-heptamethyl-2,3,4a,5,6,7,8,9,10,11,12,12a,14,14a-tetradecahydro-1H-picen-3-ol	40469789	545-46-0	0.941281
PLCB1	[C@@H]1(CC[C@]2([C@@H](C1(C)C)CC[C@@]1(C)[C@]3(C)CC[C@@]4(CO)CC[C@@H](C)[C@H](C)[C@H]4C3=CC[C@H]21)C)O	(3S,4aS,6aR,6bS,8aS,11R,12S,12aS,14aR,14bR)-8a-(hydroxymethyl)-4,4,6a,6b,11,12,14b-heptamethyl-2,3,4a,5,6,7,8,9,10,11,12,12a,14,14a-tetradecahydro-1H-picen-3-ol	40469789	545-46-0	0.912215
GNAQ	[C@@H]1(CC[C@]2([C@@H](C1(C)C)CC[C@@]1(C)[C@]3(C)CC[C@@]4(CO)CC[C@@H](C)[C@H](C)[C@H]4C3=CC[C@H]21)C)O	(3S,4aS,6aR,6bS,8aS,11R,12S,12aS,14aR,14bR)-8a-(hydroxymethyl)-4,4,6a,6b,11,12,14b-heptamethyl-2,3,4a,5,6,7,8,9,10,11,12,12a,14,14a-tetradecahydro-1H-picen-3-ol	40469789	545-46-0	0.901578
POLR3C	[C@@H]1(CC[C@]2([C@@H](C1(C)C)CC[C@@]1(C)[C@]3(C)CC[C@@]4(CO)CC[C@@H](C)[C@H](C)[C@H]4C3=CC[C@H]21)C)O	(3S,4aS,6aR,6bS,8aS,11R,12S,12aS,14aR,14bR)-8a-(hydroxymethyl)-4,4,6a,6b,11,12,14b-heptamethyl-2,3,4a,5,6,7,8,9,10,11,12,12a,14,14a-tetradecahydro-1H-picen-3-ol	40469789	545-46-0	0.937831
CLPB	[C@@H]1(CC[C@]2([C@@H](C1(C)C)CC[C@@]1(C)[C@]3(C)CC[C@@]4(CO)CC[C@@H](C)[C@H](C)[C@H]4C3=CC[C@H]21)C)O	(3S,4aS,6aR,6bS,8aS,11R,12S,12aS,14aR,14bR)-8a-(hydroxymethyl)-4,4,6a,6b,11,12,14b-heptamethyl-2,3,4a,5,6,7,8,9,10,11,12,12a,14,14a-tetradecahydro-1H-picen-3-ol	40469789	545-46-0	0.952396
PNLDC1	[C@@H]1(CC[C@]2([C@@H](C1(C)C)CC[C@@]1(C)[C@]3(C)CC[C@@]4(CO)CC[C@@H](C)[C@H](C)[C@H]4C3=CC[C@H]21)C)O	(3S,4aS,6aR,6bS,8aS,11R,12S,12aS,14aR,14bR)-8a-(hydroxymethyl)-4,4,6a,6b,11,12,14b-heptamethyl-2,3,4a,5,6,7,8,9,10,11,12,12a,14,14a-tetradecahydro-1H-picen-3-ol	40469789	545-46-0	0.928862
XPR1	c1(cc(ccc1O)[C@H]1[C@H](c2c(O1)c(ccc2/C=C/C(=O)O[C@@H](Cc1ccc(c(c1)O)O)C(=O)OC)O)C(=O)O[C@@H](Cc1ccc(c(c1)O)O)C(=O)OC)O	dimetbyl lithosper-mate b			0.91298
ASPM	[C@@H]12C(C(=C)[C@@H](CC1)C2)(C)C	(1S,4R)-3,3-dimethyl-2-methylidenebicyclo[2.2.1]heptane	92221	5794-03-6	0.939324
STAB1	[C@@H]12C(C(=C)[C@@H](CC1)C2)(C)C	(1S,4R)-3,3-dimethyl-2-methylidenebicyclo[2.2.1]heptane	92221	5794-03-6	0.915716
ARID4A	[C@@H]12C(C(=C)[C@@H](CC1)C2)(C)C	(1S,4R)-3,3-dimethyl-2-methylidenebicyclo[2.2.1]heptane	92221	5794-03-6	0.947155
HDAC10	[C@@H]12C(C(=C)[C@@H](CC1)C2)(C)C	(1S,4R)-3,3-dimethyl-2-methylidenebicyclo[2.2.1]heptane	92221	5794-03-6	0.946547
AMPD2	C1[C@@H](C(=C)c2c(C1)c1c(cc2)c2c(C(=O)C1=O)c(co2)C)O	(7S)-7-hydroxy-1-methyl-6-methylidene-8,9-dihydro-7H-naphtho[1,2-g][1]benzofuran-10,11-dione	5318290		0.907204
GUCY2D	C1[C@@H](C(=C)c2c(C1)c1c(cc2)c2c(C(=O)C1=O)c(co2)C)O	(7S)-7-hydroxy-1-methyl-6-methylidene-8,9-dihydro-7H-naphtho[1,2-g][1]benzofuran-10,11-dione	5318290		0.906587
LRRC8C	C1[C@@H](C(=C)c2c(C1)c1c(cc2)c2c(C(=O)C1=O)c(co2)C)O	(7S)-7-hydroxy-1-methyl-6-methylidene-8,9-dihydro-7H-naphtho[1,2-g][1]benzofuran-10,11-dione	5318290		0.9276
CERT1	C1[C@@H](C(=C)c2c(C1)c1c(cc2)c2c(C(=O)C1=O)c(co2)C)O	(7S)-7-hydroxy-1-methyl-6-methylidene-8,9-dihydro-7H-naphtho[1,2-g][1]benzofuran-10,11-dione	5318290		0.909849
TSHR	C1[C@@H](C(=C)c2c(C1)c1c(cc2)c2c(C(=O)C1=O)c(co2)C)O	(7S)-7-hydroxy-1-methyl-6-methylidene-8,9-dihydro-7H-naphtho[1,2-g][1]benzofuran-10,11-dione	5318290		0.902605
SMYD4	C1[C@@H](C(=C)c2c(C1)c1c(cc2)c2c(C(=O)C1=O)c(co2)C)O	(7S)-7-hydroxy-1-methyl-6-methylidene-8,9-dihydro-7H-naphtho[1,2-g][1]benzofuran-10,11-dione	5318290		0.932086
TTF1	C1[C@@H](C(=C)c2c(C1)c1c(cc2)c2c(C(=O)C1=O)c(co2)C)O	(7S)-7-hydroxy-1-methyl-6-methylidene-8,9-dihydro-7H-naphtho[1,2-g][1]benzofuran-10,11-dione	5318290		0.918835
MCM4	C1[C@@H](C(=C)c2c(C1)c1c(cc2)c2c(C(=O)C1=O)c(co2)C)O	(7S)-7-hydroxy-1-methyl-6-methylidene-8,9-dihydro-7H-naphtho[1,2-g][1]benzofuran-10,11-dione	5318290		0.920829
USP39	C1[C@@H](C(=C)c2c(C1)c1c(cc2)c2c(C(=O)C1=O)c(co2)C)O	(7S)-7-hydroxy-1-methyl-6-methylidene-8,9-dihydro-7H-naphtho[1,2-g][1]benzofuran-10,11-dione	5318290		0.903335
CPD	C1[C@@H](C(=C)c2c(C1)c1c(cc2)c2c(C(=O)C1=O)c(co2)C)O	(7S)-7-hydroxy-1-methyl-6-methylidene-8,9-dihydro-7H-naphtho[1,2-g][1]benzofuran-10,11-dione	5318290		0.941826
RAPGEF6	C1[C@@H](C(=C)c2c(C1)c1c(cc2)c2c(C(=O)C1=O)c(co2)C)O	(7S)-7-hydroxy-1-methyl-6-methylidene-8,9-dihydro-7H-naphtho[1,2-g][1]benzofuran-10,11-dione	5318290		0.917904
ACAN	C1[C@@H](C(=C)c2c(C1)c1c(cc2)c2c(C(=O)C1=O)c(co2)C)O	(7S)-7-hydroxy-1-methyl-6-methylidene-8,9-dihydro-7H-naphtho[1,2-g][1]benzofuran-10,11-dione	5318290		0.920551
KIF9	C1[C@@H](C(=C)c2c(C1)c1c(cc2)c2c(C(=O)C1=O)c(co2)C)O	(7S)-7-hydroxy-1-methyl-6-methylidene-8,9-dihydro-7H-naphtho[1,2-g][1]benzofuran-10,11-dione	5318290		0.911966
NCOA2	[C@@H]1([C@@H]([C@H]([C@@H](O[C@@H]1CO)O[C@@H]1CC2=CC[C@@H]3[C@@H]([C@]2(CC1)C)CC[C@]1([C@H]3CC[C@@H]1[C@H](C)CC[C@@H](C(C)C)CC)C)O)O)O	(2R,3R,4S,5S,6R)-2-[[(3S,8S,9S,10R,13R,14S,17R)-17-[(2R,5S)-5-ethyl-6-methylheptan-2-yl]-10,13-dimethyl-2,3,4,7,8,9,11,12,14,15,16,17-dodecahydro-1H-cyclopenta[a]phenanthren-3-yl]oxy]-6-(hydroxymethyl)oxane-3,4,5-triol	12309067	474-58-8	0.919295
FZD4	[C@@H]1([C@@H]([C@H]([C@@H](O[C@@H]1CO)O[C@@H]1CC2=CC[C@@H]3[C@@H]([C@]2(CC1)C)CC[C@]1([C@H]3CC[C@@H]1[C@H](C)CC[C@@H](C(C)C)CC)C)O)O)O	(2R,3R,4S,5S,6R)-2-[[(3S,8S,9S,10R,13R,14S,17R)-17-[(2R,5S)-5-ethyl-6-methylheptan-2-yl]-10,13-dimethyl-2,3,4,7,8,9,11,12,14,15,16,17-dodecahydro-1H-cyclopenta[a]phenanthren-3-yl]oxy]-6-(hydroxymethyl)oxane-3,4,5-triol	12309067	474-58-8	0.919634
ZNF608	[C@@H]1([C@@H]([C@H]([C@@H](O[C@@H]1CO)O[C@@H]1CC2=CC[C@@H]3[C@@H]([C@]2(CC1)C)CC[C@]1([C@H]3CC[C@@H]1[C@H](C)CC[C@@H](C(C)C)CC)C)O)O)O	(2R,3R,4S,5S,6R)-2-[[(3S,8S,9S,10R,13R,14S,17R)-17-[(2R,5S)-5-ethyl-6-methylheptan-2-yl]-10,13-dimethyl-2,3,4,7,8,9,11,12,14,15,16,17-dodecahydro-1H-cyclopenta[a]phenanthren-3-yl]oxy]-6-(hydroxymethyl)oxane-3,4,5-triol	12309067	474-58-8	0.943751
VPS8	[C@@H]1([C@@H]([C@H]([C@@H](O[C@@H]1CO)O[C@@H]1CC2=CC[C@@H]3[C@@H]([C@]2(CC1)C)CC[C@]1([C@H]3CC[C@@H]1[C@H](C)CC[C@@H](C(C)C)CC)C)O)O)O	(2R,3R,4S,5S,6R)-2-[[(3S,8S,9S,10R,13R,14S,17R)-17-[(2R,5S)-5-ethyl-6-methylheptan-2-yl]-10,13-dimethyl-2,3,4,7,8,9,11,12,14,15,16,17-dodecahydro-1H-cyclopenta[a]phenanthren-3-yl]oxy]-6-(hydroxymethyl)oxane-3,4,5-triol	12309067	474-58-8	0.936151
HSP90AA2P	[C@@H]1([C@@H]([C@H]([C@@H](O[C@@H]1CO)O[C@@H]1CC2=CC[C@@H]3[C@@H]([C@]2(CC1)C)CC[C@]1([C@H]3CC[C@@H]1[C@H](C)CC[C@@H](C(C)C)CC)C)O)O)O	(2R,3R,4S,5S,6R)-2-[[(3S,8S,9S,10R,13R,14S,17R)-17-[(2R,5S)-5-ethyl-6-methylheptan-2-yl]-10,13-dimethyl-2,3,4,7,8,9,11,12,14,15,16,17-dodecahydro-1H-cyclopenta[a]phenanthren-3-yl]oxy]-6-(hydroxymethyl)oxane-3,4,5-triol	12309067	474-58-8	0.900195
TET1	[C@@H]1([C@@H]([C@H]([C@@H](O[C@@H]1CO)O[C@@H]1CC2=CC[C@@H]3[C@@H]([C@]2(CC1)C)CC[C@]1([C@H]3CC[C@@H]1[C@H](C)CC[C@@H](C(C)C)CC)C)O)O)O	(2R,3R,4S,5S,6R)-2-[[(3S,8S,9S,10R,13R,14S,17R)-17-[(2R,5S)-5-ethyl-6-methylheptan-2-yl]-10,13-dimethyl-2,3,4,7,8,9,11,12,14,15,16,17-dodecahydro-1H-cyclopenta[a]phenanthren-3-yl]oxy]-6-(hydroxymethyl)oxane-3,4,5-triol	12309067	474-58-8	0.916284
SEMA4C	[C@@H]1(CC[C@]2([C@@H](C1(C)C)CC[C@@]1(C)[C@]3(C)CC[C@@]4(CO)CC[C@@H](C)[C@H](C)[C@H]4C3=CC[C@H]21)C)O	(3S,4aS,6aR,6bS,8aS,11R,12S,12aS,14aR,14bR)-8a-(hydroxymethyl)-4,4,6a,6b,11,12,14b-heptamethyl-2,3,4a,5,6,7,8,9,10,11,12,12a,14,14a-tetradecahydro-1H-picen-3-ol	40469789	545-46-0	0.937214
STK11	[C@@H]1(CC[C@]2([C@@H](C1(C)C)CC[C@@]1(C)[C@]3(C)CC[C@@]4(CO)CC[C@@H](C)[C@H](C)[C@H]4C3=CC[C@H]21)C)O	(3S,4aS,6aR,6bS,8aS,11R,12S,12aS,14aR,14bR)-8a-(hydroxymethyl)-4,4,6a,6b,11,12,14b-heptamethyl-2,3,4a,5,6,7,8,9,10,11,12,12a,14,14a-tetradecahydro-1H-picen-3-ol	40469789	545-46-0	0.906052
RASAL2	[C@@H]1(CC[C@]2([C@@H](C1(C)C)CC[C@@]1(C)[C@]3(C)CC[C@@]4(CO)CC[C@@H](C)[C@H](C)[C@H]4C3=CC[C@H]21)C)O	(3S,4aS,6aR,6bS,8aS,11R,12S,12aS,14aR,14bR)-8a-(hydroxymethyl)-4,4,6a,6b,11,12,14b-heptamethyl-2,3,4a,5,6,7,8,9,10,11,12,12a,14,14a-tetradecahydro-1H-picen-3-ol	40469789	545-46-0	0.935716
SLC38A3	C1[C@@H](C(=C)c2c(C1)c1c(cc2)c2c(C(=O)C1=O)c(co2)C)O	(7S)-7-hydroxy-1-methyl-6-methylidene-8,9-dihydro-7H-naphtho[1,2-g][1]benzofuran-10,11-dione	5318290		0.909099
NUGGC	C1[C@@H](C(=C)c2c(C1)c1c(cc2)c2c(C(=O)C1=O)c(co2)C)O	(7S)-7-hydroxy-1-methyl-6-methylidene-8,9-dihydro-7H-naphtho[1,2-g][1]benzofuran-10,11-dione	5318290		0.912574
CTSD	[C@@H]12C(C(=C)[C@@H](CC1)C2)(C)C	(1S,4R)-3,3-dimethyl-2-methylidenebicyclo[2.2.1]heptane	92221	5794-03-6	0.927375
GPT	[C@@H]12C(C(=C)[C@@H](CC1)C2)(C)C	(1S,4R)-3,3-dimethyl-2-methylidenebicyclo[2.2.1]heptane	92221	5794-03-6	0.934362
MAPK8	[C@@H]12C(C(=C)[C@@H](CC1)C2)(C)C	(1S,4R)-3,3-dimethyl-2-methylidenebicyclo[2.2.1]heptane	92221	5794-03-6	0.939828
SLC9A1	[C@@H]12C(C(=C)[C@@H](CC1)C2)(C)C	(1S,4R)-3,3-dimethyl-2-methylidenebicyclo[2.2.1]heptane	92221	5794-03-6	0.900183
MNT	C1[C@@H](C(=C)c2c(C1)c1c(cc2)c2c(C(=O)C1=O)c(co2)C)O	(7S)-7-hydroxy-1-methyl-6-methylidene-8,9-dihydro-7H-naphtho[1,2-g][1]benzofuran-10,11-dione	5318290		0.906949
ABCB1	[C@@H]12C(C(=C)[C@@H](CC1)C2)(C)C	(1S,4R)-3,3-dimethyl-2-methylidenebicyclo[2.2.1]heptane	92221	5794-03-6	0.917695
CYP3A7	[C@@H]12C(C(=C)[C@@H](CC1)C2)(C)C	(1S,4R)-3,3-dimethyl-2-methylidenebicyclo[2.2.1]heptane	92221	5794-03-6	0.938815
PPP4R3A	[C@@H]1(CC[C@]2([C@@H](C1(C)C)CC[C@@]1(C)[C@]3(C)CC[C@@]4(CO)CC[C@@H](C)[C@H](C)[C@H]4C3=CC[C@H]21)C)O	(3S,4aS,6aR,6bS,8aS,11R,12S,12aS,14aR,14bR)-8a-(hydroxymethyl)-4,4,6a,6b,11,12,14b-heptamethyl-2,3,4a,5,6,7,8,9,10,11,12,12a,14,14a-tetradecahydro-1H-picen-3-ol	40469789	545-46-0	0.911887
CTSB	[C@@H]1(CC[C@]2([C@@H](C1(C)C)CC[C@@]1(C)[C@]3(C)CC[C@@]4(CO)CC[C@@H](C)[C@H](C)[C@H]4C3=CC[C@H]21)C)O	(3S,4aS,6aR,6bS,8aS,11R,12S,12aS,14aR,14bR)-8a-(hydroxymethyl)-4,4,6a,6b,11,12,14b-heptamethyl-2,3,4a,5,6,7,8,9,10,11,12,12a,14,14a-tetradecahydro-1H-picen-3-ol	40469789	545-46-0	0.947342
GOLIM4	[C@@H]1(CC[C@]2([C@@H](C1(C)C)CC[C@@]1(C)[C@]3(C)CC[C@@]4(CO)CC[C@@H](C)[C@H](C)[C@H]4C3=CC[C@H]21)C)O	(3S,4aS,6aR,6bS,8aS,11R,12S,12aS,14aR,14bR)-8a-(hydroxymethyl)-4,4,6a,6b,11,12,14b-heptamethyl-2,3,4a,5,6,7,8,9,10,11,12,12a,14,14a-tetradecahydro-1H-picen-3-ol	40469789	545-46-0	0.925457
RET	[C@@H]1(CC[C@]2([C@@H](C1(C)C)CC[C@@]1(C)[C@]3(C)CC[C@@]4(CO)CC[C@@H](C)[C@H](C)[C@H]4C3=CC[C@H]21)C)O	(3S,4aS,6aR,6bS,8aS,11R,12S,12aS,14aR,14bR)-8a-(hydroxymethyl)-4,4,6a,6b,11,12,14b-heptamethyl-2,3,4a,5,6,7,8,9,10,11,12,12a,14,14a-tetradecahydro-1H-picen-3-ol	40469789	545-46-0	0.944216
KCNH6	[C@H]1([C@@H]2[C@H](C(=CO1)C(=O)OC)[C@H](C[C@]2(C)OC(=O)C)OC(=O)c1cc(c(c(c1)OC)O)OC)O[C@H]1[C@H](O)[C@@H](O)[C@H](O)[C@H](O1)CO	6-o-syringyl-8-o-acetyl shanzhiside methyl ester			0.934677
TTK	[C@H]1([C@@H]2[C@H](C(=CO1)C(=O)OC)[C@H](C[C@]2(C)OC(=O)C)OC(=O)c1cc(c(c(c1)OC)O)OC)O[C@H]1[C@H](O)[C@@H](O)[C@H](O)[C@H](O1)CO	6-o-syringyl-8-o-acetyl shanzhiside methyl ester			0.95079
FNTB	[C@H]1([C@@H]2[C@H](C(=CO1)C(=O)OC)[C@H](C[C@]2(C)OC(=O)C)OC(=O)c1cc(c(c(c1)OC)O)OC)O[C@H]1[C@H](O)[C@@H](O)[C@H](O)[C@H](O1)CO	6-o-syringyl-8-o-acetyl shanzhiside methyl ester			0.956285
AKR1B1	[C@H]1([C@@H]2[C@H](C(=CO1)C(=O)OC)[C@H](C[C@]2(C)OC(=O)C)OC(=O)c1cc(c(c(c1)OC)O)OC)O[C@H]1[C@H](O)[C@@H](O)[C@H](O)[C@H](O1)CO	6-o-syringyl-8-o-acetyl shanzhiside methyl ester			0.970493
MTOR	[C@H]1([C@@H]2[C@H](C(=CO1)C(=O)OC)[C@H](C[C@]2(C)OC(=O)C)OC(=O)c1cc(c(c(c1)OC)O)OC)O[C@H]1[C@H](O)[C@@H](O)[C@H](O)[C@H](O1)CO	6-o-syringyl-8-o-acetyl shanzhiside methyl ester			0.937675
PPARD	[C@H]1([C@@H]2[C@H](C(=CO1)C(=O)OC)[C@H](C[C@]2(C)OC(=O)C)OC(=O)c1cc(c(c(c1)OC)O)OC)O[C@H]1[C@H](O)[C@@H](O)[C@H](O)[C@H](O1)CO	6-o-syringyl-8-o-acetyl shanzhiside methyl ester			0.945182
MAOB	[C@H]1([C@@H]2[C@H](C(=CO1)C(=O)OC)[C@H](C[C@]2(C)OC(=O)C)OC(=O)c1cc(c(c(c1)OC)O)OC)O[C@H]1[C@H](O)[C@@H](O)[C@H](O)[C@H](O1)CO	6-o-syringyl-8-o-acetyl shanzhiside methyl ester			0.975818
BCHE	[C@H]1([C@@H]2[C@H](C(=CO1)C(=O)OC)[C@H](C[C@]2(C)OC(=O)C)OC(=O)c1cc(c(c(c1)OC)O)OC)O[C@H]1[C@H](O)[C@@H](O)[C@H](O)[C@H](O1)CO	6-o-syringyl-8-o-acetyl shanzhiside methyl ester			0.910965
FGFR1	[C@H]1([C@@H]2[C@H](C(=CO1)C(=O)OC)[C@H](C[C@]2(C)OC(=O)C)OC(=O)c1cc(c(c(c1)OC)O)OC)O[C@H]1[C@H](O)[C@@H](O)[C@H](O)[C@H](O1)CO	6-o-syringyl-8-o-acetyl shanzhiside methyl ester			0.921908
SLC9A1	[C@H]1([C@@H]2[C@H](C(=CO1)C(=O)OC)[C@H](C[C@]2(C)OC(=O)C)OC(=O)c1cc(c(c(c1)OC)O)OC)O[C@H]1[C@H](O)[C@@H](O)[C@H](O)[C@H](O1)CO	6-o-syringyl-8-o-acetyl shanzhiside methyl ester			0.939084
PIH1D1	c1(cc(ccc1O)[C@H]1[C@H](c2c(O1)c(ccc2/C=C/C(=O)O[C@@H](Cc1ccc(c(c1)O)O)C(=O)OC)O)C(=O)O[C@@H](Cc1ccc(c(c1)O)O)C(=O)O)O	9-methyl lithospermate b	102004853		0.901007
ARHGEF9	c1(cc(ccc1O)[C@H]1[C@H](c2c(O1)c(ccc2/C=C/C(=O)O[C@@H](Cc1ccc(c(c1)O)O)C(=O)OC)O)C(=O)O[C@@H](Cc1ccc(c(c1)O)O)C(=O)O)O	9-methyl lithospermate b	102004853		0.907753
TUBB4B	c1(cc(ccc1O)[C@H]1[C@H](c2c(O1)c(ccc2/C=C/C(=O)O[C@@H](Cc1ccc(c(c1)O)O)C(=O)OC)O)C(=O)O[C@@H](Cc1ccc(c(c1)O)O)C(=O)O)O	9-methyl lithospermate b	102004853		0.914965
MEI1	c1(cc(ccc1O)[C@H]1[C@H](c2c(O1)c(ccc2/C=C/C(=O)O[C@@H](Cc1ccc(c(c1)O)O)C(=O)OC)O)C(=O)O[C@@H](Cc1ccc(c(c1)O)O)C(=O)OC)O	dimetbyl lithosper-mate b			0.919511
CASK	c1(cc(ccc1O)[C@H]1[C@H](c2c(O1)c(ccc2/C=C/C(=O)O[C@@H](Cc1ccc(c(c1)O)O)C(=O)OC)O)C(=O)O[C@@H](Cc1ccc(c(c1)O)O)C(=O)OC)O	dimetbyl lithosper-mate b			0.93976
PLCB1	c1(cc(ccc1O)[C@H]1[C@H](c2c(O1)c(ccc2/C=C/C(=O)O[C@@H](Cc1ccc(c(c1)O)O)C(=O)OC)O)C(=O)O[C@@H](Cc1ccc(c(c1)O)O)C(=O)OC)O	dimetbyl lithosper-mate b			0.905388
CCNB2	c1(cc(ccc1O)[C@H]1[C@H](c2c(O1)c(ccc2/C=C/C(=O)O[C@@H](Cc1ccc(c(c1)O)O)C(=O)OC)O)C(=O)O[C@@H](Cc1ccc(c(c1)O)O)C(=O)OC)O	dimetbyl lithosper-mate b			0.908045
UBA7	c1(cc(ccc1O)[C@H]1[C@H](c2c(O1)c(ccc2/C=C/C(=O)O[C@@H](Cc1ccc(c(c1)O)O)C(=O)OC)O)C(=O)O[C@@H](Cc1ccc(c(c1)O)O)C(=O)OC)O	dimetbyl lithosper-mate b			0.912129
FAM200B	c1(cc(ccc1O)[C@H]1[C@H](c2c(O1)c(ccc2/C=C/C(=O)O[C@@H](Cc1ccc(c(c1)O)O)C(=O)OC)O)C(=O)O[C@@H](Cc1ccc(c(c1)O)O)C(=O)OC)O	dimetbyl lithosper-mate b			0.906361
CELSR3	c1(cc(ccc1O)[C@H]1[C@H](c2c(O1)c(ccc2/C=C/C(=O)O[C@@H](Cc1ccc(c(c1)O)O)C(=O)OC)O)C(=O)O[C@@H](Cc1ccc(c(c1)O)O)C(=O)OC)O	dimetbyl lithosper-mate b			0.913745
FAP	[C@H]1([C@@H]2[C@H](C(=CO1)C(=O)OC)[C@H](C[C@]2(C)OC(=O)C)OC(=O)c1cc(c(c(c1)OC)O)OC)O[C@H]1[C@H](O)[C@@H](O)[C@H](O)[C@H](O1)CO	6-o-syringyl-8-o-acetyl shanzhiside methyl ester			0.909303
PTGDR2	[C@H]1([C@@H]2[C@H](C(=CO1)C(=O)OC)[C@H](C[C@]2(C)OC(=O)C)OC(=O)c1cc(c(c(c1)OC)O)OC)O[C@H]1[C@H](O)[C@@H](O)[C@H](O)[C@H](O1)CO	6-o-syringyl-8-o-acetyl shanzhiside methyl ester			0.988899
XPNPEP1	c1(cc(ccc1O)[C@H]1[C@H](c2c(O1)c(ccc2/C=C/C(=O)O[C@@H](Cc1ccc(c(c1)O)O)C(=O)OC)O)C(=O)O[C@@H](Cc1ccc(c(c1)O)O)C(=O)OC)O	dimetbyl lithosper-mate b			0.949976
MAP3K21	c1(cc(ccc1O)[C@H]1[C@H](c2c(O1)c(ccc2/C=C/C(=O)O[C@@H](Cc1ccc(c(c1)O)O)C(=O)OC)O)C(=O)O[C@@H](Cc1ccc(c(c1)O)O)C(=O)OC)O	dimetbyl lithosper-mate b			0.918178
IFI16	[C@@H]1(CC[C@]2([C@@H](C1(C)C)CC[C@@]1(C)[C@]3(C)CC[C@@]4(CO)CC[C@@H](C)[C@H](C)[C@H]4C3=CC[C@H]21)C)O	(3S,4aS,6aR,6bS,8aS,11R,12S,12aS,14aR,14bR)-8a-(hydroxymethyl)-4,4,6a,6b,11,12,14b-heptamethyl-2,3,4a,5,6,7,8,9,10,11,12,12a,14,14a-tetradecahydro-1H-picen-3-ol	40469789	545-46-0	0.912279
SLF1	[C@@H]1(CC[C@]2([C@@H](C1(C)C)CC[C@@]1(C)[C@]3(C)CC[C@@]4(CO)CC[C@@H](C)[C@H](C)[C@H]4C3=CC[C@H]21)C)O	(3S,4aS,6aR,6bS,8aS,11R,12S,12aS,14aR,14bR)-8a-(hydroxymethyl)-4,4,6a,6b,11,12,14b-heptamethyl-2,3,4a,5,6,7,8,9,10,11,12,12a,14,14a-tetradecahydro-1H-picen-3-ol	40469789	545-46-0	0.901695
POLR2A	[C@@H]1(CC[C@]2([C@@H](C1(C)C)CC[C@@]1(C)[C@]3(C)CC[C@@]4(CO)CC[C@@H](C)[C@H](C)[C@H]4C3=CC[C@H]21)C)O	(3S,4aS,6aR,6bS,8aS,11R,12S,12aS,14aR,14bR)-8a-(hydroxymethyl)-4,4,6a,6b,11,12,14b-heptamethyl-2,3,4a,5,6,7,8,9,10,11,12,12a,14,14a-tetradecahydro-1H-picen-3-ol	40469789	545-46-0	0.903548
SEPSECS	c1(cc(=O)c2c(O)cc(cc2o1)O[C@H]1[C@H](O)[C@@H](O)[C@H](O)[C@H](O1)CO)c1cc(O)c(O)cc1	2-(3,4-dihydroxyphenyl)-5-hydroxy-7-[(2S,3R,4S,5S,6R)-3,4,5-trihydroxy-6-(hydroxymethyl)oxan-2-yl]oxychromen-4-one	5280637	5373-11-5	0.93918
DACH1	c1(cc(ccc1O)[C@H]1[C@H](c2c(O1)c(ccc2/C=C/C(=O)O[C@@H](Cc1ccc(c(c1)O)O)C(=O)OC)O)C(=O)O[C@@H](Cc1ccc(c(c1)O)O)C(=O)O)O	9-methyl lithospermate b	102004853		0.903763
BMX	c1(cc(ccc1O)[C@H]1[C@H](c2c(O1)c(ccc2/C=C/C(=O)O[C@@H](Cc1ccc(c(c1)O)O)C(=O)OC)O)C(=O)O[C@@H](Cc1ccc(c(c1)O)O)C(=O)O)O	9-methyl lithospermate b	102004853		0.907789
NASP	c1(cc(=O)c2c(O)cc(cc2o1)O[C@H]1[C@H](O)[C@@H](O)[C@H](O)[C@H](O1)CO)c1cc(O)c(O)cc1	2-(3,4-dihydroxyphenyl)-5-hydroxy-7-[(2S,3R,4S,5S,6R)-3,4,5-trihydroxy-6-(hydroxymethyl)oxan-2-yl]oxychromen-4-one	5280637	5373-11-5	0.952898
SLC38A5	c1(cc(=O)c2c(O)cc(cc2o1)O[C@H]1[C@H](O)[C@@H](O)[C@H](O)[C@H](O1)CO)c1cc(O)c(O)cc1	2-(3,4-dihydroxyphenyl)-5-hydroxy-7-[(2S,3R,4S,5S,6R)-3,4,5-trihydroxy-6-(hydroxymethyl)oxan-2-yl]oxychromen-4-one	5280637	5373-11-5	0.911444
KDM2A	c1(cc(=O)c2c(O)cc(cc2o1)O[C@H]1[C@H](O)[C@@H](O)[C@H](O)[C@H](O1)CO)c1cc(O)c(O)cc1	2-(3,4-dihydroxyphenyl)-5-hydroxy-7-[(2S,3R,4S,5S,6R)-3,4,5-trihydroxy-6-(hydroxymethyl)oxan-2-yl]oxychromen-4-one	5280637	5373-11-5	0.948995
PIGW	c1(cc(=O)c2c(O)cc(cc2o1)O[C@H]1[C@H](O)[C@@H](O)[C@H](O)[C@H](O1)CO)c1cc(O)c(O)cc1	2-(3,4-dihydroxyphenyl)-5-hydroxy-7-[(2S,3R,4S,5S,6R)-3,4,5-trihydroxy-6-(hydroxymethyl)oxan-2-yl]oxychromen-4-one	5280637	5373-11-5	0.90024
NCAPD2	c1(cc(=O)c2c(O)cc(cc2o1)O[C@H]1[C@H](O)[C@@H](O)[C@H](O)[C@H](O1)CO)c1cc(O)c(O)cc1	2-(3,4-dihydroxyphenyl)-5-hydroxy-7-[(2S,3R,4S,5S,6R)-3,4,5-trihydroxy-6-(hydroxymethyl)oxan-2-yl]oxychromen-4-one	5280637	5373-11-5	0.926623
ZNF112	c1(cc(=O)c2c(O)cc(cc2o1)O[C@H]1[C@H](O)[C@@H](O)[C@H](O)[C@H](O1)CO)c1cc(O)c(O)cc1	2-(3,4-dihydroxyphenyl)-5-hydroxy-7-[(2S,3R,4S,5S,6R)-3,4,5-trihydroxy-6-(hydroxymethyl)oxan-2-yl]oxychromen-4-one	5280637	5373-11-5	0.954272
TNFSF10	c1(cc(=O)c2c(O)cc(cc2o1)O[C@H]1[C@H](O)[C@@H](O)[C@H](O)[C@H](O1)CO)c1cc(O)c(O)cc1	2-(3,4-dihydroxyphenyl)-5-hydroxy-7-[(2S,3R,4S,5S,6R)-3,4,5-trihydroxy-6-(hydroxymethyl)oxan-2-yl]oxychromen-4-one	5280637	5373-11-5	0.901941
GTF2I	c1(cc(=O)c2c(O)cc(cc2o1)O[C@H]1[C@H](O)[C@@H](O)[C@H](O)[C@H](O1)CO)c1cc(O)c(O)cc1	2-(3,4-dihydroxyphenyl)-5-hydroxy-7-[(2S,3R,4S,5S,6R)-3,4,5-trihydroxy-6-(hydroxymethyl)oxan-2-yl]oxychromen-4-one	5280637	5373-11-5	0.943747
MBTPS1	c1(cc(=O)c2c(O)cc(cc2o1)O[C@H]1[C@H](O)[C@@H](O)[C@H](O)[C@H](O1)CO)c1cc(O)c(O)cc1	2-(3,4-dihydroxyphenyl)-5-hydroxy-7-[(2S,3R,4S,5S,6R)-3,4,5-trihydroxy-6-(hydroxymethyl)oxan-2-yl]oxychromen-4-one	5280637	5373-11-5	0.956541
ENTPD6	c1(cc(=O)c2c(O)cc(cc2o1)O[C@H]1[C@H](O)[C@@H](O)[C@H](O)[C@H](O1)CO)c1cc(O)c(O)cc1	2-(3,4-dihydroxyphenyl)-5-hydroxy-7-[(2S,3R,4S,5S,6R)-3,4,5-trihydroxy-6-(hydroxymethyl)oxan-2-yl]oxychromen-4-one	5280637	5373-11-5	0.932624
AGT	c1(cc(=O)c2c(O)cc(cc2o1)O[C@H]1[C@H](O)[C@@H](O)[C@H](O)[C@H](O1)CO)c1cc(O)c(O)cc1	2-(3,4-dihydroxyphenyl)-5-hydroxy-7-[(2S,3R,4S,5S,6R)-3,4,5-trihydroxy-6-(hydroxymethyl)oxan-2-yl]oxychromen-4-one	5280637	5373-11-5	0.919564
FBXO34	c1(cc(=O)c2c(O)cc(cc2o1)O[C@H]1[C@H](O)[C@@H](O)[C@H](O)[C@H](O1)CO)c1cc(O)c(O)cc1	2-(3,4-dihydroxyphenyl)-5-hydroxy-7-[(2S,3R,4S,5S,6R)-3,4,5-trihydroxy-6-(hydroxymethyl)oxan-2-yl]oxychromen-4-one	5280637	5373-11-5	0.939212
SSB	[C@@H]1(CC[C@]2([C@@H](C1(C)C)CC[C@@]1(C)[C@]3(C)CC[C@@]4(CO)CC[C@@H](C)[C@H](C)[C@H]4C3=CC[C@H]21)C)O	(3S,4aS,6aR,6bS,8aS,11R,12S,12aS,14aR,14bR)-8a-(hydroxymethyl)-4,4,6a,6b,11,12,14b-heptamethyl-2,3,4a,5,6,7,8,9,10,11,12,12a,14,14a-tetradecahydro-1H-picen-3-ol	40469789	545-46-0	0.929965
ZNF184	[C@@H]1(CC[C@]2([C@@H](C1(C)C)CC[C@@]1(C)[C@]3(C)CC[C@@]4(CO)CC[C@@H](C)[C@H](C)[C@H]4C3=CC[C@H]21)C)O	(3S,4aS,6aR,6bS,8aS,11R,12S,12aS,14aR,14bR)-8a-(hydroxymethyl)-4,4,6a,6b,11,12,14b-heptamethyl-2,3,4a,5,6,7,8,9,10,11,12,12a,14,14a-tetradecahydro-1H-picen-3-ol	40469789	545-46-0	0.913257
SHANK3	[C@@H]1(CC[C@]2([C@@H](C1(C)C)CC[C@@]1(C)[C@]3(C)CC[C@@]4(CO)CC[C@@H](C)[C@H](C)[C@H]4C3=CC[C@H]21)C)O	(3S,4aS,6aR,6bS,8aS,11R,12S,12aS,14aR,14bR)-8a-(hydroxymethyl)-4,4,6a,6b,11,12,14b-heptamethyl-2,3,4a,5,6,7,8,9,10,11,12,12a,14,14a-tetradecahydro-1H-picen-3-ol	40469789	545-46-0	0.902719
CLEC16A	[C@@H]1(CC[C@]2([C@@H](C1(C)C)CC[C@@]1(C)[C@]3(C)CC[C@@]4(CO)CC[C@@H](C)[C@H](C)[C@H]4C3=CC[C@H]21)C)O	(3S,4aS,6aR,6bS,8aS,11R,12S,12aS,14aR,14bR)-8a-(hydroxymethyl)-4,4,6a,6b,11,12,14b-heptamethyl-2,3,4a,5,6,7,8,9,10,11,12,12a,14,14a-tetradecahydro-1H-picen-3-ol	40469789	545-46-0	0.947131
CACNA1B	[C@@H]1(CC[C@]2([C@@H](C1(C)C)CC[C@@]1(C)[C@]3(C)CC[C@@]4(CO)CC[C@@H](C)[C@H](C)[C@H]4C3=CC[C@H]21)C)O	(3S,4aS,6aR,6bS,8aS,11R,12S,12aS,14aR,14bR)-8a-(hydroxymethyl)-4,4,6a,6b,11,12,14b-heptamethyl-2,3,4a,5,6,7,8,9,10,11,12,12a,14,14a-tetradecahydro-1H-picen-3-ol	40469789	545-46-0	0.91403
RUBCNL	[C@@H]1(CC[C@]2([C@@H](C1(C)C)CC[C@@]1(C)[C@]3(C)CC[C@@]4(CO)CC[C@@H](C)[C@H](C)[C@H]4C3=CC[C@H]21)C)O	(3S,4aS,6aR,6bS,8aS,11R,12S,12aS,14aR,14bR)-8a-(hydroxymethyl)-4,4,6a,6b,11,12,14b-heptamethyl-2,3,4a,5,6,7,8,9,10,11,12,12a,14,14a-tetradecahydro-1H-picen-3-ol	40469789	545-46-0	0.916735
EBF1	[C@@H]1(CC[C@]2([C@@H](C1(C)C)CC[C@@]1(C)[C@]3(C)CC[C@@]4(CO)CC[C@@H](C)[C@H](C)[C@H]4C3=CC[C@H]21)C)O	(3S,4aS,6aR,6bS,8aS,11R,12S,12aS,14aR,14bR)-8a-(hydroxymethyl)-4,4,6a,6b,11,12,14b-heptamethyl-2,3,4a,5,6,7,8,9,10,11,12,12a,14,14a-tetradecahydro-1H-picen-3-ol	40469789	545-46-0	0.912295
IL1RAPL1	[C@@H]1(CC[C@]2([C@@H](C1(C)C)CC[C@@]1(C)[C@]3(C)CC[C@@]4(CO)CC[C@@H](C)[C@H](C)[C@H]4C3=CC[C@H]21)C)O	(3S,4aS,6aR,6bS,8aS,11R,12S,12aS,14aR,14bR)-8a-(hydroxymethyl)-4,4,6a,6b,11,12,14b-heptamethyl-2,3,4a,5,6,7,8,9,10,11,12,12a,14,14a-tetradecahydro-1H-picen-3-ol	40469789	545-46-0	0.927731
TAAR6	[C@@H]1(CC[C@]2([C@@H](C1(C)C)CC[C@@]1(C)[C@]3(C)CC[C@@]4(CO)CC[C@@H](C)[C@H](C)[C@H]4C3=CC[C@H]21)C)O	(3S,4aS,6aR,6bS,8aS,11R,12S,12aS,14aR,14bR)-8a-(hydroxymethyl)-4,4,6a,6b,11,12,14b-heptamethyl-2,3,4a,5,6,7,8,9,10,11,12,12a,14,14a-tetradecahydro-1H-picen-3-ol	40469789	545-46-0	0.909744
LANCL1	[C@@H]1(CC[C@]2([C@@H](C1(C)C)CC[C@@]1(C)[C@]3(C)CC[C@@]4(CO)CC[C@@H](C)[C@H](C)[C@H]4C3=CC[C@H]21)C)O	(3S,4aS,6aR,6bS,8aS,11R,12S,12aS,14aR,14bR)-8a-(hydroxymethyl)-4,4,6a,6b,11,12,14b-heptamethyl-2,3,4a,5,6,7,8,9,10,11,12,12a,14,14a-tetradecahydro-1H-picen-3-ol	40469789	545-46-0	0.909878
ZNF649	[C@@H]1(CC[C@]2([C@@H](C1(C)C)CC[C@@]1(C)[C@]3(C)CC[C@@]4(CO)CC[C@@H](C)[C@H](C)[C@H]4C3=CC[C@H]21)C)O	(3S,4aS,6aR,6bS,8aS,11R,12S,12aS,14aR,14bR)-8a-(hydroxymethyl)-4,4,6a,6b,11,12,14b-heptamethyl-2,3,4a,5,6,7,8,9,10,11,12,12a,14,14a-tetradecahydro-1H-picen-3-ol	40469789	545-46-0	0.912861
GLUD2	[C@@H]1(CC[C@]2([C@@H](C1(C)C)CC[C@@]1(C)[C@]3(C)CC[C@@]4(CO)CC[C@@H](C)[C@H](C)[C@H]4C3=CC[C@H]21)C)O	(3S,4aS,6aR,6bS,8aS,11R,12S,12aS,14aR,14bR)-8a-(hydroxymethyl)-4,4,6a,6b,11,12,14b-heptamethyl-2,3,4a,5,6,7,8,9,10,11,12,12a,14,14a-tetradecahydro-1H-picen-3-ol	40469789	545-46-0	0.915376
ZNF417	[C@@H]1(CC[C@]2([C@@H](C1(C)C)CC[C@@]1(C)[C@]3(C)CC[C@@]4(CO)CC[C@@H](C)[C@H](C)[C@H]4C3=CC[C@H]21)C)O	(3S,4aS,6aR,6bS,8aS,11R,12S,12aS,14aR,14bR)-8a-(hydroxymethyl)-4,4,6a,6b,11,12,14b-heptamethyl-2,3,4a,5,6,7,8,9,10,11,12,12a,14,14a-tetradecahydro-1H-picen-3-ol	40469789	545-46-0	0.915309
SP110	[C@@H]1(CC[C@]2([C@@H](C1(C)C)CC[C@@]1(C)[C@]3(C)CC[C@@]4(CO)CC[C@@H](C)[C@H](C)[C@H]4C3=CC[C@H]21)C)O	(3S,4aS,6aR,6bS,8aS,11R,12S,12aS,14aR,14bR)-8a-(hydroxymethyl)-4,4,6a,6b,11,12,14b-heptamethyl-2,3,4a,5,6,7,8,9,10,11,12,12a,14,14a-tetradecahydro-1H-picen-3-ol	40469789	545-46-0	0.903665
TSEN2	[C@@H]1(CC[C@]2([C@@H](C1(C)C)CC[C@@]1(C)[C@]3(C)CC[C@@]4(CO)CC[C@@H](C)[C@H](C)[C@H]4C3=CC[C@H]21)C)O	(3S,4aS,6aR,6bS,8aS,11R,12S,12aS,14aR,14bR)-8a-(hydroxymethyl)-4,4,6a,6b,11,12,14b-heptamethyl-2,3,4a,5,6,7,8,9,10,11,12,12a,14,14a-tetradecahydro-1H-picen-3-ol	40469789	545-46-0	0.906925
ZNF222	[C@@H]1(CC[C@]2([C@@H](C1(C)C)CC[C@@]1(C)[C@]3(C)CC[C@@]4(CO)CC[C@@H](C)[C@H](C)[C@H]4C3=CC[C@H]21)C)O	(3S,4aS,6aR,6bS,8aS,11R,12S,12aS,14aR,14bR)-8a-(hydroxymethyl)-4,4,6a,6b,11,12,14b-heptamethyl-2,3,4a,5,6,7,8,9,10,11,12,12a,14,14a-tetradecahydro-1H-picen-3-ol	40469789	545-46-0	0.912602
HAT1	c1(cc(ccc1O)[C@H]1[C@H](c2c(O1)c(ccc2/C=C/C(=O)O[C@@H](Cc1ccc(c(c1)O)O)C(=O)OC)O)C(=O)O[C@@H](Cc1ccc(c(c1)O)O)C(=O)OC)O	dimetbyl lithosper-mate b			0.905734
HIVEP2	c1(cc(ccc1O)[C@H]1[C@H](c2c(O1)c(ccc2/C=C/C(=O)O[C@@H](Cc1ccc(c(c1)O)O)C(=O)OC)O)C(=O)O[C@@H](Cc1ccc(c(c1)O)O)C(=O)OC)O	dimetbyl lithosper-mate b			0.922258
KIF5B	c1(cc(ccc1O)[C@H]1[C@H](c2c(O1)c(ccc2/C=C/C(=O)O[C@@H](Cc1ccc(c(c1)O)O)C(=O)OC)O)C(=O)O[C@@H](Cc1ccc(c(c1)O)O)C(=O)OC)O	dimetbyl lithosper-mate b			0.911567
TLR2	c1(cc(ccc1O)[C@H]1[C@H](c2c(O1)c(ccc2/C=C/C(=O)O[C@@H](Cc1ccc(c(c1)O)O)C(=O)OC)O)C(=O)O[C@@H](Cc1ccc(c(c1)O)O)C(=O)OC)O	dimetbyl lithosper-mate b			0.911291
CNGA3	c1(cc(ccc1O)[C@H]1[C@H](c2c(O1)c(ccc2/C=C/C(=O)O[C@@H](Cc1ccc(c(c1)O)O)C(=O)OC)O)C(=O)O[C@@H](Cc1ccc(c(c1)O)O)C(=O)OC)O	dimetbyl lithosper-mate b			0.913875
BRAP	[C@@H]1(CC[C@]2([C@@H](C1(C)C)CC[C@@]1(C)[C@]3(C)CC[C@@]4(CO)CC[C@@H](C)[C@H](C)[C@H]4C3=CC[C@H]21)C)O	(3S,4aS,6aR,6bS,8aS,11R,12S,12aS,14aR,14bR)-8a-(hydroxymethyl)-4,4,6a,6b,11,12,14b-heptamethyl-2,3,4a,5,6,7,8,9,10,11,12,12a,14,14a-tetradecahydro-1H-picen-3-ol	40469789	545-46-0	0.941496
SUPT5H	[C@@H]1(CC[C@]2([C@@H](C1(C)C)CC[C@@]1(C)[C@]3(C)CC[C@@]4(CO)CC[C@@H](C)[C@H](C)[C@H]4C3=CC[C@H]21)C)O	(3S,4aS,6aR,6bS,8aS,11R,12S,12aS,14aR,14bR)-8a-(hydroxymethyl)-4,4,6a,6b,11,12,14b-heptamethyl-2,3,4a,5,6,7,8,9,10,11,12,12a,14,14a-tetradecahydro-1H-picen-3-ol	40469789	545-46-0	0.926834
BEND5	[C@@H]1(CC[C@]2([C@@H](C1(C)C)CC[C@@]1(C)[C@]3(C)CC[C@@]4(CO)CC[C@@H](C)[C@H](C)[C@H]4C3=CC[C@H]21)C)O	(3S,4aS,6aR,6bS,8aS,11R,12S,12aS,14aR,14bR)-8a-(hydroxymethyl)-4,4,6a,6b,11,12,14b-heptamethyl-2,3,4a,5,6,7,8,9,10,11,12,12a,14,14a-tetradecahydro-1H-picen-3-ol	40469789	545-46-0	0.90664
F10	[C@H]1(CC([C@@H]2[C@@](C1)(c1c(CC2)cc(c(c1)O)C(C)C)C)(C)C)O	(3R,4aR,10aR)-1,1,4a-trimethyl-7-propan-2-yl-2,3,4,9,10,10a-hexahydrophenanthrene-3,6-diol	13966147	33465-18-8	0.927435
ABCB4	[C@@H]12C(C(=C)[C@@H](CC1)C2)(C)C	(1S,4R)-3,3-dimethyl-2-methylidenebicyclo[2.2.1]heptane	92221	5794-03-6	0.932325
ALPK1	C1CC(=C)c2c(C1)c1c(cc2)c2c(C(=O)C1=O)c(co2)C	1-methyl-6-methylidene-8,9-dihydro-7H-naphtho[1,2-g][1]benzofuran-10,11-dione	105118		0.928328
EZH1	[C@@H]1(CC[C@]2([C@@H](C1(C)C)CC[C@@]1(C)[C@]3(C)CC[C@@]4(CO)CC[C@@H](C)[C@H](C)[C@H]4C3=CC[C@H]21)C)O	(3S,4aS,6aR,6bS,8aS,11R,12S,12aS,14aR,14bR)-8a-(hydroxymethyl)-4,4,6a,6b,11,12,14b-heptamethyl-2,3,4a,5,6,7,8,9,10,11,12,12a,14,14a-tetradecahydro-1H-picen-3-ol	40469789	545-46-0	0.919804
RPA1	[C@@H]1(CC[C@]2([C@@H](C1(C)C)CC[C@@]1(C)[C@]3(C)CC[C@@]4(CO)CC[C@@H](C)[C@H](C)[C@H]4C3=CC[C@H]21)C)O	(3S,4aS,6aR,6bS,8aS,11R,12S,12aS,14aR,14bR)-8a-(hydroxymethyl)-4,4,6a,6b,11,12,14b-heptamethyl-2,3,4a,5,6,7,8,9,10,11,12,12a,14,14a-tetradecahydro-1H-picen-3-ol	40469789	545-46-0	0.925354
MGAT2	[C@@H]1(CC[C@]2([C@@H](C1(C)C)CC[C@@]1(C)[C@]3(C)CC[C@@]4(CO)CC[C@@H](C)[C@H](C)[C@H]4C3=CC[C@H]21)C)O	(3S,4aS,6aR,6bS,8aS,11R,12S,12aS,14aR,14bR)-8a-(hydroxymethyl)-4,4,6a,6b,11,12,14b-heptamethyl-2,3,4a,5,6,7,8,9,10,11,12,12a,14,14a-tetradecahydro-1H-picen-3-ol	40469789	545-46-0	0.935018
IKZF1	[C@@H]1(CC[C@]2([C@@H](C1(C)C)CC[C@@]1(C)[C@]3(C)CC[C@@]4(CO)CC[C@@H](C)[C@H](C)[C@H]4C3=CC[C@H]21)C)O	(3S,4aS,6aR,6bS,8aS,11R,12S,12aS,14aR,14bR)-8a-(hydroxymethyl)-4,4,6a,6b,11,12,14b-heptamethyl-2,3,4a,5,6,7,8,9,10,11,12,12a,14,14a-tetradecahydro-1H-picen-3-ol	40469789	545-46-0	0.916009
KIT	C1CC(=C)c2c(C1)c1c(cc2)c2c(C(=O)C1=O)c(co2)C	1-methyl-6-methylidene-8,9-dihydro-7H-naphtho[1,2-g][1]benzofuran-10,11-dione	105118		0.944699
PLEKHM1	c1(cc(ccc1O)[C@H]1[C@H](c2c(O1)c(ccc2/C=C/C(=O)O[C@@H](Cc1ccc(c(c1)O)O)C(=O)OC)O)C(=O)O[C@@H](Cc1ccc(c(c1)O)O)C(=O)OC)O	dimetbyl lithosper-mate b			0.910031
OTUD7A	c1(cc(ccc1O)[C@H]1[C@H](c2c(O1)c(ccc2/C=C/C(=O)O[C@@H](Cc1ccc(c(c1)O)O)C(=O)OC)O)C(=O)O[C@@H](Cc1ccc(c(c1)O)O)C(=O)OC)O	dimetbyl lithosper-mate b			0.911396
SLC15A2	C1CC(=C)c2c(C1)c1c(cc2)c2c(C(=O)C1=O)c(co2)C	1-methyl-6-methylidene-8,9-dihydro-7H-naphtho[1,2-g][1]benzofuran-10,11-dione	105118		0.925281
KDR	C1CC(=C)c2c(C1)c1c(cc2)c2c(C(=O)C1=O)c(co2)C	1-methyl-6-methylidene-8,9-dihydro-7H-naphtho[1,2-g][1]benzofuran-10,11-dione	105118		0.90608
PLEKHM2	C1[C@@H](C(=C)c2c(C1)c1c(cc2)c2c(C(=O)C1=O)c(co2)C)O	(7S)-7-hydroxy-1-methyl-6-methylidene-8,9-dihydro-7H-naphtho[1,2-g][1]benzofuran-10,11-dione	5318290		0.921581
ADORA3	C1CC(=C)c2c(C1)c1c(cc2)c2c(C(=O)C1=O)c(co2)C	1-methyl-6-methylidene-8,9-dihydro-7H-naphtho[1,2-g][1]benzofuran-10,11-dione	105118		0.927178
MARK1	C1[C@@H](C(=C)c2c(C1)c1c(cc2)c2c(C(=O)C1=O)c(co2)C)O	(7S)-7-hydroxy-1-methyl-6-methylidene-8,9-dihydro-7H-naphtho[1,2-g][1]benzofuran-10,11-dione	5318290		0.92926
SMC1A	[C@@H]12C(C(=C)[C@@H](CC1)C2)(C)C	(1S,4R)-3,3-dimethyl-2-methylidenebicyclo[2.2.1]heptane	92221	5794-03-6	0.950799
ARHGEF19	[C@@H]1([C@@H]([C@H]([C@@H](O[C@@H]1CO)O[C@@H]1CC2=CC[C@@H]3[C@@H]([C@]2(CC1)C)CC[C@]1([C@H]3CC[C@@H]1[C@H](C)CC[C@@H](C(C)C)CC)C)O)O)O	(2R,3R,4S,5S,6R)-2-[[(3S,8S,9S,10R,13R,14S,17R)-17-[(2R,5S)-5-ethyl-6-methylheptan-2-yl]-10,13-dimethyl-2,3,4,7,8,9,11,12,14,15,16,17-dodecahydro-1H-cyclopenta[a]phenanthren-3-yl]oxy]-6-(hydroxymethyl)oxane-3,4,5-triol	12309067	474-58-8	0.925037
ROBO3	[C@@H]1([C@@H]([C@H]([C@@H](O[C@@H]1CO)O[C@@H]1CC2=CC[C@@H]3[C@@H]([C@]2(CC1)C)CC[C@]1([C@H]3CC[C@@H]1[C@H](C)CC[C@@H](C(C)C)CC)C)O)O)O	(2R,3R,4S,5S,6R)-2-[[(3S,8S,9S,10R,13R,14S,17R)-17-[(2R,5S)-5-ethyl-6-methylheptan-2-yl]-10,13-dimethyl-2,3,4,7,8,9,11,12,14,15,16,17-dodecahydro-1H-cyclopenta[a]phenanthren-3-yl]oxy]-6-(hydroxymethyl)oxane-3,4,5-triol	12309067	474-58-8	0.924174
DNAJC16	[C@@H]1([C@@H]([C@H]([C@@H](O[C@@H]1CO)O[C@@H]1CC2=CC[C@@H]3[C@@H]([C@]2(CC1)C)CC[C@]1([C@H]3CC[C@@H]1[C@H](C)CC[C@@H](C(C)C)CC)C)O)O)O	(2R,3R,4S,5S,6R)-2-[[(3S,8S,9S,10R,13R,14S,17R)-17-[(2R,5S)-5-ethyl-6-methylheptan-2-yl]-10,13-dimethyl-2,3,4,7,8,9,11,12,14,15,16,17-dodecahydro-1H-cyclopenta[a]phenanthren-3-yl]oxy]-6-(hydroxymethyl)oxane-3,4,5-triol	12309067	474-58-8	0.931938
CYLD	[C@@H]1([C@@H]([C@H]([C@@H](O[C@@H]1CO)O[C@@H]1CC2=CC[C@@H]3[C@@H]([C@]2(CC1)C)CC[C@]1([C@H]3CC[C@@H]1[C@H](C)CC[C@@H](C(C)C)CC)C)O)O)O	(2R,3R,4S,5S,6R)-2-[[(3S,8S,9S,10R,13R,14S,17R)-17-[(2R,5S)-5-ethyl-6-methylheptan-2-yl]-10,13-dimethyl-2,3,4,7,8,9,11,12,14,15,16,17-dodecahydro-1H-cyclopenta[a]phenanthren-3-yl]oxy]-6-(hydroxymethyl)oxane-3,4,5-triol	12309067	474-58-8	0.908593
MIB1	[C@@H]1([C@@H]([C@H]([C@@H](O[C@@H]1CO)O[C@@H]1CC2=CC[C@@H]3[C@@H]([C@]2(CC1)C)CC[C@]1([C@H]3CC[C@@H]1[C@H](C)CC[C@@H](C(C)C)CC)C)O)O)O	(2R,3R,4S,5S,6R)-2-[[(3S,8S,9S,10R,13R,14S,17R)-17-[(2R,5S)-5-ethyl-6-methylheptan-2-yl]-10,13-dimethyl-2,3,4,7,8,9,11,12,14,15,16,17-dodecahydro-1H-cyclopenta[a]phenanthren-3-yl]oxy]-6-(hydroxymethyl)oxane-3,4,5-triol	12309067	474-58-8	0.927978
CDH5	[C@@H]1([C@@H]([C@H]([C@@H](O[C@@H]1CO)O[C@@H]1CC2=CC[C@@H]3[C@@H]([C@]2(CC1)C)CC[C@]1([C@H]3CC[C@@H]1[C@H](C)CC[C@@H](C(C)C)CC)C)O)O)O	(2R,3R,4S,5S,6R)-2-[[(3S,8S,9S,10R,13R,14S,17R)-17-[(2R,5S)-5-ethyl-6-methylheptan-2-yl]-10,13-dimethyl-2,3,4,7,8,9,11,12,14,15,16,17-dodecahydro-1H-cyclopenta[a]phenanthren-3-yl]oxy]-6-(hydroxymethyl)oxane-3,4,5-triol	12309067	474-58-8	0.927195
MAP3K8	c1(cc(c(cc1)OC)O)/C=C/C(=O)O	(E)-3-(3-hydroxy-4-methoxyphenyl)prop-2-enoic acid	736186	537-73-5	0.909784
MTOR	c1(cc(c(cc1)OC)O)/C=C/C(=O)O	(E)-3-(3-hydroxy-4-methoxyphenyl)prop-2-enoic acid	736186	537-73-5	0.922376
CYP1B1	c1(cc(c(cc1)OC)O)/C=C/C(=O)O	(E)-3-(3-hydroxy-4-methoxyphenyl)prop-2-enoic acid	736186	537-73-5	0.970292
F2	c1(cc(c(cc1)OC)O)/C=C/C(=O)O	(E)-3-(3-hydroxy-4-methoxyphenyl)prop-2-enoic acid	736186	537-73-5	0.96939
CYP19A1	c1(cc(c(cc1)OC)O)/C=C/C(=O)O	(E)-3-(3-hydroxy-4-methoxyphenyl)prop-2-enoic acid	736186	537-73-5	0.960902
LCK	c1(cc(c(cc1)OC)O)/C=C/C(=O)O	(E)-3-(3-hydroxy-4-methoxyphenyl)prop-2-enoic acid	736186	537-73-5	0.977179
SYCP1	[C@@H]1([C@@H]([C@H]([C@@H](O[C@@H]1CO)O[C@@H]1CC2=CC[C@@H]3[C@@H]([C@]2(CC1)C)CC[C@]1([C@H]3CC[C@@H]1[C@H](C)CC[C@@H](C(C)C)CC)C)O)O)O	(2R,3R,4S,5S,6R)-2-[[(3S,8S,9S,10R,13R,14S,17R)-17-[(2R,5S)-5-ethyl-6-methylheptan-2-yl]-10,13-dimethyl-2,3,4,7,8,9,11,12,14,15,16,17-dodecahydro-1H-cyclopenta[a]phenanthren-3-yl]oxy]-6-(hydroxymethyl)oxane-3,4,5-triol	12309067	474-58-8	0.935718
LAMA3	[C@@H]1([C@@H]([C@H]([C@@H](O[C@@H]1CO)O[C@@H]1CC2=CC[C@@H]3[C@@H]([C@]2(CC1)C)CC[C@]1([C@H]3CC[C@@H]1[C@H](C)CC[C@@H](C(C)C)CC)C)O)O)O	(2R,3R,4S,5S,6R)-2-[[(3S,8S,9S,10R,13R,14S,17R)-17-[(2R,5S)-5-ethyl-6-methylheptan-2-yl]-10,13-dimethyl-2,3,4,7,8,9,11,12,14,15,16,17-dodecahydro-1H-cyclopenta[a]phenanthren-3-yl]oxy]-6-(hydroxymethyl)oxane-3,4,5-triol	12309067	474-58-8	0.909941
MBD4	[C@@H]1([C@@H]([C@H]([C@@H](O[C@@H]1CO)O[C@@H]1CC2=CC[C@@H]3[C@@H]([C@]2(CC1)C)CC[C@]1([C@H]3CC[C@@H]1[C@H](C)CC[C@@H](C(C)C)CC)C)O)O)O	(2R,3R,4S,5S,6R)-2-[[(3S,8S,9S,10R,13R,14S,17R)-17-[(2R,5S)-5-ethyl-6-methylheptan-2-yl]-10,13-dimethyl-2,3,4,7,8,9,11,12,14,15,16,17-dodecahydro-1H-cyclopenta[a]phenanthren-3-yl]oxy]-6-(hydroxymethyl)oxane-3,4,5-triol	12309067	474-58-8	0.909896
DUOX2	[C@@H]1([C@@H]([C@H]([C@@H](O[C@@H]1CO)O[C@@H]1CC2=CC[C@@H]3[C@@H]([C@]2(CC1)C)CC[C@]1([C@H]3CC[C@@H]1[C@H](C)CC[C@@H](C(C)C)CC)C)O)O)O	(2R,3R,4S,5S,6R)-2-[[(3S,8S,9S,10R,13R,14S,17R)-17-[(2R,5S)-5-ethyl-6-methylheptan-2-yl]-10,13-dimethyl-2,3,4,7,8,9,11,12,14,15,16,17-dodecahydro-1H-cyclopenta[a]phenanthren-3-yl]oxy]-6-(hydroxymethyl)oxane-3,4,5-triol	12309067	474-58-8	0.926493
MAN2A2	[C@@H]1([C@@H]([C@H]([C@@H](O[C@@H]1CO)O[C@@H]1CC2=CC[C@@H]3[C@@H]([C@]2(CC1)C)CC[C@]1([C@H]3CC[C@@H]1[C@H](C)CC[C@@H](C(C)C)CC)C)O)O)O	(2R,3R,4S,5S,6R)-2-[[(3S,8S,9S,10R,13R,14S,17R)-17-[(2R,5S)-5-ethyl-6-methylheptan-2-yl]-10,13-dimethyl-2,3,4,7,8,9,11,12,14,15,16,17-dodecahydro-1H-cyclopenta[a]phenanthren-3-yl]oxy]-6-(hydroxymethyl)oxane-3,4,5-triol	12309067	474-58-8	0.929129
TDRD12	C1[C@@H](C(=C)c2c(C1)c1c(cc2)c2c(C(=O)C1=O)c(co2)C)O	(7S)-7-hydroxy-1-methyl-6-methylidene-8,9-dihydro-7H-naphtho[1,2-g][1]benzofuran-10,11-dione	5318290		0.907997
AGL	C1[C@@H](C(=C)c2c(C1)c1c(cc2)c2c(C(=O)C1=O)c(co2)C)O	(7S)-7-hydroxy-1-methyl-6-methylidene-8,9-dihydro-7H-naphtho[1,2-g][1]benzofuran-10,11-dione	5318290		0.914139
DTX4	C1[C@@H](C(=C)c2c(C1)c1c(cc2)c2c(C(=O)C1=O)c(co2)C)O	(7S)-7-hydroxy-1-methyl-6-methylidene-8,9-dihydro-7H-naphtho[1,2-g][1]benzofuran-10,11-dione	5318290		0.911641
PRR14L	C1[C@@H](C(=C)c2c(C1)c1c(cc2)c2c(C(=O)C1=O)c(co2)C)O	(7S)-7-hydroxy-1-methyl-6-methylidene-8,9-dihydro-7H-naphtho[1,2-g][1]benzofuran-10,11-dione	5318290		0.91428
UBOX5	C1[C@@H](C(=C)c2c(C1)c1c(cc2)c2c(C(=O)C1=O)c(co2)C)O	(7S)-7-hydroxy-1-methyl-6-methylidene-8,9-dihydro-7H-naphtho[1,2-g][1]benzofuran-10,11-dione	5318290		0.904499
CHIT1	C1[C@@H](C(=C)c2c(C1)c1c(cc2)c2c(C(=O)C1=O)c(co2)C)O	(7S)-7-hydroxy-1-methyl-6-methylidene-8,9-dihydro-7H-naphtho[1,2-g][1]benzofuran-10,11-dione	5318290		0.920574
ZNF608	C1[C@@H](C(=C)c2c(C1)c1c(cc2)c2c(C(=O)C1=O)c(co2)C)O	(7S)-7-hydroxy-1-methyl-6-methylidene-8,9-dihydro-7H-naphtho[1,2-g][1]benzofuran-10,11-dione	5318290		0.935235
HNF1B	c1(cc(=O)c2c(O)cc(cc2o1)O[C@H]1[C@H](O)[C@@H](O)[C@H](O)[C@H](O1)CO)c1cc(O)c(O)cc1	2-(3,4-dihydroxyphenyl)-5-hydroxy-7-[(2S,3R,4S,5S,6R)-3,4,5-trihydroxy-6-(hydroxymethyl)oxan-2-yl]oxychromen-4-one	5280637	5373-11-5	0.913953
SAMD4B	c1(cc(=O)c2c(O)cc(cc2o1)O[C@H]1[C@H](O)[C@@H](O)[C@H](O)[C@H](O1)CO)c1cc(O)c(O)cc1	2-(3,4-dihydroxyphenyl)-5-hydroxy-7-[(2S,3R,4S,5S,6R)-3,4,5-trihydroxy-6-(hydroxymethyl)oxan-2-yl]oxychromen-4-one	5280637	5373-11-5	0.932013
LARS1	C1[C@@H](C(=C)c2c(C1)c1c(cc2)c2c(C(=O)C1=O)c(co2)C)O	(7S)-7-hydroxy-1-methyl-6-methylidene-8,9-dihydro-7H-naphtho[1,2-g][1]benzofuran-10,11-dione	5318290		0.931528
TBP	C1[C@@H](C(=C)c2c(C1)c1c(cc2)c2c(C(=O)C1=O)c(co2)C)O	(7S)-7-hydroxy-1-methyl-6-methylidene-8,9-dihydro-7H-naphtho[1,2-g][1]benzofuran-10,11-dione	5318290		0.900021
GRIN3B	C1[C@@H](C(=C)c2c(C1)c1c(cc2)c2c(C(=O)C1=O)c(co2)C)O	(7S)-7-hydroxy-1-methyl-6-methylidene-8,9-dihydro-7H-naphtho[1,2-g][1]benzofuran-10,11-dione	5318290		0.95328
RBM6	C1CC([C@H]2[C@]3(C1)c1c([C@H](C2=O)OC3=O)cc(c(c(c1=O)C(=O)C)O)C(C)C)(C)C	(1R,9R,10R,11S,16S)-4-acetyl-5,10,16-trihydroxy-12,12-dimethyl-6-propan-2-yl-17-oxatetracyclo[7.6.2.01,11.02,8]heptadeca-2(8),4,6-trien-3-one	155288777		0.949791
CFAP46	C1CC([C@H]2[C@]3(C1)c1c([C@H](C2=O)OC3=O)cc(c(c(c1=O)C(=O)C)O)C(C)C)(C)C	(1R,9R,10R,11S,16S)-4-acetyl-5,10,16-trihydroxy-12,12-dimethyl-6-propan-2-yl-17-oxatetracyclo[7.6.2.01,11.02,8]heptadeca-2(8),4,6-trien-3-one	155288777		0.962179
GLI3	C1CC([C@H]2[C@]3(C1)c1c([C@H](C2=O)OC3=O)cc(c(c(c1=O)C(=O)C)O)C(C)C)(C)C	(1R,9R,10R,11S,16S)-4-acetyl-5,10,16-trihydroxy-12,12-dimethyl-6-propan-2-yl-17-oxatetracyclo[7.6.2.01,11.02,8]heptadeca-2(8),4,6-trien-3-one	155288777		0.924229
DNA2	C1CC([C@H]2[C@]3(C1)c1c([C@H](C2=O)OC3=O)cc(c(c(c1=O)C(=O)C)O)C(C)C)(C)C	(1R,9R,10R,11S,16S)-4-acetyl-5,10,16-trihydroxy-12,12-dimethyl-6-propan-2-yl-17-oxatetracyclo[7.6.2.01,11.02,8]heptadeca-2(8),4,6-trien-3-one	155288777		0.953864
ATP1A4	c1(cc(=O)c2c(O)cc(cc2o1)O[C@H]1[C@H](O)[C@@H](O)[C@H](O)[C@H](O1)CO)c1cc(O)c(O)cc1	2-(3,4-dihydroxyphenyl)-5-hydroxy-7-[(2S,3R,4S,5S,6R)-3,4,5-trihydroxy-6-(hydroxymethyl)oxan-2-yl]oxychromen-4-one	5280637	5373-11-5	0.951199
FNIP1	c1(cc(=O)c2c(O)cc(cc2o1)O[C@H]1[C@H](O)[C@@H](O)[C@H](O)[C@H](O1)CO)c1cc(O)c(O)cc1	2-(3,4-dihydroxyphenyl)-5-hydroxy-7-[(2S,3R,4S,5S,6R)-3,4,5-trihydroxy-6-(hydroxymethyl)oxan-2-yl]oxychromen-4-one	5280637	5373-11-5	0.953898
BMP2K	c1(cc(=O)c2c(O)cc(cc2o1)O[C@H]1[C@H](O)[C@@H](O)[C@H](O)[C@H](O1)CO)c1cc(O)c(O)cc1	2-(3,4-dihydroxyphenyl)-5-hydroxy-7-[(2S,3R,4S,5S,6R)-3,4,5-trihydroxy-6-(hydroxymethyl)oxan-2-yl]oxychromen-4-one	5280637	5373-11-5	0.957498
RPS6KC1	c1(cc(=O)c2c(O)cc(cc2o1)O[C@H]1[C@H](O)[C@@H](O)[C@H](O)[C@H](O1)CO)c1cc(O)c(O)cc1	2-(3,4-dihydroxyphenyl)-5-hydroxy-7-[(2S,3R,4S,5S,6R)-3,4,5-trihydroxy-6-(hydroxymethyl)oxan-2-yl]oxychromen-4-one	5280637	5373-11-5	0.957771
EXT2	c1(cc(ccc1O)[C@H]1[C@H](c2c(O1)c(ccc2/C=C/C(=O)O[C@@H](Cc1ccc(c(c1)O)O)C(=O)OC)O)C(=O)O[C@@H](Cc1ccc(c(c1)O)O)C(=O)O)O	9-methyl lithospermate b	102004853		0.927835
CBFA2T3	c1(cc(ccc1O)[C@H]1[C@H](c2c(O1)c(ccc2/C=C/C(=O)O[C@@H](Cc1ccc(c(c1)O)O)C(=O)OC)O)C(=O)O[C@@H](Cc1ccc(c(c1)O)O)C(=O)O)O	9-methyl lithospermate b	102004853		0.900763
ZNF343	c1(cc(ccc1O)[C@H]1[C@H](c2c(O1)c(ccc2/C=C/C(=O)O[C@@H](Cc1ccc(c(c1)O)O)C(=O)OC)O)C(=O)O[C@@H](Cc1ccc(c(c1)O)O)C(=O)O)O	9-methyl lithospermate b	102004853		0.927968
SLK	c1(cc(ccc1O)[C@H]1[C@H](c2c(O1)c(ccc2/C=C/C(=O)O[C@@H](Cc1ccc(c(c1)O)O)C(=O)OC)O)C(=O)O[C@@H](Cc1ccc(c(c1)O)O)C(=O)O)O	9-methyl lithospermate b	102004853		0.915003
STK26	c1(cc(ccc1O)[C@H]1[C@H](c2c(O1)c(ccc2/C=C/C(=O)O[C@@H](Cc1ccc(c(c1)O)O)C(=O)OC)O)C(=O)O[C@@H](Cc1ccc(c(c1)O)O)C(=O)O)O	9-methyl lithospermate b	102004853		0.912327
JADE3	c1(cc(ccc1O)[C@H]1[C@H](c2c(O1)c(ccc2/C=C/C(=O)O[C@@H](Cc1ccc(c(c1)O)O)C(=O)OC)O)C(=O)O[C@@H](Cc1ccc(c(c1)O)O)C(=O)O)O	9-methyl lithospermate b	102004853		0.900316
SEMA4D	c1(cc(ccc1O)[C@H]1[C@H](c2c(O1)c(ccc2/C=C/C(=O)O[C@@H](Cc1ccc(c(c1)O)O)C(=O)OC)O)C(=O)O[C@@H](Cc1ccc(c(c1)O)O)C(=O)O)O	9-methyl lithospermate b	102004853		0.927754
XRCC5	c1(cc(ccc1O)[C@H]1[C@H](c2c(O1)c(ccc2/C=C/C(=O)O[C@@H](Cc1ccc(c(c1)O)O)C(=O)OC)O)C(=O)O[C@@H](Cc1ccc(c(c1)O)O)C(=O)O)O	9-methyl lithospermate b	102004853		0.921381
MYBPC2	c1(cc(ccc1O)[C@H]1[C@H](c2c(O1)c(ccc2/C=C/C(=O)O[C@@H](Cc1ccc(c(c1)O)O)C(=O)OC)O)C(=O)O[C@@H](Cc1ccc(c(c1)O)O)C(=O)O)O	9-methyl lithospermate b	102004853		0.945292
STAP2	c1(cc(ccc1O)[C@H]1[C@H](c2c(O1)c(ccc2/C=C/C(=O)O[C@@H](Cc1ccc(c(c1)O)O)C(=O)OC)O)C(=O)O[C@@H](Cc1ccc(c(c1)O)O)C(=O)O)O	9-methyl lithospermate b	102004853		0.915151
RNF17	c1(cc(ccc1O)[C@H]1[C@H](c2c(O1)c(ccc2/C=C/C(=O)O[C@@H](Cc1ccc(c(c1)O)O)C(=O)OC)O)C(=O)O[C@@H](Cc1ccc(c(c1)O)O)C(=O)O)O	9-methyl lithospermate b	102004853		0.923284
TRPA1	c1(cc(ccc1O)[C@H]1[C@H](c2c(O1)c(ccc2/C=C/C(=O)O[C@@H](Cc1ccc(c(c1)O)O)C(=O)OC)O)C(=O)O[C@@H](Cc1ccc(c(c1)O)O)C(=O)O)O	9-methyl lithospermate b	102004853		0.907684
RNF20	c1(cc(ccc1O)[C@H]1[C@H](c2c(O1)c(ccc2/C=C/C(=O)O[C@@H](Cc1ccc(c(c1)O)O)C(=O)OC)O)C(=O)O[C@@H](Cc1ccc(c(c1)O)O)C(=O)O)O	9-methyl lithospermate b	102004853		0.903543
NPR2	c1(cc(ccc1O)[C@H]1[C@H](c2c(O1)c(ccc2/C=C/C(=O)O[C@@H](Cc1ccc(c(c1)O)O)C(=O)OC)O)C(=O)O[C@@H](Cc1ccc(c(c1)O)O)C(=O)O)O	9-methyl lithospermate b	102004853		0.912478
INPP4B	c1(cc(ccc1O)[C@H]1[C@H](c2c(O1)c(ccc2/C=C/C(=O)O[C@@H](Cc1ccc(c(c1)O)O)C(=O)OC)O)C(=O)O[C@@H](Cc1ccc(c(c1)O)O)C(=O)O)O	9-methyl lithospermate b	102004853		0.940645
NUTM2A	c1(cc(ccc1O)[C@H]1[C@H](c2c(O1)c(ccc2/C=C/C(=O)O[C@@H](Cc1ccc(c(c1)O)O)C(=O)OC)O)C(=O)O[C@@H](Cc1ccc(c(c1)O)O)C(=O)O)O	9-methyl lithospermate b	102004853		0.921831
CAMSAP2	c1(cc(ccc1O)[C@H]1[C@H](c2c(O1)c(ccc2/C=C/C(=O)O[C@@H](Cc1ccc(c(c1)O)O)C(=O)OC)O)C(=O)O[C@@H](Cc1ccc(c(c1)O)O)C(=O)O)O	9-methyl lithospermate b	102004853		0.922358
MICALL1	c1(cc(ccc1O)[C@H]1[C@H](c2c(O1)c(ccc2/C=C/C(=O)O[C@@H](Cc1ccc(c(c1)O)O)C(=O)OC)O)C(=O)O[C@@H](Cc1ccc(c(c1)O)O)C(=O)O)O	9-methyl lithospermate b	102004853		0.927376
MMP15	c1(cc(ccc1O)[C@H]1[C@H](c2c(O1)c(ccc2/C=C/C(=O)O[C@@H](Cc1ccc(c(c1)O)O)C(=O)OC)O)C(=O)O[C@@H](Cc1ccc(c(c1)O)O)C(=O)O)O	9-methyl lithospermate b	102004853		0.908941
IRF3	c1(cc(ccc1O)[C@H]1[C@H](c2c(O1)c(ccc2/C=C/C(=O)O[C@@H](Cc1ccc(c(c1)O)O)C(=O)OC)O)C(=O)O[C@@H](Cc1ccc(c(c1)O)O)C(=O)O)O	9-methyl lithospermate b	102004853		0.904594
GGCX	c1(cc(ccc1O)[C@H]1[C@H](c2c(O1)c(ccc2/C=C/C(=O)O[C@@H](Cc1ccc(c(c1)O)O)C(=O)OC)O)C(=O)O[C@@H](Cc1ccc(c(c1)O)O)C(=O)O)O	9-methyl lithospermate b	102004853		0.90461
ABCG2	c1(cc(ccc1O)[C@H]1[C@H](c2c(O1)c(ccc2/C=C/C(=O)O[C@@H](Cc1ccc(c(c1)O)O)C(=O)OC)O)C(=O)O[C@@H](Cc1ccc(c(c1)O)O)C(=O)O)O	9-methyl lithospermate b	102004853		0.907634
CTSA	c1(cc(ccc1O)[C@H]1[C@H](c2c(O1)c(ccc2/C=C/C(=O)O[C@@H](Cc1ccc(c(c1)O)O)C(=O)OC)O)C(=O)O[C@@H](Cc1ccc(c(c1)O)O)C(=O)O)O	9-methyl lithospermate b	102004853		0.920247
ZNF329	c1(cc(ccc1O)[C@H]1[C@H](c2c(O1)c(ccc2/C=C/C(=O)O[C@@H](Cc1ccc(c(c1)O)O)C(=O)OC)O)C(=O)O[C@@H](Cc1ccc(c(c1)O)O)C(=O)O)O	9-methyl lithospermate b	102004853		0.907378
ARID1B	c1(cc(ccc1O)[C@H]1[C@H](c2c(O1)c(ccc2/C=C/C(=O)O[C@@H](Cc1ccc(c(c1)O)O)C(=O)OC)O)C(=O)O[C@@H](Cc1ccc(c(c1)O)O)C(=O)O)O	9-methyl lithospermate b	102004853		0.918667
HECW2	c1(cc(ccc1O)[C@H]1[C@H](c2c(O1)c(ccc2/C=C/C(=O)O[C@@H](Cc1ccc(c(c1)O)O)C(=O)OC)O)C(=O)O[C@@H](Cc1ccc(c(c1)O)O)C(=O)O)O	9-methyl lithospermate b	102004853		0.918043
MTHFD1	c1(cc(ccc1O)[C@H]1[C@H](c2c(O1)c(ccc2/C=C/C(=O)O[C@@H](Cc1ccc(c(c1)O)O)C(=O)OC)O)C(=O)O[C@@H](Cc1ccc(c(c1)O)O)C(=O)O)O	9-methyl lithospermate b	102004853		0.922699
IL16	c1(cc(ccc1O)[C@H]1[C@H](c2c(O1)c(ccc2/C=C/C(=O)O[C@@H](Cc1ccc(c(c1)O)O)C(=O)OC)O)C(=O)O[C@@H](Cc1ccc(c(c1)O)O)C(=O)O)O	9-methyl lithospermate b	102004853		0.941834
ZNF384	c1(cc(ccc1O)[C@H]1[C@H](c2c(O1)c(ccc2/C=C/C(=O)O[C@@H](Cc1ccc(c(c1)O)O)C(=O)OC)O)C(=O)O[C@@H](Cc1ccc(c(c1)O)O)C(=O)O)O	9-methyl lithospermate b	102004853		0.901956
RFC1	c1(cc(ccc1O)[C@H]1[C@H](c2c(O1)c(ccc2/C=C/C(=O)O[C@@H](Cc1ccc(c(c1)O)O)C(=O)OC)O)C(=O)O[C@@H](Cc1ccc(c(c1)O)O)C(=O)OC)O	dimetbyl lithosper-mate b			0.908806
PPP4R3A	c1(cc(ccc1O)[C@H]1[C@H](c2c(O1)c(ccc2/C=C/C(=O)O[C@@H](Cc1ccc(c(c1)O)O)C(=O)OC)O)C(=O)O[C@@H](Cc1ccc(c(c1)O)O)C(=O)OC)O	dimetbyl lithosper-mate b			0.901455
RFTN2	c1(cc(ccc1O)[C@H]1[C@H](c2c(O1)c(ccc2/C=C/C(=O)O[C@@H](Cc1ccc(c(c1)O)O)C(=O)OC)O)C(=O)O[C@@H](Cc1ccc(c(c1)O)O)C(=O)OC)O	dimetbyl lithosper-mate b			0.918284
ADAM28	c1(cc(ccc1O)[C@H]1[C@H](c2c(O1)c(ccc2/C=C/C(=O)O[C@@H](Cc1ccc(c(c1)O)O)C(=O)OC)O)C(=O)O[C@@H](Cc1ccc(c(c1)O)O)C(=O)O)O	9-methyl lithospermate b	102004853		0.929945
DHX29	c1(cc(ccc1O)[C@H]1[C@H](c2c(O1)c(ccc2/C=C/C(=O)O[C@@H](Cc1ccc(c(c1)O)O)C(=O)OC)O)C(=O)O[C@@H](Cc1ccc(c(c1)O)O)C(=O)O)O	9-methyl lithospermate b	102004853		0.951268
SPRED2	c1(cc(ccc1O)[C@H]1[C@H](c2c(O1)c(ccc2/C=C/C(=O)O[C@@H](Cc1ccc(c(c1)O)O)C(=O)OC)O)C(=O)O[C@@H](Cc1ccc(c(c1)O)O)C(=O)O)O	9-methyl lithospermate b	102004853		0.934136
NOL4L	c1(cc(ccc1O)[C@H]1[C@H](c2c(O1)c(ccc2/C=C/C(=O)O[C@@H](Cc1ccc(c(c1)O)O)C(=O)OC)O)C(=O)O[C@@H](Cc1ccc(c(c1)O)O)C(=O)O)O	9-methyl lithospermate b	102004853		0.917054
TNKS	[C@@](CCC=C(C)C)(C=C)(C)O	(3R)-3,7-dimethylocta-1,6-dien-3-ol	443158	126-90-9	0.935626
ESR2	[C@@](CCC=C(C)C)(C=C)(C)O	(3R)-3,7-dimethylocta-1,6-dien-3-ol	443158	126-90-9	0.962021
CHRNB4	Oc1c2c(C(=O)c3c(C2=O)cccc3O)cc(c1)C	1,5-dihydroxy-3-methylanthracene-9,10-dione	5316800	21891-63-4	0.920361
DHX8	Oc1c2c(C(=O)c3c(C2=O)cccc3O)cc(c1)C	1,5-dihydroxy-3-methylanthracene-9,10-dione	5316800	21891-63-4	0.966611
KCNQ5	c1(cc(ccc1O)[C@H]1[C@H](c2c(O1)c(ccc2/C=C/C(=O)O[C@@H](Cc1ccc(c(c1)O)O)C(=O)OC)O)C(=O)O[C@@H](Cc1ccc(c(c1)O)O)C(=O)O)O	9-methyl lithospermate b	102004853		0.904657
HCK	c1(cc(ccc1O)[C@H]1[C@H](c2c(O1)c(ccc2/C=C/C(=O)O[C@@H](Cc1ccc(c(c1)O)O)C(=O)OC)O)C(=O)O[C@@H](Cc1ccc(c(c1)O)O)C(=O)O)O	9-methyl lithospermate b	102004853		0.935158
ZBTB17	c1(cc(ccc1O)[C@H]1[C@H](c2c(O1)c(ccc2/C=C/C(=O)O[C@@H](Cc1ccc(c(c1)O)O)C(=O)OC)O)C(=O)O[C@@H](Cc1ccc(c(c1)O)O)C(=O)O)O	9-methyl lithospermate b	102004853		0.949309
FBXO21	Oc1c2c(C(=O)c3c(C2=O)cccc3O)cc(c1)C	1,5-dihydroxy-3-methylanthracene-9,10-dione	5316800	21891-63-4	0.90178
NFATC1	Oc1c2c(C(=O)c3c(C2=O)cccc3O)cc(c1)C	1,5-dihydroxy-3-methylanthracene-9,10-dione	5316800	21891-63-4	0.918403
PLEKHG3	Oc1c2c(C(=O)c3c(C2=O)cccc3O)cc(c1)C	1,5-dihydroxy-3-methylanthracene-9,10-dione	5316800	21891-63-4	0.92698
ZNF267	Oc1c2c(C(=O)c3c(C2=O)cccc3O)cc(c1)C	1,5-dihydroxy-3-methylanthracene-9,10-dione	5316800	21891-63-4	0.9401
NEFM	Oc1c2c(C(=O)c3c(C2=O)cccc3O)cc(c1)C	1,5-dihydroxy-3-methylanthracene-9,10-dione	5316800	21891-63-4	0.932497
HECW2	Oc1c2c(C(=O)c3c(C2=O)cccc3O)cc(c1)C	1,5-dihydroxy-3-methylanthracene-9,10-dione	5316800	21891-63-4	0.925195
TAGAP	Oc1c2c(C(=O)c3c(C2=O)cccc3O)cc(c1)C	1,5-dihydroxy-3-methylanthracene-9,10-dione	5316800	21891-63-4	0.901388
PCCB	Oc1c2c(C(=O)c3c(C2=O)cccc3O)cc(c1)C	1,5-dihydroxy-3-methylanthracene-9,10-dione	5316800	21891-63-4	0.927509
PSMB8	Oc1c2c(C(=O)c3c(C2=O)cccc3O)cc(c1)C	1,5-dihydroxy-3-methylanthracene-9,10-dione	5316800	21891-63-4	0.912222
LRRC37A	Oc1c2c(C(=O)c3c(C2=O)cccc3O)cc(c1)C	1,5-dihydroxy-3-methylanthracene-9,10-dione	5316800	21891-63-4	0.920608
ZNF662	Oc1c2c(C(=O)c3c(C2=O)cccc3O)cc(c1)C	1,5-dihydroxy-3-methylanthracene-9,10-dione	5316800	21891-63-4	0.923882
BAZ1B	Oc1c2c(C(=O)c3c(C2=O)cccc3O)cc(c1)C	1,5-dihydroxy-3-methylanthracene-9,10-dione	5316800	21891-63-4	0.930212
SELP	Oc1c2c(C(=O)c3c(C2=O)cccc3O)cc(c1)C	1,5-dihydroxy-3-methylanthracene-9,10-dione	5316800	21891-63-4	0.902342
JMJD8	Oc1c2c(C(=O)c3c(C2=O)cccc3O)cc(c1)C	1,5-dihydroxy-3-methylanthracene-9,10-dione	5316800	21891-63-4	0.907809
HPRT1	Oc1c2c(C(=O)c3c(C2=O)cccc3O)cc(c1)C	1,5-dihydroxy-3-methylanthracene-9,10-dione	5316800	21891-63-4	0.916309
TWF1	Oc1c2c(C(=O)c3c(C2=O)cccc3O)cc(c1)C	1,5-dihydroxy-3-methylanthracene-9,10-dione	5316800	21891-63-4	0.916253
MACF1	Oc1c2c(C(=O)c3c(C2=O)cccc3O)cc(c1)C	1,5-dihydroxy-3-methylanthracene-9,10-dione	5316800	21891-63-4	0.935014
ACVR1	[C@@H]1(CC[C@]2([C@@H](C1(C)C)CC[C@@]1(C)[C@]3(C)CC[C@@]4(CO)CC[C@@H](C)[C@H](C)[C@H]4C3=CC[C@H]21)C)O	(3S,4aS,6aR,6bS,8aS,11R,12S,12aS,14aR,14bR)-8a-(hydroxymethyl)-4,4,6a,6b,11,12,14b-heptamethyl-2,3,4a,5,6,7,8,9,10,11,12,12a,14,14a-tetradecahydro-1H-picen-3-ol	40469789	545-46-0	0.949334
TSC1	[C@@H]1(CC[C@]2([C@@H](C1(C)C)CC[C@@]1(C)[C@]3(C)CC[C@@]4(CO)CC[C@@H](C)[C@H](C)[C@H]4C3=CC[C@H]21)C)O	(3S,4aS,6aR,6bS,8aS,11R,12S,12aS,14aR,14bR)-8a-(hydroxymethyl)-4,4,6a,6b,11,12,14b-heptamethyl-2,3,4a,5,6,7,8,9,10,11,12,12a,14,14a-tetradecahydro-1H-picen-3-ol	40469789	545-46-0	0.909692
BICC1	[C@@H]1(CC[C@]2([C@@H](C1(C)C)CC[C@@]1(C)[C@]3(C)CC[C@@]4(CO)CC[C@@H](C)[C@H](C)[C@H]4C3=CC[C@H]21)C)O	(3S,4aS,6aR,6bS,8aS,11R,12S,12aS,14aR,14bR)-8a-(hydroxymethyl)-4,4,6a,6b,11,12,14b-heptamethyl-2,3,4a,5,6,7,8,9,10,11,12,12a,14,14a-tetradecahydro-1H-picen-3-ol	40469789	545-46-0	0.927431
CBFA2T3	[C@@H]1(CC[C@]2([C@@H](C1(C)C)CC[C@@]1(C)[C@]3(C)CC[C@@]4(CO)CC[C@@H](C)[C@H](C)[C@H]4C3=CC[C@H]21)C)O	(3S,4aS,6aR,6bS,8aS,11R,12S,12aS,14aR,14bR)-8a-(hydroxymethyl)-4,4,6a,6b,11,12,14b-heptamethyl-2,3,4a,5,6,7,8,9,10,11,12,12a,14,14a-tetradecahydro-1H-picen-3-ol	40469789	545-46-0	0.905338
CEACAM20	[C@@H]1(CC[C@]2([C@@H](C1(C)C)CC[C@@]1(C)[C@]3(C)CC[C@@]4(CO)CC[C@@H](C)[C@H](C)[C@H]4C3=CC[C@H]21)C)O	(3S,4aS,6aR,6bS,8aS,11R,12S,12aS,14aR,14bR)-8a-(hydroxymethyl)-4,4,6a,6b,11,12,14b-heptamethyl-2,3,4a,5,6,7,8,9,10,11,12,12a,14,14a-tetradecahydro-1H-picen-3-ol	40469789	545-46-0	0.905803
ADAM19	c1(cc(ccc1O)[C@H]1[C@H](c2c(O1)c(ccc2/C=C/C(=O)O[C@@H](Cc1ccc(c(c1)O)O)C(=O)OC)O)C(=O)O[C@@H](Cc1ccc(c(c1)O)O)C(=O)O)O	9-methyl lithospermate b	102004853		0.912925
CRTAM	c1(cc(ccc1O)[C@H]1[C@H](c2c(O1)c(ccc2/C=C/C(=O)O[C@@H](Cc1ccc(c(c1)O)O)C(=O)OC)O)C(=O)O[C@@H](Cc1ccc(c(c1)O)O)C(=O)O)O	9-methyl lithospermate b	102004853		0.912591
GATAD2A	c1(cc(ccc1O)[C@H]1[C@H](c2c(O1)c(ccc2/C=C/C(=O)O[C@@H](Cc1ccc(c(c1)O)O)C(=O)OC)O)C(=O)O[C@@H](Cc1ccc(c(c1)O)O)C(=O)O)O	9-methyl lithospermate b	102004853		0.903247
PLXNA4	[C@@H]1(CC[C@]2([C@@H](C1(C)C)CC[C@@]1(C)[C@]3(C)CC[C@@]4(CO)CC[C@@H](C)[C@H](C)[C@H]4C3=CC[C@H]21)C)O	(3S,4aS,6aR,6bS,8aS,11R,12S,12aS,14aR,14bR)-8a-(hydroxymethyl)-4,4,6a,6b,11,12,14b-heptamethyl-2,3,4a,5,6,7,8,9,10,11,12,12a,14,14a-tetradecahydro-1H-picen-3-ol	40469789	545-46-0	0.947847
TM9SF4	[C@@H]1(CC[C@]2([C@@H](C1(C)C)CC[C@@]1(C)[C@]3(C)CC[C@@]4(CO)CC[C@@H](C)[C@H](C)[C@H]4C3=CC[C@H]21)C)O	(3S,4aS,6aR,6bS,8aS,11R,12S,12aS,14aR,14bR)-8a-(hydroxymethyl)-4,4,6a,6b,11,12,14b-heptamethyl-2,3,4a,5,6,7,8,9,10,11,12,12a,14,14a-tetradecahydro-1H-picen-3-ol	40469789	545-46-0	0.915885
EXOC6	[C@@H]12C(C(=C)[C@@H](CC1)C2)(C)C	(1S,4R)-3,3-dimethyl-2-methylidenebicyclo[2.2.1]heptane	92221	5794-03-6	0.909727
EEF2	[C@@H]12C(C(=C)[C@@H](CC1)C2)(C)C	(1S,4R)-3,3-dimethyl-2-methylidenebicyclo[2.2.1]heptane	92221	5794-03-6	0.92957
BRAF	[C@@H]12C(C(=C)[C@@H](CC1)C2)(C)C	(1S,4R)-3,3-dimethyl-2-methylidenebicyclo[2.2.1]heptane	92221	5794-03-6	0.952973
ZNF281	[C@@H]12C(C(=C)[C@@H](CC1)C2)(C)C	(1S,4R)-3,3-dimethyl-2-methylidenebicyclo[2.2.1]heptane	92221	5794-03-6	0.940869
BIRC2	[C@@H]12C(C(=C)[C@@H](CC1)C2)(C)C	(1S,4R)-3,3-dimethyl-2-methylidenebicyclo[2.2.1]heptane	92221	5794-03-6	0.94762
NEDD9	[C@@H]1(CC[C@]2([C@@H](C1(C)C)CC[C@@]1(C)[C@]3(C)CC[C@@]4(CO)CC[C@@H](C)[C@H](C)[C@H]4C3=CC[C@H]21)C)O	(3S,4aS,6aR,6bS,8aS,11R,12S,12aS,14aR,14bR)-8a-(hydroxymethyl)-4,4,6a,6b,11,12,14b-heptamethyl-2,3,4a,5,6,7,8,9,10,11,12,12a,14,14a-tetradecahydro-1H-picen-3-ol	40469789	545-46-0	0.933763
ARHGAP30	[C@@H]1(CC[C@]2([C@@H](C1(C)C)CC[C@@]1(C)[C@]3(C)CC[C@@]4(CO)CC[C@@H](C)[C@H](C)[C@H]4C3=CC[C@H]21)C)O	(3S,4aS,6aR,6bS,8aS,11R,12S,12aS,14aR,14bR)-8a-(hydroxymethyl)-4,4,6a,6b,11,12,14b-heptamethyl-2,3,4a,5,6,7,8,9,10,11,12,12a,14,14a-tetradecahydro-1H-picen-3-ol	40469789	545-46-0	0.914703
ZNF677	c1(cc(ccc1O)[C@H]1[C@H](c2c(O1)c(ccc2/C=C/C(=O)O[C@@H](Cc1ccc(c(c1)O)O)C(=O)OC)O)C(=O)O[C@@H](Cc1ccc(c(c1)O)O)C(=O)OC)O	dimetbyl lithosper-mate b			0.927069
SLC35C1	c1(cc(ccc1O)[C@H]1[C@H](c2c(O1)c(ccc2/C=C/C(=O)O[C@@H](Cc1ccc(c(c1)O)O)C(=O)OC)O)C(=O)O[C@@H](Cc1ccc(c(c1)O)O)C(=O)OC)O	dimetbyl lithosper-mate b			0.90055
PRKAA1	c1(cc(ccc1O)[C@H]1[C@H](c2c(O1)c(ccc2/C=C/C(=O)O[C@@H](Cc1ccc(c(c1)O)O)C(=O)OC)O)C(=O)O[C@@H](Cc1ccc(c(c1)O)O)C(=O)OC)O	dimetbyl lithosper-mate b			0.923859
TBC1D4	c1(cc(ccc1O)[C@H]1[C@H](c2c(O1)c(ccc2/C=C/C(=O)O[C@@H](Cc1ccc(c(c1)O)O)C(=O)OC)O)C(=O)O[C@@H](Cc1ccc(c(c1)O)O)C(=O)OC)O	dimetbyl lithosper-mate b			0.907582
ABCC5	c1(cc(ccc1O)[C@H]1[C@H](c2c(O1)c(ccc2/C=C/C(=O)O[C@@H](Cc1ccc(c(c1)O)O)C(=O)OC)O)C(=O)O[C@@H](Cc1ccc(c(c1)O)O)C(=O)OC)O	dimetbyl lithosper-mate b			0.913946
KDM4C	c1(cc(ccc1O)[C@H]1[C@H](c2c(O1)c(ccc2/C=C/C(=O)O[C@@H](Cc1ccc(c(c1)O)O)C(=O)OC)O)C(=O)O[C@@H](Cc1ccc(c(c1)O)O)C(=O)OC)O	dimetbyl lithosper-mate b			0.921978
PRMT7	[C@@H]1([C@@H]([C@H]([C@@H](O[C@@H]1CO)O[C@@H]1CC2=CC[C@@H]3[C@@H]([C@]2(CC1)C)CC[C@]1([C@H]3CC[C@@H]1[C@H](C)CC[C@@H](C(C)C)CC)C)O)O)O	(2R,3R,4S,5S,6R)-2-[[(3S,8S,9S,10R,13R,14S,17R)-17-[(2R,5S)-5-ethyl-6-methylheptan-2-yl]-10,13-dimethyl-2,3,4,7,8,9,11,12,14,15,16,17-dodecahydro-1H-cyclopenta[a]phenanthren-3-yl]oxy]-6-(hydroxymethyl)oxane-3,4,5-triol	12309067	474-58-8	0.94602
RASAL3	[C@@H]1(CC[C@]2([C@@H](C1(C)C)CC[C@@]1(C)[C@]3(C)CC[C@@]4(CO)CC[C@@H](C)[C@H](C)[C@H]4C3=CC[C@H]21)C)O	(3S,4aS,6aR,6bS,8aS,11R,12S,12aS,14aR,14bR)-8a-(hydroxymethyl)-4,4,6a,6b,11,12,14b-heptamethyl-2,3,4a,5,6,7,8,9,10,11,12,12a,14,14a-tetradecahydro-1H-picen-3-ol	40469789	545-46-0	0.901859
CASD1	C1[C@@H](C(=C)c2c(C1)c1c(cc2)c2c(C(=O)C1=O)c(co2)C)O	(7S)-7-hydroxy-1-methyl-6-methylidene-8,9-dihydro-7H-naphtho[1,2-g][1]benzofuran-10,11-dione	5318290		0.90317
PLEKHG5	[C@@H]1(CC[C@]2([C@@H](C1(C)C)CC[C@@]1(C)[C@]3(C)CC[C@@]4(CO)CC[C@@H](C)[C@H](C)[C@H]4C3=CC[C@H]21)C)O	(3S,4aS,6aR,6bS,8aS,11R,12S,12aS,14aR,14bR)-8a-(hydroxymethyl)-4,4,6a,6b,11,12,14b-heptamethyl-2,3,4a,5,6,7,8,9,10,11,12,12a,14,14a-tetradecahydro-1H-picen-3-ol	40469789	545-46-0	0.917341
ZNF395	[C@@H]1(CC[C@]2([C@@H](C1(C)C)CC[C@@]1(C)[C@]3(C)CC[C@@]4(CO)CC[C@@H](C)[C@H](C)[C@H]4C3=CC[C@H]21)C)O	(3S,4aS,6aR,6bS,8aS,11R,12S,12aS,14aR,14bR)-8a-(hydroxymethyl)-4,4,6a,6b,11,12,14b-heptamethyl-2,3,4a,5,6,7,8,9,10,11,12,12a,14,14a-tetradecahydro-1H-picen-3-ol	40469789	545-46-0	0.926281
DGKH	[C@@H]1(CC[C@]2([C@@H](C1(C)C)CC[C@@]1(C)[C@]3(C)CC[C@@]4(CO)CC[C@@H](C)[C@H](C)[C@H]4C3=CC[C@H]21)C)O	(3S,4aS,6aR,6bS,8aS,11R,12S,12aS,14aR,14bR)-8a-(hydroxymethyl)-4,4,6a,6b,11,12,14b-heptamethyl-2,3,4a,5,6,7,8,9,10,11,12,12a,14,14a-tetradecahydro-1H-picen-3-ol	40469789	545-46-0	0.947455
USP32	[C@@H]12C(C(=C)[C@@H](CC1)C2)(C)C	(1S,4R)-3,3-dimethyl-2-methylidenebicyclo[2.2.1]heptane	92221	5794-03-6	0.934948
PIK3CD	[C@@H]12C(C(=C)[C@@H](CC1)C2)(C)C	(1S,4R)-3,3-dimethyl-2-methylidenebicyclo[2.2.1]heptane	92221	5794-03-6	0.966043
KCNH5	[C@@H]12C(C(=C)[C@@H](CC1)C2)(C)C	(1S,4R)-3,3-dimethyl-2-methylidenebicyclo[2.2.1]heptane	92221	5794-03-6	0.910422
HDAC6	[C@@H]12C(C(=C)[C@@H](CC1)C2)(C)C	(1S,4R)-3,3-dimethyl-2-methylidenebicyclo[2.2.1]heptane	92221	5794-03-6	0.925751
RAI14	[C@@H]12C(C(=C)[C@@H](CC1)C2)(C)C	(1S,4R)-3,3-dimethyl-2-methylidenebicyclo[2.2.1]heptane	92221	5794-03-6	0.90208
ESR2	[C@@H]12C(C(=C)[C@@H](CC1)C2)(C)C	(1S,4R)-3,3-dimethyl-2-methylidenebicyclo[2.2.1]heptane	92221	5794-03-6	0.965072
KCNU1	[C@@H]12C(C(=C)[C@@H](CC1)C2)(C)C	(1S,4R)-3,3-dimethyl-2-methylidenebicyclo[2.2.1]heptane	92221	5794-03-6	0.919244
GUCY2C	[C@@H]12C(C(=C)[C@@H](CC1)C2)(C)C	(1S,4R)-3,3-dimethyl-2-methylidenebicyclo[2.2.1]heptane	92221	5794-03-6	0.954427
ELP1	[C@@H]12C(C(=C)[C@@H](CC1)C2)(C)C	(1S,4R)-3,3-dimethyl-2-methylidenebicyclo[2.2.1]heptane	92221	5794-03-6	0.940092
CACNA1A	[C@@H]12C(C(=C)[C@@H](CC1)C2)(C)C	(1S,4R)-3,3-dimethyl-2-methylidenebicyclo[2.2.1]heptane	92221	5794-03-6	0.900295
P2RY12	[C@@H]12C(C(=C)[C@@H](CC1)C2)(C)C	(1S,4R)-3,3-dimethyl-2-methylidenebicyclo[2.2.1]heptane	92221	5794-03-6	0.921043
FLT3	[C@@H]12C(C(=C)[C@@H](CC1)C2)(C)C	(1S,4R)-3,3-dimethyl-2-methylidenebicyclo[2.2.1]heptane	92221	5794-03-6	0.964561
ZBTB16	[C@@H]12C(C(=C)[C@@H](CC1)C2)(C)C	(1S,4R)-3,3-dimethyl-2-methylidenebicyclo[2.2.1]heptane	92221	5794-03-6	0.905391
RELN	[C@@H]12C(C(=C)[C@@H](CC1)C2)(C)C	(1S,4R)-3,3-dimethyl-2-methylidenebicyclo[2.2.1]heptane	92221	5794-03-6	0.911197
TNKS	[C@@H]12C(C(=C)[C@@H](CC1)C2)(C)C	(1S,4R)-3,3-dimethyl-2-methylidenebicyclo[2.2.1]heptane	92221	5794-03-6	0.94147
GABRA2	[C@@H]12C(C(=C)[C@@H](CC1)C2)(C)C	(1S,4R)-3,3-dimethyl-2-methylidenebicyclo[2.2.1]heptane	92221	5794-03-6	0.930642
NOS2	[C@@H]12C(C(=C)[C@@H](CC1)C2)(C)C	(1S,4R)-3,3-dimethyl-2-methylidenebicyclo[2.2.1]heptane	92221	5794-03-6	0.968929
TLR5	[C@@H]12C(C(=C)[C@@H](CC1)C2)(C)C	(1S,4R)-3,3-dimethyl-2-methylidenebicyclo[2.2.1]heptane	92221	5794-03-6	0.922174
GBA	[C@@H]12C(C(=C)[C@@H](CC1)C2)(C)C	(1S,4R)-3,3-dimethyl-2-methylidenebicyclo[2.2.1]heptane	92221	5794-03-6	0.924191
DRD2	[C@@H]12C(C(=C)[C@@H](CC1)C2)(C)C	(1S,4R)-3,3-dimethyl-2-methylidenebicyclo[2.2.1]heptane	92221	5794-03-6	0.914229
MAPK10	[C@@H]12C(C(=C)[C@@H](CC1)C2)(C)C	(1S,4R)-3,3-dimethyl-2-methylidenebicyclo[2.2.1]heptane	92221	5794-03-6	0.942847
IL17RB	[C@@H]12C(C(=C)[C@@H](CC1)C2)(C)C	(1S,4R)-3,3-dimethyl-2-methylidenebicyclo[2.2.1]heptane	92221	5794-03-6	0.924482
UGCG	[C@@H]12C(C(=C)[C@@H](CC1)C2)(C)C	(1S,4R)-3,3-dimethyl-2-methylidenebicyclo[2.2.1]heptane	92221	5794-03-6	0.911565
PTGDR2	[C@@H]12C(C(=C)[C@@H](CC1)C2)(C)C	(1S,4R)-3,3-dimethyl-2-methylidenebicyclo[2.2.1]heptane	92221	5794-03-6	0.967078
SKIV2L	[C@@H]1(CC[C@]2([C@@H](C1(C)C)CC[C@@]1(C)[C@]3(C)CC[C@@]4(CO)CC[C@@H](C)[C@H](C)[C@H]4C3=CC[C@H]21)C)O	(3S,4aS,6aR,6bS,8aS,11R,12S,12aS,14aR,14bR)-8a-(hydroxymethyl)-4,4,6a,6b,11,12,14b-heptamethyl-2,3,4a,5,6,7,8,9,10,11,12,12a,14,14a-tetradecahydro-1H-picen-3-ol	40469789	545-46-0	0.926179
CHD3	[C@@H]1(CC[C@]2([C@@H](C1(C)C)CC[C@@]1(C)[C@]3(C)CC[C@@]4(CO)CC[C@@H](C)[C@H](C)[C@H]4C3=CC[C@H]21)C)O	(3S,4aS,6aR,6bS,8aS,11R,12S,12aS,14aR,14bR)-8a-(hydroxymethyl)-4,4,6a,6b,11,12,14b-heptamethyl-2,3,4a,5,6,7,8,9,10,11,12,12a,14,14a-tetradecahydro-1H-picen-3-ol	40469789	545-46-0	0.929537
CPT1B	[C@@H]1(CC[C@]2([C@@H](C1(C)C)CC[C@@]1(C)[C@]3(C)CC[C@@]4(CO)CC[C@@H](C)[C@H](C)[C@H]4C3=CC[C@H]21)C)O	(3S,4aS,6aR,6bS,8aS,11R,12S,12aS,14aR,14bR)-8a-(hydroxymethyl)-4,4,6a,6b,11,12,14b-heptamethyl-2,3,4a,5,6,7,8,9,10,11,12,12a,14,14a-tetradecahydro-1H-picen-3-ol	40469789	545-46-0	0.920676
SHROOM3	[C@@H]1(CC[C@]2([C@@H](C1(C)C)CC[C@@]1(C)[C@]3(C)CC[C@@]4(CO)CC[C@@H](C)[C@H](C)[C@H]4C3=CC[C@H]21)C)O	(3S,4aS,6aR,6bS,8aS,11R,12S,12aS,14aR,14bR)-8a-(hydroxymethyl)-4,4,6a,6b,11,12,14b-heptamethyl-2,3,4a,5,6,7,8,9,10,11,12,12a,14,14a-tetradecahydro-1H-picen-3-ol	40469789	545-46-0	0.912958
KDR	[C@@H]12C(C(=C)[C@@H](CC1)C2)(C)C	(1S,4R)-3,3-dimethyl-2-methylidenebicyclo[2.2.1]heptane	92221	5794-03-6	0.934471
PDIK1L	[C@@H]1(CC[C@]2([C@@H](C1(C)C)CC[C@@]1(C)[C@]3(C)CC[C@@]4(CO)CC[C@@H](C)[C@H](C)[C@H]4C3=CC[C@H]21)C)O	(3S,4aS,6aR,6bS,8aS,11R,12S,12aS,14aR,14bR)-8a-(hydroxymethyl)-4,4,6a,6b,11,12,14b-heptamethyl-2,3,4a,5,6,7,8,9,10,11,12,12a,14,14a-tetradecahydro-1H-picen-3-ol	40469789	545-46-0	0.938986
DRD2	[C@@H]1(CC[C@]2([C@@H](C1(C)C)CC[C@@]1(C)[C@]3(C)CC[C@@]4(CO)CC[C@@H](C)[C@H](C)[C@H]4C3=CC[C@H]21)C)O	(3S,4aS,6aR,6bS,8aS,11R,12S,12aS,14aR,14bR)-8a-(hydroxymethyl)-4,4,6a,6b,11,12,14b-heptamethyl-2,3,4a,5,6,7,8,9,10,11,12,12a,14,14a-tetradecahydro-1H-picen-3-ol	40469789	545-46-0	0.934606
RSBN1L	[C@@H]1(CC[C@]2([C@@H](C1(C)C)CC[C@@]1(C)[C@]3(C)CC[C@@]4(CO)CC[C@@H](C)[C@H](C)[C@H]4C3=CC[C@H]21)C)O	(3S,4aS,6aR,6bS,8aS,11R,12S,12aS,14aR,14bR)-8a-(hydroxymethyl)-4,4,6a,6b,11,12,14b-heptamethyl-2,3,4a,5,6,7,8,9,10,11,12,12a,14,14a-tetradecahydro-1H-picen-3-ol	40469789	545-46-0	0.948526
MECP2	[C@@H]1(CC[C@]2([C@@H](C1(C)C)CC[C@@]1(C)[C@]3(C)CC[C@@]4(CO)CC[C@@H](C)[C@H](C)[C@H]4C3=CC[C@H]21)C)O	(3S,4aS,6aR,6bS,8aS,11R,12S,12aS,14aR,14bR)-8a-(hydroxymethyl)-4,4,6a,6b,11,12,14b-heptamethyl-2,3,4a,5,6,7,8,9,10,11,12,12a,14,14a-tetradecahydro-1H-picen-3-ol	40469789	545-46-0	0.952496
PDS5A	C1[C@@H](C(=C)c2c(C1)c1c(cc2)c2c(C(=O)C1=O)c(co2)C)O	(7S)-7-hydroxy-1-methyl-6-methylidene-8,9-dihydro-7H-naphtho[1,2-g][1]benzofuran-10,11-dione	5318290		0.910549
ZNF133	C1[C@@H](C(=C)c2c(C1)c1c(cc2)c2c(C(=O)C1=O)c(co2)C)O	(7S)-7-hydroxy-1-methyl-6-methylidene-8,9-dihydro-7H-naphtho[1,2-g][1]benzofuran-10,11-dione	5318290		0.927298
RXRA	C1[C@@H](C(=C)c2c(C1)c1c(cc2)c2c(C(=O)C1=O)c(co2)C)O	(7S)-7-hydroxy-1-methyl-6-methylidene-8,9-dihydro-7H-naphtho[1,2-g][1]benzofuran-10,11-dione	5318290		0.902724
HEATR1	C1[C@@H](C(=C)c2c(C1)c1c(cc2)c2c(C(=O)C1=O)c(co2)C)O	(7S)-7-hydroxy-1-methyl-6-methylidene-8,9-dihydro-7H-naphtho[1,2-g][1]benzofuran-10,11-dione	5318290		0.918527
TBXAS1	[C@H]1([C@@H]2[C@H](C(=CO1)C(=O)OC)[C@H](C[C@]2(C)OC(=O)C)OC(=O)c1cc(c(c(c1)OC)O)OC)O	6-o-syringyl-8-o-acetyl shanzhiside methyl ester_qt			0.955134
HDAC2	[C@H]1([C@@H]2[C@H](C(=CO1)C(=O)OC)[C@H](C[C@]2(C)OC(=O)C)OC(=O)c1cc(c(c(c1)OC)O)OC)O	6-o-syringyl-8-o-acetyl shanzhiside methyl ester_qt			0.932539
PARP1	[C@H]1([C@@H]2[C@H](C(=CO1)C(=O)OC)[C@H](C[C@]2(C)OC(=O)C)OC(=O)c1cc(c(c(c1)OC)O)OC)O	6-o-syringyl-8-o-acetyl shanzhiside methyl ester_qt			0.956409
TSC22D1	[C@@H]1([C@@H]([C@H]([C@@H](O[C@@H]1CO)O[C@@H]1CC2=CC[C@@H]3[C@@H]([C@]2(CC1)C)CC[C@]1([C@H]3CC[C@@H]1[C@H](C)CC[C@@H](C(C)C)CC)C)O)O)O	(2R,3R,4S,5S,6R)-2-[[(3S,8S,9S,10R,13R,14S,17R)-17-[(2R,5S)-5-ethyl-6-methylheptan-2-yl]-10,13-dimethyl-2,3,4,7,8,9,11,12,14,15,16,17-dodecahydro-1H-cyclopenta[a]phenanthren-3-yl]oxy]-6-(hydroxymethyl)oxane-3,4,5-triol	12309067	474-58-8	0.918391
SHANK2	[C@@H]1([C@@H]([C@H]([C@@H](O[C@@H]1CO)O[C@@H]1CC2=CC[C@@H]3[C@@H]([C@]2(CC1)C)CC[C@]1([C@H]3CC[C@@H]1[C@H](C)CC[C@@H](C(C)C)CC)C)O)O)O	(2R,3R,4S,5S,6R)-2-[[(3S,8S,9S,10R,13R,14S,17R)-17-[(2R,5S)-5-ethyl-6-methylheptan-2-yl]-10,13-dimethyl-2,3,4,7,8,9,11,12,14,15,16,17-dodecahydro-1H-cyclopenta[a]phenanthren-3-yl]oxy]-6-(hydroxymethyl)oxane-3,4,5-triol	12309067	474-58-8	0.943409
SART1	[C@@H]1([C@@H]([C@H]([C@@H](O[C@@H]1CO)O[C@@H]1CC2=CC[C@@H]3[C@@H]([C@]2(CC1)C)CC[C@]1([C@H]3CC[C@@H]1[C@H](C)CC[C@@H](C(C)C)CC)C)O)O)O	(2R,3R,4S,5S,6R)-2-[[(3S,8S,9S,10R,13R,14S,17R)-17-[(2R,5S)-5-ethyl-6-methylheptan-2-yl]-10,13-dimethyl-2,3,4,7,8,9,11,12,14,15,16,17-dodecahydro-1H-cyclopenta[a]phenanthren-3-yl]oxy]-6-(hydroxymethyl)oxane-3,4,5-triol	12309067	474-58-8	0.91561
DLG1	[C@@H]1([C@@H]([C@H]([C@@H](O[C@@H]1CO)O[C@@H]1CC2=CC[C@@H]3[C@@H]([C@]2(CC1)C)CC[C@]1([C@H]3CC[C@@H]1[C@H](C)CC[C@@H](C(C)C)CC)C)O)O)O	(2R,3R,4S,5S,6R)-2-[[(3S,8S,9S,10R,13R,14S,17R)-17-[(2R,5S)-5-ethyl-6-methylheptan-2-yl]-10,13-dimethyl-2,3,4,7,8,9,11,12,14,15,16,17-dodecahydro-1H-cyclopenta[a]phenanthren-3-yl]oxy]-6-(hydroxymethyl)oxane-3,4,5-triol	12309067	474-58-8	0.906915
SZT2	[C@@H]1([C@@H]([C@H]([C@@H](O[C@@H]1CO)O[C@@H]1CC2=CC[C@@H]3[C@@H]([C@]2(CC1)C)CC[C@]1([C@H]3CC[C@@H]1[C@H](C)CC[C@@H](C(C)C)CC)C)O)O)O	(2R,3R,4S,5S,6R)-2-[[(3S,8S,9S,10R,13R,14S,17R)-17-[(2R,5S)-5-ethyl-6-methylheptan-2-yl]-10,13-dimethyl-2,3,4,7,8,9,11,12,14,15,16,17-dodecahydro-1H-cyclopenta[a]phenanthren-3-yl]oxy]-6-(hydroxymethyl)oxane-3,4,5-triol	12309067	474-58-8	0.929229
JAK3	[C@@H]1([C@@H]([C@H]([C@@H](O[C@@H]1CO)O[C@@H]1CC2=CC[C@@H]3[C@@H]([C@]2(CC1)C)CC[C@]1([C@H]3CC[C@@H]1[C@H](C)CC[C@@H](C(C)C)CC)C)O)O)O	(2R,3R,4S,5S,6R)-2-[[(3S,8S,9S,10R,13R,14S,17R)-17-[(2R,5S)-5-ethyl-6-methylheptan-2-yl]-10,13-dimethyl-2,3,4,7,8,9,11,12,14,15,16,17-dodecahydro-1H-cyclopenta[a]phenanthren-3-yl]oxy]-6-(hydroxymethyl)oxane-3,4,5-triol	12309067	474-58-8	0.951446
SLC38A1	[C@@H]1([C@@H]([C@H]([C@@H](O[C@@H]1CO)O[C@@H]1CC2=CC[C@@H]3[C@@H]([C@]2(CC1)C)CC[C@]1([C@H]3CC[C@@H]1[C@H](C)CC[C@@H](C(C)C)CC)C)O)O)O	(2R,3R,4S,5S,6R)-2-[[(3S,8S,9S,10R,13R,14S,17R)-17-[(2R,5S)-5-ethyl-6-methylheptan-2-yl]-10,13-dimethyl-2,3,4,7,8,9,11,12,14,15,16,17-dodecahydro-1H-cyclopenta[a]phenanthren-3-yl]oxy]-6-(hydroxymethyl)oxane-3,4,5-triol	12309067	474-58-8	0.914029
YES1	[C@@H]1([C@@H]([C@H]([C@@H](O[C@@H]1CO)O[C@@H]1CC2=CC[C@@H]3[C@@H]([C@]2(CC1)C)CC[C@]1([C@H]3CC[C@@H]1[C@H](C)CC[C@@H](C(C)C)CC)C)O)O)O	(2R,3R,4S,5S,6R)-2-[[(3S,8S,9S,10R,13R,14S,17R)-17-[(2R,5S)-5-ethyl-6-methylheptan-2-yl]-10,13-dimethyl-2,3,4,7,8,9,11,12,14,15,16,17-dodecahydro-1H-cyclopenta[a]phenanthren-3-yl]oxy]-6-(hydroxymethyl)oxane-3,4,5-triol	12309067	474-58-8	0.919208
PRR14L	[C@@H]1([C@@H]([C@H]([C@@H](O[C@@H]1CO)O[C@@H]1CC2=CC[C@@H]3[C@@H]([C@]2(CC1)C)CC[C@]1([C@H]3CC[C@@H]1[C@H](C)CC[C@@H](C(C)C)CC)C)O)O)O	(2R,3R,4S,5S,6R)-2-[[(3S,8S,9S,10R,13R,14S,17R)-17-[(2R,5S)-5-ethyl-6-methylheptan-2-yl]-10,13-dimethyl-2,3,4,7,8,9,11,12,14,15,16,17-dodecahydro-1H-cyclopenta[a]phenanthren-3-yl]oxy]-6-(hydroxymethyl)oxane-3,4,5-triol	12309067	474-58-8	0.927918
SPATA5L1	[C@@H]1([C@@H]([C@H]([C@@H](O[C@@H]1CO)O[C@@H]1CC2=CC[C@@H]3[C@@H]([C@]2(CC1)C)CC[C@]1([C@H]3CC[C@@H]1[C@H](C)CC[C@@H](C(C)C)CC)C)O)O)O	(2R,3R,4S,5S,6R)-2-[[(3S,8S,9S,10R,13R,14S,17R)-17-[(2R,5S)-5-ethyl-6-methylheptan-2-yl]-10,13-dimethyl-2,3,4,7,8,9,11,12,14,15,16,17-dodecahydro-1H-cyclopenta[a]phenanthren-3-yl]oxy]-6-(hydroxymethyl)oxane-3,4,5-triol	12309067	474-58-8	0.913141
NEDD4L	[C@@H]1([C@@H]([C@H]([C@@H](O[C@@H]1CO)O[C@@H]1CC2=CC[C@@H]3[C@@H]([C@]2(CC1)C)CC[C@]1([C@H]3CC[C@@H]1[C@H](C)CC[C@@H](C(C)C)CC)C)O)O)O	(2R,3R,4S,5S,6R)-2-[[(3S,8S,9S,10R,13R,14S,17R)-17-[(2R,5S)-5-ethyl-6-methylheptan-2-yl]-10,13-dimethyl-2,3,4,7,8,9,11,12,14,15,16,17-dodecahydro-1H-cyclopenta[a]phenanthren-3-yl]oxy]-6-(hydroxymethyl)oxane-3,4,5-triol	12309067	474-58-8	0.919477
ITGA1	[C@@H]1([C@@H]([C@H]([C@@H](O[C@@H]1CO)O[C@@H]1CC2=CC[C@@H]3[C@@H]([C@]2(CC1)C)CC[C@]1([C@H]3CC[C@@H]1[C@H](C)CC[C@@H](C(C)C)CC)C)O)O)O	(2R,3R,4S,5S,6R)-2-[[(3S,8S,9S,10R,13R,14S,17R)-17-[(2R,5S)-5-ethyl-6-methylheptan-2-yl]-10,13-dimethyl-2,3,4,7,8,9,11,12,14,15,16,17-dodecahydro-1H-cyclopenta[a]phenanthren-3-yl]oxy]-6-(hydroxymethyl)oxane-3,4,5-triol	12309067	474-58-8	0.914513
SPTAN1	[C@@H]1([C@@H]([C@H]([C@@H](O[C@@H]1CO)O[C@@H]1CC2=CC[C@@H]3[C@@H]([C@]2(CC1)C)CC[C@]1([C@H]3CC[C@@H]1[C@H](C)CC[C@@H](C(C)C)CC)C)O)O)O	(2R,3R,4S,5S,6R)-2-[[(3S,8S,9S,10R,13R,14S,17R)-17-[(2R,5S)-5-ethyl-6-methylheptan-2-yl]-10,13-dimethyl-2,3,4,7,8,9,11,12,14,15,16,17-dodecahydro-1H-cyclopenta[a]phenanthren-3-yl]oxy]-6-(hydroxymethyl)oxane-3,4,5-triol	12309067	474-58-8	0.9205
PTGER3	[C@@H]1([C@@H]([C@H]([C@@H](O[C@@H]1CO)O[C@@H]1CC2=CC[C@@H]3[C@@H]([C@]2(CC1)C)CC[C@]1([C@H]3CC[C@@H]1[C@H](C)CC[C@@H](C(C)C)CC)C)O)O)O	(2R,3R,4S,5S,6R)-2-[[(3S,8S,9S,10R,13R,14S,17R)-17-[(2R,5S)-5-ethyl-6-methylheptan-2-yl]-10,13-dimethyl-2,3,4,7,8,9,11,12,14,15,16,17-dodecahydro-1H-cyclopenta[a]phenanthren-3-yl]oxy]-6-(hydroxymethyl)oxane-3,4,5-triol	12309067	474-58-8	0.928504
PRDM1	[C@@H]1([C@@H]([C@H]([C@@H](O[C@@H]1CO)O[C@@H]1CC2=CC[C@@H]3[C@@H]([C@]2(CC1)C)CC[C@]1([C@H]3CC[C@@H]1[C@H](C)CC[C@@H](C(C)C)CC)C)O)O)O	(2R,3R,4S,5S,6R)-2-[[(3S,8S,9S,10R,13R,14S,17R)-17-[(2R,5S)-5-ethyl-6-methylheptan-2-yl]-10,13-dimethyl-2,3,4,7,8,9,11,12,14,15,16,17-dodecahydro-1H-cyclopenta[a]phenanthren-3-yl]oxy]-6-(hydroxymethyl)oxane-3,4,5-triol	12309067	474-58-8	0.941455
XYLB	[C@@H]1([C@@H]([C@H]([C@@H](O[C@@H]1CO)O[C@@H]1CC2=CC[C@@H]3[C@@H]([C@]2(CC1)C)CC[C@]1([C@H]3CC[C@@H]1[C@H](C)CC[C@@H](C(C)C)CC)C)O)O)O	(2R,3R,4S,5S,6R)-2-[[(3S,8S,9S,10R,13R,14S,17R)-17-[(2R,5S)-5-ethyl-6-methylheptan-2-yl]-10,13-dimethyl-2,3,4,7,8,9,11,12,14,15,16,17-dodecahydro-1H-cyclopenta[a]phenanthren-3-yl]oxy]-6-(hydroxymethyl)oxane-3,4,5-triol	12309067	474-58-8	0.900886
ABCA9	[C@@H]1([C@@H]([C@H]([C@@H](O[C@@H]1CO)O[C@@H]1CC2=CC[C@@H]3[C@@H]([C@]2(CC1)C)CC[C@]1([C@H]3CC[C@@H]1[C@H](C)CC[C@@H](C(C)C)CC)C)O)O)O	(2R,3R,4S,5S,6R)-2-[[(3S,8S,9S,10R,13R,14S,17R)-17-[(2R,5S)-5-ethyl-6-methylheptan-2-yl]-10,13-dimethyl-2,3,4,7,8,9,11,12,14,15,16,17-dodecahydro-1H-cyclopenta[a]phenanthren-3-yl]oxy]-6-(hydroxymethyl)oxane-3,4,5-triol	12309067	474-58-8	0.933723
INO80	[C@@H]1([C@@H]([C@H]([C@@H](O[C@@H]1CO)O[C@@H]1CC2=CC[C@@H]3[C@@H]([C@]2(CC1)C)CC[C@]1([C@H]3CC[C@@H]1[C@H](C)CC[C@@H](C(C)C)CC)C)O)O)O	(2R,3R,4S,5S,6R)-2-[[(3S,8S,9S,10R,13R,14S,17R)-17-[(2R,5S)-5-ethyl-6-methylheptan-2-yl]-10,13-dimethyl-2,3,4,7,8,9,11,12,14,15,16,17-dodecahydro-1H-cyclopenta[a]phenanthren-3-yl]oxy]-6-(hydroxymethyl)oxane-3,4,5-triol	12309067	474-58-8	0.919097
KLHL29	[C@@H]1([C@@H]([C@H]([C@@H](O[C@@H]1CO)O[C@@H]1CC2=CC[C@@H]3[C@@H]([C@]2(CC1)C)CC[C@]1([C@H]3CC[C@@H]1[C@H](C)CC[C@@H](C(C)C)CC)C)O)O)O	(2R,3R,4S,5S,6R)-2-[[(3S,8S,9S,10R,13R,14S,17R)-17-[(2R,5S)-5-ethyl-6-methylheptan-2-yl]-10,13-dimethyl-2,3,4,7,8,9,11,12,14,15,16,17-dodecahydro-1H-cyclopenta[a]phenanthren-3-yl]oxy]-6-(hydroxymethyl)oxane-3,4,5-triol	12309067	474-58-8	0.903623
GTF2IRD2	c1(cc(ccc1O)[C@H]1[C@H](c2c(O1)c(ccc2/C=C/C(=O)O[C@@H](Cc1ccc(c(c1)O)O)C(=O)OC)O)C(=O)O[C@@H](Cc1ccc(c(c1)O)O)C(=O)OC)O	dimetbyl lithosper-mate b			0.917358
SLC23A1	c1(cc(ccc1O)[C@H]1[C@H](c2c(O1)c(ccc2/C=C/C(=O)O[C@@H](Cc1ccc(c(c1)O)O)C(=O)OC)O)C(=O)O[C@@H](Cc1ccc(c(c1)O)O)C(=O)OC)O	dimetbyl lithosper-mate b			0.907618
PSMB5	c1(cc(ccc1O)[C@H]1[C@H](c2c(O1)c(ccc2/C=C/C(=O)O[C@@H](Cc1ccc(c(c1)O)O)C(=O)OC)O)C(=O)O[C@@H](Cc1ccc(c(c1)O)O)C(=O)O)O	9-methyl lithospermate b	102004853		0.919505
FBXL13	c1(cc(ccc1O)[C@H]1[C@H](c2c(O1)c(ccc2/C=C/C(=O)O[C@@H](Cc1ccc(c(c1)O)O)C(=O)OC)O)C(=O)O[C@@H](Cc1ccc(c(c1)O)O)C(=O)O)O	9-methyl lithospermate b	102004853		0.902137
PKD2	c1(cc(ccc1O)[C@H]1[C@H](c2c(O1)c(ccc2/C=C/C(=O)O[C@@H](Cc1ccc(c(c1)O)O)C(=O)OC)O)C(=O)O[C@@H](Cc1ccc(c(c1)O)O)C(=O)O)O	9-methyl lithospermate b	102004853		0.937725
DGKG	[C@@H]1([C@@H]([C@H]([C@@H](O[C@@H]1CO)O[C@@H]1CC2=CC[C@@H]3[C@@H]([C@]2(CC1)C)CC[C@]1([C@H]3CC[C@@H]1[C@H](C)CC[C@@H](C(C)C)CC)C)O)O)O	(2R,3R,4S,5S,6R)-2-[[(3S,8S,9S,10R,13R,14S,17R)-17-[(2R,5S)-5-ethyl-6-methylheptan-2-yl]-10,13-dimethyl-2,3,4,7,8,9,11,12,14,15,16,17-dodecahydro-1H-cyclopenta[a]phenanthren-3-yl]oxy]-6-(hydroxymethyl)oxane-3,4,5-triol	12309067	474-58-8	0.92126
NASP	c1(cc(ccc1O)[C@H]1[C@H](c2c(O1)c(ccc2/C=C/C(=O)O[C@@H](Cc1ccc(c(c1)O)O)C(=O)OC)O)C(=O)O[C@@H](Cc1ccc(c(c1)O)O)C(=O)OC)O	dimetbyl lithosper-mate b			0.953136
PTGER4	c1(cc(ccc1O)[C@H]1[C@H](c2c(O1)c(ccc2/C=C/C(=O)O[C@@H](Cc1ccc(c(c1)O)O)C(=O)OC)O)C(=O)O[C@@H](Cc1ccc(c(c1)O)O)C(=O)OC)O	dimetbyl lithosper-mate b			0.902379
OBSL1	c1(cc(ccc1O)[C@H]1[C@H](c2c(O1)c(ccc2/C=C/C(=O)O[C@@H](Cc1ccc(c(c1)O)O)C(=O)OC)O)C(=O)O[C@@H](Cc1ccc(c(c1)O)O)C(=O)OC)O	dimetbyl lithosper-mate b			0.915341
FCRL4	c1(cc(ccc1O)[C@H]1[C@H](c2c(O1)c(ccc2/C=C/C(=O)O[C@@H](Cc1ccc(c(c1)O)O)C(=O)OC)O)C(=O)O[C@@H](Cc1ccc(c(c1)O)O)C(=O)OC)O	dimetbyl lithosper-mate b			0.901668
KDM5C	c1(cc(ccc1O)[C@H]1[C@H](c2c(O1)c(ccc2/C=C/C(=O)O[C@@H](Cc1ccc(c(c1)O)O)C(=O)OC)O)C(=O)O[C@@H](Cc1ccc(c(c1)O)O)C(=O)OC)O	dimetbyl lithosper-mate b			0.930427
YTHDC1	c1(cc(ccc1O)[C@H]1[C@H](c2c(O1)c(ccc2/C=C/C(=O)O[C@@H](Cc1ccc(c(c1)O)O)C(=O)OC)O)C(=O)O[C@@H](Cc1ccc(c(c1)O)O)C(=O)OC)O	dimetbyl lithosper-mate b			0.902431
LMTK2	c1(cc(ccc1O)[C@H]1[C@H](c2c(O1)c(ccc2/C=C/C(=O)O[C@@H](Cc1ccc(c(c1)O)O)C(=O)OC)O)C(=O)O[C@@H](Cc1ccc(c(c1)O)O)C(=O)OC)O	dimetbyl lithosper-mate b			0.911504
PHTF1	c1(cc(ccc1O)[C@H]1[C@H](c2c(O1)c(ccc2/C=C/C(=O)O[C@@H](Cc1ccc(c(c1)O)O)C(=O)OC)O)C(=O)O[C@@H](Cc1ccc(c(c1)O)O)C(=O)OC)O	dimetbyl lithosper-mate b			0.907796
KBTBD4	c1(cc(ccc1O)[C@H]1[C@H](c2c(O1)c(ccc2/C=C/C(=O)O[C@@H](Cc1ccc(c(c1)O)O)C(=O)OC)O)C(=O)O[C@@H](Cc1ccc(c(c1)O)O)C(=O)OC)O	dimetbyl lithosper-mate b			0.920937
NEFM	c1(cc(ccc1O)[C@H]1[C@H](c2c(O1)c(ccc2/C=C/C(=O)O[C@@H](Cc1ccc(c(c1)O)O)C(=O)OC)O)C(=O)O[C@@H](Cc1ccc(c(c1)O)O)C(=O)OC)O	dimetbyl lithosper-mate b			0.926051
SCAP	c1(cc(=O)c2c(O)cc(cc2o1)O[C@H]1[C@H](O)[C@@H](O)[C@H](O)[C@H](O1)CO)c1cc(O)c(O)cc1	2-(3,4-dihydroxyphenyl)-5-hydroxy-7-[(2S,3R,4S,5S,6R)-3,4,5-trihydroxy-6-(hydroxymethyl)oxan-2-yl]oxychromen-4-one	5280637	5373-11-5	0.952256
IARS2	c1(cc(=O)c2c(O)cc(cc2o1)O[C@H]1[C@H](O)[C@@H](O)[C@H](O)[C@H](O1)CO)c1cc(O)c(O)cc1	2-(3,4-dihydroxyphenyl)-5-hydroxy-7-[(2S,3R,4S,5S,6R)-3,4,5-trihydroxy-6-(hydroxymethyl)oxan-2-yl]oxychromen-4-one	5280637	5373-11-5	0.900773
NLRP7	c1(cc(=O)c2c(O)cc(cc2o1)O[C@H]1[C@H](O)[C@@H](O)[C@H](O)[C@H](O1)CO)c1cc(O)c(O)cc1	2-(3,4-dihydroxyphenyl)-5-hydroxy-7-[(2S,3R,4S,5S,6R)-3,4,5-trihydroxy-6-(hydroxymethyl)oxan-2-yl]oxychromen-4-one	5280637	5373-11-5	0.936143
SLC22A5	c1(cc(=O)c2c(O)cc(cc2o1)O[C@H]1[C@H](O)[C@@H](O)[C@H](O)[C@H](O1)CO)c1cc(O)c(O)cc1	2-(3,4-dihydroxyphenyl)-5-hydroxy-7-[(2S,3R,4S,5S,6R)-3,4,5-trihydroxy-6-(hydroxymethyl)oxan-2-yl]oxychromen-4-one	5280637	5373-11-5	0.908731
PRCP	c1(cc(=O)c2c(O)cc(cc2o1)O[C@H]1[C@H](O)[C@@H](O)[C@H](O)[C@H](O1)CO)c1cc(O)c(O)cc1	2-(3,4-dihydroxyphenyl)-5-hydroxy-7-[(2S,3R,4S,5S,6R)-3,4,5-trihydroxy-6-(hydroxymethyl)oxan-2-yl]oxychromen-4-one	5280637	5373-11-5	0.906754
ATP8B4	c1(cc(=O)c2c(O)cc(cc2o1)O[C@H]1[C@H](O)[C@@H](O)[C@H](O)[C@H](O1)CO)c1cc(O)c(O)cc1	2-(3,4-dihydroxyphenyl)-5-hydroxy-7-[(2S,3R,4S,5S,6R)-3,4,5-trihydroxy-6-(hydroxymethyl)oxan-2-yl]oxychromen-4-one	5280637	5373-11-5	0.954255
JUP	c1(cc(=O)c2c(O)cc(cc2o1)O[C@H]1[C@H](O)[C@@H](O)[C@H](O)[C@H](O1)CO)c1cc(O)c(O)cc1	2-(3,4-dihydroxyphenyl)-5-hydroxy-7-[(2S,3R,4S,5S,6R)-3,4,5-trihydroxy-6-(hydroxymethyl)oxan-2-yl]oxychromen-4-one	5280637	5373-11-5	0.907521
KDM3A	c1(cc(=O)c2c(O)cc(cc2o1)O[C@H]1[C@H](O)[C@@H](O)[C@H](O)[C@H](O1)CO)c1cc(O)c(O)cc1	2-(3,4-dihydroxyphenyl)-5-hydroxy-7-[(2S,3R,4S,5S,6R)-3,4,5-trihydroxy-6-(hydroxymethyl)oxan-2-yl]oxychromen-4-one	5280637	5373-11-5	0.946215
PTPRM	c1(cc(=O)c2c(O)cc(cc2o1)O[C@H]1[C@H](O)[C@@H](O)[C@H](O)[C@H](O1)CO)c1cc(O)c(O)cc1	2-(3,4-dihydroxyphenyl)-5-hydroxy-7-[(2S,3R,4S,5S,6R)-3,4,5-trihydroxy-6-(hydroxymethyl)oxan-2-yl]oxychromen-4-one	5280637	5373-11-5	0.918539
IDE	c1(cc(=O)c2c(O)cc(cc2o1)O[C@H]1[C@H](O)[C@@H](O)[C@H](O)[C@H](O1)CO)c1cc(O)c(O)cc1	2-(3,4-dihydroxyphenyl)-5-hydroxy-7-[(2S,3R,4S,5S,6R)-3,4,5-trihydroxy-6-(hydroxymethyl)oxan-2-yl]oxychromen-4-one	5280637	5373-11-5	0.961594
AP5B1	c1(cc(=O)c2c(O)cc(cc2o1)O[C@H]1[C@H](O)[C@@H](O)[C@H](O)[C@H](O1)CO)c1cc(O)c(O)cc1	2-(3,4-dihydroxyphenyl)-5-hydroxy-7-[(2S,3R,4S,5S,6R)-3,4,5-trihydroxy-6-(hydroxymethyl)oxan-2-yl]oxychromen-4-one	5280637	5373-11-5	0.902173
SYT1	c1(cc(ccc1O)[C@H]1[C@H](c2c(O1)c(ccc2/C=C/C(=O)O[C@@H](Cc1ccc(c(c1)O)O)C(=O)OC)O)C(=O)O[C@@H](Cc1ccc(c(c1)O)O)C(=O)OC)O	dimetbyl lithosper-mate b			0.904227
ADGRF4	c1(cc(ccc1O)[C@H]1[C@H](c2c(O1)c(ccc2/C=C/C(=O)O[C@@H](Cc1ccc(c(c1)O)O)C(=O)OC)O)C(=O)O[C@@H](Cc1ccc(c(c1)O)O)C(=O)OC)O	dimetbyl lithosper-mate b			0.904804
NFIA	c1(cc(ccc1O)[C@H]1[C@H](c2c(O1)c(ccc2/C=C/C(=O)O[C@@H](Cc1ccc(c(c1)O)O)C(=O)OC)O)C(=O)O[C@@H](Cc1ccc(c(c1)O)O)C(=O)OC)O	dimetbyl lithosper-mate b			0.911878
MAN1B1	c1(cc(ccc1O)[C@H]1[C@H](c2c(O1)c(ccc2/C=C/C(=O)O[C@@H](Cc1ccc(c(c1)O)O)C(=O)OC)O)C(=O)O[C@@H](Cc1ccc(c(c1)O)O)C(=O)OC)O	dimetbyl lithosper-mate b			0.929016
LMNA	c1(cc(ccc1O)[C@H]1[C@H](c2c(O1)c(ccc2/C=C/C(=O)O[C@@H](Cc1ccc(c(c1)O)O)C(=O)OC)O)C(=O)O[C@@H](Cc1ccc(c(c1)O)O)C(=O)OC)O	dimetbyl lithosper-mate b			0.906703
AKAP17A	c1(cc(ccc1O)[C@H]1[C@H](c2c(O1)c(ccc2/C=C/C(=O)O[C@@H](Cc1ccc(c(c1)O)O)C(=O)OC)O)C(=O)O[C@@H](Cc1ccc(c(c1)O)O)C(=O)OC)O	dimetbyl lithosper-mate b			0.919074
UBA7	Oc1c2c(C(=O)c3c(C2=O)cccc3O)cc(c1)C	1,5-dihydroxy-3-methylanthracene-9,10-dione	5316800	21891-63-4	0.919123
PRKCZ	Oc1c2c(C(=O)c3c(C2=O)cccc3O)cc(c1)C	1,5-dihydroxy-3-methylanthracene-9,10-dione	5316800	21891-63-4	0.903192
PRDM10	Oc1c2c(C(=O)c3c(C2=O)cccc3O)cc(c1)C	1,5-dihydroxy-3-methylanthracene-9,10-dione	5316800	21891-63-4	0.923348
MAP3K13	Oc1c2c(C(=O)c3c(C2=O)cccc3O)cc(c1)C	1,5-dihydroxy-3-methylanthracene-9,10-dione	5316800	21891-63-4	0.92921
RPS6KA4	Oc1c2c(C(=O)c3c(C2=O)cccc3O)cc(c1)C	1,5-dihydroxy-3-methylanthracene-9,10-dione	5316800	21891-63-4	0.916139
ACSM2A	c1(cc(ccc1O)[C@H]1[C@H](c2c(O1)c(ccc2/C=C/C(=O)O[C@@H](Cc1ccc(c(c1)O)O)C(=O)OC)O)C(=O)O[C@@H](Cc1ccc(c(c1)O)O)C(=O)OC)O	dimetbyl lithosper-mate b			0.919927
SORBS2	c1(cc(ccc1O)[C@H]1[C@H](c2c(O1)c(ccc2/C=C/C(=O)O[C@@H](Cc1ccc(c(c1)O)O)C(=O)OC)O)C(=O)O[C@@H](Cc1ccc(c(c1)O)O)C(=O)OC)O	dimetbyl lithosper-mate b			0.914709
NXF1	c1(cc(ccc1O)[C@H]1[C@H](c2c(O1)c(ccc2/C=C/C(=O)O[C@@H](Cc1ccc(c(c1)O)O)C(=O)OC)O)C(=O)O[C@@H](Cc1ccc(c(c1)O)O)C(=O)OC)O	dimetbyl lithosper-mate b			0.913597
NIPBL	c1(cc(ccc1O)[C@H]1[C@H](c2c(O1)c(ccc2/C=C/C(=O)O[C@@H](Cc1ccc(c(c1)O)O)C(=O)OC)O)C(=O)O[C@@H](Cc1ccc(c(c1)O)O)C(=O)O)O	9-methyl lithospermate b	102004853		0.907519
SCMH1	c1(cc(ccc1O)[C@H]1[C@H](c2c(O1)c(ccc2/C=C/C(=O)O[C@@H](Cc1ccc(c(c1)O)O)C(=O)OC)O)C(=O)O[C@@H](Cc1ccc(c(c1)O)O)C(=O)O)O	9-methyl lithospermate b	102004853		0.914417
RNF17	[C@@H]1(CC[C@]2([C@@H](C1(C)C)CC[C@@]1(C)[C@]3(C)CC[C@@]4(CO)CC[C@@H](C)[C@H](C)[C@H]4C3=CC[C@H]21)C)O	(3S,4aS,6aR,6bS,8aS,11R,12S,12aS,14aR,14bR)-8a-(hydroxymethyl)-4,4,6a,6b,11,12,14b-heptamethyl-2,3,4a,5,6,7,8,9,10,11,12,12a,14,14a-tetradecahydro-1H-picen-3-ol	40469789	545-46-0	0.928095
MED12	[C@@H]1(CC[C@]2([C@@H](C1(C)C)CC[C@@]1(C)[C@]3(C)CC[C@@]4(CO)CC[C@@H](C)[C@H](C)[C@H]4C3=CC[C@H]21)C)O	(3S,4aS,6aR,6bS,8aS,11R,12S,12aS,14aR,14bR)-8a-(hydroxymethyl)-4,4,6a,6b,11,12,14b-heptamethyl-2,3,4a,5,6,7,8,9,10,11,12,12a,14,14a-tetradecahydro-1H-picen-3-ol	40469789	545-46-0	0.95303
ABTB1	c1(cc(ccc1O)[C@H]1[C@H](c2c(O1)c(ccc2/C=C/C(=O)O[C@@H](Cc1ccc(c(c1)O)O)C(=O)OC)O)C(=O)O[C@@H](Cc1ccc(c(c1)O)O)C(=O)OC)O	dimetbyl lithosper-mate b			0.901456
DCLRE1C	c1(cc(ccc1O)[C@H]1[C@H](c2c(O1)c(ccc2/C=C/C(=O)O[C@@H](Cc1ccc(c(c1)O)O)C(=O)OC)O)C(=O)O[C@@H](Cc1ccc(c(c1)O)O)C(=O)OC)O	dimetbyl lithosper-mate b			0.927366
ADH1B	c1(cc(ccc1O)[C@H]1[C@H](c2c(O1)c(ccc2/C=C/C(=O)O[C@@H](Cc1ccc(c(c1)O)O)C(=O)OC)O)C(=O)O[C@@H](Cc1ccc(c(c1)O)O)C(=O)OC)O	dimetbyl lithosper-mate b			0.929691
PDXDC1	[C@@H]12C(C(=C)[C@@H](CC1)C2)(C)C	(1S,4R)-3,3-dimethyl-2-methylidenebicyclo[2.2.1]heptane	92221	5794-03-6	0.920582
PDE5A	[C@@H]12C(C(=C)[C@@H](CC1)C2)(C)C	(1S,4R)-3,3-dimethyl-2-methylidenebicyclo[2.2.1]heptane	92221	5794-03-6	0.970544
SLC6A5	C1CC(=C)c2c(C1)c1c(cc2)c2c(C(=O)C1=O)c(co2)C	1-methyl-6-methylidene-8,9-dihydro-7H-naphtho[1,2-g][1]benzofuran-10,11-dione	105118		0.902173
SLC4A1	C1CC(=C)c2c(C1)c1c(cc2)c2c(C(=O)C1=O)c(co2)C	1-methyl-6-methylidene-8,9-dihydro-7H-naphtho[1,2-g][1]benzofuran-10,11-dione	105118		0.903117
EGFR	[C@@H]12C(C(=C)[C@@H](CC1)C2)(C)C	(1S,4R)-3,3-dimethyl-2-methylidenebicyclo[2.2.1]heptane	92221	5794-03-6	0.972661
INSR	[C@@H]12C(C(=C)[C@@H](CC1)C2)(C)C	(1S,4R)-3,3-dimethyl-2-methylidenebicyclo[2.2.1]heptane	92221	5794-03-6	0.937361
PIK3CA	[C@@H]12C(C(=C)[C@@H](CC1)C2)(C)C	(1S,4R)-3,3-dimethyl-2-methylidenebicyclo[2.2.1]heptane	92221	5794-03-6	0.96077
MMP13	[C@@H]12C(C(=C)[C@@H](CC1)C2)(C)C	(1S,4R)-3,3-dimethyl-2-methylidenebicyclo[2.2.1]heptane	92221	5794-03-6	0.961948
CHCHD4	[C@@H]1(CC[C@]2([C@@H](C1(C)C)CC[C@@]1(C)[C@]3(C)CC[C@@]4(CO)CC[C@@H](C)[C@H](C)[C@H]4C3=CC[C@H]21)C)O	(3S,4aS,6aR,6bS,8aS,11R,12S,12aS,14aR,14bR)-8a-(hydroxymethyl)-4,4,6a,6b,11,12,14b-heptamethyl-2,3,4a,5,6,7,8,9,10,11,12,12a,14,14a-tetradecahydro-1H-picen-3-ol	40469789	545-46-0	0.911739
ITM2A	c1(cc(=O)c2c(O)cc(cc2o1)O[C@H]1[C@H](O)[C@@H](O)[C@H](O)[C@H](O1)CO)c1cc(O)c(O)cc1	2-(3,4-dihydroxyphenyl)-5-hydroxy-7-[(2S,3R,4S,5S,6R)-3,4,5-trihydroxy-6-(hydroxymethyl)oxan-2-yl]oxychromen-4-one	5280637	5373-11-5	0.910373
CSPG4	c1(cc(=O)c2c(O)cc(cc2o1)O[C@H]1[C@H](O)[C@@H](O)[C@H](O)[C@H](O1)CO)c1cc(O)c(O)cc1	2-(3,4-dihydroxyphenyl)-5-hydroxy-7-[(2S,3R,4S,5S,6R)-3,4,5-trihydroxy-6-(hydroxymethyl)oxan-2-yl]oxychromen-4-one	5280637	5373-11-5	0.95488
GGT7	c1(cc(=O)c2c(O)cc(cc2o1)O[C@H]1[C@H](O)[C@@H](O)[C@H](O)[C@H](O1)CO)c1cc(O)c(O)cc1	2-(3,4-dihydroxyphenyl)-5-hydroxy-7-[(2S,3R,4S,5S,6R)-3,4,5-trihydroxy-6-(hydroxymethyl)oxan-2-yl]oxychromen-4-one	5280637	5373-11-5	0.928479
ITGA6	c1(cc(=O)c2c(O)cc(cc2o1)O[C@H]1[C@H](O)[C@@H](O)[C@H](O)[C@H](O1)CO)c1cc(O)c(O)cc1	2-(3,4-dihydroxyphenyl)-5-hydroxy-7-[(2S,3R,4S,5S,6R)-3,4,5-trihydroxy-6-(hydroxymethyl)oxan-2-yl]oxychromen-4-one	5280637	5373-11-5	0.92758
DRD1	c1(cc(=O)c2c(O)cc(cc2o1)O[C@H]1[C@H](O)[C@@H](O)[C@H](O)[C@H](O1)CO)c1cc(O)c(O)cc1	2-(3,4-dihydroxyphenyl)-5-hydroxy-7-[(2S,3R,4S,5S,6R)-3,4,5-trihydroxy-6-(hydroxymethyl)oxan-2-yl]oxychromen-4-one	5280637	5373-11-5	0.919336
MMP9	c1(cc(=O)c2c(O)cc(cc2o1)O[C@H]1[C@H](O)[C@@H](O)[C@H](O)[C@H](O1)CO)c1cc(O)c(O)cc1	2-(3,4-dihydroxyphenyl)-5-hydroxy-7-[(2S,3R,4S,5S,6R)-3,4,5-trihydroxy-6-(hydroxymethyl)oxan-2-yl]oxychromen-4-one	5280637	5373-11-5	0.92082
NPFFR1	c1(cc(=O)c2c(O)cc(cc2o1)O[C@H]1[C@H](O)[C@@H](O)[C@H](O)[C@H](O1)CO)c1cc(O)c(O)cc1	2-(3,4-dihydroxyphenyl)-5-hydroxy-7-[(2S,3R,4S,5S,6R)-3,4,5-trihydroxy-6-(hydroxymethyl)oxan-2-yl]oxychromen-4-one	5280637	5373-11-5	0.916122
IGF2R	[C@@H]1([C@@H]([C@H]([C@@H](O[C@@H]1CO)O[C@@H]1CC2=CC[C@@H]3[C@@H]([C@]2(CC1)C)CC[C@]1([C@H]3CC[C@@H]1[C@H](C)CC[C@@H](C(C)C)CC)C)O)O)O	(2R,3R,4S,5S,6R)-2-[[(3S,8S,9S,10R,13R,14S,17R)-17-[(2R,5S)-5-ethyl-6-methylheptan-2-yl]-10,13-dimethyl-2,3,4,7,8,9,11,12,14,15,16,17-dodecahydro-1H-cyclopenta[a]phenanthren-3-yl]oxy]-6-(hydroxymethyl)oxane-3,4,5-triol	12309067	474-58-8	0.932239
APOB	[C@@H]1([C@@H]([C@H]([C@@H](O[C@@H]1CO)O[C@@H]1CC2=CC[C@@H]3[C@@H]([C@]2(CC1)C)CC[C@]1([C@H]3CC[C@@H]1[C@H](C)CC[C@@H](C(C)C)CC)C)O)O)O	(2R,3R,4S,5S,6R)-2-[[(3S,8S,9S,10R,13R,14S,17R)-17-[(2R,5S)-5-ethyl-6-methylheptan-2-yl]-10,13-dimethyl-2,3,4,7,8,9,11,12,14,15,16,17-dodecahydro-1H-cyclopenta[a]phenanthren-3-yl]oxy]-6-(hydroxymethyl)oxane-3,4,5-triol	12309067	474-58-8	0.920815
PUS10	[C@@H]1([C@@H]([C@H]([C@@H](O[C@@H]1CO)O[C@@H]1CC2=CC[C@@H]3[C@@H]([C@]2(CC1)C)CC[C@]1([C@H]3CC[C@@H]1[C@H](C)CC[C@@H](C(C)C)CC)C)O)O)O	(2R,3R,4S,5S,6R)-2-[[(3S,8S,9S,10R,13R,14S,17R)-17-[(2R,5S)-5-ethyl-6-methylheptan-2-yl]-10,13-dimethyl-2,3,4,7,8,9,11,12,14,15,16,17-dodecahydro-1H-cyclopenta[a]phenanthren-3-yl]oxy]-6-(hydroxymethyl)oxane-3,4,5-triol	12309067	474-58-8	0.907647
SLX4	[C@@H]1([C@@H]([C@H]([C@@H](O[C@@H]1CO)O[C@@H]1CC2=CC[C@@H]3[C@@H]([C@]2(CC1)C)CC[C@]1([C@H]3CC[C@@H]1[C@H](C)CC[C@@H](C(C)C)CC)C)O)O)O	(2R,3R,4S,5S,6R)-2-[[(3S,8S,9S,10R,13R,14S,17R)-17-[(2R,5S)-5-ethyl-6-methylheptan-2-yl]-10,13-dimethyl-2,3,4,7,8,9,11,12,14,15,16,17-dodecahydro-1H-cyclopenta[a]phenanthren-3-yl]oxy]-6-(hydroxymethyl)oxane-3,4,5-triol	12309067	474-58-8	0.938778
HYOU1	c12c(c3c(cc1)c1c(C(=O)C3=O)c(co1)C)[C@@H](CCC2(C)C)O	(9R)-9-hydroxy-1,6,6-trimethyl-8,9-dihydro-7H-naphtho[1,2-g][1]benzofuran-10,11-dione	14626764		0.914998
G6PD	c12c(c3c(cc1)c1c(C(=O)C3=O)c(co1)C)[C@@H](CCC2(C)C)O	(9R)-9-hydroxy-1,6,6-trimethyl-8,9-dihydro-7H-naphtho[1,2-g][1]benzofuran-10,11-dione	14626764		0.902909
GP5	c12c(c3c(cc1)c1c(C(=O)C3=O)c(co1)C)[C@@H](CCC2(C)C)O	(9R)-9-hydroxy-1,6,6-trimethyl-8,9-dihydro-7H-naphtho[1,2-g][1]benzofuran-10,11-dione	14626764		0.908649
MAP3K21	c12c(c3c(cc1)c1c(C(=O)C3=O)c(co1)C)[C@@H](CCC2(C)C)O	(9R)-9-hydroxy-1,6,6-trimethyl-8,9-dihydro-7H-naphtho[1,2-g][1]benzofuran-10,11-dione	14626764		0.933603
FHAD1	c12c(c3c(cc1)c1c(C(=O)C3=O)c(co1)C)[C@@H](CCC2(C)C)O	(9R)-9-hydroxy-1,6,6-trimethyl-8,9-dihydro-7H-naphtho[1,2-g][1]benzofuran-10,11-dione	14626764		0.941714
ZNF629	c12c(c3c(cc1)c1c(C(=O)C3=O)c(co1)C)[C@@H](CCC2(C)C)O	(9R)-9-hydroxy-1,6,6-trimethyl-8,9-dihydro-7H-naphtho[1,2-g][1]benzofuran-10,11-dione	14626764		0.911998
DAO	c12c(c3c(cc1)c1c(C(=O)C3=O)c(co1)C)[C@@H](CCC2(C)C)O	(9R)-9-hydroxy-1,6,6-trimethyl-8,9-dihydro-7H-naphtho[1,2-g][1]benzofuran-10,11-dione	14626764		0.905631
PNKD	c12c(c3c(cc1)c1c(C(=O)C3=O)c(co1)C)[C@@H](CCC2(C)C)O	(9R)-9-hydroxy-1,6,6-trimethyl-8,9-dihydro-7H-naphtho[1,2-g][1]benzofuran-10,11-dione	14626764		0.913486
OFD1	c12c(c3c(cc1)c1c(C(=O)C3=O)c(co1)C)[C@@H](CCC2(C)C)O	(9R)-9-hydroxy-1,6,6-trimethyl-8,9-dihydro-7H-naphtho[1,2-g][1]benzofuran-10,11-dione	14626764		0.931541
ABCB11	c12c(c3c(cc1)c1c(C(=O)C3=O)c(co1)C)[C@@H](CCC2(C)C)O	(9R)-9-hydroxy-1,6,6-trimethyl-8,9-dihydro-7H-naphtho[1,2-g][1]benzofuran-10,11-dione	14626764		0.901836
TRPC1	c1(cc(ccc1O)[C@H]1[C@H](c2c(O1)c(ccc2/C=C/C(=O)O[C@@H](Cc1ccc(c(c1)O)O)C(=O)OC)O)C(=O)O[C@@H](Cc1ccc(c(c1)O)O)C(=O)OC)O	dimetbyl lithosper-mate b			0.933182
SMARCAL1	c1(cc(ccc1O)[C@H]1[C@H](c2c(O1)c(ccc2/C=C/C(=O)O[C@@H](Cc1ccc(c(c1)O)O)C(=O)OC)O)C(=O)O[C@@H](Cc1ccc(c(c1)O)O)C(=O)OC)O	dimetbyl lithosper-mate b			0.917872
GPATCH8	c1(cc(ccc1O)[C@H]1[C@H](c2c(O1)c(ccc2/C=C/C(=O)O[C@@H](Cc1ccc(c(c1)O)O)C(=O)OC)O)C(=O)O[C@@H](Cc1ccc(c(c1)O)O)C(=O)OC)O	dimetbyl lithosper-mate b			0.933839
MMUT	c1(cc(ccc1O)[C@H]1[C@H](c2c(O1)c(ccc2/C=C/C(=O)O[C@@H](Cc1ccc(c(c1)O)O)C(=O)OC)O)C(=O)O[C@@H](Cc1ccc(c(c1)O)O)C(=O)OC)O	dimetbyl lithosper-mate b			0.91195
PDIA4	c1(cc(ccc1O)[C@H]1[C@H](c2c(O1)c(ccc2/C=C/C(=O)O[C@@H](Cc1ccc(c(c1)O)O)C(=O)OC)O)C(=O)O[C@@H](Cc1ccc(c(c1)O)O)C(=O)OC)O	dimetbyl lithosper-mate b			0.938687
SLC27A2	c1(cc(ccc1O)[C@H]1[C@H](c2c(O1)c(ccc2/C=C/C(=O)O[C@@H](Cc1ccc(c(c1)O)O)C(=O)OC)O)C(=O)O[C@@H](Cc1ccc(c(c1)O)O)C(=O)OC)O	dimetbyl lithosper-mate b			0.901018
SIGLEC10	c1(cc(ccc1O)[C@H]1[C@H](c2c(O1)c(ccc2/C=C/C(=O)O[C@@H](Cc1ccc(c(c1)O)O)C(=O)OC)O)C(=O)O[C@@H](Cc1ccc(c(c1)O)O)C(=O)OC)O	dimetbyl lithosper-mate b			0.911066
BYSL	[C@@H]1(CC[C@]2([C@@H](C1(C)C)CC[C@@]1(C)[C@]3(C)CC[C@@]4(CO)CC[C@@H](C)[C@H](C)[C@H]4C3=CC[C@H]21)C)O	(3S,4aS,6aR,6bS,8aS,11R,12S,12aS,14aR,14bR)-8a-(hydroxymethyl)-4,4,6a,6b,11,12,14b-heptamethyl-2,3,4a,5,6,7,8,9,10,11,12,12a,14,14a-tetradecahydro-1H-picen-3-ol	40469789	545-46-0	0.910237
APBB2	[C@@H]1(CC[C@]2([C@@H](C1(C)C)CC[C@@]1(C)[C@]3(C)CC[C@@]4(CO)CC[C@@H](C)[C@H](C)[C@H]4C3=CC[C@H]21)C)O	(3S,4aS,6aR,6bS,8aS,11R,12S,12aS,14aR,14bR)-8a-(hydroxymethyl)-4,4,6a,6b,11,12,14b-heptamethyl-2,3,4a,5,6,7,8,9,10,11,12,12a,14,14a-tetradecahydro-1H-picen-3-ol	40469789	545-46-0	0.904707
UNCX	[C@@H]1(CC[C@]2([C@@H](C1(C)C)CC[C@@]1(C)[C@]3(C)CC[C@@]4(CO)CC[C@@H](C)[C@H](C)[C@H]4C3=CC[C@H]21)C)O	(3S,4aS,6aR,6bS,8aS,11R,12S,12aS,14aR,14bR)-8a-(hydroxymethyl)-4,4,6a,6b,11,12,14b-heptamethyl-2,3,4a,5,6,7,8,9,10,11,12,12a,14,14a-tetradecahydro-1H-picen-3-ol	40469789	545-46-0	0.921736
PNN	[C@@H]1(CC[C@]2([C@@H](C1(C)C)CC[C@@]1(C)[C@]3(C)CC[C@@]4(CO)CC[C@@H](C)[C@H](C)[C@H]4C3=CC[C@H]21)C)O	(3S,4aS,6aR,6bS,8aS,11R,12S,12aS,14aR,14bR)-8a-(hydroxymethyl)-4,4,6a,6b,11,12,14b-heptamethyl-2,3,4a,5,6,7,8,9,10,11,12,12a,14,14a-tetradecahydro-1H-picen-3-ol	40469789	545-46-0	0.927933
GRIA1	[C@@H]1(CC[C@]2([C@@H](C1(C)C)CC[C@@]1(C)[C@]3(C)CC[C@@]4(CO)CC[C@@H](C)[C@H](C)[C@H]4C3=CC[C@H]21)C)O	(3S,4aS,6aR,6bS,8aS,11R,12S,12aS,14aR,14bR)-8a-(hydroxymethyl)-4,4,6a,6b,11,12,14b-heptamethyl-2,3,4a,5,6,7,8,9,10,11,12,12a,14,14a-tetradecahydro-1H-picen-3-ol	40469789	545-46-0	0.930595
TRAF5	[C@@H]1(CC[C@]2([C@@H](C1(C)C)CC[C@@]1(C)[C@]3(C)CC[C@@]4(CO)CC[C@@H](C)[C@H](C)[C@H]4C3=CC[C@H]21)C)O	(3S,4aS,6aR,6bS,8aS,11R,12S,12aS,14aR,14bR)-8a-(hydroxymethyl)-4,4,6a,6b,11,12,14b-heptamethyl-2,3,4a,5,6,7,8,9,10,11,12,12a,14,14a-tetradecahydro-1H-picen-3-ol	40469789	545-46-0	0.935253
ZFP90	[C@@H]1(CC[C@]2([C@@H](C1(C)C)CC[C@@]1(C)[C@]3(C)CC[C@@]4(CO)CC[C@@H](C)[C@H](C)[C@H]4C3=CC[C@H]21)C)O	(3S,4aS,6aR,6bS,8aS,11R,12S,12aS,14aR,14bR)-8a-(hydroxymethyl)-4,4,6a,6b,11,12,14b-heptamethyl-2,3,4a,5,6,7,8,9,10,11,12,12a,14,14a-tetradecahydro-1H-picen-3-ol	40469789	545-46-0	0.910166
DZIP3	[C@@H]1(CC[C@]2([C@@H](C1(C)C)CC[C@@]1(C)[C@]3(C)CC[C@@]4(CO)CC[C@@H](C)[C@H](C)[C@H]4C3=CC[C@H]21)C)O	(3S,4aS,6aR,6bS,8aS,11R,12S,12aS,14aR,14bR)-8a-(hydroxymethyl)-4,4,6a,6b,11,12,14b-heptamethyl-2,3,4a,5,6,7,8,9,10,11,12,12a,14,14a-tetradecahydro-1H-picen-3-ol	40469789	545-46-0	0.903442
CYP19A1	[C@H]1([C@@H]2[C@H](C(=CO1)C(=O)OC)[C@H](C[C@]2(C)OC(=O)C)OC(=O)c1cc(c(c(c1)OC)O)OC)O[C@H]1[C@H](O)[C@@H](O)[C@H](O)[C@H](O1)CO	6-o-syringyl-8-o-acetyl shanzhiside methyl ester			0.910082
CNR1	[C@H]1([C@@H]2[C@H](C(=CO1)C(=O)OC)[C@H](C[C@]2(C)OC(=O)C)OC(=O)c1cc(c(c(c1)OC)O)OC)O[C@H]1[C@H](O)[C@@H](O)[C@H](O)[C@H](O1)CO	6-o-syringyl-8-o-acetyl shanzhiside methyl ester			0.925395
SIRT2	[C@H]1([C@@H]2[C@H](C(=CO1)C(=O)OC)[C@H](C[C@]2(C)OC(=O)C)OC(=O)c1cc(c(c(c1)OC)O)OC)O[C@H]1[C@H](O)[C@@H](O)[C@H](O)[C@H](O1)CO	6-o-syringyl-8-o-acetyl shanzhiside methyl ester			0.950789
ACACB	[C@H]1([C@@H]2[C@H](C(=CO1)C(=O)OC)[C@H](C[C@]2(C)OC(=O)C)OC(=O)c1cc(c(c(c1)OC)O)OC)O[C@H]1[C@H](O)[C@@H](O)[C@H](O)[C@H](O1)CO	6-o-syringyl-8-o-acetyl shanzhiside methyl ester			0.98023
TTC3	c1(cc(=O)c2c(O)cc(cc2o1)O[C@H]1[C@H](O)[C@@H](O)[C@H](O)[C@H](O1)CO)c1cc(O)c(O)cc1	2-(3,4-dihydroxyphenyl)-5-hydroxy-7-[(2S,3R,4S,5S,6R)-3,4,5-trihydroxy-6-(hydroxymethyl)oxan-2-yl]oxychromen-4-one	5280637	5373-11-5	0.944328
PHTF1	c1(cc(=O)c2c(O)cc(cc2o1)O[C@H]1[C@H](O)[C@@H](O)[C@H](O)[C@H](O1)CO)c1cc(O)c(O)cc1	2-(3,4-dihydroxyphenyl)-5-hydroxy-7-[(2S,3R,4S,5S,6R)-3,4,5-trihydroxy-6-(hydroxymethyl)oxan-2-yl]oxychromen-4-one	5280637	5373-11-5	0.914022
F13A1	c1(cc(=O)c2c(O)cc(cc2o1)O[C@H]1[C@H](O)[C@@H](O)[C@H](O)[C@H](O1)CO)c1cc(O)c(O)cc1	2-(3,4-dihydroxyphenyl)-5-hydroxy-7-[(2S,3R,4S,5S,6R)-3,4,5-trihydroxy-6-(hydroxymethyl)oxan-2-yl]oxychromen-4-one	5280637	5373-11-5	0.924615
ATP4A	c1(cc(=O)c2c(O)cc(cc2o1)O[C@H]1[C@H](O)[C@@H](O)[C@H](O)[C@H](O1)CO)c1cc(O)c(O)cc1	2-(3,4-dihydroxyphenyl)-5-hydroxy-7-[(2S,3R,4S,5S,6R)-3,4,5-trihydroxy-6-(hydroxymethyl)oxan-2-yl]oxychromen-4-one	5280637	5373-11-5	0.961363
CALCRL	c1(cc(=O)c2c(O)cc(cc2o1)O[C@H]1[C@H](O)[C@@H](O)[C@H](O)[C@H](O1)CO)c1cc(O)c(O)cc1	2-(3,4-dihydroxyphenyl)-5-hydroxy-7-[(2S,3R,4S,5S,6R)-3,4,5-trihydroxy-6-(hydroxymethyl)oxan-2-yl]oxychromen-4-one	5280637	5373-11-5	0.946948
APEH	c1(cc(=O)c2c(O)cc(cc2o1)O[C@H]1[C@H](O)[C@@H](O)[C@H](O)[C@H](O1)CO)c1cc(O)c(O)cc1	2-(3,4-dihydroxyphenyl)-5-hydroxy-7-[(2S,3R,4S,5S,6R)-3,4,5-trihydroxy-6-(hydroxymethyl)oxan-2-yl]oxychromen-4-one	5280637	5373-11-5	0.940866
SOX5	c1(cc(=O)c2c(O)cc(cc2o1)O[C@H]1[C@H](O)[C@@H](O)[C@H](O)[C@H](O1)CO)c1cc(O)c(O)cc1	2-(3,4-dihydroxyphenyl)-5-hydroxy-7-[(2S,3R,4S,5S,6R)-3,4,5-trihydroxy-6-(hydroxymethyl)oxan-2-yl]oxychromen-4-one	5280637	5373-11-5	0.945831
CUBN	c1(cc(=O)c2c(O)cc(cc2o1)O[C@H]1[C@H](O)[C@@H](O)[C@H](O)[C@H](O1)CO)c1cc(O)c(O)cc1	2-(3,4-dihydroxyphenyl)-5-hydroxy-7-[(2S,3R,4S,5S,6R)-3,4,5-trihydroxy-6-(hydroxymethyl)oxan-2-yl]oxychromen-4-one	5280637	5373-11-5	0.951387
NCOR2	c1(cc(=O)c2c(O)cc(cc2o1)O[C@H]1[C@H](O)[C@@H](O)[C@H](O)[C@H](O1)CO)c1cc(O)c(O)cc1	2-(3,4-dihydroxyphenyl)-5-hydroxy-7-[(2S,3R,4S,5S,6R)-3,4,5-trihydroxy-6-(hydroxymethyl)oxan-2-yl]oxychromen-4-one	5280637	5373-11-5	0.956936
LTF	c1(cc(=O)c2c(O)cc(cc2o1)O[C@H]1[C@H](O)[C@@H](O)[C@H](O)[C@H](O1)CO)c1cc(O)c(O)cc1	2-(3,4-dihydroxyphenyl)-5-hydroxy-7-[(2S,3R,4S,5S,6R)-3,4,5-trihydroxy-6-(hydroxymethyl)oxan-2-yl]oxychromen-4-one	5280637	5373-11-5	0.947083
SLC6A2	[C@H]1([C@@H]2[C@H](C(=CO1)C(=O)OC)[C@H](C[C@]2(C)OC(=O)C)OC(=O)c1cc(c(c(c1)OC)O)OC)O[C@H]1[C@H](O)[C@@H](O)[C@H](O)[C@H](O1)CO	6-o-syringyl-8-o-acetyl shanzhiside methyl ester			0.96145
GRM5	[C@H]1([C@@H]2[C@H](C(=CO1)C(=O)OC)[C@H](C[C@]2(C)OC(=O)C)OC(=O)c1cc(c(c(c1)OC)O)OC)O[C@H]1[C@H](O)[C@@H](O)[C@H](O)[C@H](O1)CO	6-o-syringyl-8-o-acetyl shanzhiside methyl ester			0.951189
TGM2	[C@H]1([C@@H]2[C@H](C(=CO1)C(=O)OC)[C@H](C[C@]2(C)OC(=O)C)OC(=O)c1cc(c(c(c1)OC)O)OC)O[C@H]1[C@H](O)[C@@H](O)[C@H](O)[C@H](O1)CO	6-o-syringyl-8-o-acetyl shanzhiside methyl ester			0.902982
KDR	[C@H]1([C@@H]2[C@H](C(=CO1)C(=O)OC)[C@H](C[C@]2(C)OC(=O)C)OC(=O)c1cc(c(c(c1)OC)O)OC)O[C@H]1[C@H](O)[C@@H](O)[C@H](O)[C@H](O1)CO	6-o-syringyl-8-o-acetyl shanzhiside methyl ester			0.984186
PRSS1	[C@H]1([C@@H]2[C@H](C(=CO1)C(=O)OC)[C@H](C[C@]2(C)OC(=O)C)OC(=O)c1cc(c(c(c1)OC)O)OC)O[C@H]1[C@H](O)[C@@H](O)[C@H](O)[C@H](O1)CO	6-o-syringyl-8-o-acetyl shanzhiside methyl ester			0.956815
NR3C1	[C@H]1([C@@H]2[C@H](C(=CO1)C(=O)OC)[C@H](C[C@]2(C)OC(=O)C)OC(=O)c1cc(c(c(c1)OC)O)OC)O[C@H]1[C@H](O)[C@@H](O)[C@H](O)[C@H](O1)CO	6-o-syringyl-8-o-acetyl shanzhiside methyl ester			0.961681
FAAH	[C@H]1([C@@H]2[C@H](C(=CO1)C(=O)OC)[C@H](C[C@]2(C)OC(=O)C)OC(=O)c1cc(c(c(c1)OC)O)OC)O[C@H]1[C@H](O)[C@@H](O)[C@H](O)[C@H](O1)CO	6-o-syringyl-8-o-acetyl shanzhiside methyl ester			0.927702
CTSK	[C@H]1([C@@H]2[C@H](C(=CO1)C(=O)OC)[C@H](C[C@]2(C)OC(=O)C)OC(=O)c1cc(c(c(c1)OC)O)OC)O[C@H]1[C@H](O)[C@@H](O)[C@H](O)[C@H](O1)CO	6-o-syringyl-8-o-acetyl shanzhiside methyl ester			0.960665
CYP3A4	[C@H]1([C@@H]2[C@H](C(=CO1)C(=O)OC)[C@H](C[C@]2(C)OC(=O)C)OC(=O)c1cc(c(c(c1)OC)O)OC)O[C@H]1[C@H](O)[C@@H](O)[C@H](O)[C@H](O1)CO	6-o-syringyl-8-o-acetyl shanzhiside methyl ester			0.986342
CDK1	[C@H]1([C@@H]2[C@H](C(=CO1)C(=O)OC)[C@H](C[C@]2(C)OC(=O)C)OC(=O)c1cc(c(c(c1)OC)O)OC)O[C@H]1[C@H](O)[C@@H](O)[C@H](O)[C@H](O1)CO	6-o-syringyl-8-o-acetyl shanzhiside methyl ester			0.978241
FLT1	[C@H]1([C@@H]2[C@H](C(=CO1)C(=O)OC)[C@H](C[C@]2(C)OC(=O)C)OC(=O)c1cc(c(c(c1)OC)O)OC)O[C@H]1[C@H](O)[C@@H](O)[C@H](O)[C@H](O1)CO	6-o-syringyl-8-o-acetyl shanzhiside methyl ester			0.946495
KCNS3	c1(cc(=O)c2c(O)cc(cc2o1)O[C@H]1[C@H](O)[C@@H](O)[C@H](O)[C@H](O1)CO)c1cc(O)c(O)cc1	2-(3,4-dihydroxyphenyl)-5-hydroxy-7-[(2S,3R,4S,5S,6R)-3,4,5-trihydroxy-6-(hydroxymethyl)oxan-2-yl]oxychromen-4-one	5280637	5373-11-5	0.950189
F10	[C@H]1([C@@H]2[C@H](C(=CO1)C(=O)OC)[C@H](C[C@]2(C)OC(=O)C)OC(=O)c1cc(c(c(c1)OC)O)OC)O[C@H]1[C@H](O)[C@@H](O)[C@H](O)[C@H](O1)CO	6-o-syringyl-8-o-acetyl shanzhiside methyl ester			0.917534
LCK	[C@H]1([C@@H]2[C@H](C(=CO1)C(=O)OC)[C@H](C[C@]2(C)OC(=O)C)OC(=O)c1cc(c(c(c1)OC)O)OC)O[C@H]1[C@H](O)[C@@H](O)[C@H](O)[C@H](O1)CO	6-o-syringyl-8-o-acetyl shanzhiside methyl ester			0.992133
CCR5	[C@H]1([C@@H]2[C@H](C(=CO1)C(=O)OC)[C@H](C[C@]2(C)OC(=O)C)OC(=O)c1cc(c(c(c1)OC)O)OC)O[C@H]1[C@H](O)[C@@H](O)[C@H](O)[C@H](O1)CO	6-o-syringyl-8-o-acetyl shanzhiside methyl ester			0.915757
HDAC1	[C@H]1([C@@H]2[C@H](C(=CO1)C(=O)OC)[C@H](C[C@]2(C)OC(=O)C)OC(=O)c1cc(c(c(c1)OC)O)OC)O[C@H]1[C@H](O)[C@@H](O)[C@H](O)[C@H](O1)CO	6-o-syringyl-8-o-acetyl shanzhiside methyl ester			0.992633
STK39	c1(cc(ccc1O)[C@H]1[C@H](c2c(O1)c(ccc2/C=C/C(=O)O[C@@H](Cc1ccc(c(c1)O)O)C(=O)OC)O)C(=O)O[C@@H](Cc1ccc(c(c1)O)O)C(=O)OC)O	dimetbyl lithosper-mate b			0.916852
CFB	[C@@H]1([C@@H]([C@H]([C@@H](O[C@@H]1CO)O[C@@H]1CC2=CC[C@@H]3[C@@H]([C@]2(CC1)C)CC[C@]1([C@H]3CC[C@@H]1[C@H](C)CC[C@@H](C(C)C)CC)C)O)O)O	(2R,3R,4S,5S,6R)-2-[[(3S,8S,9S,10R,13R,14S,17R)-17-[(2R,5S)-5-ethyl-6-methylheptan-2-yl]-10,13-dimethyl-2,3,4,7,8,9,11,12,14,15,16,17-dodecahydro-1H-cyclopenta[a]phenanthren-3-yl]oxy]-6-(hydroxymethyl)oxane-3,4,5-triol	12309067	474-58-8	0.900496
AHDC1	[C@@H]1([C@@H]([C@H]([C@@H](O[C@@H]1CO)O[C@@H]1CC2=CC[C@@H]3[C@@H]([C@]2(CC1)C)CC[C@]1([C@H]3CC[C@@H]1[C@H](C)CC[C@@H](C(C)C)CC)C)O)O)O	(2R,3R,4S,5S,6R)-2-[[(3S,8S,9S,10R,13R,14S,17R)-17-[(2R,5S)-5-ethyl-6-methylheptan-2-yl]-10,13-dimethyl-2,3,4,7,8,9,11,12,14,15,16,17-dodecahydro-1H-cyclopenta[a]phenanthren-3-yl]oxy]-6-(hydroxymethyl)oxane-3,4,5-triol	12309067	474-58-8	0.911499
BACE1	[C@H]1([C@@H]2[C@H](C(=CO1)C(=O)OC)[C@H](C[C@]2(C)OC(=O)C)OC(=O)c1cc(c(c(c1)OC)O)OC)O[C@H]1[C@H](O)[C@@H](O)[C@H](O)[C@H](O1)CO	6-o-syringyl-8-o-acetyl shanzhiside methyl ester			0.942584
CYP1B1	[C@H]1([C@@H]2[C@H](C(=CO1)C(=O)OC)[C@H](C[C@]2(C)OC(=O)C)OC(=O)c1cc(c(c(c1)OC)O)OC)O[C@H]1[C@H](O)[C@@H](O)[C@H](O)[C@H](O1)CO	6-o-syringyl-8-o-acetyl shanzhiside methyl ester			0.979265
MMP8	[C@H]1([C@@H]2[C@H](C(=CO1)C(=O)OC)[C@H](C[C@]2(C)OC(=O)C)OC(=O)c1cc(c(c(c1)OC)O)OC)O[C@H]1[C@H](O)[C@@H](O)[C@H](O)[C@H](O1)CO	6-o-syringyl-8-o-acetyl shanzhiside methyl ester			0.96279
SCN2A	[C@H]1([C@@H]2[C@H](C(=CO1)C(=O)OC)[C@H](C[C@]2(C)OC(=O)C)OC(=O)c1cc(c(c(c1)OC)O)OC)O[C@H]1[C@H](O)[C@@H](O)[C@H](O)[C@H](O1)CO	6-o-syringyl-8-o-acetyl shanzhiside methyl ester			0.968958
KCNA5	[C@H]1([C@@H]2[C@H](C(=CO1)C(=O)OC)[C@H](C[C@]2(C)OC(=O)C)OC(=O)c1cc(c(c(c1)OC)O)OC)O[C@H]1[C@H](O)[C@@H](O)[C@H](O)[C@H](O1)CO	6-o-syringyl-8-o-acetyl shanzhiside methyl ester			0.942848
JAK3	[C@H]1([C@@H]2[C@H](C(=CO1)C(=O)OC)[C@H](C[C@]2(C)OC(=O)C)OC(=O)c1cc(c(c(c1)OC)O)OC)O[C@H]1[C@H](O)[C@@H](O)[C@H](O)[C@H](O1)CO	6-o-syringyl-8-o-acetyl shanzhiside methyl ester			0.901443
HDAC6	[C@H]1([C@@H]2[C@H](C(=CO1)C(=O)OC)[C@H](C[C@]2(C)OC(=O)C)OC(=O)c1cc(c(c(c1)OC)O)OC)O[C@H]1[C@H](O)[C@@H](O)[C@H](O)[C@H](O1)CO	6-o-syringyl-8-o-acetyl shanzhiside methyl ester			0.9851
HCAR2	[C@H]1([C@@H]2[C@H](C(=CO1)C(=O)OC)[C@H](C[C@]2(C)OC(=O)C)OC(=O)c1cc(c(c(c1)OC)O)OC)O[C@H]1[C@H](O)[C@@H](O)[C@H](O)[C@H](O1)CO	6-o-syringyl-8-o-acetyl shanzhiside methyl ester			0.927087
KDM1A	[C@H]1([C@@H]2[C@H](C(=CO1)C(=O)OC)[C@H](C[C@]2(C)OC(=O)C)OC(=O)c1cc(c(c(c1)OC)O)OC)O[C@H]1[C@H](O)[C@@H](O)[C@H](O)[C@H](O1)CO	6-o-syringyl-8-o-acetyl shanzhiside methyl ester			0.910368
SCN9A	[C@H]1([C@@H]2[C@H](C(=CO1)C(=O)OC)[C@H](C[C@]2(C)OC(=O)C)OC(=O)c1cc(c(c(c1)OC)O)OC)O[C@H]1[C@H](O)[C@@H](O)[C@H](O)[C@H](O1)CO	6-o-syringyl-8-o-acetyl shanzhiside methyl ester			0.938168
SLC6A4	[C@H]1([C@@H]2[C@H](C(=CO1)C(=O)OC)[C@H](C[C@]2(C)OC(=O)C)OC(=O)c1cc(c(c(c1)OC)O)OC)O[C@H]1[C@H](O)[C@@H](O)[C@H](O)[C@H](O1)CO	6-o-syringyl-8-o-acetyl shanzhiside methyl ester			0.974834
KCNJ1	[C@H]1([C@@H]2[C@H](C(=CO1)C(=O)OC)[C@H](C[C@]2(C)OC(=O)C)OC(=O)c1cc(c(c(c1)OC)O)OC)O[C@H]1[C@H](O)[C@@H](O)[C@H](O)[C@H](O1)CO	6-o-syringyl-8-o-acetyl shanzhiside methyl ester			0.930318
CHEK1	[C@H]1([C@@H]2[C@H](C(=CO1)C(=O)OC)[C@H](C[C@]2(C)OC(=O)C)OC(=O)c1cc(c(c(c1)OC)O)OC)O[C@H]1[C@H](O)[C@@H](O)[C@H](O)[C@H](O1)CO	6-o-syringyl-8-o-acetyl shanzhiside methyl ester			0.955308
ADIPOR1	c1(cc(=O)c2c(O)cc(cc2o1)O[C@H]1[C@H](O)[C@@H](O)[C@H](O)[C@H](O1)CO)c1cc(O)c(O)cc1	2-(3,4-dihydroxyphenyl)-5-hydroxy-7-[(2S,3R,4S,5S,6R)-3,4,5-trihydroxy-6-(hydroxymethyl)oxan-2-yl]oxychromen-4-one	5280637	5373-11-5	0.927259
UMOD	c1(cc(=O)c2c(O)cc(cc2o1)O[C@H]1[C@H](O)[C@@H](O)[C@H](O)[C@H](O1)CO)c1cc(O)c(O)cc1	2-(3,4-dihydroxyphenyl)-5-hydroxy-7-[(2S,3R,4S,5S,6R)-3,4,5-trihydroxy-6-(hydroxymethyl)oxan-2-yl]oxychromen-4-one	5280637	5373-11-5	0.94944
PTK6	c1(cc(=O)c2c(O)cc(cc2o1)O[C@H]1[C@H](O)[C@@H](O)[C@H](O)[C@H](O1)CO)c1cc(O)c(O)cc1	2-(3,4-dihydroxyphenyl)-5-hydroxy-7-[(2S,3R,4S,5S,6R)-3,4,5-trihydroxy-6-(hydroxymethyl)oxan-2-yl]oxychromen-4-one	5280637	5373-11-5	0.936467
ARAP1	c1(cc(=O)c2c(O)cc(cc2o1)O[C@H]1[C@H](O)[C@@H](O)[C@H](O)[C@H](O1)CO)c1cc(O)c(O)cc1	2-(3,4-dihydroxyphenyl)-5-hydroxy-7-[(2S,3R,4S,5S,6R)-3,4,5-trihydroxy-6-(hydroxymethyl)oxan-2-yl]oxychromen-4-one	5280637	5373-11-5	0.919902
RBM14	c1(cc(=O)c2c(O)cc(cc2o1)O[C@H]1[C@H](O)[C@@H](O)[C@H](O)[C@H](O1)CO)c1cc(O)c(O)cc1	2-(3,4-dihydroxyphenyl)-5-hydroxy-7-[(2S,3R,4S,5S,6R)-3,4,5-trihydroxy-6-(hydroxymethyl)oxan-2-yl]oxychromen-4-one	5280637	5373-11-5	0.927301
CYTH4	c1(cc(=O)c2c(O)cc(cc2o1)O[C@H]1[C@H](O)[C@@H](O)[C@H](O)[C@H](O1)CO)c1cc(O)c(O)cc1	2-(3,4-dihydroxyphenyl)-5-hydroxy-7-[(2S,3R,4S,5S,6R)-3,4,5-trihydroxy-6-(hydroxymethyl)oxan-2-yl]oxychromen-4-one	5280637	5373-11-5	0.910929
ITGA8	c1(cc(=O)c2c(O)cc(cc2o1)O[C@H]1[C@H](O)[C@@H](O)[C@H](O)[C@H](O1)CO)c1cc(O)c(O)cc1	2-(3,4-dihydroxyphenyl)-5-hydroxy-7-[(2S,3R,4S,5S,6R)-3,4,5-trihydroxy-6-(hydroxymethyl)oxan-2-yl]oxychromen-4-one	5280637	5373-11-5	0.937826
KLHDC2	c1(cc(=O)c2c(O)cc(cc2o1)O[C@H]1[C@H](O)[C@@H](O)[C@H](O)[C@H](O1)CO)c1cc(O)c(O)cc1	2-(3,4-dihydroxyphenyl)-5-hydroxy-7-[(2S,3R,4S,5S,6R)-3,4,5-trihydroxy-6-(hydroxymethyl)oxan-2-yl]oxychromen-4-one	5280637	5373-11-5	0.910185
SLCO6A1	c1(cc(=O)c2c(O)cc(cc2o1)O[C@H]1[C@H](O)[C@@H](O)[C@H](O)[C@H](O1)CO)c1cc(O)c(O)cc1	2-(3,4-dihydroxyphenyl)-5-hydroxy-7-[(2S,3R,4S,5S,6R)-3,4,5-trihydroxy-6-(hydroxymethyl)oxan-2-yl]oxychromen-4-one	5280637	5373-11-5	0.946529
ERCC6	c1(cc(=O)c2c(O)cc(cc2o1)O[C@H]1[C@H](O)[C@@H](O)[C@H](O)[C@H](O1)CO)c1cc(O)c(O)cc1	2-(3,4-dihydroxyphenyl)-5-hydroxy-7-[(2S,3R,4S,5S,6R)-3,4,5-trihydroxy-6-(hydroxymethyl)oxan-2-yl]oxychromen-4-one	5280637	5373-11-5	0.960068
TRRAP	c1(cc(=O)c2c(O)cc(cc2o1)O[C@H]1[C@H](O)[C@@H](O)[C@H](O)[C@H](O1)CO)c1cc(O)c(O)cc1	2-(3,4-dihydroxyphenyl)-5-hydroxy-7-[(2S,3R,4S,5S,6R)-3,4,5-trihydroxy-6-(hydroxymethyl)oxan-2-yl]oxychromen-4-one	5280637	5373-11-5	0.925058
ZNF20	c1(cc(=O)c2c(O)cc(cc2o1)O[C@H]1[C@H](O)[C@@H](O)[C@H](O)[C@H](O1)CO)c1cc(O)c(O)cc1	2-(3,4-dihydroxyphenyl)-5-hydroxy-7-[(2S,3R,4S,5S,6R)-3,4,5-trihydroxy-6-(hydroxymethyl)oxan-2-yl]oxychromen-4-one	5280637	5373-11-5	0.922511
AMT	c1(cc(=O)c2c(O)cc(cc2o1)O[C@H]1[C@H](O)[C@@H](O)[C@H](O)[C@H](O1)CO)c1cc(O)c(O)cc1	2-(3,4-dihydroxyphenyl)-5-hydroxy-7-[(2S,3R,4S,5S,6R)-3,4,5-trihydroxy-6-(hydroxymethyl)oxan-2-yl]oxychromen-4-one	5280637	5373-11-5	0.938705
GAS6	c1(cc(=O)c2c(O)cc(cc2o1)O[C@H]1[C@H](O)[C@@H](O)[C@H](O)[C@H](O1)CO)c1cc(O)c(O)cc1	2-(3,4-dihydroxyphenyl)-5-hydroxy-7-[(2S,3R,4S,5S,6R)-3,4,5-trihydroxy-6-(hydroxymethyl)oxan-2-yl]oxychromen-4-one	5280637	5373-11-5	0.941441
BRCA1	c1(cc(=O)c2c(O)cc(cc2o1)O[C@H]1[C@H](O)[C@@H](O)[C@H](O)[C@H](O1)CO)c1cc(O)c(O)cc1	2-(3,4-dihydroxyphenyl)-5-hydroxy-7-[(2S,3R,4S,5S,6R)-3,4,5-trihydroxy-6-(hydroxymethyl)oxan-2-yl]oxychromen-4-one	5280637	5373-11-5	0.958954
PTPN11	c1(cc(ccc1O)[C@H]1[C@H](c2c(O1)c(ccc2/C=C/C(=O)O[C@@H](Cc1ccc(c(c1)O)O)C(=O)OC)O)C(=O)O[C@@H](Cc1ccc(c(c1)O)O)C(=O)OC)O	dimetbyl lithosper-mate b			0.916018
DIS3	c1(cc(ccc1O)[C@H]1[C@H](c2c(O1)c(ccc2/C=C/C(=O)O[C@@H](Cc1ccc(c(c1)O)O)C(=O)OC)O)C(=O)O[C@@H](Cc1ccc(c(c1)O)O)C(=O)OC)O	dimetbyl lithosper-mate b			0.937622
ELF3	c1(cc(ccc1O)[C@H]1[C@H](c2c(O1)c(ccc2/C=C/C(=O)O[C@@H](Cc1ccc(c(c1)O)O)C(=O)OC)O)C(=O)O[C@@H](Cc1ccc(c(c1)O)O)C(=O)OC)O	dimetbyl lithosper-mate b			0.908193
ZNF530	c1(cc(ccc1O)[C@H]1[C@H](c2c(O1)c(ccc2/C=C/C(=O)O[C@@H](Cc1ccc(c(c1)O)O)C(=O)OC)O)C(=O)O[C@@H](Cc1ccc(c(c1)O)O)C(=O)OC)O	dimetbyl lithosper-mate b			0.945035
ZNF646	c1(cc(ccc1O)[C@H]1[C@H](c2c(O1)c(ccc2/C=C/C(=O)O[C@@H](Cc1ccc(c(c1)O)O)C(=O)OC)O)C(=O)O[C@@H](Cc1ccc(c(c1)O)O)C(=O)OC)O	dimetbyl lithosper-mate b			0.909304
SLC5A2	[C@H]1([C@@H]2[C@H](C(=CO1)C(=O)OC)[C@H](C[C@]2(C)OC(=O)C)OC(=O)c1cc(c(c(c1)OC)O)OC)O[C@H]1[C@H](O)[C@@H](O)[C@H](O)[C@H](O1)CO	6-o-syringyl-8-o-acetyl shanzhiside methyl ester			0.903356
EGLN2	[C@H]1([C@@H]2[C@H](C(=CO1)C(=O)OC)[C@H](C[C@]2(C)OC(=O)C)OC(=O)c1cc(c(c(c1)OC)O)OC)O[C@H]1[C@H](O)[C@@H](O)[C@H](O)[C@H](O1)CO	6-o-syringyl-8-o-acetyl shanzhiside methyl ester			0.963225
HDAC8	[C@H]1([C@@H]2[C@H](C(=CO1)C(=O)OC)[C@H](C[C@]2(C)OC(=O)C)OC(=O)c1cc(c(c(c1)OC)O)OC)O[C@H]1[C@H](O)[C@@H](O)[C@H](O)[C@H](O1)CO	6-o-syringyl-8-o-acetyl shanzhiside methyl ester			0.956264
DNAJC17	c1(cc(ccc1O)[C@H]1[C@H](c2c(O1)c(ccc2/C=C/C(=O)O[C@@H](Cc1ccc(c(c1)O)O)C(=O)OC)O)C(=O)O[C@@H](Cc1ccc(c(c1)O)O)C(=O)OC)O	dimetbyl lithosper-mate b			0.927864
NEK11	c1(cc(ccc1O)[C@H]1[C@H](c2c(O1)c(ccc2/C=C/C(=O)O[C@@H](Cc1ccc(c(c1)O)O)C(=O)OC)O)C(=O)O[C@@H](Cc1ccc(c(c1)O)O)C(=O)OC)O	dimetbyl lithosper-mate b			0.910635
ABTB2	c1(cc(ccc1O)[C@H]1[C@H](c2c(O1)c(ccc2/C=C/C(=O)O[C@@H](Cc1ccc(c(c1)O)O)C(=O)OC)O)C(=O)O[C@@H](Cc1ccc(c(c1)O)O)C(=O)O)O	9-methyl lithospermate b	102004853		0.919481
NCAM1	c1(cc(ccc1O)[C@H]1[C@H](c2c(O1)c(ccc2/C=C/C(=O)O[C@@H](Cc1ccc(c(c1)O)O)C(=O)OC)O)C(=O)O[C@@H](Cc1ccc(c(c1)O)O)C(=O)O)O	9-methyl lithospermate b	102004853		0.909022
PHKA2	c1(cc(ccc1O)[C@H]1[C@H](c2c(O1)c(ccc2/C=C/C(=O)O[C@@H](Cc1ccc(c(c1)O)O)C(=O)OC)O)C(=O)O[C@@H](Cc1ccc(c(c1)O)O)C(=O)O)O	9-methyl lithospermate b	102004853		0.920269
CDK20	c1(cc(ccc1O)[C@H]1[C@H](c2c(O1)c(ccc2/C=C/C(=O)O[C@@H](Cc1ccc(c(c1)O)O)C(=O)OC)O)C(=O)O[C@@H](Cc1ccc(c(c1)O)O)C(=O)O)O	9-methyl lithospermate b	102004853		0.917365
AP2A1	c1(cc(ccc1O)[C@H]1[C@H](c2c(O1)c(ccc2/C=C/C(=O)O[C@@H](Cc1ccc(c(c1)O)O)C(=O)OC)O)C(=O)O[C@@H](Cc1ccc(c(c1)O)O)C(=O)O)O	9-methyl lithospermate b	102004853		0.903091
CACNB1	c1(cc(ccc1O)[C@H]1[C@H](c2c(O1)c(ccc2/C=C/C(=O)O[C@@H](Cc1ccc(c(c1)O)O)C(=O)OC)O)C(=O)O[C@@H](Cc1ccc(c(c1)O)O)C(=O)OC)O	dimetbyl lithosper-mate b			0.907449
ZNF587	c1(cc(ccc1O)[C@H]1[C@H](c2c(O1)c(ccc2/C=C/C(=O)O[C@@H](Cc1ccc(c(c1)O)O)C(=O)OC)O)C(=O)O[C@@H](Cc1ccc(c(c1)O)O)C(=O)OC)O	dimetbyl lithosper-mate b			0.911782
RUBCNL	c1(cc(ccc1O)[C@H]1[C@H](c2c(O1)c(ccc2/C=C/C(=O)O[C@@H](Cc1ccc(c(c1)O)O)C(=O)OC)O)C(=O)O[C@@H](Cc1ccc(c(c1)O)O)C(=O)OC)O	dimetbyl lithosper-mate b			0.912257
TMF1	[C@@H]1([C@@H]([C@H]([C@@H](O[C@@H]1CO)O[C@@H]1CC2=CC[C@@H]3[C@@H]([C@]2(CC1)C)CC[C@]1([C@H]3CC[C@@H]1[C@H](C)CC[C@@H](C(C)C)CC)C)O)O)O	(2R,3R,4S,5S,6R)-2-[[(3S,8S,9S,10R,13R,14S,17R)-17-[(2R,5S)-5-ethyl-6-methylheptan-2-yl]-10,13-dimethyl-2,3,4,7,8,9,11,12,14,15,16,17-dodecahydro-1H-cyclopenta[a]phenanthren-3-yl]oxy]-6-(hydroxymethyl)oxane-3,4,5-triol	12309067	474-58-8	0.908851
TRPM4	[C@@H]1([C@@H]([C@H]([C@@H](O[C@@H]1CO)O[C@@H]1CC2=CC[C@@H]3[C@@H]([C@]2(CC1)C)CC[C@]1([C@H]3CC[C@@H]1[C@H](C)CC[C@@H](C(C)C)CC)C)O)O)O	(2R,3R,4S,5S,6R)-2-[[(3S,8S,9S,10R,13R,14S,17R)-17-[(2R,5S)-5-ethyl-6-methylheptan-2-yl]-10,13-dimethyl-2,3,4,7,8,9,11,12,14,15,16,17-dodecahydro-1H-cyclopenta[a]phenanthren-3-yl]oxy]-6-(hydroxymethyl)oxane-3,4,5-triol	12309067	474-58-8	0.903878
HSP90AA1	[C@@H]1([C@@H]([C@H]([C@@H](O[C@@H]1CO)O[C@@H]1CC2=CC[C@@H]3[C@@H]([C@]2(CC1)C)CC[C@]1([C@H]3CC[C@@H]1[C@H](C)CC[C@@H](C(C)C)CC)C)O)O)O	(2R,3R,4S,5S,6R)-2-[[(3S,8S,9S,10R,13R,14S,17R)-17-[(2R,5S)-5-ethyl-6-methylheptan-2-yl]-10,13-dimethyl-2,3,4,7,8,9,11,12,14,15,16,17-dodecahydro-1H-cyclopenta[a]phenanthren-3-yl]oxy]-6-(hydroxymethyl)oxane-3,4,5-triol	12309067	474-58-8	0.954718
APEH	[C@@H]1([C@@H]([C@H]([C@@H](O[C@@H]1CO)O[C@@H]1CC2=CC[C@@H]3[C@@H]([C@]2(CC1)C)CC[C@]1([C@H]3CC[C@@H]1[C@H](C)CC[C@@H](C(C)C)CC)C)O)O)O	(2R,3R,4S,5S,6R)-2-[[(3S,8S,9S,10R,13R,14S,17R)-17-[(2R,5S)-5-ethyl-6-methylheptan-2-yl]-10,13-dimethyl-2,3,4,7,8,9,11,12,14,15,16,17-dodecahydro-1H-cyclopenta[a]phenanthren-3-yl]oxy]-6-(hydroxymethyl)oxane-3,4,5-triol	12309067	474-58-8	0.920955
DHX8	[C@@H]1([C@@H]([C@H]([C@@H](O[C@@H]1CO)O[C@@H]1CC2=CC[C@@H]3[C@@H]([C@]2(CC1)C)CC[C@]1([C@H]3CC[C@@H]1[C@H](C)CC[C@@H](C(C)C)CC)C)O)O)O	(2R,3R,4S,5S,6R)-2-[[(3S,8S,9S,10R,13R,14S,17R)-17-[(2R,5S)-5-ethyl-6-methylheptan-2-yl]-10,13-dimethyl-2,3,4,7,8,9,11,12,14,15,16,17-dodecahydro-1H-cyclopenta[a]phenanthren-3-yl]oxy]-6-(hydroxymethyl)oxane-3,4,5-triol	12309067	474-58-8	0.923661
NLRC4	c1(cc(=O)c2c(O)cc(cc2o1)O[C@H]1[C@H](O)[C@@H](O)[C@H](O)[C@H](O1)CO)c1cc(O)c(O)cc1	2-(3,4-dihydroxyphenyl)-5-hydroxy-7-[(2S,3R,4S,5S,6R)-3,4,5-trihydroxy-6-(hydroxymethyl)oxan-2-yl]oxychromen-4-one	5280637	5373-11-5	0.92434
ANAPC2	C1[C@@H](C(=C)c2c(C1)c1c(cc2)c2c(C(=O)C1=O)c(co2)C)O	(7S)-7-hydroxy-1-methyl-6-methylidene-8,9-dihydro-7H-naphtho[1,2-g][1]benzofuran-10,11-dione	5318290		0.912463
PCM1	C1[C@@H](C(=C)c2c(C1)c1c(cc2)c2c(C(=O)C1=O)c(co2)C)O	(7S)-7-hydroxy-1-methyl-6-methylidene-8,9-dihydro-7H-naphtho[1,2-g][1]benzofuran-10,11-dione	5318290		0.938626
DNAJC6	C1[C@@H](C(=C)c2c(C1)c1c(cc2)c2c(C(=O)C1=O)c(co2)C)O	(7S)-7-hydroxy-1-methyl-6-methylidene-8,9-dihydro-7H-naphtho[1,2-g][1]benzofuran-10,11-dione	5318290		0.91264
FBXO21	C1[C@@H](C(=C)c2c(C1)c1c(cc2)c2c(C(=O)C1=O)c(co2)C)O	(7S)-7-hydroxy-1-methyl-6-methylidene-8,9-dihydro-7H-naphtho[1,2-g][1]benzofuran-10,11-dione	5318290		0.941859
ZFP28	C1[C@@H](C(=C)c2c(C1)c1c(cc2)c2c(C(=O)C1=O)c(co2)C)O	(7S)-7-hydroxy-1-methyl-6-methylidene-8,9-dihydro-7H-naphtho[1,2-g][1]benzofuran-10,11-dione	5318290		0.938003
KIF5A	C1[C@@H](C(=C)c2c(C1)c1c(cc2)c2c(C(=O)C1=O)c(co2)C)O	(7S)-7-hydroxy-1-methyl-6-methylidene-8,9-dihydro-7H-naphtho[1,2-g][1]benzofuran-10,11-dione	5318290		0.929846
F8	C1[C@@H](C(=C)c2c(C1)c1c(cc2)c2c(C(=O)C1=O)c(co2)C)O	(7S)-7-hydroxy-1-methyl-6-methylidene-8,9-dihydro-7H-naphtho[1,2-g][1]benzofuran-10,11-dione	5318290		0.905487
SMURF2	C1[C@@H](C(=C)c2c(C1)c1c(cc2)c2c(C(=O)C1=O)c(co2)C)O	(7S)-7-hydroxy-1-methyl-6-methylidene-8,9-dihydro-7H-naphtho[1,2-g][1]benzofuran-10,11-dione	5318290		0.90817
CRB1	C1[C@@H](C(=C)c2c(C1)c1c(cc2)c2c(C(=O)C1=O)c(co2)C)O	(7S)-7-hydroxy-1-methyl-6-methylidene-8,9-dihydro-7H-naphtho[1,2-g][1]benzofuran-10,11-dione	5318290		0.906397
PPIG	C1[C@@H](C(=C)c2c(C1)c1c(cc2)c2c(C(=O)C1=O)c(co2)C)O	(7S)-7-hydroxy-1-methyl-6-methylidene-8,9-dihydro-7H-naphtho[1,2-g][1]benzofuran-10,11-dione	5318290		0.938264
HECTD4	C1[C@@H](C(=C)c2c(C1)c1c(cc2)c2c(C(=O)C1=O)c(co2)C)O	(7S)-7-hydroxy-1-methyl-6-methylidene-8,9-dihydro-7H-naphtho[1,2-g][1]benzofuran-10,11-dione	5318290		0.914059
KCNS3	C1[C@@H](C(=C)c2c(C1)c1c(cc2)c2c(C(=O)C1=O)c(co2)C)O	(7S)-7-hydroxy-1-methyl-6-methylidene-8,9-dihydro-7H-naphtho[1,2-g][1]benzofuran-10,11-dione	5318290		0.912499
FLT3	C1[C@@H](C(=C)c2c(C1)c1c(cc2)c2c(C(=O)C1=O)c(co2)C)O	(7S)-7-hydroxy-1-methyl-6-methylidene-8,9-dihydro-7H-naphtho[1,2-g][1]benzofuran-10,11-dione	5318290		0.98619
STON2	C1[C@@H](C(=C)c2c(C1)c1c(cc2)c2c(C(=O)C1=O)c(co2)C)O	(7S)-7-hydroxy-1-methyl-6-methylidene-8,9-dihydro-7H-naphtho[1,2-g][1]benzofuran-10,11-dione	5318290		0.927
CLEC16A	C1[C@@H](C(=C)c2c(C1)c1c(cc2)c2c(C(=O)C1=O)c(co2)C)O	(7S)-7-hydroxy-1-methyl-6-methylidene-8,9-dihydro-7H-naphtho[1,2-g][1]benzofuran-10,11-dione	5318290		0.901344
ABCA6	C1[C@@H](C(=C)c2c(C1)c1c(cc2)c2c(C(=O)C1=O)c(co2)C)O	(7S)-7-hydroxy-1-methyl-6-methylidene-8,9-dihydro-7H-naphtho[1,2-g][1]benzofuran-10,11-dione	5318290		0.911079
SYT1	C1[C@@H](C(=C)c2c(C1)c1c(cc2)c2c(C(=O)C1=O)c(co2)C)O	(7S)-7-hydroxy-1-methyl-6-methylidene-8,9-dihydro-7H-naphtho[1,2-g][1]benzofuran-10,11-dione	5318290		0.924928
RNF40	C1[C@@H](C(=C)c2c(C1)c1c(cc2)c2c(C(=O)C1=O)c(co2)C)O	(7S)-7-hydroxy-1-methyl-6-methylidene-8,9-dihydro-7H-naphtho[1,2-g][1]benzofuran-10,11-dione	5318290		0.921762
TIAM2	c1(cc(=O)c2c(O)cc(cc2o1)O[C@H]1[C@H](O)[C@@H](O)[C@H](O)[C@H](O1)CO)c1cc(O)c(O)cc1	2-(3,4-dihydroxyphenyl)-5-hydroxy-7-[(2S,3R,4S,5S,6R)-3,4,5-trihydroxy-6-(hydroxymethyl)oxan-2-yl]oxychromen-4-one	5280637	5373-11-5	0.965257
IGHM	c1(cc(=O)c2c(O)cc(cc2o1)O[C@H]1[C@H](O)[C@@H](O)[C@H](O)[C@H](O1)CO)c1cc(O)c(O)cc1	2-(3,4-dihydroxyphenyl)-5-hydroxy-7-[(2S,3R,4S,5S,6R)-3,4,5-trihydroxy-6-(hydroxymethyl)oxan-2-yl]oxychromen-4-one	5280637	5373-11-5	0.905933
ZNF114	c1(cc(=O)c2c(O)cc(cc2o1)O[C@H]1[C@H](O)[C@@H](O)[C@H](O)[C@H](O1)CO)c1cc(O)c(O)cc1	2-(3,4-dihydroxyphenyl)-5-hydroxy-7-[(2S,3R,4S,5S,6R)-3,4,5-trihydroxy-6-(hydroxymethyl)oxan-2-yl]oxychromen-4-one	5280637	5373-11-5	0.929448
GJD2	c1(cc(=O)c2c(O)cc(cc2o1)O[C@H]1[C@H](O)[C@@H](O)[C@H](O)[C@H](O1)CO)c1cc(O)c(O)cc1	2-(3,4-dihydroxyphenyl)-5-hydroxy-7-[(2S,3R,4S,5S,6R)-3,4,5-trihydroxy-6-(hydroxymethyl)oxan-2-yl]oxychromen-4-one	5280637	5373-11-5	0.933669
BRCA2	c1(cc(ccc1O)[C@H]1[C@H](c2c(O1)c(ccc2/C=C/C(=O)O[C@@H](Cc1ccc(c(c1)O)O)C(=O)OC)O)C(=O)O[C@@H](Cc1ccc(c(c1)O)O)C(=O)O)O	9-methyl lithospermate b	102004853		0.926141
RUNX1T1	c1(cc(ccc1O)[C@H]1[C@H](c2c(O1)c(ccc2/C=C/C(=O)O[C@@H](Cc1ccc(c(c1)O)O)C(=O)OC)O)C(=O)O[C@@H](Cc1ccc(c(c1)O)O)C(=O)O)O	9-methyl lithospermate b	102004853		0.912651
POLA2	c1(cc(ccc1O)[C@H]1[C@H](c2c(O1)c(ccc2/C=C/C(=O)O[C@@H](Cc1ccc(c(c1)O)O)C(=O)OC)O)C(=O)O[C@@H](Cc1ccc(c(c1)O)O)C(=O)O)O	9-methyl lithospermate b	102004853		0.92272
CHRNA4	C1[C@@H](C(=C)c2c(C1)c1c(cc2)c2c(C(=O)C1=O)c(co2)C)O	(7S)-7-hydroxy-1-methyl-6-methylidene-8,9-dihydro-7H-naphtho[1,2-g][1]benzofuran-10,11-dione	5318290		0.935091
PRKCI	C1[C@@H](C(=C)c2c(C1)c1c(cc2)c2c(C(=O)C1=O)c(co2)C)O	(7S)-7-hydroxy-1-methyl-6-methylidene-8,9-dihydro-7H-naphtho[1,2-g][1]benzofuran-10,11-dione	5318290		0.927268
RETSAT	C1[C@@H](C(=C)c2c(C1)c1c(cc2)c2c(C(=O)C1=O)c(co2)C)O	(7S)-7-hydroxy-1-methyl-6-methylidene-8,9-dihydro-7H-naphtho[1,2-g][1]benzofuran-10,11-dione	5318290		0.904136
PYHIN1	C1CC([C@H]2[C@]3(C1)c1c([C@H](C2=O)OC3=O)cc(c(c(c1=O)C(=O)C)O)C(C)C)(C)C	(1R,9R,10R,11S,16S)-4-acetyl-5,10,16-trihydroxy-12,12-dimethyl-6-propan-2-yl-17-oxatetracyclo[7.6.2.01,11.02,8]heptadeca-2(8),4,6-trien-3-one	155288777		0.953878
UGT1A1	C1CC([C@H]2[C@]3(C1)c1c([C@H](C2=O)OC3=O)cc(c(c(c1=O)C(=O)C)O)C(C)C)(C)C	(1R,9R,10R,11S,16S)-4-acetyl-5,10,16-trihydroxy-12,12-dimethyl-6-propan-2-yl-17-oxatetracyclo[7.6.2.01,11.02,8]heptadeca-2(8),4,6-trien-3-one	155288777		0.942451
RFX3	C1CC([C@H]2[C@]3(C1)c1c([C@H](C2=O)OC3=O)cc(c(c(c1=O)C(=O)C)O)C(C)C)(C)C	(1R,9R,10R,11S,16S)-4-acetyl-5,10,16-trihydroxy-12,12-dimethyl-6-propan-2-yl-17-oxatetracyclo[7.6.2.01,11.02,8]heptadeca-2(8),4,6-trien-3-one	155288777		0.932268
SREBF2	C1CC([C@H]2[C@]3(C1)c1c([C@H](C2=O)OC3=O)cc(c(c(c1=O)C(=O)C)O)C(C)C)(C)C	(1R,9R,10R,11S,16S)-4-acetyl-5,10,16-trihydroxy-12,12-dimethyl-6-propan-2-yl-17-oxatetracyclo[7.6.2.01,11.02,8]heptadeca-2(8),4,6-trien-3-one	155288777		0.949249
UBA7	c1(cc(ccc1O)[C@H]1[C@H](c2c(O1)c(ccc2/C=C/C(=O)O[C@@H](Cc1ccc(c(c1)O)O)C(=O)OC)O)C(=O)O[C@@H](Cc1ccc(c(c1)O)O)C(=O)O)O	9-methyl lithospermate b	102004853		0.912129
STAP1	c1(cc(ccc1O)[C@H]1[C@H](c2c(O1)c(ccc2/C=C/C(=O)O[C@@H](Cc1ccc(c(c1)O)O)C(=O)OC)O)C(=O)O[C@@H](Cc1ccc(c(c1)O)O)C(=O)O)O	9-methyl lithospermate b	102004853		0.910534
SMARCA4	c1(cc(ccc1O)[C@H]1[C@H](c2c(O1)c(ccc2/C=C/C(=O)O[C@@H](Cc1ccc(c(c1)O)O)C(=O)OC)O)C(=O)O[C@@H](Cc1ccc(c(c1)O)O)C(=O)O)O	9-methyl lithospermate b	102004853		0.916234
MED1	c1(cc(ccc1O)[C@H]1[C@H](c2c(O1)c(ccc2/C=C/C(=O)O[C@@H](Cc1ccc(c(c1)O)O)C(=O)OC)O)C(=O)O[C@@H](Cc1ccc(c(c1)O)O)C(=O)O)O	9-methyl lithospermate b	102004853		0.935091
EHBP1L1	c1(cc(ccc1O)[C@H]1[C@H](c2c(O1)c(ccc2/C=C/C(=O)O[C@@H](Cc1ccc(c(c1)O)O)C(=O)OC)O)C(=O)O[C@@H](Cc1ccc(c(c1)O)O)C(=O)O)O	9-methyl lithospermate b	102004853		0.945842
TWF1	c1(cc(ccc1O)[C@H]1[C@H](c2c(O1)c(ccc2/C=C/C(=O)O[C@@H](Cc1ccc(c(c1)O)O)C(=O)OC)O)C(=O)O[C@@H](Cc1ccc(c(c1)O)O)C(=O)O)O	9-methyl lithospermate b	102004853		0.908753
OIT3	c1(cc(ccc1O)[C@H]1[C@H](c2c(O1)c(ccc2/C=C/C(=O)O[C@@H](Cc1ccc(c(c1)O)O)C(=O)OC)O)C(=O)O[C@@H](Cc1ccc(c(c1)O)O)C(=O)O)O	9-methyl lithospermate b	102004853		0.915447
POLD1	c1(cc(ccc1O)[C@H]1[C@H](c2c(O1)c(ccc2/C=C/C(=O)O[C@@H](Cc1ccc(c(c1)O)O)C(=O)OC)O)C(=O)O[C@@H](Cc1ccc(c(c1)O)O)C(=O)O)O	9-methyl lithospermate b	102004853		0.910455
ELF2	c1(cc(ccc1O)[C@H]1[C@H](c2c(O1)c(ccc2/C=C/C(=O)O[C@@H](Cc1ccc(c(c1)O)O)C(=O)OC)O)C(=O)O[C@@H](Cc1ccc(c(c1)O)O)C(=O)O)O	9-methyl lithospermate b	102004853		0.912083
MAT2A	c1(cc(ccc1O)[C@H]1[C@H](c2c(O1)c(ccc2/C=C/C(=O)O[C@@H](Cc1ccc(c(c1)O)O)C(=O)OC)O)C(=O)O[C@@H](Cc1ccc(c(c1)O)O)C(=O)O)O	9-methyl lithospermate b	102004853		0.908971
ZNF433	[C@@H]12C(=CC=C3[C@@H]1C(=O)C(=CC3=O)O)C(CCC2=O)(C)C	Miltirone	160142		0.94187
FKBP5	[C@@H]12C(=CC=C3[C@@H]1C(=O)C(=CC3=O)O)C(CCC2=O)(C)C	Miltirone	160142		0.942903
TATDN2	[C@@H]12C(=CC=C3[C@@H]1C(=O)C(=CC3=O)O)C(CCC2=O)(C)C	Miltirone	160142		0.904101
AKT3	[C@@H]12C(=CC=C3[C@@H]1C(=O)C(=CC3=O)O)C(CCC2=O)(C)C	Miltirone	160142		0.948507
APBA2	[C@@H]12C(=CC=C3[C@@H]1C(=O)C(=CC3=O)O)C(CCC2=O)(C)C	Miltirone	160142		0.917955
NBPF15	c1(cc(ccc1O)[C@H]1[C@H](c2c(O1)c(ccc2/C=C/C(=O)O[C@@H](Cc1ccc(c(c1)O)O)C(=O)OC)O)C(=O)O[C@@H](Cc1ccc(c(c1)O)O)C(=O)O)O	9-methyl lithospermate b	102004853		0.902424
NEU2	c1(cc(ccc1O)[C@H]1[C@H](c2c(O1)c(ccc2/C=C/C(=O)O[C@@H](Cc1ccc(c(c1)O)O)C(=O)OC)O)C(=O)O[C@@H](Cc1ccc(c(c1)O)O)C(=O)O)O	9-methyl lithospermate b	102004853		0.9031
TSSK1B	c1(cc(ccc1O)[C@H]1[C@H](c2c(O1)c(ccc2/C=C/C(=O)O[C@@H](Cc1ccc(c(c1)O)O)C(=O)OC)O)C(=O)O[C@@H](Cc1ccc(c(c1)O)O)C(=O)O)O	9-methyl lithospermate b	102004853		0.918818
LHCGR	c1(cc(ccc1O)[C@H]1[C@H](c2c(O1)c(ccc2/C=C/C(=O)O[C@@H](Cc1ccc(c(c1)O)O)C(=O)OC)O)C(=O)O[C@@H](Cc1ccc(c(c1)O)O)C(=O)O)O	9-methyl lithospermate b	102004853		0.902281
ZBTB49	c1(cc(ccc1O)[C@H]1[C@H](c2c(O1)c(ccc2/C=C/C(=O)O[C@@H](Cc1ccc(c(c1)O)O)C(=O)OC)O)C(=O)O[C@@H](Cc1ccc(c(c1)O)O)C(=O)O)O	9-methyl lithospermate b	102004853		0.925977
MPHOSPH9	c1(cc(ccc1O)[C@H]1[C@H](c2c(O1)c(ccc2/C=C/C(=O)O[C@@H](Cc1ccc(c(c1)O)O)C(=O)OC)O)C(=O)O[C@@H](Cc1ccc(c(c1)O)O)C(=O)O)O	9-methyl lithospermate b	102004853		0.901579
CHD9	c1(cc(ccc1O)[C@H]1[C@H](c2c(O1)c(ccc2/C=C/C(=O)O[C@@H](Cc1ccc(c(c1)O)O)C(=O)OC)O)C(=O)O[C@@H](Cc1ccc(c(c1)O)O)C(=O)O)O	9-methyl lithospermate b	102004853		0.903055
BIRC2	c1(cc(ccc1O)[C@H]1[C@H](c2c(O1)c(ccc2/C=C/C(=O)O[C@@H](Cc1ccc(c(c1)O)O)C(=O)OC)O)C(=O)O[C@@H](Cc1ccc(c(c1)O)O)C(=O)O)O	9-methyl lithospermate b	102004853		0.909607
ZNF83	c1(cc(ccc1O)[C@H]1[C@H](c2c(O1)c(ccc2/C=C/C(=O)O[C@@H](Cc1ccc(c(c1)O)O)C(=O)OC)O)C(=O)O[C@@H](Cc1ccc(c(c1)O)O)C(=O)O)O	9-methyl lithospermate b	102004853		0.904573
DENND6A	c1(cc(ccc1O)[C@H]1[C@H](c2c(O1)c(ccc2/C=C/C(=O)O[C@@H](Cc1ccc(c(c1)O)O)C(=O)OC)O)C(=O)O[C@@H](Cc1ccc(c(c1)O)O)C(=O)O)O	9-methyl lithospermate b	102004853		0.907456
IFNAR2	c1(cc(ccc1O)[C@H]1[C@H](c2c(O1)c(ccc2/C=C/C(=O)O[C@@H](Cc1ccc(c(c1)O)O)C(=O)OC)O)C(=O)O[C@@H](Cc1ccc(c(c1)O)O)C(=O)O)O	9-methyl lithospermate b	102004853		0.927958
ZNF669	c1(cc(ccc1O)[C@H]1[C@H](c2c(O1)c(ccc2/C=C/C(=O)O[C@@H](Cc1ccc(c(c1)O)O)C(=O)OC)O)C(=O)O[C@@H](Cc1ccc(c(c1)O)O)C(=O)O)O	9-methyl lithospermate b	102004853		0.922523
TBCK	c1(cc(ccc1O)[C@H]1[C@H](c2c(O1)c(ccc2/C=C/C(=O)O[C@@H](Cc1ccc(c(c1)O)O)C(=O)OC)O)C(=O)O[C@@H](Cc1ccc(c(c1)O)O)C(=O)O)O	9-methyl lithospermate b	102004853		0.904127
PTEN	c1(cc(ccc1O)[C@H]1[C@H](c2c(O1)c(ccc2/C=C/C(=O)O[C@@H](Cc1ccc(c(c1)O)O)C(=O)OC)O)C(=O)O[C@@H](Cc1ccc(c(c1)O)O)C(=O)O)O	9-methyl lithospermate b	102004853		0.90827
TNFRSF21	c1(cc(ccc1O)[C@H]1[C@H](c2c(O1)c(ccc2/C=C/C(=O)O[C@@H](Cc1ccc(c(c1)O)O)C(=O)OC)O)C(=O)O[C@@H](Cc1ccc(c(c1)O)O)C(=O)O)O	9-methyl lithospermate b	102004853		0.930997
COG2	[C@@H]12C(=CC=C3[C@@H]1C(=O)C(=CC3=O)O)C(CCC2=O)(C)C	Miltirone	160142		0.900637
GOPC	[C@@H]12C(=CC=C3[C@@H]1C(=O)C(=CC3=O)O)C(CCC2=O)(C)C	Miltirone	160142		0.918578
IGF2BP3	[C@@H]12C(=CC=C3[C@@H]1C(=O)C(=CC3=O)O)C(CCC2=O)(C)C	Miltirone	160142		0.918816
ZNF320	[C@@H]12C(=CC=C3[C@@H]1C(=O)C(=CC3=O)O)C(CCC2=O)(C)C	Miltirone	160142		0.937206
WARS1	[C@@H]12C(=CC=C3[C@@H]1C(=O)C(=CC3=O)O)C(CCC2=O)(C)C	Miltirone	160142		0.901437
LARP1B	c1(cc(ccc1O)[C@H]1[C@H](c2c(O1)c(ccc2/C=C/C(=O)O[C@@H](Cc1ccc(c(c1)O)O)C(=O)OC)O)C(=O)O[C@@H](Cc1ccc(c(c1)O)O)C(=O)O)O	9-methyl lithospermate b	102004853		0.932393
MBNL2	c1(cc(ccc1O)[C@H]1[C@H](c2c(O1)c(ccc2/C=C/C(=O)O[C@@H](Cc1ccc(c(c1)O)O)C(=O)OC)O)C(=O)O[C@@H](Cc1ccc(c(c1)O)O)C(=O)O)O	9-methyl lithospermate b	102004853		0.903813
MEI1	Oc1c2c(C(=O)c3c(C2=O)cccc3O)cc(c1)C	1,5-dihydroxy-3-methylanthracene-9,10-dione	5316800	21891-63-4	0.926535
MMP15	Oc1c2c(C(=O)c3c(C2=O)cccc3O)cc(c1)C	1,5-dihydroxy-3-methylanthracene-9,10-dione	5316800	21891-63-4	0.917071
RNF112	Oc1c2c(C(=O)c3c(C2=O)cccc3O)cc(c1)C	1,5-dihydroxy-3-methylanthracene-9,10-dione	5316800	21891-63-4	0.910748
CD2	Oc1c2c(C(=O)c3c(C2=O)cccc3O)cc(c1)C	1,5-dihydroxy-3-methylanthracene-9,10-dione	5316800	21891-63-4	0.921253
MCAM	Oc1c2c(C(=O)c3c(C2=O)cccc3O)cc(c1)C	1,5-dihydroxy-3-methylanthracene-9,10-dione	5316800	21891-63-4	0.90285
JADE2	Oc1c2c(C(=O)c3c(C2=O)cccc3O)cc(c1)C	1,5-dihydroxy-3-methylanthracene-9,10-dione	5316800	21891-63-4	0.905504
COL18A1	Oc1c2c(C(=O)c3c(C2=O)cccc3O)cc(c1)C	1,5-dihydroxy-3-methylanthracene-9,10-dione	5316800	21891-63-4	0.900555
SMTNL1	[C@@H]12C(=CC=C3[C@@H]1C(=O)C(=CC3=O)O)C(CCC2=O)(C)C	Miltirone	160142		0.941284
NRXN1	[C@@H]12C(=CC=C3[C@@H]1C(=O)C(=CC3=O)O)C(CCC2=O)(C)C	Miltirone	160142		0.912213
GPATCH8	Oc1c2c(C(=O)c3c(C2=O)cccc3O)cc(c1)C	1,5-dihydroxy-3-methylanthracene-9,10-dione	5316800	21891-63-4	0.938824
HAPLN3	Oc1c2c(C(=O)c3c(C2=O)cccc3O)cc(c1)C	1,5-dihydroxy-3-methylanthracene-9,10-dione	5316800	21891-63-4	0.902286
GAB3	Oc1c2c(C(=O)c3c(C2=O)cccc3O)cc(c1)C	1,5-dihydroxy-3-methylanthracene-9,10-dione	5316800	21891-63-4	0.911442
SMC1A	[C@@](CCC=C(C)C)(C=C)(C)O	(3R)-3,7-dimethylocta-1,6-dien-3-ol	443158	126-90-9	0.948466
ABCB4	[C@@](CCC=C(C)C)(C=C)(C)O	(3R)-3,7-dimethylocta-1,6-dien-3-ol	443158	126-90-9	0.931592
CP	[C@@](CCC=C(C)C)(C=C)(C)O	(3R)-3,7-dimethylocta-1,6-dien-3-ol	443158	126-90-9	0.94802
UNC45B	[C@@](CCC=C(C)C)(C=C)(C)O	(3R)-3,7-dimethylocta-1,6-dien-3-ol	443158	126-90-9	0.900431
SIGLEC1	[C@@](CCC=C(C)C)(C=C)(C)O	(3R)-3,7-dimethylocta-1,6-dien-3-ol	443158	126-90-9	0.911935
HDAC10	[C@@](CCC=C(C)C)(C=C)(C)O	(3R)-3,7-dimethylocta-1,6-dien-3-ol	443158	126-90-9	0.943505
HMCN2	[C@@](CCC=C(C)C)(C=C)(C)O	(3R)-3,7-dimethylocta-1,6-dien-3-ol	443158	126-90-9	0.916229
PI4KB	[C@@](CCC=C(C)C)(C=C)(C)O	(3R)-3,7-dimethylocta-1,6-dien-3-ol	443158	126-90-9	0.937408
TPP2	C1[C@@H](CC2=CC[C@@H]3[C@@H]([C@]2(C1)C)CC[C@]1([C@H]3CC[C@@H]1[C@@H](/C=C/[C@H](CC)C(C)C)C)C)O	(3S,8S,9S,10R,13R,14S,17R)-17-[(E,2R,5R)-5-ethyl-6-methylhept-3-en-2-yl]-10,13-dimethyl-2,3,4,7,8,9,11,12,14,15,16,17-dodecahydro-1H-cyclopenta[a]phenanthren-3-ol	5281330	83-48-7	0.954678
FLT1	[C@@H]12C(C(=C)[C@@H](CC1)C2)(C)C	(1S,4R)-3,3-dimethyl-2-methylidenebicyclo[2.2.1]heptane	92221	5794-03-6	0.972235
PRSS2	[C@@H]12C(C(=C)[C@@H](CC1)C2)(C)C	(1S,4R)-3,3-dimethyl-2-methylidenebicyclo[2.2.1]heptane	92221	5794-03-6	0.901407
AP3B1	[C@@H]12C(C(=C)[C@@H](CC1)C2)(C)C	(1S,4R)-3,3-dimethyl-2-methylidenebicyclo[2.2.1]heptane	92221	5794-03-6	0.93211
SLC24A4	[C@@H]12C(C(=C)[C@@H](CC1)C2)(C)C	(1S,4R)-3,3-dimethyl-2-methylidenebicyclo[2.2.1]heptane	92221	5794-03-6	0.916462
KIT	[C@@H]12C(C(=C)[C@@H](CC1)C2)(C)C	(1S,4R)-3,3-dimethyl-2-methylidenebicyclo[2.2.1]heptane	92221	5794-03-6	0.958829
PDGFRA	[C@@H]12C(C(=C)[C@@H](CC1)C2)(C)C	(1S,4R)-3,3-dimethyl-2-methylidenebicyclo[2.2.1]heptane	92221	5794-03-6	0.965982
TLR3	[C@@H]12C(C(=C)[C@@H](CC1)C2)(C)C	(1S,4R)-3,3-dimethyl-2-methylidenebicyclo[2.2.1]heptane	92221	5794-03-6	0.915565
GRIK1	[C@@H]12C(C(=C)[C@@H](CC1)C2)(C)C	(1S,4R)-3,3-dimethyl-2-methylidenebicyclo[2.2.1]heptane	92221	5794-03-6	0.916517
SLC35A1	[C@@H]12C(C(=C)[C@@H](CC1)C2)(C)C	(1S,4R)-3,3-dimethyl-2-methylidenebicyclo[2.2.1]heptane	92221	5794-03-6	0.91528
PI4KB	[C@@H]12C(C(=C)[C@@H](CC1)C2)(C)C	(1S,4R)-3,3-dimethyl-2-methylidenebicyclo[2.2.1]heptane	92221	5794-03-6	0.939421
G2E3	C1[C@@H](CC2=CC[C@@H]3[C@@H]([C@]2(C1)C)CC[C@]1([C@H]3CC[C@@H]1[C@@H](/C=C/[C@H](CC)C(C)C)C)C)O	(3S,8S,9S,10R,13R,14S,17R)-17-[(E,2R,5R)-5-ethyl-6-methylhept-3-en-2-yl]-10,13-dimethyl-2,3,4,7,8,9,11,12,14,15,16,17-dodecahydro-1H-cyclopenta[a]phenanthren-3-ol	5281330	83-48-7	0.914871
USP20	C1[C@@H](CC2=CC[C@@H]3[C@@H]([C@]2(C1)C)CC[C@]1([C@H]3CC[C@@H]1[C@@H](/C=C/[C@H](CC)C(C)C)C)C)O	(3S,8S,9S,10R,13R,14S,17R)-17-[(E,2R,5R)-5-ethyl-6-methylhept-3-en-2-yl]-10,13-dimethyl-2,3,4,7,8,9,11,12,14,15,16,17-dodecahydro-1H-cyclopenta[a]phenanthren-3-ol	5281330	83-48-7	0.919598
SEC24C	C1[C@@H](CC2=CC[C@@H]3[C@@H]([C@]2(C1)C)CC[C@]1([C@H]3CC[C@@H]1[C@@H](/C=C/[C@H](CC)C(C)C)C)C)O	(3S,8S,9S,10R,13R,14S,17R)-17-[(E,2R,5R)-5-ethyl-6-methylhept-3-en-2-yl]-10,13-dimethyl-2,3,4,7,8,9,11,12,14,15,16,17-dodecahydro-1H-cyclopenta[a]phenanthren-3-ol	5281330	83-48-7	0.955222
TDRD9	C1[C@@H](CC2=CC[C@@H]3[C@@H]([C@]2(C1)C)CC[C@]1([C@H]3CC[C@@H]1[C@@H](/C=C/[C@H](CC)C(C)C)C)C)O	(3S,8S,9S,10R,13R,14S,17R)-17-[(E,2R,5R)-5-ethyl-6-methylhept-3-en-2-yl]-10,13-dimethyl-2,3,4,7,8,9,11,12,14,15,16,17-dodecahydro-1H-cyclopenta[a]phenanthren-3-ol	5281330	83-48-7	0.947208
AHDC1	C1[C@@H](CC2=CC[C@@H]3[C@@H]([C@]2(C1)C)CC[C@]1([C@H]3CC[C@@H]1[C@@H](/C=C/[C@H](CC)C(C)C)C)C)O	(3S,8S,9S,10R,13R,14S,17R)-17-[(E,2R,5R)-5-ethyl-6-methylhept-3-en-2-yl]-10,13-dimethyl-2,3,4,7,8,9,11,12,14,15,16,17-dodecahydro-1H-cyclopenta[a]phenanthren-3-ol	5281330	83-48-7	0.923596
SH3BP4	C1[C@@H](CC2=CC[C@@H]3[C@@H]([C@]2(C1)C)CC[C@]1([C@H]3CC[C@@H]1[C@@H](/C=C/[C@H](CC)C(C)C)C)C)O	(3S,8S,9S,10R,13R,14S,17R)-17-[(E,2R,5R)-5-ethyl-6-methylhept-3-en-2-yl]-10,13-dimethyl-2,3,4,7,8,9,11,12,14,15,16,17-dodecahydro-1H-cyclopenta[a]phenanthren-3-ol	5281330	83-48-7	0.91845
PLCL1	C1[C@@H](CC2=CC[C@@H]3[C@@H]([C@]2(C1)C)CC[C@]1([C@H]3CC[C@@H]1[C@@H](/C=C/[C@H](CC)C(C)C)C)C)O	(3S,8S,9S,10R,13R,14S,17R)-17-[(E,2R,5R)-5-ethyl-6-methylhept-3-en-2-yl]-10,13-dimethyl-2,3,4,7,8,9,11,12,14,15,16,17-dodecahydro-1H-cyclopenta[a]phenanthren-3-ol	5281330	83-48-7	0.948843
BRSK1	c1(cc(ccc1O)[C@H]1[C@H](c2c(O1)c(ccc2/C=C/C(=O)O[C@@H](Cc1ccc(c(c1)O)O)C(=O)OC)O)C(=O)O[C@@H](Cc1ccc(c(c1)O)O)C(=O)OC)O	dimetbyl lithosper-mate b			0.911009
SLC39A8	c1(cc(ccc1O)[C@H]1[C@H](c2c(O1)c(ccc2/C=C/C(=O)O[C@@H](Cc1ccc(c(c1)O)O)C(=O)OC)O)C(=O)O[C@@H](Cc1ccc(c(c1)O)O)C(=O)OC)O	dimetbyl lithosper-mate b			0.91368
ITGB2	c1(cc(ccc1O)[C@H]1[C@H](c2c(O1)c(ccc2/C=C/C(=O)O[C@@H](Cc1ccc(c(c1)O)O)C(=O)OC)O)C(=O)O[C@@H](Cc1ccc(c(c1)O)O)C(=O)OC)O	dimetbyl lithosper-mate b			0.936781
IBTK	[C@@H]1([C@@H]([C@H]([C@@H](O[C@@H]1CO)O[C@@H]1CC2=CC[C@@H]3[C@@H]([C@]2(CC1)C)CC[C@]1([C@H]3CC[C@@H]1[C@H](C)CC[C@@H](C(C)C)CC)C)O)O)O	(2R,3R,4S,5S,6R)-2-[[(3S,8S,9S,10R,13R,14S,17R)-17-[(2R,5S)-5-ethyl-6-methylheptan-2-yl]-10,13-dimethyl-2,3,4,7,8,9,11,12,14,15,16,17-dodecahydro-1H-cyclopenta[a]phenanthren-3-yl]oxy]-6-(hydroxymethyl)oxane-3,4,5-triol	12309067	474-58-8	0.902919
PTPRC	[C@@H]1([C@@H]([C@H]([C@@H](O[C@@H]1CO)O[C@@H]1CC2=CC[C@@H]3[C@@H]([C@]2(CC1)C)CC[C@]1([C@H]3CC[C@@H]1[C@H](C)CC[C@@H](C(C)C)CC)C)O)O)O	(2R,3R,4S,5S,6R)-2-[[(3S,8S,9S,10R,13R,14S,17R)-17-[(2R,5S)-5-ethyl-6-methylheptan-2-yl]-10,13-dimethyl-2,3,4,7,8,9,11,12,14,15,16,17-dodecahydro-1H-cyclopenta[a]phenanthren-3-yl]oxy]-6-(hydroxymethyl)oxane-3,4,5-triol	12309067	474-58-8	0.920868
SEMA3F	c1(cc(ccc1O)[C@H]1[C@H](c2c(O1)c(ccc2/C=C/C(=O)O[C@@H](Cc1ccc(c(c1)O)O)C(=O)OC)O)C(=O)O[C@@H](Cc1ccc(c(c1)O)O)C(=O)O)O	9-methyl lithospermate b	102004853		0.904274
CAVIN1	c1(cc(ccc1O)[C@H]1[C@H](c2c(O1)c(ccc2/C=C/C(=O)O[C@@H](Cc1ccc(c(c1)O)O)C(=O)OC)O)C(=O)O[C@@H](Cc1ccc(c(c1)O)O)C(=O)O)O	9-methyl lithospermate b	102004853		0.904211
RSBN1L	c1(cc(ccc1O)[C@H]1[C@H](c2c(O1)c(ccc2/C=C/C(=O)O[C@@H](Cc1ccc(c(c1)O)O)C(=O)OC)O)C(=O)O[C@@H](Cc1ccc(c(c1)O)O)C(=O)O)O	9-methyl lithospermate b	102004853		0.944084
NAIP	[C@@H]12C(C(=C)[C@@H](CC1)C2)(C)C	(1S,4R)-3,3-dimethyl-2-methylidenebicyclo[2.2.1]heptane	92221	5794-03-6	0.909018
PIK3CG	[C@@H]12C(C(=C)[C@@H](CC1)C2)(C)C	(1S,4R)-3,3-dimethyl-2-methylidenebicyclo[2.2.1]heptane	92221	5794-03-6	0.935269
MAP2K5	[C@@H]1(CC[C@]2([C@@H](C1(C)C)CC[C@@]1(C)[C@]3(C)CC[C@@]4(CO)CC[C@@H](C)[C@H](C)[C@H]4C3=CC[C@H]21)C)O	(3S,4aS,6aR,6bS,8aS,11R,12S,12aS,14aR,14bR)-8a-(hydroxymethyl)-4,4,6a,6b,11,12,14b-heptamethyl-2,3,4a,5,6,7,8,9,10,11,12,12a,14,14a-tetradecahydro-1H-picen-3-ol	40469789	545-46-0	0.921731
SEC23IP	[C@@H]1(CC[C@]2([C@@H](C1(C)C)CC[C@@]1(C)[C@]3(C)CC[C@@]4(CO)CC[C@@H](C)[C@H](C)[C@H]4C3=CC[C@H]21)C)O	(3S,4aS,6aR,6bS,8aS,11R,12S,12aS,14aR,14bR)-8a-(hydroxymethyl)-4,4,6a,6b,11,12,14b-heptamethyl-2,3,4a,5,6,7,8,9,10,11,12,12a,14,14a-tetradecahydro-1H-picen-3-ol	40469789	545-46-0	0.939259
NDRG1	[C@@H]1(CC[C@]2([C@@H](C1(C)C)CC[C@@]1(C)[C@]3(C)CC[C@@]4(CO)CC[C@@H](C)[C@H](C)[C@H]4C3=CC[C@H]21)C)O	(3S,4aS,6aR,6bS,8aS,11R,12S,12aS,14aR,14bR)-8a-(hydroxymethyl)-4,4,6a,6b,11,12,14b-heptamethyl-2,3,4a,5,6,7,8,9,10,11,12,12a,14,14a-tetradecahydro-1H-picen-3-ol	40469789	545-46-0	0.930334
JADE3	C1[C@@H](C(=C)c2c(C1)c1c(cc2)c2c(C(=O)C1=O)c(co2)C)O	(7S)-7-hydroxy-1-methyl-6-methylidene-8,9-dihydro-7H-naphtho[1,2-g][1]benzofuran-10,11-dione	5318290		0.935865
DNMT3B	[C@@H]1(CC[C@]2([C@@H](C1(C)C)CC[C@@]1(C)[C@]3(C)CC[C@@]4(CO)CC[C@@H](C)[C@H](C)[C@H]4C3=CC[C@H]21)C)O	(3S,4aS,6aR,6bS,8aS,11R,12S,12aS,14aR,14bR)-8a-(hydroxymethyl)-4,4,6a,6b,11,12,14b-heptamethyl-2,3,4a,5,6,7,8,9,10,11,12,12a,14,14a-tetradecahydro-1H-picen-3-ol	40469789	545-46-0	0.915491
SMAD5	[C@@H]1(CC[C@]2([C@@H](C1(C)C)CC[C@@]1(C)[C@]3(C)CC[C@@]4(CO)CC[C@@H](C)[C@H](C)[C@H]4C3=CC[C@H]21)C)O	(3S,4aS,6aR,6bS,8aS,11R,12S,12aS,14aR,14bR)-8a-(hydroxymethyl)-4,4,6a,6b,11,12,14b-heptamethyl-2,3,4a,5,6,7,8,9,10,11,12,12a,14,14a-tetradecahydro-1H-picen-3-ol	40469789	545-46-0	0.900029
LBR	[C@@H]1(CC[C@]2([C@@H](C1(C)C)CC[C@@]1(C)[C@]3(C)CC[C@@]4(CO)CC[C@@H](C)[C@H](C)[C@H]4C3=CC[C@H]21)C)O	(3S,4aS,6aR,6bS,8aS,11R,12S,12aS,14aR,14bR)-8a-(hydroxymethyl)-4,4,6a,6b,11,12,14b-heptamethyl-2,3,4a,5,6,7,8,9,10,11,12,12a,14,14a-tetradecahydro-1H-picen-3-ol	40469789	545-46-0	0.907052
NCBP1	[C@@H]1(CC[C@]2([C@@H](C1(C)C)CC[C@@]1(C)[C@]3(C)CC[C@@]4(CO)CC[C@@H](C)[C@H](C)[C@H]4C3=CC[C@H]21)C)O	(3S,4aS,6aR,6bS,8aS,11R,12S,12aS,14aR,14bR)-8a-(hydroxymethyl)-4,4,6a,6b,11,12,14b-heptamethyl-2,3,4a,5,6,7,8,9,10,11,12,12a,14,14a-tetradecahydro-1H-picen-3-ol	40469789	545-46-0	0.931536
L3MBTL1	[C@@H]1(CC[C@]2([C@@H](C1(C)C)CC[C@@]1(C)[C@]3(C)CC[C@@]4(CO)CC[C@@H](C)[C@H](C)[C@H]4C3=CC[C@H]21)C)O	(3S,4aS,6aR,6bS,8aS,11R,12S,12aS,14aR,14bR)-8a-(hydroxymethyl)-4,4,6a,6b,11,12,14b-heptamethyl-2,3,4a,5,6,7,8,9,10,11,12,12a,14,14a-tetradecahydro-1H-picen-3-ol	40469789	545-46-0	0.913459
ZC3H12C	[C@@H]1(CC[C@]2([C@@H](C1(C)C)CC[C@@]1(C)[C@]3(C)CC[C@@]4(CO)CC[C@@H](C)[C@H](C)[C@H]4C3=CC[C@H]21)C)O	(3S,4aS,6aR,6bS,8aS,11R,12S,12aS,14aR,14bR)-8a-(hydroxymethyl)-4,4,6a,6b,11,12,14b-heptamethyl-2,3,4a,5,6,7,8,9,10,11,12,12a,14,14a-tetradecahydro-1H-picen-3-ol	40469789	545-46-0	0.925945
PANK2	[C@@H]1(CC[C@]2([C@@H](C1(C)C)CC[C@@]1(C)[C@]3(C)CC[C@@]4(CO)CC[C@@H](C)[C@H](C)[C@H]4C3=CC[C@H]21)C)O	(3S,4aS,6aR,6bS,8aS,11R,12S,12aS,14aR,14bR)-8a-(hydroxymethyl)-4,4,6a,6b,11,12,14b-heptamethyl-2,3,4a,5,6,7,8,9,10,11,12,12a,14,14a-tetradecahydro-1H-picen-3-ol	40469789	545-46-0	0.911472
FOLH1	[C@@H]1(CC[C@]2([C@@H](C1(C)C)CC[C@@]1(C)[C@]3(C)CC[C@@]4(CO)CC[C@@H](C)[C@H](C)[C@H]4C3=CC[C@H]21)C)O	(3S,4aS,6aR,6bS,8aS,11R,12S,12aS,14aR,14bR)-8a-(hydroxymethyl)-4,4,6a,6b,11,12,14b-heptamethyl-2,3,4a,5,6,7,8,9,10,11,12,12a,14,14a-tetradecahydro-1H-picen-3-ol	40469789	545-46-0	0.929291
DHX57	[C@@H]1(CC[C@]2([C@@H](C1(C)C)CC[C@@]1(C)[C@]3(C)CC[C@@]4(CO)CC[C@@H](C)[C@H](C)[C@H]4C3=CC[C@H]21)C)O	(3S,4aS,6aR,6bS,8aS,11R,12S,12aS,14aR,14bR)-8a-(hydroxymethyl)-4,4,6a,6b,11,12,14b-heptamethyl-2,3,4a,5,6,7,8,9,10,11,12,12a,14,14a-tetradecahydro-1H-picen-3-ol	40469789	545-46-0	0.940397
BCLAF1	[C@@H]1(CC[C@]2([C@@H](C1(C)C)CC[C@@]1(C)[C@]3(C)CC[C@@]4(CO)CC[C@@H](C)[C@H](C)[C@H]4C3=CC[C@H]21)C)O	(3S,4aS,6aR,6bS,8aS,11R,12S,12aS,14aR,14bR)-8a-(hydroxymethyl)-4,4,6a,6b,11,12,14b-heptamethyl-2,3,4a,5,6,7,8,9,10,11,12,12a,14,14a-tetradecahydro-1H-picen-3-ol	40469789	545-46-0	0.934092
ZSCAN21	[C@@H]1(CC[C@]2([C@@H](C1(C)C)CC[C@@]1(C)[C@]3(C)CC[C@@]4(CO)CC[C@@H](C)[C@H](C)[C@H]4C3=CC[C@H]21)C)O	(3S,4aS,6aR,6bS,8aS,11R,12S,12aS,14aR,14bR)-8a-(hydroxymethyl)-4,4,6a,6b,11,12,14b-heptamethyl-2,3,4a,5,6,7,8,9,10,11,12,12a,14,14a-tetradecahydro-1H-picen-3-ol	40469789	545-46-0	0.928827
DTX3L	[C@@H]1(CC[C@]2([C@@H](C1(C)C)CC[C@@]1(C)[C@]3(C)CC[C@@]4(CO)CC[C@@H](C)[C@H](C)[C@H]4C3=CC[C@H]21)C)O	(3S,4aS,6aR,6bS,8aS,11R,12S,12aS,14aR,14bR)-8a-(hydroxymethyl)-4,4,6a,6b,11,12,14b-heptamethyl-2,3,4a,5,6,7,8,9,10,11,12,12a,14,14a-tetradecahydro-1H-picen-3-ol	40469789	545-46-0	0.935509
MARK4	[C@@H]1(CC[C@]2([C@@H](C1(C)C)CC[C@@]1(C)[C@]3(C)CC[C@@]4(CO)CC[C@@H](C)[C@H](C)[C@H]4C3=CC[C@H]21)C)O	(3S,4aS,6aR,6bS,8aS,11R,12S,12aS,14aR,14bR)-8a-(hydroxymethyl)-4,4,6a,6b,11,12,14b-heptamethyl-2,3,4a,5,6,7,8,9,10,11,12,12a,14,14a-tetradecahydro-1H-picen-3-ol	40469789	545-46-0	0.91796
ITGAV	[C@@H]1(CC[C@]2([C@@H](C1(C)C)CC[C@@]1(C)[C@]3(C)CC[C@@]4(CO)CC[C@@H](C)[C@H](C)[C@H]4C3=CC[C@H]21)C)O	(3S,4aS,6aR,6bS,8aS,11R,12S,12aS,14aR,14bR)-8a-(hydroxymethyl)-4,4,6a,6b,11,12,14b-heptamethyl-2,3,4a,5,6,7,8,9,10,11,12,12a,14,14a-tetradecahydro-1H-picen-3-ol	40469789	545-46-0	0.941863
SRPK1	[C@@H]1(CC[C@]2([C@@H](C1(C)C)CC[C@@]1(C)[C@]3(C)CC[C@@]4(CO)CC[C@@H](C)[C@H](C)[C@H]4C3=CC[C@H]21)C)O	(3S,4aS,6aR,6bS,8aS,11R,12S,12aS,14aR,14bR)-8a-(hydroxymethyl)-4,4,6a,6b,11,12,14b-heptamethyl-2,3,4a,5,6,7,8,9,10,11,12,12a,14,14a-tetradecahydro-1H-picen-3-ol	40469789	545-46-0	0.917382
EIF2S2	[C@@H]1(CC[C@]2([C@@H](C1(C)C)CC[C@@]1(C)[C@]3(C)CC[C@@]4(CO)CC[C@@H](C)[C@H](C)[C@H]4C3=CC[C@H]21)C)O	(3S,4aS,6aR,6bS,8aS,11R,12S,12aS,14aR,14bR)-8a-(hydroxymethyl)-4,4,6a,6b,11,12,14b-heptamethyl-2,3,4a,5,6,7,8,9,10,11,12,12a,14,14a-tetradecahydro-1H-picen-3-ol	40469789	545-46-0	0.928863
TET1	[C@@H]1(CC[C@]2([C@@H](C1(C)C)CC[C@@]1(C)[C@]3(C)CC[C@@]4(CO)CC[C@@H](C)[C@H](C)[C@H]4C3=CC[C@H]21)C)O	(3S,4aS,6aR,6bS,8aS,11R,12S,12aS,14aR,14bR)-8a-(hydroxymethyl)-4,4,6a,6b,11,12,14b-heptamethyl-2,3,4a,5,6,7,8,9,10,11,12,12a,14,14a-tetradecahydro-1H-picen-3-ol	40469789	545-46-0	0.923958
ADH1A	[C@@H]1(CC[C@]2([C@@H](C1(C)C)CC[C@@]1(C)[C@]3(C)CC[C@@]4(CO)CC[C@@H](C)[C@H](C)[C@H]4C3=CC[C@H]21)C)O	(3S,4aS,6aR,6bS,8aS,11R,12S,12aS,14aR,14bR)-8a-(hydroxymethyl)-4,4,6a,6b,11,12,14b-heptamethyl-2,3,4a,5,6,7,8,9,10,11,12,12a,14,14a-tetradecahydro-1H-picen-3-ol	40469789	545-46-0	0.907867
TESK1	[C@@H]1(CC[C@]2([C@@H](C1(C)C)CC[C@@]1(C)[C@]3(C)CC[C@@]4(CO)CC[C@@H](C)[C@H](C)[C@H]4C3=CC[C@H]21)C)O	(3S,4aS,6aR,6bS,8aS,11R,12S,12aS,14aR,14bR)-8a-(hydroxymethyl)-4,4,6a,6b,11,12,14b-heptamethyl-2,3,4a,5,6,7,8,9,10,11,12,12a,14,14a-tetradecahydro-1H-picen-3-ol	40469789	545-46-0	0.906969
SKIL	[C@@H]1(CC[C@]2([C@@H](C1(C)C)CC[C@@]1(C)[C@]3(C)CC[C@@]4(CO)CC[C@@H](C)[C@H](C)[C@H]4C3=CC[C@H]21)C)O	(3S,4aS,6aR,6bS,8aS,11R,12S,12aS,14aR,14bR)-8a-(hydroxymethyl)-4,4,6a,6b,11,12,14b-heptamethyl-2,3,4a,5,6,7,8,9,10,11,12,12a,14,14a-tetradecahydro-1H-picen-3-ol	40469789	545-46-0	0.926028
CREB3L2	[C@@H]1(CC[C@]2([C@@H](C1(C)C)CC[C@@]1(C)[C@]3(C)CC[C@@]4(CO)CC[C@@H](C)[C@H](C)[C@H]4C3=CC[C@H]21)C)O	(3S,4aS,6aR,6bS,8aS,11R,12S,12aS,14aR,14bR)-8a-(hydroxymethyl)-4,4,6a,6b,11,12,14b-heptamethyl-2,3,4a,5,6,7,8,9,10,11,12,12a,14,14a-tetradecahydro-1H-picen-3-ol	40469789	545-46-0	0.908693
ILKAP	[C@@H]1(CC[C@]2([C@@H](C1(C)C)CC[C@@]1(C)[C@]3(C)CC[C@@]4(CO)CC[C@@H](C)[C@H](C)[C@H]4C3=CC[C@H]21)C)O	(3S,4aS,6aR,6bS,8aS,11R,12S,12aS,14aR,14bR)-8a-(hydroxymethyl)-4,4,6a,6b,11,12,14b-heptamethyl-2,3,4a,5,6,7,8,9,10,11,12,12a,14,14a-tetradecahydro-1H-picen-3-ol	40469789	545-46-0	0.914008
IQGAP1	[C@@H]1(CC[C@]2([C@@H](C1(C)C)CC[C@@]1(C)[C@]3(C)CC[C@@]4(CO)CC[C@@H](C)[C@H](C)[C@H]4C3=CC[C@H]21)C)O	(3S,4aS,6aR,6bS,8aS,11R,12S,12aS,14aR,14bR)-8a-(hydroxymethyl)-4,4,6a,6b,11,12,14b-heptamethyl-2,3,4a,5,6,7,8,9,10,11,12,12a,14,14a-tetradecahydro-1H-picen-3-ol	40469789	545-46-0	0.90359
SMC4	[C@@H]1(CC[C@]2([C@@H](C1(C)C)CC[C@@]1(C)[C@]3(C)CC[C@@]4(CO)CC[C@@H](C)[C@H](C)[C@H]4C3=CC[C@H]21)C)O	(3S,4aS,6aR,6bS,8aS,11R,12S,12aS,14aR,14bR)-8a-(hydroxymethyl)-4,4,6a,6b,11,12,14b-heptamethyl-2,3,4a,5,6,7,8,9,10,11,12,12a,14,14a-tetradecahydro-1H-picen-3-ol	40469789	545-46-0	0.923028
LY75	[C@@H]1(CC[C@]2([C@@H](C1(C)C)CC[C@@]1(C)[C@]3(C)CC[C@@]4(CO)CC[C@@H](C)[C@H](C)[C@H]4C3=CC[C@H]21)C)O	(3S,4aS,6aR,6bS,8aS,11R,12S,12aS,14aR,14bR)-8a-(hydroxymethyl)-4,4,6a,6b,11,12,14b-heptamethyl-2,3,4a,5,6,7,8,9,10,11,12,12a,14,14a-tetradecahydro-1H-picen-3-ol	40469789	545-46-0	0.91264
MSH6	c1(cc(=O)c2c(O)cc(cc2o1)O[C@H]1[C@H](O)[C@@H](O)[C@H](O)[C@H](O1)CO)c1cc(O)c(O)cc1	2-(3,4-dihydroxyphenyl)-5-hydroxy-7-[(2S,3R,4S,5S,6R)-3,4,5-trihydroxy-6-(hydroxymethyl)oxan-2-yl]oxychromen-4-one	5280637	5373-11-5	0.93382
METRN	[C@@H]1(CC[C@]2([C@@H](C1(C)C)CC[C@@]1(C)[C@]3(C)CC[C@@]4(CO)CC[C@@H](C)[C@H](C)[C@H]4C3=CC[C@H]21)C)O	(3S,4aS,6aR,6bS,8aS,11R,12S,12aS,14aR,14bR)-8a-(hydroxymethyl)-4,4,6a,6b,11,12,14b-heptamethyl-2,3,4a,5,6,7,8,9,10,11,12,12a,14,14a-tetradecahydro-1H-picen-3-ol	40469789	545-46-0	0.933782
TOP2B	[C@@H]1(CC[C@]2([C@@H](C1(C)C)CC[C@@]1(C)[C@]3(C)CC[C@@]4(CO)CC[C@@H](C)[C@H](C)[C@H]4C3=CC[C@H]21)C)O	(3S,4aS,6aR,6bS,8aS,11R,12S,12aS,14aR,14bR)-8a-(hydroxymethyl)-4,4,6a,6b,11,12,14b-heptamethyl-2,3,4a,5,6,7,8,9,10,11,12,12a,14,14a-tetradecahydro-1H-picen-3-ol	40469789	545-46-0	0.964443
HPN	[C@@H]1(CC[C@]2([C@@H](C1(C)C)CC[C@@]1(C)[C@]3(C)CC[C@@]4(CO)CC[C@@H](C)[C@H](C)[C@H]4C3=CC[C@H]21)C)O	(3S,4aS,6aR,6bS,8aS,11R,12S,12aS,14aR,14bR)-8a-(hydroxymethyl)-4,4,6a,6b,11,12,14b-heptamethyl-2,3,4a,5,6,7,8,9,10,11,12,12a,14,14a-tetradecahydro-1H-picen-3-ol	40469789	545-46-0	0.90298
ZMIZ2	[C@@H]1(CC[C@]2([C@@H](C1(C)C)CC[C@@]1(C)[C@]3(C)CC[C@@]4(CO)CC[C@@H](C)[C@H](C)[C@H]4C3=CC[C@H]21)C)O	(3S,4aS,6aR,6bS,8aS,11R,12S,12aS,14aR,14bR)-8a-(hydroxymethyl)-4,4,6a,6b,11,12,14b-heptamethyl-2,3,4a,5,6,7,8,9,10,11,12,12a,14,14a-tetradecahydro-1H-picen-3-ol	40469789	545-46-0	0.911155
SPINK5	[C@@H]1(CC[C@]2([C@@H](C1(C)C)CC[C@@]1(C)[C@]3(C)CC[C@@]4(CO)CC[C@@H](C)[C@H](C)[C@H]4C3=CC[C@H]21)C)O	(3S,4aS,6aR,6bS,8aS,11R,12S,12aS,14aR,14bR)-8a-(hydroxymethyl)-4,4,6a,6b,11,12,14b-heptamethyl-2,3,4a,5,6,7,8,9,10,11,12,12a,14,14a-tetradecahydro-1H-picen-3-ol	40469789	545-46-0	0.93926
LHCGR	[C@@H]1(CC[C@]2([C@@H](C1(C)C)CC[C@@]1(C)[C@]3(C)CC[C@@]4(CO)CC[C@@H](C)[C@H](C)[C@H]4C3=CC[C@H]21)C)O	(3S,4aS,6aR,6bS,8aS,11R,12S,12aS,14aR,14bR)-8a-(hydroxymethyl)-4,4,6a,6b,11,12,14b-heptamethyl-2,3,4a,5,6,7,8,9,10,11,12,12a,14,14a-tetradecahydro-1H-picen-3-ol	40469789	545-46-0	0.907893
ZNF827	[C@@H]1(CC[C@]2([C@@H](C1(C)C)CC[C@@]1(C)[C@]3(C)CC[C@@]4(CO)CC[C@@H](C)[C@H](C)[C@H]4C3=CC[C@H]21)C)O	(3S,4aS,6aR,6bS,8aS,11R,12S,12aS,14aR,14bR)-8a-(hydroxymethyl)-4,4,6a,6b,11,12,14b-heptamethyl-2,3,4a,5,6,7,8,9,10,11,12,12a,14,14a-tetradecahydro-1H-picen-3-ol	40469789	545-46-0	0.911811
CSNK1E	[C@@H]1([C@@H]([C@H]([C@@H](O[C@@H]1CO)O[C@@H]1CC2=CC[C@@H]3[C@@H]([C@]2(CC1)C)CC[C@]1([C@H]3CC[C@@H]1[C@H](C)CC[C@@H](C(C)C)CC)C)O)O)O	(2R,3R,4S,5S,6R)-2-[[(3S,8S,9S,10R,13R,14S,17R)-17-[(2R,5S)-5-ethyl-6-methylheptan-2-yl]-10,13-dimethyl-2,3,4,7,8,9,11,12,14,15,16,17-dodecahydro-1H-cyclopenta[a]phenanthren-3-yl]oxy]-6-(hydroxymethyl)oxane-3,4,5-triol	12309067	474-58-8	0.921061
APCDD1	[C@@H]1(CC[C@]2([C@@H](C1(C)C)CC[C@@]1(C)[C@]3(C)CC[C@@]4(CO)CC[C@@H](C)[C@H](C)[C@H]4C3=CC[C@H]21)C)O	(3S,4aS,6aR,6bS,8aS,11R,12S,12aS,14aR,14bR)-8a-(hydroxymethyl)-4,4,6a,6b,11,12,14b-heptamethyl-2,3,4a,5,6,7,8,9,10,11,12,12a,14,14a-tetradecahydro-1H-picen-3-ol	40469789	545-46-0	0.915134
PACSIN3	Oc1c2c(C(=O)c3c(C2=O)cccc3O)cc(c1)C	1,5-dihydroxy-3-methylanthracene-9,10-dione	5316800	21891-63-4	0.925785
TNFRSF25	Oc1c2c(C(=O)c3c(C2=O)cccc3O)cc(c1)C	1,5-dihydroxy-3-methylanthracene-9,10-dione	5316800	21891-63-4	0.91105
MAST2	Oc1c2c(C(=O)c3c(C2=O)cccc3O)cc(c1)C	1,5-dihydroxy-3-methylanthracene-9,10-dione	5316800	21891-63-4	0.935959
INPP4B	Oc1c2c(C(=O)c3c(C2=O)cccc3O)cc(c1)C	1,5-dihydroxy-3-methylanthracene-9,10-dione	5316800	21891-63-4	0.94521
FBXO11	Oc1c2c(C(=O)c3c(C2=O)cccc3O)cc(c1)C	1,5-dihydroxy-3-methylanthracene-9,10-dione	5316800	21891-63-4	0.90513
CFB	Oc1c2c(C(=O)c3c(C2=O)cccc3O)cc(c1)C	1,5-dihydroxy-3-methylanthracene-9,10-dione	5316800	21891-63-4	0.946748
TMPO	Oc1c2c(C(=O)c3c(C2=O)cccc3O)cc(c1)C	1,5-dihydroxy-3-methylanthracene-9,10-dione	5316800	21891-63-4	0.957437
GRK6	Oc1c2c(C(=O)c3c(C2=O)cccc3O)cc(c1)C	1,5-dihydroxy-3-methylanthracene-9,10-dione	5316800	21891-63-4	0.900951
MICALL1	Oc1c2c(C(=O)c3c(C2=O)cccc3O)cc(c1)C	1,5-dihydroxy-3-methylanthracene-9,10-dione	5316800	21891-63-4	0.933048
GFPT2	Oc1c2c(C(=O)c3c(C2=O)cccc3O)cc(c1)C	1,5-dihydroxy-3-methylanthracene-9,10-dione	5316800	21891-63-4	0.910805
SIGLEC1	[C@@H]12C(C(=C)[C@@H](CC1)C2)(C)C	(1S,4R)-3,3-dimethyl-2-methylidenebicyclo[2.2.1]heptane	92221	5794-03-6	0.911943
ACACB	[C@@H]12C(C(=C)[C@@H](CC1)C2)(C)C	(1S,4R)-3,3-dimethyl-2-methylidenebicyclo[2.2.1]heptane	92221	5794-03-6	0.918361
MMP3	[C@@H]12C(C(=C)[C@@H](CC1)C2)(C)C	(1S,4R)-3,3-dimethyl-2-methylidenebicyclo[2.2.1]heptane	92221	5794-03-6	0.973709
CSNK1D	[C@@H]12C(C(=C)[C@@H](CC1)C2)(C)C	(1S,4R)-3,3-dimethyl-2-methylidenebicyclo[2.2.1]heptane	92221	5794-03-6	0.927971
HDAC2	[C@@H]12C(C(=C)[C@@H](CC1)C2)(C)C	(1S,4R)-3,3-dimethyl-2-methylidenebicyclo[2.2.1]heptane	92221	5794-03-6	0.968089
AURKB	[C@@H]12C(C(=C)[C@@H](CC1)C2)(C)C	(1S,4R)-3,3-dimethyl-2-methylidenebicyclo[2.2.1]heptane	92221	5794-03-6	0.939993
LCK	[C@@H]12C(C(=C)[C@@H](CC1)C2)(C)C	(1S,4R)-3,3-dimethyl-2-methylidenebicyclo[2.2.1]heptane	92221	5794-03-6	0.973052
MAPK14	[C@@H]12C(C(=C)[C@@H](CC1)C2)(C)C	(1S,4R)-3,3-dimethyl-2-methylidenebicyclo[2.2.1]heptane	92221	5794-03-6	0.91732
CACNA2D3	[C@@H]12C(C(=C)[C@@H](CC1)C2)(C)C	(1S,4R)-3,3-dimethyl-2-methylidenebicyclo[2.2.1]heptane	92221	5794-03-6	0.926235
MALT1	[C@@H]12C(C(=C)[C@@H](CC1)C2)(C)C	(1S,4R)-3,3-dimethyl-2-methylidenebicyclo[2.2.1]heptane	92221	5794-03-6	0.938024
HDAC8	[C@@H]12C(C(=C)[C@@H](CC1)C2)(C)C	(1S,4R)-3,3-dimethyl-2-methylidenebicyclo[2.2.1]heptane	92221	5794-03-6	0.957311
CYP2C19	[C@@H]12C(C(=C)[C@@H](CC1)C2)(C)C	(1S,4R)-3,3-dimethyl-2-methylidenebicyclo[2.2.1]heptane	92221	5794-03-6	0.902158
LIMK1	[C@@H]12C(C(=C)[C@@H](CC1)C2)(C)C	(1S,4R)-3,3-dimethyl-2-methylidenebicyclo[2.2.1]heptane	92221	5794-03-6	0.935758
POLR1B	[C@@H]12C(C(=C)[C@@H](CC1)C2)(C)C	(1S,4R)-3,3-dimethyl-2-methylidenebicyclo[2.2.1]heptane	92221	5794-03-6	0.940956
GSK3B	[C@@H]12C(C(=C)[C@@H](CC1)C2)(C)C	(1S,4R)-3,3-dimethyl-2-methylidenebicyclo[2.2.1]heptane	92221	5794-03-6	0.934434
CDT1	[C@@H]12C(C(=C)[C@@H](CC1)C2)(C)C	(1S,4R)-3,3-dimethyl-2-methylidenebicyclo[2.2.1]heptane	92221	5794-03-6	0.929155
ROCK2	[C@@H]12C(C(=C)[C@@H](CC1)C2)(C)C	(1S,4R)-3,3-dimethyl-2-methylidenebicyclo[2.2.1]heptane	92221	5794-03-6	0.934318
TLR10	[C@@H]12C(C(=C)[C@@H](CC1)C2)(C)C	(1S,4R)-3,3-dimethyl-2-methylidenebicyclo[2.2.1]heptane	92221	5794-03-6	0.918706
ITGA3	[C@@H]12C(C(=C)[C@@H](CC1)C2)(C)C	(1S,4R)-3,3-dimethyl-2-methylidenebicyclo[2.2.1]heptane	92221	5794-03-6	0.935435
PUM2	[C@@H]12C(C(=C)[C@@H](CC1)C2)(C)C	(1S,4R)-3,3-dimethyl-2-methylidenebicyclo[2.2.1]heptane	92221	5794-03-6	0.920552
SCN11A	[C@@H]1([C@@H]([C@H]([C@@H](O[C@@H]1CO)O[C@@H]1CC2=CC[C@@H]3[C@@H]([C@]2(CC1)C)CC[C@]1([C@H]3CC[C@@H]1[C@H](C)CC[C@@H](C(C)C)CC)C)O)O)O	(2R,3R,4S,5S,6R)-2-[[(3S,8S,9S,10R,13R,14S,17R)-17-[(2R,5S)-5-ethyl-6-methylheptan-2-yl]-10,13-dimethyl-2,3,4,7,8,9,11,12,14,15,16,17-dodecahydro-1H-cyclopenta[a]phenanthren-3-yl]oxy]-6-(hydroxymethyl)oxane-3,4,5-triol	12309067	474-58-8	0.955285
NCOR2	[C@@H]1([C@@H]([C@H]([C@@H](O[C@@H]1CO)O[C@@H]1CC2=CC[C@@H]3[C@@H]([C@]2(CC1)C)CC[C@]1([C@H]3CC[C@@H]1[C@H](C)CC[C@@H](C(C)C)CC)C)O)O)O	(2R,3R,4S,5S,6R)-2-[[(3S,8S,9S,10R,13R,14S,17R)-17-[(2R,5S)-5-ethyl-6-methylheptan-2-yl]-10,13-dimethyl-2,3,4,7,8,9,11,12,14,15,16,17-dodecahydro-1H-cyclopenta[a]phenanthren-3-yl]oxy]-6-(hydroxymethyl)oxane-3,4,5-triol	12309067	474-58-8	0.901129
ARID2	[C@@H]1([C@@H]([C@H]([C@@H](O[C@@H]1CO)O[C@@H]1CC2=CC[C@@H]3[C@@H]([C@]2(CC1)C)CC[C@]1([C@H]3CC[C@@H]1[C@H](C)CC[C@@H](C(C)C)CC)C)O)O)O	(2R,3R,4S,5S,6R)-2-[[(3S,8S,9S,10R,13R,14S,17R)-17-[(2R,5S)-5-ethyl-6-methylheptan-2-yl]-10,13-dimethyl-2,3,4,7,8,9,11,12,14,15,16,17-dodecahydro-1H-cyclopenta[a]phenanthren-3-yl]oxy]-6-(hydroxymethyl)oxane-3,4,5-triol	12309067	474-58-8	0.917812
PIK3CB	[C@@H]12C(C(=C)[C@@H](CC1)C2)(C)C	(1S,4R)-3,3-dimethyl-2-methylidenebicyclo[2.2.1]heptane	92221	5794-03-6	0.965814
VPS41	[C@@H]12C(C(=C)[C@@H](CC1)C2)(C)C	(1S,4R)-3,3-dimethyl-2-methylidenebicyclo[2.2.1]heptane	92221	5794-03-6	0.917453
BTK	[C@@H]12C(C(=C)[C@@H](CC1)C2)(C)C	(1S,4R)-3,3-dimethyl-2-methylidenebicyclo[2.2.1]heptane	92221	5794-03-6	0.902476
LYN	[C@@H]1([C@@H]([C@H]([C@@H](O[C@@H]1CO)O[C@@H]1CC2=CC[C@@H]3[C@@H]([C@]2(CC1)C)CC[C@]1([C@H]3CC[C@@H]1[C@H](C)CC[C@@H](C(C)C)CC)C)O)O)O	(2R,3R,4S,5S,6R)-2-[[(3S,8S,9S,10R,13R,14S,17R)-17-[(2R,5S)-5-ethyl-6-methylheptan-2-yl]-10,13-dimethyl-2,3,4,7,8,9,11,12,14,15,16,17-dodecahydro-1H-cyclopenta[a]phenanthren-3-yl]oxy]-6-(hydroxymethyl)oxane-3,4,5-triol	12309067	474-58-8	0.941835
MYBPC3	[C@@H]1([C@@H]([C@H]([C@@H](O[C@@H]1CO)O[C@@H]1CC2=CC[C@@H]3[C@@H]([C@]2(CC1)C)CC[C@]1([C@H]3CC[C@@H]1[C@H](C)CC[C@@H](C(C)C)CC)C)O)O)O	(2R,3R,4S,5S,6R)-2-[[(3S,8S,9S,10R,13R,14S,17R)-17-[(2R,5S)-5-ethyl-6-methylheptan-2-yl]-10,13-dimethyl-2,3,4,7,8,9,11,12,14,15,16,17-dodecahydro-1H-cyclopenta[a]phenanthren-3-yl]oxy]-6-(hydroxymethyl)oxane-3,4,5-triol	12309067	474-58-8	0.946579
ZER1	[C@@H]1([C@@H]([C@H]([C@@H](O[C@@H]1CO)O[C@@H]1CC2=CC[C@@H]3[C@@H]([C@]2(CC1)C)CC[C@]1([C@H]3CC[C@@H]1[C@H](C)CC[C@@H](C(C)C)CC)C)O)O)O	(2R,3R,4S,5S,6R)-2-[[(3S,8S,9S,10R,13R,14S,17R)-17-[(2R,5S)-5-ethyl-6-methylheptan-2-yl]-10,13-dimethyl-2,3,4,7,8,9,11,12,14,15,16,17-dodecahydro-1H-cyclopenta[a]phenanthren-3-yl]oxy]-6-(hydroxymethyl)oxane-3,4,5-triol	12309067	474-58-8	0.909885
SOCS5	[C@@H]1([C@@H]([C@H]([C@@H](O[C@@H]1CO)O[C@@H]1CC2=CC[C@@H]3[C@@H]([C@]2(CC1)C)CC[C@]1([C@H]3CC[C@@H]1[C@H](C)CC[C@@H](C(C)C)CC)C)O)O)O	(2R,3R,4S,5S,6R)-2-[[(3S,8S,9S,10R,13R,14S,17R)-17-[(2R,5S)-5-ethyl-6-methylheptan-2-yl]-10,13-dimethyl-2,3,4,7,8,9,11,12,14,15,16,17-dodecahydro-1H-cyclopenta[a]phenanthren-3-yl]oxy]-6-(hydroxymethyl)oxane-3,4,5-triol	12309067	474-58-8	0.90388
FBXO21	[C@@H]1([C@@H]([C@H]([C@@H](O[C@@H]1CO)O[C@@H]1CC2=CC[C@@H]3[C@@H]([C@]2(CC1)C)CC[C@]1([C@H]3CC[C@@H]1[C@H](C)CC[C@@H](C(C)C)CC)C)O)O)O	(2R,3R,4S,5S,6R)-2-[[(3S,8S,9S,10R,13R,14S,17R)-17-[(2R,5S)-5-ethyl-6-methylheptan-2-yl]-10,13-dimethyl-2,3,4,7,8,9,11,12,14,15,16,17-dodecahydro-1H-cyclopenta[a]phenanthren-3-yl]oxy]-6-(hydroxymethyl)oxane-3,4,5-triol	12309067	474-58-8	0.952323
ENTPD3	[C@@H]1([C@@H]([C@H]([C@@H](O[C@@H]1CO)O[C@@H]1CC2=CC[C@@H]3[C@@H]([C@]2(CC1)C)CC[C@]1([C@H]3CC[C@@H]1[C@H](C)CC[C@@H](C(C)C)CC)C)O)O)O	(2R,3R,4S,5S,6R)-2-[[(3S,8S,9S,10R,13R,14S,17R)-17-[(2R,5S)-5-ethyl-6-methylheptan-2-yl]-10,13-dimethyl-2,3,4,7,8,9,11,12,14,15,16,17-dodecahydro-1H-cyclopenta[a]phenanthren-3-yl]oxy]-6-(hydroxymethyl)oxane-3,4,5-triol	12309067	474-58-8	0.908233
SV2A	[C@@H]1([C@@H]([C@H]([C@@H](O[C@@H]1CO)O[C@@H]1CC2=CC[C@@H]3[C@@H]([C@]2(CC1)C)CC[C@]1([C@H]3CC[C@@H]1[C@H](C)CC[C@@H](C(C)C)CC)C)O)O)O	(2R,3R,4S,5S,6R)-2-[[(3S,8S,9S,10R,13R,14S,17R)-17-[(2R,5S)-5-ethyl-6-methylheptan-2-yl]-10,13-dimethyl-2,3,4,7,8,9,11,12,14,15,16,17-dodecahydro-1H-cyclopenta[a]phenanthren-3-yl]oxy]-6-(hydroxymethyl)oxane-3,4,5-triol	12309067	474-58-8	0.913413
DGKI	[C@@H]1([C@@H]([C@H]([C@@H](O[C@@H]1CO)O[C@@H]1CC2=CC[C@@H]3[C@@H]([C@]2(CC1)C)CC[C@]1([C@H]3CC[C@@H]1[C@H](C)CC[C@@H](C(C)C)CC)C)O)O)O	(2R,3R,4S,5S,6R)-2-[[(3S,8S,9S,10R,13R,14S,17R)-17-[(2R,5S)-5-ethyl-6-methylheptan-2-yl]-10,13-dimethyl-2,3,4,7,8,9,11,12,14,15,16,17-dodecahydro-1H-cyclopenta[a]phenanthren-3-yl]oxy]-6-(hydroxymethyl)oxane-3,4,5-triol	12309067	474-58-8	0.939765
ABCB11	[C@@H]1([C@@H]([C@H]([C@@H](O[C@@H]1CO)O[C@@H]1CC2=CC[C@@H]3[C@@H]([C@]2(CC1)C)CC[C@]1([C@H]3CC[C@@H]1[C@H](C)CC[C@@H](C(C)C)CC)C)O)O)O	(2R,3R,4S,5S,6R)-2-[[(3S,8S,9S,10R,13R,14S,17R)-17-[(2R,5S)-5-ethyl-6-methylheptan-2-yl]-10,13-dimethyl-2,3,4,7,8,9,11,12,14,15,16,17-dodecahydro-1H-cyclopenta[a]phenanthren-3-yl]oxy]-6-(hydroxymethyl)oxane-3,4,5-triol	12309067	474-58-8	0.926321
REST	[C@@H]1([C@@H]([C@H]([C@@H](O[C@@H]1CO)O[C@@H]1CC2=CC[C@@H]3[C@@H]([C@]2(CC1)C)CC[C@]1([C@H]3CC[C@@H]1[C@H](C)CC[C@@H](C(C)C)CC)C)O)O)O	(2R,3R,4S,5S,6R)-2-[[(3S,8S,9S,10R,13R,14S,17R)-17-[(2R,5S)-5-ethyl-6-methylheptan-2-yl]-10,13-dimethyl-2,3,4,7,8,9,11,12,14,15,16,17-dodecahydro-1H-cyclopenta[a]phenanthren-3-yl]oxy]-6-(hydroxymethyl)oxane-3,4,5-triol	12309067	474-58-8	0.92353
KMT2E	[C@@H]1([C@@H]([C@H]([C@@H](O[C@@H]1CO)O[C@@H]1CC2=CC[C@@H]3[C@@H]([C@]2(CC1)C)CC[C@]1([C@H]3CC[C@@H]1[C@H](C)CC[C@@H](C(C)C)CC)C)O)O)O	(2R,3R,4S,5S,6R)-2-[[(3S,8S,9S,10R,13R,14S,17R)-17-[(2R,5S)-5-ethyl-6-methylheptan-2-yl]-10,13-dimethyl-2,3,4,7,8,9,11,12,14,15,16,17-dodecahydro-1H-cyclopenta[a]phenanthren-3-yl]oxy]-6-(hydroxymethyl)oxane-3,4,5-triol	12309067	474-58-8	0.943637
ZFHX4	[C@@H]1([C@@H]([C@H]([C@@H](O[C@@H]1CO)O[C@@H]1CC2=CC[C@@H]3[C@@H]([C@]2(CC1)C)CC[C@]1([C@H]3CC[C@@H]1[C@H](C)CC[C@@H](C(C)C)CC)C)O)O)O	(2R,3R,4S,5S,6R)-2-[[(3S,8S,9S,10R,13R,14S,17R)-17-[(2R,5S)-5-ethyl-6-methylheptan-2-yl]-10,13-dimethyl-2,3,4,7,8,9,11,12,14,15,16,17-dodecahydro-1H-cyclopenta[a]phenanthren-3-yl]oxy]-6-(hydroxymethyl)oxane-3,4,5-triol	12309067	474-58-8	0.930468
AUTS2	[C@@H]1([C@@H]([C@H]([C@@H](O[C@@H]1CO)O[C@@H]1CC2=CC[C@@H]3[C@@H]([C@]2(CC1)C)CC[C@]1([C@H]3CC[C@@H]1[C@H](C)CC[C@@H](C(C)C)CC)C)O)O)O	(2R,3R,4S,5S,6R)-2-[[(3S,8S,9S,10R,13R,14S,17R)-17-[(2R,5S)-5-ethyl-6-methylheptan-2-yl]-10,13-dimethyl-2,3,4,7,8,9,11,12,14,15,16,17-dodecahydro-1H-cyclopenta[a]phenanthren-3-yl]oxy]-6-(hydroxymethyl)oxane-3,4,5-triol	12309067	474-58-8	0.904211
FUT8	[C@@H]1([C@@H]([C@H]([C@@H](O[C@@H]1CO)O[C@@H]1CC2=CC[C@@H]3[C@@H]([C@]2(CC1)C)CC[C@]1([C@H]3CC[C@@H]1[C@H](C)CC[C@@H](C(C)C)CC)C)O)O)O	(2R,3R,4S,5S,6R)-2-[[(3S,8S,9S,10R,13R,14S,17R)-17-[(2R,5S)-5-ethyl-6-methylheptan-2-yl]-10,13-dimethyl-2,3,4,7,8,9,11,12,14,15,16,17-dodecahydro-1H-cyclopenta[a]phenanthren-3-yl]oxy]-6-(hydroxymethyl)oxane-3,4,5-triol	12309067	474-58-8	0.920694
NFE2L3	[C@@H]1([C@@H]([C@H]([C@@H](O[C@@H]1CO)O[C@@H]1CC2=CC[C@@H]3[C@@H]([C@]2(CC1)C)CC[C@]1([C@H]3CC[C@@H]1[C@H](C)CC[C@@H](C(C)C)CC)C)O)O)O	(2R,3R,4S,5S,6R)-2-[[(3S,8S,9S,10R,13R,14S,17R)-17-[(2R,5S)-5-ethyl-6-methylheptan-2-yl]-10,13-dimethyl-2,3,4,7,8,9,11,12,14,15,16,17-dodecahydro-1H-cyclopenta[a]phenanthren-3-yl]oxy]-6-(hydroxymethyl)oxane-3,4,5-triol	12309067	474-58-8	0.904976
SLC35A3	[C@@H]1([C@@H]([C@H]([C@@H](O[C@@H]1CO)O[C@@H]1CC2=CC[C@@H]3[C@@H]([C@]2(CC1)C)CC[C@]1([C@H]3CC[C@@H]1[C@H](C)CC[C@@H](C(C)C)CC)C)O)O)O	(2R,3R,4S,5S,6R)-2-[[(3S,8S,9S,10R,13R,14S,17R)-17-[(2R,5S)-5-ethyl-6-methylheptan-2-yl]-10,13-dimethyl-2,3,4,7,8,9,11,12,14,15,16,17-dodecahydro-1H-cyclopenta[a]phenanthren-3-yl]oxy]-6-(hydroxymethyl)oxane-3,4,5-triol	12309067	474-58-8	0.91967
TTBK2	[C@@H]1([C@@H]([C@H]([C@@H](O[C@@H]1CO)O[C@@H]1CC2=CC[C@@H]3[C@@H]([C@]2(CC1)C)CC[C@]1([C@H]3CC[C@@H]1[C@H](C)CC[C@@H](C(C)C)CC)C)O)O)O	(2R,3R,4S,5S,6R)-2-[[(3S,8S,9S,10R,13R,14S,17R)-17-[(2R,5S)-5-ethyl-6-methylheptan-2-yl]-10,13-dimethyl-2,3,4,7,8,9,11,12,14,15,16,17-dodecahydro-1H-cyclopenta[a]phenanthren-3-yl]oxy]-6-(hydroxymethyl)oxane-3,4,5-triol	12309067	474-58-8	0.919753
AASS	[C@@H]1([C@@H]([C@H]([C@@H](O[C@@H]1CO)O[C@@H]1CC2=CC[C@@H]3[C@@H]([C@]2(CC1)C)CC[C@]1([C@H]3CC[C@@H]1[C@H](C)CC[C@@H](C(C)C)CC)C)O)O)O	(2R,3R,4S,5S,6R)-2-[[(3S,8S,9S,10R,13R,14S,17R)-17-[(2R,5S)-5-ethyl-6-methylheptan-2-yl]-10,13-dimethyl-2,3,4,7,8,9,11,12,14,15,16,17-dodecahydro-1H-cyclopenta[a]phenanthren-3-yl]oxy]-6-(hydroxymethyl)oxane-3,4,5-triol	12309067	474-58-8	0.935791
KCNH1	[C@@H]1([C@@H]([C@H]([C@@H](O[C@@H]1CO)O[C@@H]1CC2=CC[C@@H]3[C@@H]([C@]2(CC1)C)CC[C@]1([C@H]3CC[C@@H]1[C@H](C)CC[C@@H](C(C)C)CC)C)O)O)O	(2R,3R,4S,5S,6R)-2-[[(3S,8S,9S,10R,13R,14S,17R)-17-[(2R,5S)-5-ethyl-6-methylheptan-2-yl]-10,13-dimethyl-2,3,4,7,8,9,11,12,14,15,16,17-dodecahydro-1H-cyclopenta[a]phenanthren-3-yl]oxy]-6-(hydroxymethyl)oxane-3,4,5-triol	12309067	474-58-8	0.950329
HCN4	[C@@H]1([C@@H]([C@H]([C@@H](O[C@@H]1CO)O[C@@H]1CC2=CC[C@@H]3[C@@H]([C@]2(CC1)C)CC[C@]1([C@H]3CC[C@@H]1[C@H](C)CC[C@@H](C(C)C)CC)C)O)O)O	(2R,3R,4S,5S,6R)-2-[[(3S,8S,9S,10R,13R,14S,17R)-17-[(2R,5S)-5-ethyl-6-methylheptan-2-yl]-10,13-dimethyl-2,3,4,7,8,9,11,12,14,15,16,17-dodecahydro-1H-cyclopenta[a]phenanthren-3-yl]oxy]-6-(hydroxymethyl)oxane-3,4,5-triol	12309067	474-58-8	0.918708
XK	[C@@H]1([C@@H]([C@H]([C@@H](O[C@@H]1CO)O[C@@H]1CC2=CC[C@@H]3[C@@H]([C@]2(CC1)C)CC[C@]1([C@H]3CC[C@@H]1[C@H](C)CC[C@@H](C(C)C)CC)C)O)O)O	(2R,3R,4S,5S,6R)-2-[[(3S,8S,9S,10R,13R,14S,17R)-17-[(2R,5S)-5-ethyl-6-methylheptan-2-yl]-10,13-dimethyl-2,3,4,7,8,9,11,12,14,15,16,17-dodecahydro-1H-cyclopenta[a]phenanthren-3-yl]oxy]-6-(hydroxymethyl)oxane-3,4,5-triol	12309067	474-58-8	0.909097
NFATC4	[C@@H]1([C@@H]([C@H]([C@@H](O[C@@H]1CO)O[C@@H]1CC2=CC[C@@H]3[C@@H]([C@]2(CC1)C)CC[C@]1([C@H]3CC[C@@H]1[C@H](C)CC[C@@H](C(C)C)CC)C)O)O)O	(2R,3R,4S,5S,6R)-2-[[(3S,8S,9S,10R,13R,14S,17R)-17-[(2R,5S)-5-ethyl-6-methylheptan-2-yl]-10,13-dimethyl-2,3,4,7,8,9,11,12,14,15,16,17-dodecahydro-1H-cyclopenta[a]phenanthren-3-yl]oxy]-6-(hydroxymethyl)oxane-3,4,5-triol	12309067	474-58-8	0.912594
DMTF1	[C@@H]1([C@@H]([C@H]([C@@H](O[C@@H]1CO)O[C@@H]1CC2=CC[C@@H]3[C@@H]([C@]2(CC1)C)CC[C@]1([C@H]3CC[C@@H]1[C@H](C)CC[C@@H](C(C)C)CC)C)O)O)O	(2R,3R,4S,5S,6R)-2-[[(3S,8S,9S,10R,13R,14S,17R)-17-[(2R,5S)-5-ethyl-6-methylheptan-2-yl]-10,13-dimethyl-2,3,4,7,8,9,11,12,14,15,16,17-dodecahydro-1H-cyclopenta[a]phenanthren-3-yl]oxy]-6-(hydroxymethyl)oxane-3,4,5-triol	12309067	474-58-8	0.914029
ZNF592	[C@@H]1([C@@H]([C@H]([C@@H](O[C@@H]1CO)O[C@@H]1CC2=CC[C@@H]3[C@@H]([C@]2(CC1)C)CC[C@]1([C@H]3CC[C@@H]1[C@H](C)CC[C@@H](C(C)C)CC)C)O)O)O	(2R,3R,4S,5S,6R)-2-[[(3S,8S,9S,10R,13R,14S,17R)-17-[(2R,5S)-5-ethyl-6-methylheptan-2-yl]-10,13-dimethyl-2,3,4,7,8,9,11,12,14,15,16,17-dodecahydro-1H-cyclopenta[a]phenanthren-3-yl]oxy]-6-(hydroxymethyl)oxane-3,4,5-triol	12309067	474-58-8	0.937052
PARP2	[C@@H]1([C@@H]([C@H]([C@@H](O[C@@H]1CO)O[C@@H]1CC2=CC[C@@H]3[C@@H]([C@]2(CC1)C)CC[C@]1([C@H]3CC[C@@H]1[C@H](C)CC[C@@H](C(C)C)CC)C)O)O)O	(2R,3R,4S,5S,6R)-2-[[(3S,8S,9S,10R,13R,14S,17R)-17-[(2R,5S)-5-ethyl-6-methylheptan-2-yl]-10,13-dimethyl-2,3,4,7,8,9,11,12,14,15,16,17-dodecahydro-1H-cyclopenta[a]phenanthren-3-yl]oxy]-6-(hydroxymethyl)oxane-3,4,5-triol	12309067	474-58-8	0.925751
RFX5	[C@@H]1([C@@H]([C@H]([C@@H](O[C@@H]1CO)O[C@@H]1CC2=CC[C@@H]3[C@@H]([C@]2(CC1)C)CC[C@]1([C@H]3CC[C@@H]1[C@H](C)CC[C@@H](C(C)C)CC)C)O)O)O	(2R,3R,4S,5S,6R)-2-[[(3S,8S,9S,10R,13R,14S,17R)-17-[(2R,5S)-5-ethyl-6-methylheptan-2-yl]-10,13-dimethyl-2,3,4,7,8,9,11,12,14,15,16,17-dodecahydro-1H-cyclopenta[a]phenanthren-3-yl]oxy]-6-(hydroxymethyl)oxane-3,4,5-triol	12309067	474-58-8	0.900609
TP53BP1	[C@@H]1([C@@H]([C@H]([C@@H](O[C@@H]1CO)O[C@@H]1CC2=CC[C@@H]3[C@@H]([C@]2(CC1)C)CC[C@]1([C@H]3CC[C@@H]1[C@H](C)CC[C@@H](C(C)C)CC)C)O)O)O	(2R,3R,4S,5S,6R)-2-[[(3S,8S,9S,10R,13R,14S,17R)-17-[(2R,5S)-5-ethyl-6-methylheptan-2-yl]-10,13-dimethyl-2,3,4,7,8,9,11,12,14,15,16,17-dodecahydro-1H-cyclopenta[a]phenanthren-3-yl]oxy]-6-(hydroxymethyl)oxane-3,4,5-triol	12309067	474-58-8	0.908011
MARK2	[C@@H]1([C@@H]([C@H]([C@@H](O[C@@H]1CO)O[C@@H]1CC2=CC[C@@H]3[C@@H]([C@]2(CC1)C)CC[C@]1([C@H]3CC[C@@H]1[C@H](C)CC[C@@H](C(C)C)CC)C)O)O)O	(2R,3R,4S,5S,6R)-2-[[(3S,8S,9S,10R,13R,14S,17R)-17-[(2R,5S)-5-ethyl-6-methylheptan-2-yl]-10,13-dimethyl-2,3,4,7,8,9,11,12,14,15,16,17-dodecahydro-1H-cyclopenta[a]phenanthren-3-yl]oxy]-6-(hydroxymethyl)oxane-3,4,5-triol	12309067	474-58-8	0.922558
P3H3	[C@@H]1([C@@H]([C@H]([C@@H](O[C@@H]1CO)O[C@@H]1CC2=CC[C@@H]3[C@@H]([C@]2(CC1)C)CC[C@]1([C@H]3CC[C@@H]1[C@H](C)CC[C@@H](C(C)C)CC)C)O)O)O	(2R,3R,4S,5S,6R)-2-[[(3S,8S,9S,10R,13R,14S,17R)-17-[(2R,5S)-5-ethyl-6-methylheptan-2-yl]-10,13-dimethyl-2,3,4,7,8,9,11,12,14,15,16,17-dodecahydro-1H-cyclopenta[a]phenanthren-3-yl]oxy]-6-(hydroxymethyl)oxane-3,4,5-triol	12309067	474-58-8	0.901928
RPS6KB1	[C@@H]1([C@@H]([C@H]([C@@H](O[C@@H]1CO)O[C@@H]1CC2=CC[C@@H]3[C@@H]([C@]2(CC1)C)CC[C@]1([C@H]3CC[C@@H]1[C@H](C)CC[C@@H](C(C)C)CC)C)O)O)O	(2R,3R,4S,5S,6R)-2-[[(3S,8S,9S,10R,13R,14S,17R)-17-[(2R,5S)-5-ethyl-6-methylheptan-2-yl]-10,13-dimethyl-2,3,4,7,8,9,11,12,14,15,16,17-dodecahydro-1H-cyclopenta[a]phenanthren-3-yl]oxy]-6-(hydroxymethyl)oxane-3,4,5-triol	12309067	474-58-8	0.939602
TRIT1	[C@@H]1([C@@H]([C@H]([C@@H](O[C@@H]1CO)O[C@@H]1CC2=CC[C@@H]3[C@@H]([C@]2(CC1)C)CC[C@]1([C@H]3CC[C@@H]1[C@H](C)CC[C@@H](C(C)C)CC)C)O)O)O	(2R,3R,4S,5S,6R)-2-[[(3S,8S,9S,10R,13R,14S,17R)-17-[(2R,5S)-5-ethyl-6-methylheptan-2-yl]-10,13-dimethyl-2,3,4,7,8,9,11,12,14,15,16,17-dodecahydro-1H-cyclopenta[a]phenanthren-3-yl]oxy]-6-(hydroxymethyl)oxane-3,4,5-triol	12309067	474-58-8	0.926382
ABCA5	[C@@H]1([C@@H]([C@H]([C@@H](O[C@@H]1CO)O[C@@H]1CC2=CC[C@@H]3[C@@H]([C@]2(CC1)C)CC[C@]1([C@H]3CC[C@@H]1[C@H](C)CC[C@@H](C(C)C)CC)C)O)O)O	(2R,3R,4S,5S,6R)-2-[[(3S,8S,9S,10R,13R,14S,17R)-17-[(2R,5S)-5-ethyl-6-methylheptan-2-yl]-10,13-dimethyl-2,3,4,7,8,9,11,12,14,15,16,17-dodecahydro-1H-cyclopenta[a]phenanthren-3-yl]oxy]-6-(hydroxymethyl)oxane-3,4,5-triol	12309067	474-58-8	0.902475
CUL2	[C@@H]1([C@@H]([C@H]([C@@H](O[C@@H]1CO)O[C@@H]1CC2=CC[C@@H]3[C@@H]([C@]2(CC1)C)CC[C@]1([C@H]3CC[C@@H]1[C@H](C)CC[C@@H](C(C)C)CC)C)O)O)O	(2R,3R,4S,5S,6R)-2-[[(3S,8S,9S,10R,13R,14S,17R)-17-[(2R,5S)-5-ethyl-6-methylheptan-2-yl]-10,13-dimethyl-2,3,4,7,8,9,11,12,14,15,16,17-dodecahydro-1H-cyclopenta[a]phenanthren-3-yl]oxy]-6-(hydroxymethyl)oxane-3,4,5-triol	12309067	474-58-8	0.904724
ARNT2	[C@@H]1([C@@H]([C@H]([C@@H](O[C@@H]1CO)O[C@@H]1CC2=CC[C@@H]3[C@@H]([C@]2(CC1)C)CC[C@]1([C@H]3CC[C@@H]1[C@H](C)CC[C@@H](C(C)C)CC)C)O)O)O	(2R,3R,4S,5S,6R)-2-[[(3S,8S,9S,10R,13R,14S,17R)-17-[(2R,5S)-5-ethyl-6-methylheptan-2-yl]-10,13-dimethyl-2,3,4,7,8,9,11,12,14,15,16,17-dodecahydro-1H-cyclopenta[a]phenanthren-3-yl]oxy]-6-(hydroxymethyl)oxane-3,4,5-triol	12309067	474-58-8	0.921219
SLF1	[C@@H]1([C@@H]([C@H]([C@@H](O[C@@H]1CO)O[C@@H]1CC2=CC[C@@H]3[C@@H]([C@]2(CC1)C)CC[C@]1([C@H]3CC[C@@H]1[C@H](C)CC[C@@H](C(C)C)CC)C)O)O)O	(2R,3R,4S,5S,6R)-2-[[(3S,8S,9S,10R,13R,14S,17R)-17-[(2R,5S)-5-ethyl-6-methylheptan-2-yl]-10,13-dimethyl-2,3,4,7,8,9,11,12,14,15,16,17-dodecahydro-1H-cyclopenta[a]phenanthren-3-yl]oxy]-6-(hydroxymethyl)oxane-3,4,5-triol	12309067	474-58-8	0.936149
MED12L	[C@@H]1([C@@H]([C@H]([C@@H](O[C@@H]1CO)O[C@@H]1CC2=CC[C@@H]3[C@@H]([C@]2(CC1)C)CC[C@]1([C@H]3CC[C@@H]1[C@H](C)CC[C@@H](C(C)C)CC)C)O)O)O	(2R,3R,4S,5S,6R)-2-[[(3S,8S,9S,10R,13R,14S,17R)-17-[(2R,5S)-5-ethyl-6-methylheptan-2-yl]-10,13-dimethyl-2,3,4,7,8,9,11,12,14,15,16,17-dodecahydro-1H-cyclopenta[a]phenanthren-3-yl]oxy]-6-(hydroxymethyl)oxane-3,4,5-triol	12309067	474-58-8	0.935474
MMRN1	C1[C@@H](CC2=CC[C@@H]3[C@@H]([C@]2(C1)C)CC[C@]1([C@H]3CC[C@@H]1[C@@H](/C=C/[C@H](CC)C(C)C)C)C)O	(3S,8S,9S,10R,13R,14S,17R)-17-[(E,2R,5R)-5-ethyl-6-methylhept-3-en-2-yl]-10,13-dimethyl-2,3,4,7,8,9,11,12,14,15,16,17-dodecahydro-1H-cyclopenta[a]phenanthren-3-ol	5281330	83-48-7	0.915022
ERBB4	[C@@H]12C(C(=C)[C@@H](CC1)C2)(C)C	(1S,4R)-3,3-dimethyl-2-methylidenebicyclo[2.2.1]heptane	92221	5794-03-6	0.961012
ZNF570	[C@@H]1(CC[C@]2([C@@H](C1(C)C)CC[C@@]1(C)[C@]3(C)CC[C@@]4(CO)CC[C@@H](C)[C@H](C)[C@H]4C3=CC[C@H]21)C)O	(3S,4aS,6aR,6bS,8aS,11R,12S,12aS,14aR,14bR)-8a-(hydroxymethyl)-4,4,6a,6b,11,12,14b-heptamethyl-2,3,4a,5,6,7,8,9,10,11,12,12a,14,14a-tetradecahydro-1H-picen-3-ol	40469789	545-46-0	0.910357
MARS2	[C@@H]1(CC[C@]2([C@@H](C1(C)C)CC[C@@]1(C)[C@]3(C)CC[C@@]4(CO)CC[C@@H](C)[C@H](C)[C@H]4C3=CC[C@H]21)C)O	(3S,4aS,6aR,6bS,8aS,11R,12S,12aS,14aR,14bR)-8a-(hydroxymethyl)-4,4,6a,6b,11,12,14b-heptamethyl-2,3,4a,5,6,7,8,9,10,11,12,12a,14,14a-tetradecahydro-1H-picen-3-ol	40469789	545-46-0	0.947959
SMARCC2	[C@@H]1(CC[C@]2([C@@H](C1(C)C)CC[C@@]1(C)[C@]3(C)CC[C@@]4(CO)CC[C@@H](C)[C@H](C)[C@H]4C3=CC[C@H]21)C)O	(3S,4aS,6aR,6bS,8aS,11R,12S,12aS,14aR,14bR)-8a-(hydroxymethyl)-4,4,6a,6b,11,12,14b-heptamethyl-2,3,4a,5,6,7,8,9,10,11,12,12a,14,14a-tetradecahydro-1H-picen-3-ol	40469789	545-46-0	0.935443
ATP2C1	[C@@H]1([C@@H]([C@H]([C@@H](O[C@@H]1CO)O[C@@H]1CC2=CC[C@@H]3[C@@H]([C@]2(CC1)C)CC[C@]1([C@H]3CC[C@@H]1[C@H](C)CC[C@@H](C(C)C)CC)C)O)O)O	(2R,3R,4S,5S,6R)-2-[[(3S,8S,9S,10R,13R,14S,17R)-17-[(2R,5S)-5-ethyl-6-methylheptan-2-yl]-10,13-dimethyl-2,3,4,7,8,9,11,12,14,15,16,17-dodecahydro-1H-cyclopenta[a]phenanthren-3-yl]oxy]-6-(hydroxymethyl)oxane-3,4,5-triol	12309067	474-58-8	0.914742
ATP8B2	[C@@H]1([C@@H]([C@H]([C@@H](O[C@@H]1CO)O[C@@H]1CC2=CC[C@@H]3[C@@H]([C@]2(CC1)C)CC[C@]1([C@H]3CC[C@@H]1[C@H](C)CC[C@@H](C(C)C)CC)C)O)O)O	(2R,3R,4S,5S,6R)-2-[[(3S,8S,9S,10R,13R,14S,17R)-17-[(2R,5S)-5-ethyl-6-methylheptan-2-yl]-10,13-dimethyl-2,3,4,7,8,9,11,12,14,15,16,17-dodecahydro-1H-cyclopenta[a]phenanthren-3-yl]oxy]-6-(hydroxymethyl)oxane-3,4,5-triol	12309067	474-58-8	0.948641
PI4K2A	[C@@H]1([C@@H]([C@H]([C@@H](O[C@@H]1CO)O[C@@H]1CC2=CC[C@@H]3[C@@H]([C@]2(CC1)C)CC[C@]1([C@H]3CC[C@@H]1[C@H](C)CC[C@@H](C(C)C)CC)C)O)O)O	(2R,3R,4S,5S,6R)-2-[[(3S,8S,9S,10R,13R,14S,17R)-17-[(2R,5S)-5-ethyl-6-methylheptan-2-yl]-10,13-dimethyl-2,3,4,7,8,9,11,12,14,15,16,17-dodecahydro-1H-cyclopenta[a]phenanthren-3-yl]oxy]-6-(hydroxymethyl)oxane-3,4,5-triol	12309067	474-58-8	0.927773
ABCC8	[C@@H]1([C@@H]([C@H]([C@@H](O[C@@H]1CO)O[C@@H]1CC2=CC[C@@H]3[C@@H]([C@]2(CC1)C)CC[C@]1([C@H]3CC[C@@H]1[C@H](C)CC[C@@H](C(C)C)CC)C)O)O)O	(2R,3R,4S,5S,6R)-2-[[(3S,8S,9S,10R,13R,14S,17R)-17-[(2R,5S)-5-ethyl-6-methylheptan-2-yl]-10,13-dimethyl-2,3,4,7,8,9,11,12,14,15,16,17-dodecahydro-1H-cyclopenta[a]phenanthren-3-yl]oxy]-6-(hydroxymethyl)oxane-3,4,5-triol	12309067	474-58-8	0.917532
ZER1	c1(cc(=O)c2c(O)cc(cc2o1)O[C@H]1[C@H](O)[C@@H](O)[C@H](O)[C@H](O1)CO)c1cc(O)c(O)cc1	2-(3,4-dihydroxyphenyl)-5-hydroxy-7-[(2S,3R,4S,5S,6R)-3,4,5-trihydroxy-6-(hydroxymethyl)oxan-2-yl]oxychromen-4-one	5280637	5373-11-5	0.932688
PC	c1(cc(=O)c2c(O)cc(cc2o1)O[C@H]1[C@H](O)[C@@H](O)[C@H](O)[C@H](O1)CO)c1cc(O)c(O)cc1	2-(3,4-dihydroxyphenyl)-5-hydroxy-7-[(2S,3R,4S,5S,6R)-3,4,5-trihydroxy-6-(hydroxymethyl)oxan-2-yl]oxychromen-4-one	5280637	5373-11-5	0.931094
ABCD3	c1(cc(=O)c2c(O)cc(cc2o1)O[C@H]1[C@H](O)[C@@H](O)[C@H](O)[C@H](O1)CO)c1cc(O)c(O)cc1	2-(3,4-dihydroxyphenyl)-5-hydroxy-7-[(2S,3R,4S,5S,6R)-3,4,5-trihydroxy-6-(hydroxymethyl)oxan-2-yl]oxychromen-4-one	5280637	5373-11-5	0.92543
MXRA8	c1(cc(=O)c2c(O)cc(cc2o1)O[C@H]1[C@H](O)[C@@H](O)[C@H](O)[C@H](O1)CO)c1cc(O)c(O)cc1	2-(3,4-dihydroxyphenyl)-5-hydroxy-7-[(2S,3R,4S,5S,6R)-3,4,5-trihydroxy-6-(hydroxymethyl)oxan-2-yl]oxychromen-4-one	5280637	5373-11-5	0.922299
GRIK5	[C@@H]1(CC[C@]2([C@@H](C1(C)C)CC[C@@]1(C)[C@]3(C)CC[C@@]4(CO)CC[C@@H](C)[C@H](C)[C@H]4C3=CC[C@H]21)C)O	(3S,4aS,6aR,6bS,8aS,11R,12S,12aS,14aR,14bR)-8a-(hydroxymethyl)-4,4,6a,6b,11,12,14b-heptamethyl-2,3,4a,5,6,7,8,9,10,11,12,12a,14,14a-tetradecahydro-1H-picen-3-ol	40469789	545-46-0	0.91085
CUL3	c12c(c3c(cc1)c1c(C(=O)C3=O)c(co1)C)[C@@H](CCC2(C)C)O	(9R)-9-hydroxy-1,6,6-trimethyl-8,9-dihydro-7H-naphtho[1,2-g][1]benzofuran-10,11-dione	14626764		0.920043
HERC6	c12c(c3c(cc1)c1c(C(=O)C3=O)c(co1)C)[C@@H](CCC2(C)C)O	(9R)-9-hydroxy-1,6,6-trimethyl-8,9-dihydro-7H-naphtho[1,2-g][1]benzofuran-10,11-dione	14626764		0.928752
TXNIP	c12c(c3c(cc1)c1c(C(=O)C3=O)c(co1)C)[C@@H](CCC2(C)C)O	(9R)-9-hydroxy-1,6,6-trimethyl-8,9-dihydro-7H-naphtho[1,2-g][1]benzofuran-10,11-dione	14626764		0.903577
HIVEP1	c12c(c3c(cc1)c1c(C(=O)C3=O)c(co1)C)[C@@H](CCC2(C)C)O	(9R)-9-hydroxy-1,6,6-trimethyl-8,9-dihydro-7H-naphtho[1,2-g][1]benzofuran-10,11-dione	14626764		0.906284
INTS4	c12c(c3c(cc1)c1c(C(=O)C3=O)c(co1)C)[C@@H](CCC2(C)C)O	(9R)-9-hydroxy-1,6,6-trimethyl-8,9-dihydro-7H-naphtho[1,2-g][1]benzofuran-10,11-dione	14626764		0.932385
SCNN1G	c12c(c3c(cc1)c1c(C(=O)C3=O)c(co1)C)[C@@H](CCC2(C)C)O	(9R)-9-hydroxy-1,6,6-trimethyl-8,9-dihydro-7H-naphtho[1,2-g][1]benzofuran-10,11-dione	14626764		0.90487
ULK1	c12c(c3c(cc1)c1c(C(=O)C3=O)c(co1)C)[C@@H](CCC2(C)C)O	(9R)-9-hydroxy-1,6,6-trimethyl-8,9-dihydro-7H-naphtho[1,2-g][1]benzofuran-10,11-dione	14626764		0.942199
AMZ1	c12c(c3c(cc1)c1c(C(=O)C3=O)c(co1)C)[C@@H](CCC2(C)C)O	(9R)-9-hydroxy-1,6,6-trimethyl-8,9-dihydro-7H-naphtho[1,2-g][1]benzofuran-10,11-dione	14626764		0.925971
LRRK2	c1(cc(=O)c2c(O)cc(cc2o1)O[C@H]1[C@H](O)[C@@H](O)[C@H](O)[C@H](O1)CO)c1cc(O)c(O)cc1	2-(3,4-dihydroxyphenyl)-5-hydroxy-7-[(2S,3R,4S,5S,6R)-3,4,5-trihydroxy-6-(hydroxymethyl)oxan-2-yl]oxychromen-4-one	5280637	5373-11-5	0.912709
SLC44A1	c1(cc(=O)c2c(O)cc(cc2o1)O[C@H]1[C@H](O)[C@@H](O)[C@H](O)[C@H](O1)CO)c1cc(O)c(O)cc1	2-(3,4-dihydroxyphenyl)-5-hydroxy-7-[(2S,3R,4S,5S,6R)-3,4,5-trihydroxy-6-(hydroxymethyl)oxan-2-yl]oxychromen-4-one	5280637	5373-11-5	0.901753
DSG2	c1(cc(=O)c2c(O)cc(cc2o1)O[C@H]1[C@H](O)[C@@H](O)[C@H](O)[C@H](O1)CO)c1cc(O)c(O)cc1	2-(3,4-dihydroxyphenyl)-5-hydroxy-7-[(2S,3R,4S,5S,6R)-3,4,5-trihydroxy-6-(hydroxymethyl)oxan-2-yl]oxychromen-4-one	5280637	5373-11-5	0.961878
RNF17	c1(cc(=O)c2c(O)cc(cc2o1)O[C@H]1[C@H](O)[C@@H](O)[C@H](O)[C@H](O1)CO)c1cc(O)c(O)cc1	2-(3,4-dihydroxyphenyl)-5-hydroxy-7-[(2S,3R,4S,5S,6R)-3,4,5-trihydroxy-6-(hydroxymethyl)oxan-2-yl]oxychromen-4-one	5280637	5373-11-5	0.912767
EXD1	c1(cc(=O)c2c(O)cc(cc2o1)O[C@H]1[C@H](O)[C@@H](O)[C@H](O)[C@H](O1)CO)c1cc(O)c(O)cc1	2-(3,4-dihydroxyphenyl)-5-hydroxy-7-[(2S,3R,4S,5S,6R)-3,4,5-trihydroxy-6-(hydroxymethyl)oxan-2-yl]oxychromen-4-one	5280637	5373-11-5	0.912029
CYP4F2	c1(cc(=O)c2c(O)cc(cc2o1)O[C@H]1[C@H](O)[C@@H](O)[C@H](O)[C@H](O1)CO)c1cc(O)c(O)cc1	2-(3,4-dihydroxyphenyl)-5-hydroxy-7-[(2S,3R,4S,5S,6R)-3,4,5-trihydroxy-6-(hydroxymethyl)oxan-2-yl]oxychromen-4-one	5280637	5373-11-5	0.924104
ITGA11	c1(cc(=O)c2c(O)cc(cc2o1)O[C@H]1[C@H](O)[C@@H](O)[C@H](O)[C@H](O1)CO)c1cc(O)c(O)cc1	2-(3,4-dihydroxyphenyl)-5-hydroxy-7-[(2S,3R,4S,5S,6R)-3,4,5-trihydroxy-6-(hydroxymethyl)oxan-2-yl]oxychromen-4-one	5280637	5373-11-5	0.911416
CHEK1	[C@H]1([C@@H]2[C@H](C(=CO1)C(=O)OC)[C@H](C[C@]2(C)OC(=O)C)OC(=O)c1cc(c(c(c1)OC)O)OC)O	6-o-syringyl-8-o-acetyl shanzhiside methyl ester_qt			0.957525
ADAM17	[C@H]1([C@@H]2[C@H](C(=CO1)C(=O)OC)[C@H](C[C@]2(C)OC(=O)C)OC(=O)c1cc(c(c(c1)OC)O)OC)O	6-o-syringyl-8-o-acetyl shanzhiside methyl ester_qt			0.955356
CDK2	[C@H]1([C@@H]2[C@H](C(=CO1)C(=O)OC)[C@H](C[C@]2(C)OC(=O)C)OC(=O)c1cc(c(c(c1)OC)O)OC)O	6-o-syringyl-8-o-acetyl shanzhiside methyl ester_qt			0.944507
FNTB	[C@H]1([C@@H]2[C@H](C(=CO1)C(=O)OC)[C@H](C[C@]2(C)OC(=O)C)OC(=O)c1cc(c(c(c1)OC)O)OC)O	6-o-syringyl-8-o-acetyl shanzhiside methyl ester_qt			0.961596
EDNRA	[C@H]1([C@@H]2[C@H](C(=CO1)C(=O)OC)[C@H](C[C@]2(C)OC(=O)C)OC(=O)c1cc(c(c(c1)OC)O)OC)O	6-o-syringyl-8-o-acetyl shanzhiside methyl ester_qt			0.932958
CETP	[C@H]1([C@@H]2[C@H](C(=CO1)C(=O)OC)[C@H](C[C@]2(C)OC(=O)C)OC(=O)c1cc(c(c(c1)OC)O)OC)O	6-o-syringyl-8-o-acetyl shanzhiside methyl ester_qt			0.933395
BRD3	[C@H]1([C@@H]2[C@H](C(=CO1)C(=O)OC)[C@H](C[C@]2(C)OC(=O)C)OC(=O)c1cc(c(c(c1)OC)O)OC)O	6-o-syringyl-8-o-acetyl shanzhiside methyl ester_qt			0.940998
MMP2	[C@H]1([C@@H]2[C@H](C(=CO1)C(=O)OC)[C@H](C[C@]2(C)OC(=O)C)OC(=O)c1cc(c(c(c1)OC)O)OC)O	6-o-syringyl-8-o-acetyl shanzhiside methyl ester_qt			0.985075
HDAC2	[C@H]1([C@@H]2[C@H](C(=CO1)C(=O)OC)[C@H](C[C@]2(C)OC(=O)C)OC(=O)c1cc(c(c(c1)OC)O)OC)O[C@H]1[C@H](O)[C@@H](O)[C@H](O)[C@H](O1)CO	6-o-syringyl-8-o-acetyl shanzhiside methyl ester			0.953621
ACHE	[C@H]1([C@@H]2[C@H](C(=CO1)C(=O)OC)[C@H](C[C@]2(C)OC(=O)C)OC(=O)c1cc(c(c(c1)OC)O)OC)O[C@H]1[C@H](O)[C@@H](O)[C@H](O)[C@H](O1)CO	6-o-syringyl-8-o-acetyl shanzhiside methyl ester			0.936421
EPHB4	[C@H]1([C@@H]2[C@H](C(=CO1)C(=O)OC)[C@H](C[C@]2(C)OC(=O)C)OC(=O)c1cc(c(c(c1)OC)O)OC)O[C@H]1[C@H](O)[C@@H](O)[C@H](O)[C@H](O1)CO	6-o-syringyl-8-o-acetyl shanzhiside methyl ester			0.935765
AKR1C3	[C@H]1([C@@H]2[C@H](C(=CO1)C(=O)OC)[C@H](C[C@]2(C)OC(=O)C)OC(=O)c1cc(c(c(c1)OC)O)OC)O[C@H]1[C@H](O)[C@@H](O)[C@H](O)[C@H](O1)CO	6-o-syringyl-8-o-acetyl shanzhiside methyl ester			0.961843
MAPK14	[C@H]1([C@@H]2[C@H](C(=CO1)C(=O)OC)[C@H](C[C@]2(C)OC(=O)C)OC(=O)c1cc(c(c(c1)OC)O)OC)O[C@H]1[C@H](O)[C@@H](O)[C@H](O)[C@H](O1)CO	6-o-syringyl-8-o-acetyl shanzhiside methyl ester			0.981614
TRPV1	[C@H]1([C@@H]2[C@H](C(=CO1)C(=O)OC)[C@H](C[C@]2(C)OC(=O)C)OC(=O)c1cc(c(c(c1)OC)O)OC)O[C@H]1[C@H](O)[C@@H](O)[C@H](O)[C@H](O1)CO	6-o-syringyl-8-o-acetyl shanzhiside methyl ester			0.955738
ADORA1	[C@H]1([C@@H]2[C@H](C(=CO1)C(=O)OC)[C@H](C[C@]2(C)OC(=O)C)OC(=O)c1cc(c(c(c1)OC)O)OC)O[C@H]1[C@H](O)[C@@H](O)[C@H](O)[C@H](O1)CO	6-o-syringyl-8-o-acetyl shanzhiside methyl ester			0.935028
MMP9	[C@H]1([C@@H]2[C@H](C(=CO1)C(=O)OC)[C@H](C[C@]2(C)OC(=O)C)OC(=O)c1cc(c(c(c1)OC)O)OC)O[C@H]1[C@H](O)[C@@H](O)[C@H](O)[C@H](O1)CO	6-o-syringyl-8-o-acetyl shanzhiside methyl ester			0.960641
PTGS2	[C@H]1([C@@H]2[C@H](C(=CO1)C(=O)OC)[C@H](C[C@]2(C)OC(=O)C)OC(=O)c1cc(c(c(c1)OC)O)OC)O[C@H]1[C@H](O)[C@@H](O)[C@H](O)[C@H](O1)CO	6-o-syringyl-8-o-acetyl shanzhiside methyl ester			0.926908
CYP2C9	[C@H]1([C@@H]2[C@H](C(=CO1)C(=O)OC)[C@H](C[C@]2(C)OC(=O)C)OC(=O)c1cc(c(c(c1)OC)O)OC)O[C@H]1[C@H](O)[C@@H](O)[C@H](O)[C@H](O1)CO	6-o-syringyl-8-o-acetyl shanzhiside methyl ester			0.954889
MMP2	[C@H]1([C@@H]2[C@H](C(=CO1)C(=O)OC)[C@H](C[C@]2(C)OC(=O)C)OC(=O)c1cc(c(c(c1)OC)O)OC)O[C@H]1[C@H](O)[C@@H](O)[C@H](O)[C@H](O1)CO	6-o-syringyl-8-o-acetyl shanzhiside methyl ester			0.983171
PDE7A	[C@H]1([C@@H]2[C@H](C(=CO1)C(=O)OC)[C@H](C[C@]2(C)OC(=O)C)OC(=O)c1cc(c(c(c1)OC)O)OC)O[C@H]1[C@H](O)[C@@H](O)[C@H](O)[C@H](O1)CO	6-o-syringyl-8-o-acetyl shanzhiside methyl ester			0.930333
CCR8	[C@H]1([C@@H]2[C@H](C(=CO1)C(=O)OC)[C@H](C[C@]2(C)OC(=O)C)OC(=O)c1cc(c(c(c1)OC)O)OC)O[C@H]1[C@H](O)[C@@H](O)[C@H](O)[C@H](O1)CO	6-o-syringyl-8-o-acetyl shanzhiside methyl ester			0.904098
ADORA3	[C@H]1([C@@H]2[C@H](C(=CO1)C(=O)OC)[C@H](C[C@]2(C)OC(=O)C)OC(=O)c1cc(c(c(c1)OC)O)OC)O[C@H]1[C@H](O)[C@@H](O)[C@H](O)[C@H](O1)CO	6-o-syringyl-8-o-acetyl shanzhiside methyl ester			0.939398
RAB3GAP1	[C@@H]1([C@@H]([C@H]([C@@H](O[C@@H]1CO)O[C@@H]1CC2=CC[C@@H]3[C@@H]([C@]2(CC1)C)CC[C@]1([C@H]3CC[C@@H]1[C@H](C)CC[C@@H](C(C)C)CC)C)O)O)O	(2R,3R,4S,5S,6R)-2-[[(3S,8S,9S,10R,13R,14S,17R)-17-[(2R,5S)-5-ethyl-6-methylheptan-2-yl]-10,13-dimethyl-2,3,4,7,8,9,11,12,14,15,16,17-dodecahydro-1H-cyclopenta[a]phenanthren-3-yl]oxy]-6-(hydroxymethyl)oxane-3,4,5-triol	12309067	474-58-8	0.934269
IDE	[C@@H]1([C@@H]([C@H]([C@@H](O[C@@H]1CO)O[C@@H]1CC2=CC[C@@H]3[C@@H]([C@]2(CC1)C)CC[C@]1([C@H]3CC[C@@H]1[C@H](C)CC[C@@H](C(C)C)CC)C)O)O)O	(2R,3R,4S,5S,6R)-2-[[(3S,8S,9S,10R,13R,14S,17R)-17-[(2R,5S)-5-ethyl-6-methylheptan-2-yl]-10,13-dimethyl-2,3,4,7,8,9,11,12,14,15,16,17-dodecahydro-1H-cyclopenta[a]phenanthren-3-yl]oxy]-6-(hydroxymethyl)oxane-3,4,5-triol	12309067	474-58-8	0.933548
DTHD1	[C@@H]1([C@@H]([C@H]([C@@H](O[C@@H]1CO)O[C@@H]1CC2=CC[C@@H]3[C@@H]([C@]2(CC1)C)CC[C@]1([C@H]3CC[C@@H]1[C@H](C)CC[C@@H](C(C)C)CC)C)O)O)O	(2R,3R,4S,5S,6R)-2-[[(3S,8S,9S,10R,13R,14S,17R)-17-[(2R,5S)-5-ethyl-6-methylheptan-2-yl]-10,13-dimethyl-2,3,4,7,8,9,11,12,14,15,16,17-dodecahydro-1H-cyclopenta[a]phenanthren-3-yl]oxy]-6-(hydroxymethyl)oxane-3,4,5-triol	12309067	474-58-8	0.918963
JADE3	[C@@H]1([C@@H]([C@H]([C@@H](O[C@@H]1CO)O[C@@H]1CC2=CC[C@@H]3[C@@H]([C@]2(CC1)C)CC[C@]1([C@H]3CC[C@@H]1[C@H](C)CC[C@@H](C(C)C)CC)C)O)O)O	(2R,3R,4S,5S,6R)-2-[[(3S,8S,9S,10R,13R,14S,17R)-17-[(2R,5S)-5-ethyl-6-methylheptan-2-yl]-10,13-dimethyl-2,3,4,7,8,9,11,12,14,15,16,17-dodecahydro-1H-cyclopenta[a]phenanthren-3-yl]oxy]-6-(hydroxymethyl)oxane-3,4,5-triol	12309067	474-58-8	0.92847
KDM3A	[C@@H]1([C@@H]([C@H]([C@@H](O[C@@H]1CO)O[C@@H]1CC2=CC[C@@H]3[C@@H]([C@]2(CC1)C)CC[C@]1([C@H]3CC[C@@H]1[C@H](C)CC[C@@H](C(C)C)CC)C)O)O)O	(2R,3R,4S,5S,6R)-2-[[(3S,8S,9S,10R,13R,14S,17R)-17-[(2R,5S)-5-ethyl-6-methylheptan-2-yl]-10,13-dimethyl-2,3,4,7,8,9,11,12,14,15,16,17-dodecahydro-1H-cyclopenta[a]phenanthren-3-yl]oxy]-6-(hydroxymethyl)oxane-3,4,5-triol	12309067	474-58-8	0.926068
MMP3	[C@@H]1([C@@H]([C@H]([C@@H](O[C@@H]1CO)O[C@@H]1CC2=CC[C@@H]3[C@@H]([C@]2(CC1)C)CC[C@]1([C@H]3CC[C@@H]1[C@H](C)CC[C@@H](C(C)C)CC)C)O)O)O	(2R,3R,4S,5S,6R)-2-[[(3S,8S,9S,10R,13R,14S,17R)-17-[(2R,5S)-5-ethyl-6-methylheptan-2-yl]-10,13-dimethyl-2,3,4,7,8,9,11,12,14,15,16,17-dodecahydro-1H-cyclopenta[a]phenanthren-3-yl]oxy]-6-(hydroxymethyl)oxane-3,4,5-triol	12309067	474-58-8	0.905182
SMC4	[C@@H]1([C@@H]([C@H]([C@@H](O[C@@H]1CO)O[C@@H]1CC2=CC[C@@H]3[C@@H]([C@]2(CC1)C)CC[C@]1([C@H]3CC[C@@H]1[C@H](C)CC[C@@H](C(C)C)CC)C)O)O)O	(2R,3R,4S,5S,6R)-2-[[(3S,8S,9S,10R,13R,14S,17R)-17-[(2R,5S)-5-ethyl-6-methylheptan-2-yl]-10,13-dimethyl-2,3,4,7,8,9,11,12,14,15,16,17-dodecahydro-1H-cyclopenta[a]phenanthren-3-yl]oxy]-6-(hydroxymethyl)oxane-3,4,5-triol	12309067	474-58-8	0.936248
ERCC4	[C@@H]1([C@@H]([C@H]([C@@H](O[C@@H]1CO)O[C@@H]1CC2=CC[C@@H]3[C@@H]([C@]2(CC1)C)CC[C@]1([C@H]3CC[C@@H]1[C@H](C)CC[C@@H](C(C)C)CC)C)O)O)O	(2R,3R,4S,5S,6R)-2-[[(3S,8S,9S,10R,13R,14S,17R)-17-[(2R,5S)-5-ethyl-6-methylheptan-2-yl]-10,13-dimethyl-2,3,4,7,8,9,11,12,14,15,16,17-dodecahydro-1H-cyclopenta[a]phenanthren-3-yl]oxy]-6-(hydroxymethyl)oxane-3,4,5-triol	12309067	474-58-8	0.915742
ZNF276	[C@@H]1([C@@H]([C@H]([C@@H](O[C@@H]1CO)O[C@@H]1CC2=CC[C@@H]3[C@@H]([C@]2(CC1)C)CC[C@]1([C@H]3CC[C@@H]1[C@H](C)CC[C@@H](C(C)C)CC)C)O)O)O	(2R,3R,4S,5S,6R)-2-[[(3S,8S,9S,10R,13R,14S,17R)-17-[(2R,5S)-5-ethyl-6-methylheptan-2-yl]-10,13-dimethyl-2,3,4,7,8,9,11,12,14,15,16,17-dodecahydro-1H-cyclopenta[a]phenanthren-3-yl]oxy]-6-(hydroxymethyl)oxane-3,4,5-triol	12309067	474-58-8	0.9033
PKP1	[C@@H]1([C@@H]([C@H]([C@@H](O[C@@H]1CO)O[C@@H]1CC2=CC[C@@H]3[C@@H]([C@]2(CC1)C)CC[C@]1([C@H]3CC[C@@H]1[C@H](C)CC[C@@H](C(C)C)CC)C)O)O)O	(2R,3R,4S,5S,6R)-2-[[(3S,8S,9S,10R,13R,14S,17R)-17-[(2R,5S)-5-ethyl-6-methylheptan-2-yl]-10,13-dimethyl-2,3,4,7,8,9,11,12,14,15,16,17-dodecahydro-1H-cyclopenta[a]phenanthren-3-yl]oxy]-6-(hydroxymethyl)oxane-3,4,5-triol	12309067	474-58-8	0.906057
USP28	[C@@H]1([C@@H]([C@H]([C@@H](O[C@@H]1CO)O[C@@H]1CC2=CC[C@@H]3[C@@H]([C@]2(CC1)C)CC[C@]1([C@H]3CC[C@@H]1[C@H](C)CC[C@@H](C(C)C)CC)C)O)O)O	(2R,3R,4S,5S,6R)-2-[[(3S,8S,9S,10R,13R,14S,17R)-17-[(2R,5S)-5-ethyl-6-methylheptan-2-yl]-10,13-dimethyl-2,3,4,7,8,9,11,12,14,15,16,17-dodecahydro-1H-cyclopenta[a]phenanthren-3-yl]oxy]-6-(hydroxymethyl)oxane-3,4,5-triol	12309067	474-58-8	0.923108
TRIM55	[C@@H]1([C@@H]([C@H]([C@@H](O[C@@H]1CO)O[C@@H]1CC2=CC[C@@H]3[C@@H]([C@]2(CC1)C)CC[C@]1([C@H]3CC[C@@H]1[C@H](C)CC[C@@H](C(C)C)CC)C)O)O)O	(2R,3R,4S,5S,6R)-2-[[(3S,8S,9S,10R,13R,14S,17R)-17-[(2R,5S)-5-ethyl-6-methylheptan-2-yl]-10,13-dimethyl-2,3,4,7,8,9,11,12,14,15,16,17-dodecahydro-1H-cyclopenta[a]phenanthren-3-yl]oxy]-6-(hydroxymethyl)oxane-3,4,5-triol	12309067	474-58-8	0.903302
PIK3C3	[C@@H]1([C@@H]([C@H]([C@@H](O[C@@H]1CO)O[C@@H]1CC2=CC[C@@H]3[C@@H]([C@]2(CC1)C)CC[C@]1([C@H]3CC[C@@H]1[C@H](C)CC[C@@H](C(C)C)CC)C)O)O)O	(2R,3R,4S,5S,6R)-2-[[(3S,8S,9S,10R,13R,14S,17R)-17-[(2R,5S)-5-ethyl-6-methylheptan-2-yl]-10,13-dimethyl-2,3,4,7,8,9,11,12,14,15,16,17-dodecahydro-1H-cyclopenta[a]phenanthren-3-yl]oxy]-6-(hydroxymethyl)oxane-3,4,5-triol	12309067	474-58-8	0.918396
AKAP8	[C@@H]1(CC[C@]2([C@@H](C1(C)C)CC[C@@]1(C)[C@]3(C)CC[C@@]4(CO)CC[C@@H](C)[C@H](C)[C@H]4C3=CC[C@H]21)C)O	(3S,4aS,6aR,6bS,8aS,11R,12S,12aS,14aR,14bR)-8a-(hydroxymethyl)-4,4,6a,6b,11,12,14b-heptamethyl-2,3,4a,5,6,7,8,9,10,11,12,12a,14,14a-tetradecahydro-1H-picen-3-ol	40469789	545-46-0	0.910801
SCAF8	c1(cc(=O)c2c(O)cc(cc2o1)O[C@H]1[C@H](O)[C@@H](O)[C@H](O)[C@H](O1)CO)c1cc(O)c(O)cc1	2-(3,4-dihydroxyphenyl)-5-hydroxy-7-[(2S,3R,4S,5S,6R)-3,4,5-trihydroxy-6-(hydroxymethyl)oxan-2-yl]oxychromen-4-one	5280637	5373-11-5	0.944177
TP63	c1(cc(=O)c2c(O)cc(cc2o1)O[C@H]1[C@H](O)[C@@H](O)[C@H](O)[C@H](O1)CO)c1cc(O)c(O)cc1	2-(3,4-dihydroxyphenyl)-5-hydroxy-7-[(2S,3R,4S,5S,6R)-3,4,5-trihydroxy-6-(hydroxymethyl)oxan-2-yl]oxychromen-4-one	5280637	5373-11-5	0.93733
ABI3BP	c1(cc(=O)c2c(O)cc(cc2o1)O[C@H]1[C@H](O)[C@@H](O)[C@H](O)[C@H](O1)CO)c1cc(O)c(O)cc1	2-(3,4-dihydroxyphenyl)-5-hydroxy-7-[(2S,3R,4S,5S,6R)-3,4,5-trihydroxy-6-(hydroxymethyl)oxan-2-yl]oxychromen-4-one	5280637	5373-11-5	0.925718
TNFRSF8	c1(cc(=O)c2c(O)cc(cc2o1)O[C@H]1[C@H](O)[C@@H](O)[C@H](O)[C@H](O1)CO)c1cc(O)c(O)cc1	2-(3,4-dihydroxyphenyl)-5-hydroxy-7-[(2S,3R,4S,5S,6R)-3,4,5-trihydroxy-6-(hydroxymethyl)oxan-2-yl]oxychromen-4-one	5280637	5373-11-5	0.935966
IGF2BP1	c1(cc(ccc1O)[C@H]1[C@H](c2c(O1)c(ccc2/C=C/C(=O)O[C@@H](Cc1ccc(c(c1)O)O)C(=O)OC)O)C(=O)O[C@@H](Cc1ccc(c(c1)O)O)C(=O)O)O	9-methyl lithospermate b	102004853		0.904305
PRSS42P	c1(cc(ccc1O)[C@H]1[C@H](c2c(O1)c(ccc2/C=C/C(=O)O[C@@H](Cc1ccc(c(c1)O)O)C(=O)OC)O)C(=O)O[C@@H](Cc1ccc(c(c1)O)O)C(=O)O)O	9-methyl lithospermate b	102004853		0.900698
FHAD1	c1(cc(ccc1O)[C@H]1[C@H](c2c(O1)c(ccc2/C=C/C(=O)O[C@@H](Cc1ccc(c(c1)O)O)C(=O)OC)O)C(=O)O[C@@H](Cc1ccc(c(c1)O)O)C(=O)O)O	9-methyl lithospermate b	102004853		0.917916
NPAS3	c1(cc(ccc1O)[C@H]1[C@H](c2c(O1)c(ccc2/C=C/C(=O)O[C@@H](Cc1ccc(c(c1)O)O)C(=O)OC)O)C(=O)O[C@@H](Cc1ccc(c(c1)O)O)C(=O)O)O	9-methyl lithospermate b	102004853		0.926181
NOX3	c1(cc(ccc1O)[C@H]1[C@H](c2c(O1)c(ccc2/C=C/C(=O)O[C@@H](Cc1ccc(c(c1)O)O)C(=O)OC)O)C(=O)O[C@@H](Cc1ccc(c(c1)O)O)C(=O)O)O	9-methyl lithospermate b	102004853		0.90458
EPAS1	c1(cc(ccc1O)[C@H]1[C@H](c2c(O1)c(ccc2/C=C/C(=O)O[C@@H](Cc1ccc(c(c1)O)O)C(=O)OC)O)C(=O)O[C@@H](Cc1ccc(c(c1)O)O)C(=O)O)O	9-methyl lithospermate b	102004853		0.91231
SRPK2	c1(cc(ccc1O)[C@H]1[C@H](c2c(O1)c(ccc2/C=C/C(=O)O[C@@H](Cc1ccc(c(c1)O)O)C(=O)OC)O)C(=O)O[C@@H](Cc1ccc(c(c1)O)O)C(=O)O)O	9-methyl lithospermate b	102004853		0.94835
CBL	c1(cc(ccc1O)[C@H]1[C@H](c2c(O1)c(ccc2/C=C/C(=O)O[C@@H](Cc1ccc(c(c1)O)O)C(=O)OC)O)C(=O)O[C@@H](Cc1ccc(c(c1)O)O)C(=O)O)O	9-methyl lithospermate b	102004853		0.942635
GPSM2	c1(cc(=O)c2c(O)cc(cc2o1)O[C@H]1[C@H](O)[C@@H](O)[C@H](O)[C@H](O1)CO)c1cc(O)c(O)cc1	2-(3,4-dihydroxyphenyl)-5-hydroxy-7-[(2S,3R,4S,5S,6R)-3,4,5-trihydroxy-6-(hydroxymethyl)oxan-2-yl]oxychromen-4-one	5280637	5373-11-5	0.919083
IBTK	c1(cc(=O)c2c(O)cc(cc2o1)O[C@H]1[C@H](O)[C@@H](O)[C@H](O)[C@H](O1)CO)c1cc(O)c(O)cc1	2-(3,4-dihydroxyphenyl)-5-hydroxy-7-[(2S,3R,4S,5S,6R)-3,4,5-trihydroxy-6-(hydroxymethyl)oxan-2-yl]oxychromen-4-one	5280637	5373-11-5	0.927245
OBSCN	c1(cc(=O)c2c(O)cc(cc2o1)O[C@H]1[C@H](O)[C@@H](O)[C@H](O)[C@H](O1)CO)c1cc(O)c(O)cc1	2-(3,4-dihydroxyphenyl)-5-hydroxy-7-[(2S,3R,4S,5S,6R)-3,4,5-trihydroxy-6-(hydroxymethyl)oxan-2-yl]oxychromen-4-one	5280637	5373-11-5	0.955231
KDM5A	c1(cc(=O)c2c(O)cc(cc2o1)O[C@H]1[C@H](O)[C@@H](O)[C@H](O)[C@H](O1)CO)c1cc(O)c(O)cc1	2-(3,4-dihydroxyphenyl)-5-hydroxy-7-[(2S,3R,4S,5S,6R)-3,4,5-trihydroxy-6-(hydroxymethyl)oxan-2-yl]oxychromen-4-one	5280637	5373-11-5	0.916763
MMP3	[C@H]1([C@@H]2[C@H](C(=CO1)C(=O)OC)[C@H](C[C@]2(C)OC(=O)C)OC(=O)c1cc(c(c(c1)OC)O)OC)O[C@H]1[C@H](O)[C@@H](O)[C@H](O)[C@H](O1)CO	6-o-syringyl-8-o-acetyl shanzhiside methyl ester			0.9909
MAOA	[C@H]1([C@@H]2[C@H](C(=CO1)C(=O)OC)[C@H](C[C@]2(C)OC(=O)C)OC(=O)c1cc(c(c(c1)OC)O)OC)O[C@H]1[C@H](O)[C@@H](O)[C@H](O)[C@H](O1)CO	6-o-syringyl-8-o-acetyl shanzhiside methyl ester			0.952121
CNR2	[C@H]1([C@@H]2[C@H](C(=CO1)C(=O)OC)[C@H](C[C@]2(C)OC(=O)C)OC(=O)c1cc(c(c(c1)OC)O)OC)O[C@H]1[C@H](O)[C@@H](O)[C@H](O)[C@H](O1)CO	6-o-syringyl-8-o-acetyl shanzhiside methyl ester			0.962149
C7	c1(cc(=O)c2c(O)cc(cc2o1)O[C@H]1[C@H](O)[C@@H](O)[C@H](O)[C@H](O1)CO)c1cc(O)c(O)cc1	2-(3,4-dihydroxyphenyl)-5-hydroxy-7-[(2S,3R,4S,5S,6R)-3,4,5-trihydroxy-6-(hydroxymethyl)oxan-2-yl]oxychromen-4-one	5280637	5373-11-5	0.953334
KBTBD8	c1(cc(=O)c2c(O)cc(cc2o1)O[C@H]1[C@H](O)[C@@H](O)[C@H](O)[C@H](O1)CO)c1cc(O)c(O)cc1	2-(3,4-dihydroxyphenyl)-5-hydroxy-7-[(2S,3R,4S,5S,6R)-3,4,5-trihydroxy-6-(hydroxymethyl)oxan-2-yl]oxychromen-4-one	5280637	5373-11-5	0.909783
ITGAX	c1(cc(=O)c2c(O)cc(cc2o1)O[C@H]1[C@H](O)[C@@H](O)[C@H](O)[C@H](O1)CO)c1cc(O)c(O)cc1	2-(3,4-dihydroxyphenyl)-5-hydroxy-7-[(2S,3R,4S,5S,6R)-3,4,5-trihydroxy-6-(hydroxymethyl)oxan-2-yl]oxychromen-4-one	5280637	5373-11-5	0.93316
ASPH	c1(cc(ccc1O)[C@H]1[C@H](c2c(O1)c(ccc2/C=C/C(=O)O[C@@H](Cc1ccc(c(c1)O)O)C(=O)OC)O)C(=O)O[C@@H](Cc1ccc(c(c1)O)O)C(=O)O)O	9-methyl lithospermate b	102004853		0.931122
CNTN4	c1(cc(ccc1O)[C@H]1[C@H](c2c(O1)c(ccc2/C=C/C(=O)O[C@@H](Cc1ccc(c(c1)O)O)C(=O)OC)O)C(=O)O[C@@H](Cc1ccc(c(c1)O)O)C(=O)O)O	9-methyl lithospermate b	102004853		0.937166
CEP89	c1(cc(ccc1O)[C@H]1[C@H](c2c(O1)c(ccc2/C=C/C(=O)O[C@@H](Cc1ccc(c(c1)O)O)C(=O)OC)O)C(=O)O[C@@H](Cc1ccc(c(c1)O)O)C(=O)O)O	9-methyl lithospermate b	102004853		0.915072
ASAP2	c1(cc(ccc1O)[C@H]1[C@H](c2c(O1)c(ccc2/C=C/C(=O)O[C@@H](Cc1ccc(c(c1)O)O)C(=O)OC)O)C(=O)O[C@@H](Cc1ccc(c(c1)O)O)C(=O)O)O	9-methyl lithospermate b	102004853		0.900637
CORO1A	c1(cc(ccc1O)[C@H]1[C@H](c2c(O1)c(ccc2/C=C/C(=O)O[C@@H](Cc1ccc(c(c1)O)O)C(=O)OC)O)C(=O)O[C@@H](Cc1ccc(c(c1)O)O)C(=O)O)O	9-methyl lithospermate b	102004853		0.90091
DTL	c1(cc(ccc1O)[C@H]1[C@H](c2c(O1)c(ccc2/C=C/C(=O)O[C@@H](Cc1ccc(c(c1)O)O)C(=O)OC)O)C(=O)O[C@@H](Cc1ccc(c(c1)O)O)C(=O)O)O	9-methyl lithospermate b	102004853		0.905995
TRIM54	c1(cc(ccc1O)[C@H]1[C@H](c2c(O1)c(ccc2/C=C/C(=O)O[C@@H](Cc1ccc(c(c1)O)O)C(=O)OC)O)C(=O)O[C@@H](Cc1ccc(c(c1)O)O)C(=O)O)O	9-methyl lithospermate b	102004853		0.909857
FBXO3	c1(cc(ccc1O)[C@H]1[C@H](c2c(O1)c(ccc2/C=C/C(=O)O[C@@H](Cc1ccc(c(c1)O)O)C(=O)OC)O)C(=O)O[C@@H](Cc1ccc(c(c1)O)O)C(=O)O)O	9-methyl lithospermate b	102004853		0.92962
NDRG1	c1(cc(ccc1O)[C@H]1[C@H](c2c(O1)c(ccc2/C=C/C(=O)O[C@@H](Cc1ccc(c(c1)O)O)C(=O)OC)O)C(=O)O[C@@H](Cc1ccc(c(c1)O)O)C(=O)O)O	9-methyl lithospermate b	102004853		0.926512
GATA6	c1(cc(ccc1O)[C@H]1[C@H](c2c(O1)c(ccc2/C=C/C(=O)O[C@@H](Cc1ccc(c(c1)O)O)C(=O)OC)O)C(=O)O[C@@H](Cc1ccc(c(c1)O)O)C(=O)O)O	9-methyl lithospermate b	102004853		0.913168
MAP3K13	c1(cc(ccc1O)[C@H]1[C@H](c2c(O1)c(ccc2/C=C/C(=O)O[C@@H](Cc1ccc(c(c1)O)O)C(=O)OC)O)C(=O)O[C@@H](Cc1ccc(c(c1)O)O)C(=O)O)O	9-methyl lithospermate b	102004853		0.923026
ITGB7	c1(cc(ccc1O)[C@H]1[C@H](c2c(O1)c(ccc2/C=C/C(=O)O[C@@H](Cc1ccc(c(c1)O)O)C(=O)OC)O)C(=O)O[C@@H](Cc1ccc(c(c1)O)O)C(=O)O)O	9-methyl lithospermate b	102004853		0.902281
OTC	c1(cc(ccc1O)[C@H]1[C@H](c2c(O1)c(ccc2/C=C/C(=O)O[C@@H](Cc1ccc(c(c1)O)O)C(=O)OC)O)C(=O)O[C@@H](Cc1ccc(c(c1)O)O)C(=O)O)O	9-methyl lithospermate b	102004853		0.935295
ARHGAP26	c1(cc(ccc1O)[C@H]1[C@H](c2c(O1)c(ccc2/C=C/C(=O)O[C@@H](Cc1ccc(c(c1)O)O)C(=O)OC)O)C(=O)O[C@@H](Cc1ccc(c(c1)O)O)C(=O)O)O	9-methyl lithospermate b	102004853		0.933581
NRP1	c1(cc(ccc1O)[C@H]1[C@H](c2c(O1)c(ccc2/C=C/C(=O)O[C@@H](Cc1ccc(c(c1)O)O)C(=O)OC)O)C(=O)O[C@@H](Cc1ccc(c(c1)O)O)C(=O)O)O	9-methyl lithospermate b	102004853		0.914484
PGM3	c1(cc(ccc1O)[C@H]1[C@H](c2c(O1)c(ccc2/C=C/C(=O)O[C@@H](Cc1ccc(c(c1)O)O)C(=O)OC)O)C(=O)O[C@@H](Cc1ccc(c(c1)O)O)C(=O)O)O	9-methyl lithospermate b	102004853		0.916958
SLC12A4	c1(cc(ccc1O)[C@H]1[C@H](c2c(O1)c(ccc2/C=C/C(=O)O[C@@H](Cc1ccc(c(c1)O)O)C(=O)OC)O)C(=O)O[C@@H](Cc1ccc(c(c1)O)O)C(=O)O)O	9-methyl lithospermate b	102004853		0.902407
CLPTM1	c1(cc(ccc1O)[C@H]1[C@H](c2c(O1)c(ccc2/C=C/C(=O)O[C@@H](Cc1ccc(c(c1)O)O)C(=O)OC)O)C(=O)O[C@@H](Cc1ccc(c(c1)O)O)C(=O)O)O	9-methyl lithospermate b	102004853		0.904779
KCNQ3	c1(cc(ccc1O)[C@H]1[C@H](c2c(O1)c(ccc2/C=C/C(=O)O[C@@H](Cc1ccc(c(c1)O)O)C(=O)OC)O)C(=O)O[C@@H](Cc1ccc(c(c1)O)O)C(=O)O)O	9-methyl lithospermate b	102004853		0.928816
ERCC6	c1(cc(ccc1O)[C@H]1[C@H](c2c(O1)c(ccc2/C=C/C(=O)O[C@@H](Cc1ccc(c(c1)O)O)C(=O)OC)O)C(=O)O[C@@H](Cc1ccc(c(c1)O)O)C(=O)O)O	9-methyl lithospermate b	102004853		0.921161
GTPBP2	c1(cc(ccc1O)[C@H]1[C@H](c2c(O1)c(ccc2/C=C/C(=O)O[C@@H](Cc1ccc(c(c1)O)O)C(=O)OC)O)C(=O)O[C@@H](Cc1ccc(c(c1)O)O)C(=O)O)O	9-methyl lithospermate b	102004853		0.905111
PANK2	c1(cc(ccc1O)[C@H]1[C@H](c2c(O1)c(ccc2/C=C/C(=O)O[C@@H](Cc1ccc(c(c1)O)O)C(=O)OC)O)C(=O)O[C@@H](Cc1ccc(c(c1)O)O)C(=O)O)O	9-methyl lithospermate b	102004853		0.908941
ATP7A	c1(cc(ccc1O)[C@H]1[C@H](c2c(O1)c(ccc2/C=C/C(=O)O[C@@H](Cc1ccc(c(c1)O)O)C(=O)OC)O)C(=O)O[C@@H](Cc1ccc(c(c1)O)O)C(=O)O)O	9-methyl lithospermate b	102004853		0.943117
PAN2	c1(cc(ccc1O)[C@H]1[C@H](c2c(O1)c(ccc2/C=C/C(=O)O[C@@H](Cc1ccc(c(c1)O)O)C(=O)OC)O)C(=O)O[C@@H](Cc1ccc(c(c1)O)O)C(=O)O)O	9-methyl lithospermate b	102004853		0.907253
DDX49	c1(cc(ccc1O)[C@H]1[C@H](c2c(O1)c(ccc2/C=C/C(=O)O[C@@H](Cc1ccc(c(c1)O)O)C(=O)OC)O)C(=O)O[C@@H](Cc1ccc(c(c1)O)O)C(=O)O)O	9-methyl lithospermate b	102004853		0.910609
TCF7	c1(cc(ccc1O)[C@H]1[C@H](c2c(O1)c(ccc2/C=C/C(=O)O[C@@H](Cc1ccc(c(c1)O)O)C(=O)OC)O)C(=O)O[C@@H](Cc1ccc(c(c1)O)O)C(=O)O)O	9-methyl lithospermate b	102004853		0.907834
HERC5	c1(cc(=O)c2c(O)cc(cc2o1)O[C@H]1[C@H](O)[C@@H](O)[C@H](O)[C@H](O1)CO)c1cc(O)c(O)cc1	2-(3,4-dihydroxyphenyl)-5-hydroxy-7-[(2S,3R,4S,5S,6R)-3,4,5-trihydroxy-6-(hydroxymethyl)oxan-2-yl]oxychromen-4-one	5280637	5373-11-5	0.94512
ANKRD11	c1(cc(=O)c2c(O)cc(cc2o1)O[C@H]1[C@H](O)[C@@H](O)[C@H](O)[C@H](O1)CO)c1cc(O)c(O)cc1	2-(3,4-dihydroxyphenyl)-5-hydroxy-7-[(2S,3R,4S,5S,6R)-3,4,5-trihydroxy-6-(hydroxymethyl)oxan-2-yl]oxychromen-4-one	5280637	5373-11-5	0.954008
CD101	c1(cc(=O)c2c(O)cc(cc2o1)O[C@H]1[C@H](O)[C@@H](O)[C@H](O)[C@H](O1)CO)c1cc(O)c(O)cc1	2-(3,4-dihydroxyphenyl)-5-hydroxy-7-[(2S,3R,4S,5S,6R)-3,4,5-trihydroxy-6-(hydroxymethyl)oxan-2-yl]oxychromen-4-one	5280637	5373-11-5	0.927517
CBL	c1(cc(=O)c2c(O)cc(cc2o1)O[C@H]1[C@H](O)[C@@H](O)[C@H](O)[C@H](O1)CO)c1cc(O)c(O)cc1	2-(3,4-dihydroxyphenyl)-5-hydroxy-7-[(2S,3R,4S,5S,6R)-3,4,5-trihydroxy-6-(hydroxymethyl)oxan-2-yl]oxychromen-4-one	5280637	5373-11-5	0.912911
HSD17B11	c1(cc(=O)c2c(O)cc(cc2o1)O[C@H]1[C@H](O)[C@@H](O)[C@H](O)[C@H](O1)CO)c1cc(O)c(O)cc1	2-(3,4-dihydroxyphenyl)-5-hydroxy-7-[(2S,3R,4S,5S,6R)-3,4,5-trihydroxy-6-(hydroxymethyl)oxan-2-yl]oxychromen-4-one	5280637	5373-11-5	0.928721
CYP19A1	c1(cc(=O)c2c(O)cc(cc2o1)O[C@H]1[C@H](O)[C@@H](O)[C@H](O)[C@H](O1)CO)c1cc(O)c(O)cc1	2-(3,4-dihydroxyphenyl)-5-hydroxy-7-[(2S,3R,4S,5S,6R)-3,4,5-trihydroxy-6-(hydroxymethyl)oxan-2-yl]oxychromen-4-one	5280637	5373-11-5	0.902463
MCM2	c1(cc(=O)c2c(O)cc(cc2o1)O[C@H]1[C@H](O)[C@@H](O)[C@H](O)[C@H](O1)CO)c1cc(O)c(O)cc1	2-(3,4-dihydroxyphenyl)-5-hydroxy-7-[(2S,3R,4S,5S,6R)-3,4,5-trihydroxy-6-(hydroxymethyl)oxan-2-yl]oxychromen-4-one	5280637	5373-11-5	0.958952
CACNA1C	[C@H]1([C@@H]2[C@H](C(=CO1)C(=O)OC)[C@H](C[C@]2(C)OC(=O)C)OC(=O)c1cc(c(c(c1)OC)O)OC)O[C@H]1[C@H](O)[C@@H](O)[C@H](O)[C@H](O1)CO	6-o-syringyl-8-o-acetyl shanzhiside methyl ester			0.964865
LHX4	[C@@H]1([C@@H]([C@H]([C@@H](O[C@@H]1CO)O[C@@H]1CC2=CC[C@@H]3[C@@H]([C@]2(CC1)C)CC[C@]1([C@H]3CC[C@@H]1[C@H](C)CC[C@@H](C(C)C)CC)C)O)O)O	(2R,3R,4S,5S,6R)-2-[[(3S,8S,9S,10R,13R,14S,17R)-17-[(2R,5S)-5-ethyl-6-methylheptan-2-yl]-10,13-dimethyl-2,3,4,7,8,9,11,12,14,15,16,17-dodecahydro-1H-cyclopenta[a]phenanthren-3-yl]oxy]-6-(hydroxymethyl)oxane-3,4,5-triol	12309067	474-58-8	0.90578
TFAP2A	[C@@H]1([C@@H]([C@H]([C@@H](O[C@@H]1CO)O[C@@H]1CC2=CC[C@@H]3[C@@H]([C@]2(CC1)C)CC[C@]1([C@H]3CC[C@@H]1[C@H](C)CC[C@@H](C(C)C)CC)C)O)O)O	(2R,3R,4S,5S,6R)-2-[[(3S,8S,9S,10R,13R,14S,17R)-17-[(2R,5S)-5-ethyl-6-methylheptan-2-yl]-10,13-dimethyl-2,3,4,7,8,9,11,12,14,15,16,17-dodecahydro-1H-cyclopenta[a]phenanthren-3-yl]oxy]-6-(hydroxymethyl)oxane-3,4,5-triol	12309067	474-58-8	0.914677
FZD7	[C@@H]1([C@@H]([C@H]([C@@H](O[C@@H]1CO)O[C@@H]1CC2=CC[C@@H]3[C@@H]([C@]2(CC1)C)CC[C@]1([C@H]3CC[C@@H]1[C@H](C)CC[C@@H](C(C)C)CC)C)O)O)O	(2R,3R,4S,5S,6R)-2-[[(3S,8S,9S,10R,13R,14S,17R)-17-[(2R,5S)-5-ethyl-6-methylheptan-2-yl]-10,13-dimethyl-2,3,4,7,8,9,11,12,14,15,16,17-dodecahydro-1H-cyclopenta[a]phenanthren-3-yl]oxy]-6-(hydroxymethyl)oxane-3,4,5-triol	12309067	474-58-8	0.914507
DOCK4	[C@@H]1([C@@H]([C@H]([C@@H](O[C@@H]1CO)O[C@@H]1CC2=CC[C@@H]3[C@@H]([C@]2(CC1)C)CC[C@]1([C@H]3CC[C@@H]1[C@H](C)CC[C@@H](C(C)C)CC)C)O)O)O	(2R,3R,4S,5S,6R)-2-[[(3S,8S,9S,10R,13R,14S,17R)-17-[(2R,5S)-5-ethyl-6-methylheptan-2-yl]-10,13-dimethyl-2,3,4,7,8,9,11,12,14,15,16,17-dodecahydro-1H-cyclopenta[a]phenanthren-3-yl]oxy]-6-(hydroxymethyl)oxane-3,4,5-triol	12309067	474-58-8	0.919714
TRPM4	c12c(c3c(cc1)c1c(C(=O)C3=O)c(co1)C)[C@@H](CCC2(C)C)O	(9R)-9-hydroxy-1,6,6-trimethyl-8,9-dihydro-7H-naphtho[1,2-g][1]benzofuran-10,11-dione	14626764		0.93972
CSMD1	[C@@H]1(CC[C@]2([C@@H](C1(C)C)CC[C@@]1(C)[C@]3(C)CC[C@@]4(CO)CC[C@@H](C)[C@H](C)[C@H]4C3=CC[C@H]21)C)O	(3S,4aS,6aR,6bS,8aS,11R,12S,12aS,14aR,14bR)-8a-(hydroxymethyl)-4,4,6a,6b,11,12,14b-heptamethyl-2,3,4a,5,6,7,8,9,10,11,12,12a,14,14a-tetradecahydro-1H-picen-3-ol	40469789	545-46-0	0.907809
CHRNB2	[C@@H]1(CC[C@]2([C@@H](C1(C)C)CC[C@@]1(C)[C@]3(C)CC[C@@]4(CO)CC[C@@H](C)[C@H](C)[C@H]4C3=CC[C@H]21)C)O	(3S,4aS,6aR,6bS,8aS,11R,12S,12aS,14aR,14bR)-8a-(hydroxymethyl)-4,4,6a,6b,11,12,14b-heptamethyl-2,3,4a,5,6,7,8,9,10,11,12,12a,14,14a-tetradecahydro-1H-picen-3-ol	40469789	545-46-0	0.915149
POR	[C@@H]1(CC[C@]2([C@@H](C1(C)C)CC[C@@]1(C)[C@]3(C)CC[C@@]4(CO)CC[C@@H](C)[C@H](C)[C@H]4C3=CC[C@H]21)C)O	(3S,4aS,6aR,6bS,8aS,11R,12S,12aS,14aR,14bR)-8a-(hydroxymethyl)-4,4,6a,6b,11,12,14b-heptamethyl-2,3,4a,5,6,7,8,9,10,11,12,12a,14,14a-tetradecahydro-1H-picen-3-ol	40469789	545-46-0	0.946672
SRPK2	[C@@H]1(CC[C@]2([C@@H](C1(C)C)CC[C@@]1(C)[C@]3(C)CC[C@@]4(CO)CC[C@@H](C)[C@H](C)[C@H]4C3=CC[C@H]21)C)O	(3S,4aS,6aR,6bS,8aS,11R,12S,12aS,14aR,14bR)-8a-(hydroxymethyl)-4,4,6a,6b,11,12,14b-heptamethyl-2,3,4a,5,6,7,8,9,10,11,12,12a,14,14a-tetradecahydro-1H-picen-3-ol	40469789	545-46-0	0.951929
ZNF331	[C@@H]1(CC[C@]2([C@@H](C1(C)C)CC[C@@]1(C)[C@]3(C)CC[C@@]4(CO)CC[C@@H](C)[C@H](C)[C@H]4C3=CC[C@H]21)C)O	(3S,4aS,6aR,6bS,8aS,11R,12S,12aS,14aR,14bR)-8a-(hydroxymethyl)-4,4,6a,6b,11,12,14b-heptamethyl-2,3,4a,5,6,7,8,9,10,11,12,12a,14,14a-tetradecahydro-1H-picen-3-ol	40469789	545-46-0	0.943875
CAMTA2	[C@@H]1(CC[C@]2([C@@H](C1(C)C)CC[C@@]1(C)[C@]3(C)CC[C@@]4(CO)CC[C@@H](C)[C@H](C)[C@H]4C3=CC[C@H]21)C)O	(3S,4aS,6aR,6bS,8aS,11R,12S,12aS,14aR,14bR)-8a-(hydroxymethyl)-4,4,6a,6b,11,12,14b-heptamethyl-2,3,4a,5,6,7,8,9,10,11,12,12a,14,14a-tetradecahydro-1H-picen-3-ol	40469789	545-46-0	0.94155
THBD	[C@@H]1(CC[C@]2([C@@H](C1(C)C)CC[C@@]1(C)[C@]3(C)CC[C@@]4(CO)CC[C@@H](C)[C@H](C)[C@H]4C3=CC[C@H]21)C)O	(3S,4aS,6aR,6bS,8aS,11R,12S,12aS,14aR,14bR)-8a-(hydroxymethyl)-4,4,6a,6b,11,12,14b-heptamethyl-2,3,4a,5,6,7,8,9,10,11,12,12a,14,14a-tetradecahydro-1H-picen-3-ol	40469789	545-46-0	0.909707
DYRK1B	[C@@H]1(CC[C@]2([C@@H](C1(C)C)CC[C@@]1(C)[C@]3(C)CC[C@@]4(CO)CC[C@@H](C)[C@H](C)[C@H]4C3=CC[C@H]21)C)O	(3S,4aS,6aR,6bS,8aS,11R,12S,12aS,14aR,14bR)-8a-(hydroxymethyl)-4,4,6a,6b,11,12,14b-heptamethyl-2,3,4a,5,6,7,8,9,10,11,12,12a,14,14a-tetradecahydro-1H-picen-3-ol	40469789	545-46-0	0.917409
ATP8B2	c12c(c3c(cc1)c1c(C(=O)C3=O)c(co1)C)[C@@H](CCC2(C)C)O	(9R)-9-hydroxy-1,6,6-trimethyl-8,9-dihydro-7H-naphtho[1,2-g][1]benzofuran-10,11-dione	14626764		0.931442
KIF13B	Oc1c2c(C(=O)c3c(C2=O)cccc3O)cc(c1)C	1,5-dihydroxy-3-methylanthracene-9,10-dione	5316800	21891-63-4	0.911296
SATB1	Oc1c2c(C(=O)c3c(C2=O)cccc3O)cc(c1)C	1,5-dihydroxy-3-methylanthracene-9,10-dione	5316800	21891-63-4	0.957425
PSMD8	Oc1c2c(C(=O)c3c(C2=O)cccc3O)cc(c1)C	1,5-dihydroxy-3-methylanthracene-9,10-dione	5316800	21891-63-4	0.921837
ECE2	Oc1c2c(C(=O)c3c(C2=O)cccc3O)cc(c1)C	1,5-dihydroxy-3-methylanthracene-9,10-dione	5316800	21891-63-4	0.911067
ATP1A3	Oc1c2c(C(=O)c3c(C2=O)cccc3O)cc(c1)C	1,5-dihydroxy-3-methylanthracene-9,10-dione	5316800	21891-63-4	0.930447
TRIM54	Oc1c2c(C(=O)c3c(C2=O)cccc3O)cc(c1)C	1,5-dihydroxy-3-methylanthracene-9,10-dione	5316800	21891-63-4	0.916195
SPTLC1	Oc1c2c(C(=O)c3c(C2=O)cccc3O)cc(c1)C	1,5-dihydroxy-3-methylanthracene-9,10-dione	5316800	21891-63-4	0.908376
ZEB1	Oc1c2c(C(=O)c3c(C2=O)cccc3O)cc(c1)C	1,5-dihydroxy-3-methylanthracene-9,10-dione	5316800	21891-63-4	0.944078
MYOG	Oc1c2c(C(=O)c3c(C2=O)cccc3O)cc(c1)C	1,5-dihydroxy-3-methylanthracene-9,10-dione	5316800	21891-63-4	0.904577
INTS12	Oc1c2c(C(=O)c3c(C2=O)cccc3O)cc(c1)C	1,5-dihydroxy-3-methylanthracene-9,10-dione	5316800	21891-63-4	0.902324
HGS	Oc1c2c(C(=O)c3c(C2=O)cccc3O)cc(c1)C	1,5-dihydroxy-3-methylanthracene-9,10-dione	5316800	21891-63-4	0.911855
SEMA3F	Oc1c2c(C(=O)c3c(C2=O)cccc3O)cc(c1)C	1,5-dihydroxy-3-methylanthracene-9,10-dione	5316800	21891-63-4	0.91202
ITGA1	Oc1c2c(C(=O)c3c(C2=O)cccc3O)cc(c1)C	1,5-dihydroxy-3-methylanthracene-9,10-dione	5316800	21891-63-4	0.905263
ARHGAP30	Oc1c2c(C(=O)c3c(C2=O)cccc3O)cc(c1)C	1,5-dihydroxy-3-methylanthracene-9,10-dione	5316800	21891-63-4	0.9185
SEMA4C	Oc1c2c(C(=O)c3c(C2=O)cccc3O)cc(c1)C	1,5-dihydroxy-3-methylanthracene-9,10-dione	5316800	21891-63-4	0.937764
GRIA1	Oc1c2c(C(=O)c3c(C2=O)cccc3O)cc(c1)C	1,5-dihydroxy-3-methylanthracene-9,10-dione	5316800	21891-63-4	0.934226
LATS1	Oc1c2c(C(=O)c3c(C2=O)cccc3O)cc(c1)C	1,5-dihydroxy-3-methylanthracene-9,10-dione	5316800	21891-63-4	0.908288
SOX4	Oc1c2c(C(=O)c3c(C2=O)cccc3O)cc(c1)C	1,5-dihydroxy-3-methylanthracene-9,10-dione	5316800	21891-63-4	0.901858
EXOSC10	Oc1c2c(C(=O)c3c(C2=O)cccc3O)cc(c1)C	1,5-dihydroxy-3-methylanthracene-9,10-dione	5316800	21891-63-4	0.918133
ACTA1	Oc1c2c(C(=O)c3c(C2=O)cccc3O)cc(c1)C	1,5-dihydroxy-3-methylanthracene-9,10-dione	5316800	21891-63-4	0.908987
RBBP4	Oc1c2c(C(=O)c3c(C2=O)cccc3O)cc(c1)C	1,5-dihydroxy-3-methylanthracene-9,10-dione	5316800	21891-63-4	0.90262
DRP2	Oc1c2c(C(=O)c3c(C2=O)cccc3O)cc(c1)C	1,5-dihydroxy-3-methylanthracene-9,10-dione	5316800	21891-63-4	0.933549
POLQ	Oc1c2c(C(=O)c3c(C2=O)cccc3O)cc(c1)C	1,5-dihydroxy-3-methylanthracene-9,10-dione	5316800	21891-63-4	0.94642
TLK2	Oc1c2c(C(=O)c3c(C2=O)cccc3O)cc(c1)C	1,5-dihydroxy-3-methylanthracene-9,10-dione	5316800	21891-63-4	0.949725
ZNF417	Oc1c2c(C(=O)c3c(C2=O)cccc3O)cc(c1)C	1,5-dihydroxy-3-methylanthracene-9,10-dione	5316800	21891-63-4	0.917613
PDE4B	Oc1c2c(C(=O)c3c(C2=O)cccc3O)cc(c1)C	1,5-dihydroxy-3-methylanthracene-9,10-dione	5316800	21891-63-4	0.937854
RBBP6	c1(cc(ccc1O)[C@H]1[C@H](c2c(O1)c(ccc2/C=C/C(=O)O[C@@H](Cc1ccc(c(c1)O)O)C(=O)OC)O)C(=O)O[C@@H](Cc1ccc(c(c1)O)O)C(=O)O)O	9-methyl lithospermate b	102004853		0.907946
BYSL	c1(cc(ccc1O)[C@H]1[C@H](c2c(O1)c(ccc2/C=C/C(=O)O[C@@H](Cc1ccc(c(c1)O)O)C(=O)OC)O)C(=O)O[C@@H](Cc1ccc(c(c1)O)O)C(=O)O)O	9-methyl lithospermate b	102004853		0.904065
FLT4	c1(cc(ccc1O)[C@H]1[C@H](c2c(O1)c(ccc2/C=C/C(=O)O[C@@H](Cc1ccc(c(c1)O)O)C(=O)OC)O)C(=O)O[C@@H](Cc1ccc(c(c1)O)O)C(=O)O)O	9-methyl lithospermate b	102004853		0.942238
FGFRL1	c1(cc(=O)c2c(O)cc(cc2o1)O[C@H]1[C@H](O)[C@@H](O)[C@H](O)[C@H](O1)CO)c1cc(O)c(O)cc1	2-(3,4-dihydroxyphenyl)-5-hydroxy-7-[(2S,3R,4S,5S,6R)-3,4,5-trihydroxy-6-(hydroxymethyl)oxan-2-yl]oxychromen-4-one	5280637	5373-11-5	0.9348
PSG3	c1(cc(=O)c2c(O)cc(cc2o1)O[C@H]1[C@H](O)[C@@H](O)[C@H](O)[C@H](O1)CO)c1cc(O)c(O)cc1	2-(3,4-dihydroxyphenyl)-5-hydroxy-7-[(2S,3R,4S,5S,6R)-3,4,5-trihydroxy-6-(hydroxymethyl)oxan-2-yl]oxychromen-4-one	5280637	5373-11-5	0.939642
NME8	c1(cc(=O)c2c(O)cc(cc2o1)O[C@H]1[C@H](O)[C@@H](O)[C@H](O)[C@H](O1)CO)c1cc(O)c(O)cc1	2-(3,4-dihydroxyphenyl)-5-hydroxy-7-[(2S,3R,4S,5S,6R)-3,4,5-trihydroxy-6-(hydroxymethyl)oxan-2-yl]oxychromen-4-one	5280637	5373-11-5	0.937244
CYP4F3	c1(cc(=O)c2c(O)cc(cc2o1)O[C@H]1[C@H](O)[C@@H](O)[C@H](O)[C@H](O1)CO)c1cc(O)c(O)cc1	2-(3,4-dihydroxyphenyl)-5-hydroxy-7-[(2S,3R,4S,5S,6R)-3,4,5-trihydroxy-6-(hydroxymethyl)oxan-2-yl]oxychromen-4-one	5280637	5373-11-5	0.925252
CTSG	c1(cc(=O)c2c(O)cc(cc2o1)O[C@H]1[C@H](O)[C@@H](O)[C@H](O)[C@H](O1)CO)c1cc(O)c(O)cc1	2-(3,4-dihydroxyphenyl)-5-hydroxy-7-[(2S,3R,4S,5S,6R)-3,4,5-trihydroxy-6-(hydroxymethyl)oxan-2-yl]oxychromen-4-one	5280637	5373-11-5	0.900139
UCKL1	c1(cc(=O)c2c(O)cc(cc2o1)O[C@H]1[C@H](O)[C@@H](O)[C@H](O)[C@H](O1)CO)c1cc(O)c(O)cc1	2-(3,4-dihydroxyphenyl)-5-hydroxy-7-[(2S,3R,4S,5S,6R)-3,4,5-trihydroxy-6-(hydroxymethyl)oxan-2-yl]oxychromen-4-one	5280637	5373-11-5	0.950224
CSF3R	c1(cc(=O)c2c(O)cc(cc2o1)O[C@H]1[C@H](O)[C@@H](O)[C@H](O)[C@H](O1)CO)c1cc(O)c(O)cc1	2-(3,4-dihydroxyphenyl)-5-hydroxy-7-[(2S,3R,4S,5S,6R)-3,4,5-trihydroxy-6-(hydroxymethyl)oxan-2-yl]oxychromen-4-one	5280637	5373-11-5	0.901607
SLCO1B3	c1(cc(=O)c2c(O)cc(cc2o1)O[C@H]1[C@H](O)[C@@H](O)[C@H](O)[C@H](O1)CO)c1cc(O)c(O)cc1	2-(3,4-dihydroxyphenyl)-5-hydroxy-7-[(2S,3R,4S,5S,6R)-3,4,5-trihydroxy-6-(hydroxymethyl)oxan-2-yl]oxychromen-4-one	5280637	5373-11-5	0.962694
TRIP13	c1(cc(ccc1O)[C@H]1[C@H](c2c(O1)c(ccc2/C=C/C(=O)O[C@@H](Cc1ccc(c(c1)O)O)C(=O)OC)O)C(=O)O[C@@H](Cc1ccc(c(c1)O)O)C(=O)O)O	9-methyl lithospermate b	102004853		0.900756
SULT2A1	c1(cc(ccc1O)[C@H]1[C@H](c2c(O1)c(ccc2/C=C/C(=O)O[C@@H](Cc1ccc(c(c1)O)O)C(=O)OC)O)C(=O)O[C@@H](Cc1ccc(c(c1)O)O)C(=O)O)O	9-methyl lithospermate b	102004853		0.904841
SLC39A8	Oc1c2c(C(=O)c3c(C2=O)cccc3O)cc(c1)C	1,5-dihydroxy-3-methylanthracene-9,10-dione	5316800	21891-63-4	0.919895
IGHMBP2	Oc1c2c(C(=O)c3c(C2=O)cccc3O)cc(c1)C	1,5-dihydroxy-3-methylanthracene-9,10-dione	5316800	21891-63-4	0.933255
FAT4	Oc1c2c(C(=O)c3c(C2=O)cccc3O)cc(c1)C	1,5-dihydroxy-3-methylanthracene-9,10-dione	5316800	21891-63-4	0.92435
TSEN2	Oc1c2c(C(=O)c3c(C2=O)cccc3O)cc(c1)C	1,5-dihydroxy-3-methylanthracene-9,10-dione	5316800	21891-63-4	0.910235
RNF10	Oc1c2c(C(=O)c3c(C2=O)cccc3O)cc(c1)C	1,5-dihydroxy-3-methylanthracene-9,10-dione	5316800	21891-63-4	0.913783
SETMAR	Oc1c2c(C(=O)c3c(C2=O)cccc3O)cc(c1)C	1,5-dihydroxy-3-methylanthracene-9,10-dione	5316800	21891-63-4	0.935642
LARP1B	Oc1c2c(C(=O)c3c(C2=O)cccc3O)cc(c1)C	1,5-dihydroxy-3-methylanthracene-9,10-dione	5316800	21891-63-4	0.938002
ACAP1	Oc1c2c(C(=O)c3c(C2=O)cccc3O)cc(c1)C	1,5-dihydroxy-3-methylanthracene-9,10-dione	5316800	21891-63-4	0.928098
ZFP28	Oc1c2c(C(=O)c3c(C2=O)cccc3O)cc(c1)C	1,5-dihydroxy-3-methylanthracene-9,10-dione	5316800	21891-63-4	0.901947
IKBKB	[C@@H]12C(=CC=C3[C@@H]1C(=O)C(=CC3=O)O)C(CCC2=O)(C)C	Miltirone	160142		0.951665
STK31	[C@@H]12C(=CC=C3[C@@H]1C(=O)C(=CC3=O)O)C(CCC2=O)(C)C	Miltirone	160142		0.922722
ELF2	[C@@H]12C(=CC=C3[C@@H]1C(=O)C(=CC3=O)O)C(CCC2=O)(C)C	Miltirone	160142		0.900639
ZNF621	[C@@H]12C(=CC=C3[C@@H]1C(=O)C(=CC3=O)O)C(CCC2=O)(C)C	Miltirone	160142		0.904526
FLT4	[C@@H]12C(=CC=C3[C@@H]1C(=O)C(=CC3=O)O)C(CCC2=O)(C)C	Miltirone	160142		0.924967
MIA3	[C@@H]12C(=CC=C3[C@@H]1C(=O)C(=CC3=O)O)C(CCC2=O)(C)C	Miltirone	160142		0.920021
SUPT20H	[C@@H]12C(=CC=C3[C@@H]1C(=O)C(=CC3=O)O)C(CCC2=O)(C)C	Miltirone	160142		0.945408
PEAK1	[C@@H]12C(=CC=C3[C@@H]1C(=O)C(=CC3=O)O)C(CCC2=O)(C)C	Miltirone	160142		0.904341
BCLAF1	[C@@H]12C(=CC=C3[C@@H]1C(=O)C(=CC3=O)O)C(CCC2=O)(C)C	Miltirone	160142		0.915462
HDAC4	[C@@H]12C(=CC=C3[C@@H]1C(=O)C(=CC3=O)O)C(CCC2=O)(C)C	Miltirone	160142		0.933676
NOL4L	[C@@H]12C(=CC=C3[C@@H]1C(=O)C(=CC3=O)O)C(CCC2=O)(C)C	Miltirone	160142		0.905467
CPNE7	[C@@H]12C(=CC=C3[C@@H]1C(=O)C(=CC3=O)O)C(CCC2=O)(C)C	Miltirone	160142		0.922356
NRP2	[C@@H]12C(=CC=C3[C@@H]1C(=O)C(=CC3=O)O)C(CCC2=O)(C)C	Miltirone	160142		0.931675
ADNP2	[C@@H]12C(=CC=C3[C@@H]1C(=O)C(=CC3=O)O)C(CCC2=O)(C)C	Miltirone	160142		0.9302
BCL9L	[C@@H]12C(=CC=C3[C@@H]1C(=O)C(=CC3=O)O)C(CCC2=O)(C)C	Miltirone	160142		0.914398
ZNF446	Oc1c2c(C(=O)c3c(C2=O)cccc3O)cc(c1)C	1,5-dihydroxy-3-methylanthracene-9,10-dione	5316800	21891-63-4	0.918188
BIRC5	Oc1c2c(C(=O)c3c(C2=O)cccc3O)cc(c1)C	1,5-dihydroxy-3-methylanthracene-9,10-dione	5316800	21891-63-4	0.9227
EIF4G1	Oc1c2c(C(=O)c3c(C2=O)cccc3O)cc(c1)C	1,5-dihydroxy-3-methylanthracene-9,10-dione	5316800	21891-63-4	0.924913
CERT1	Oc1c2c(C(=O)c3c(C2=O)cccc3O)cc(c1)C	1,5-dihydroxy-3-methylanthracene-9,10-dione	5316800	21891-63-4	0.903531
MELK	Oc1c2c(C(=O)c3c(C2=O)cccc3O)cc(c1)C	1,5-dihydroxy-3-methylanthracene-9,10-dione	5316800	21891-63-4	0.913392
PARP4	Oc1c2c(C(=O)c3c(C2=O)cccc3O)cc(c1)C	1,5-dihydroxy-3-methylanthracene-9,10-dione	5316800	21891-63-4	0.945606
ULK3	Oc1c2c(C(=O)c3c(C2=O)cccc3O)cc(c1)C	1,5-dihydroxy-3-methylanthracene-9,10-dione	5316800	21891-63-4	0.910662
CCDC158	[C@@H]12C(=CC=C3[C@@H]1C(=O)C(=CC3=O)O)C(CCC2=O)(C)C	Miltirone	160142		0.912764
CAST	[C@@H]12C(=CC=C3[C@@H]1C(=O)C(=CC3=O)O)C(CCC2=O)(C)C	Miltirone	160142		0.910365
AP2A2	[C@@H]12C(=CC=C3[C@@H]1C(=O)C(=CC3=O)O)C(CCC2=O)(C)C	Miltirone	160142		0.919606
MSL3	[C@@H]12C(=CC=C3[C@@H]1C(=O)C(=CC3=O)O)C(CCC2=O)(C)C	Miltirone	160142		0.908577
ASPH	[C@@H]12C(=CC=C3[C@@H]1C(=O)C(=CC3=O)O)C(CCC2=O)(C)C	Miltirone	160142		0.916724
FMO1	[C@@H]12C(=CC=C3[C@@H]1C(=O)C(=CC3=O)O)C(CCC2=O)(C)C	Miltirone	160142		0.90127
TRPC1	[C@@H]12C(=CC=C3[C@@H]1C(=O)C(=CC3=O)O)C(CCC2=O)(C)C	Miltirone	160142		0.919954
TBX21	[C@@H]1(CC[C@]2([C@@H](C1(C)C)CC[C@@]1(C)[C@]3(C)CC[C@@]4(CO)CC[C@@H](C)[C@H](C)[C@H]4C3=CC[C@H]21)C)O	(3S,4aS,6aR,6bS,8aS,11R,12S,12aS,14aR,14bR)-8a-(hydroxymethyl)-4,4,6a,6b,11,12,14b-heptamethyl-2,3,4a,5,6,7,8,9,10,11,12,12a,14,14a-tetradecahydro-1H-picen-3-ol	40469789	545-46-0	0.90283
ZNF274	[C@@H]1(CC[C@]2([C@@H](C1(C)C)CC[C@@]1(C)[C@]3(C)CC[C@@]4(CO)CC[C@@H](C)[C@H](C)[C@H]4C3=CC[C@H]21)C)O	(3S,4aS,6aR,6bS,8aS,11R,12S,12aS,14aR,14bR)-8a-(hydroxymethyl)-4,4,6a,6b,11,12,14b-heptamethyl-2,3,4a,5,6,7,8,9,10,11,12,12a,14,14a-tetradecahydro-1H-picen-3-ol	40469789	545-46-0	0.902769
ABCB1	[C@@](CCC=C(C)C)(C=C)(C)O	(3R)-3,7-dimethylocta-1,6-dien-3-ol	443158	126-90-9	0.91308
SLC15A2	[C@@](CCC=C(C)C)(C=C)(C)O	(3R)-3,7-dimethylocta-1,6-dien-3-ol	443158	126-90-9	0.930395
SLC35A1	[C@@](CCC=C(C)C)(C=C)(C)O	(3R)-3,7-dimethylocta-1,6-dien-3-ol	443158	126-90-9	0.915113
CCDC181	[C@@H]1(CC[C@]2([C@@H](C1(C)C)CC[C@@]1(C)[C@]3(C)CC[C@@]4(CO)CC[C@@H](C)[C@H](C)[C@H]4C3=CC[C@H]21)C)O	(3S,4aS,6aR,6bS,8aS,11R,12S,12aS,14aR,14bR)-8a-(hydroxymethyl)-4,4,6a,6b,11,12,14b-heptamethyl-2,3,4a,5,6,7,8,9,10,11,12,12a,14,14a-tetradecahydro-1H-picen-3-ol	40469789	545-46-0	0.933016
KLHL3	[C@@H]1(CC[C@]2([C@@H](C1(C)C)CC[C@@]1(C)[C@]3(C)CC[C@@]4(CO)CC[C@@H](C)[C@H](C)[C@H]4C3=CC[C@H]21)C)O	(3S,4aS,6aR,6bS,8aS,11R,12S,12aS,14aR,14bR)-8a-(hydroxymethyl)-4,4,6a,6b,11,12,14b-heptamethyl-2,3,4a,5,6,7,8,9,10,11,12,12a,14,14a-tetradecahydro-1H-picen-3-ol	40469789	545-46-0	0.917698
ZNF83	[C@@H]1(CC[C@]2([C@@H](C1(C)C)CC[C@@]1(C)[C@]3(C)CC[C@@]4(CO)CC[C@@H](C)[C@H](C)[C@H]4C3=CC[C@H]21)C)O	(3S,4aS,6aR,6bS,8aS,11R,12S,12aS,14aR,14bR)-8a-(hydroxymethyl)-4,4,6a,6b,11,12,14b-heptamethyl-2,3,4a,5,6,7,8,9,10,11,12,12a,14,14a-tetradecahydro-1H-picen-3-ol	40469789	545-46-0	0.909431
CPT1A	[C@@H]1(CC[C@]2([C@@H](C1(C)C)CC[C@@]1(C)[C@]3(C)CC[C@@]4(CO)CC[C@@H](C)[C@H](C)[C@H]4C3=CC[C@H]21)C)O	(3S,4aS,6aR,6bS,8aS,11R,12S,12aS,14aR,14bR)-8a-(hydroxymethyl)-4,4,6a,6b,11,12,14b-heptamethyl-2,3,4a,5,6,7,8,9,10,11,12,12a,14,14a-tetradecahydro-1H-picen-3-ol	40469789	545-46-0	0.952382
RLF	[C@@H]1(CC[C@]2([C@@H](C1(C)C)CC[C@@]1(C)[C@]3(C)CC[C@@]4(CO)CC[C@@H](C)[C@H](C)[C@H]4C3=CC[C@H]21)C)O	(3S,4aS,6aR,6bS,8aS,11R,12S,12aS,14aR,14bR)-8a-(hydroxymethyl)-4,4,6a,6b,11,12,14b-heptamethyl-2,3,4a,5,6,7,8,9,10,11,12,12a,14,14a-tetradecahydro-1H-picen-3-ol	40469789	545-46-0	0.925103
RYR3	[C@@H]1(CC[C@]2([C@@H](C1(C)C)CC[C@@]1(C)[C@]3(C)CC[C@@]4(CO)CC[C@@H](C)[C@H](C)[C@H]4C3=CC[C@H]21)C)O	(3S,4aS,6aR,6bS,8aS,11R,12S,12aS,14aR,14bR)-8a-(hydroxymethyl)-4,4,6a,6b,11,12,14b-heptamethyl-2,3,4a,5,6,7,8,9,10,11,12,12a,14,14a-tetradecahydro-1H-picen-3-ol	40469789	545-46-0	0.901686
CDK1	C1CCCCCCCCCCCCC1	Cyclotetradecane	67524	295-17-0	0.935514
EGLN1	C1CCCCCCCCCCCCC1	Cyclotetradecane	67524	295-17-0	0.900158
ABCB1	C1CCCCCCCCCCCCC1	Cyclotetradecane	67524	295-17-0	0.905315
MAPK10	C1CCCCCCCCCCCCC1	Cyclotetradecane	67524	295-17-0	0.910757
PIK3CB	C1CCCCCCCCCCCCC1	Cyclotetradecane	67524	295-17-0	0.964039
BCAN	[C@@H]1(CC[C@]2([C@@H](C1(C)C)CC[C@@]1(C)[C@]3(C)CC[C@@]4(CO)CC[C@@H](C)[C@H](C)[C@H]4C3=CC[C@H]21)C)O	(3S,4aS,6aR,6bS,8aS,11R,12S,12aS,14aR,14bR)-8a-(hydroxymethyl)-4,4,6a,6b,11,12,14b-heptamethyl-2,3,4a,5,6,7,8,9,10,11,12,12a,14,14a-tetradecahydro-1H-picen-3-ol	40469789	545-46-0	0.912328
PROX1	[C@@H]1(CC[C@]2([C@@H](C1(C)C)CC[C@@]1(C)[C@]3(C)CC[C@@]4(CO)CC[C@@H](C)[C@H](C)[C@H]4C3=CC[C@H]21)C)O	(3S,4aS,6aR,6bS,8aS,11R,12S,12aS,14aR,14bR)-8a-(hydroxymethyl)-4,4,6a,6b,11,12,14b-heptamethyl-2,3,4a,5,6,7,8,9,10,11,12,12a,14,14a-tetradecahydro-1H-picen-3-ol	40469789	545-46-0	0.925112
EXT2	[C@@H]1(CC[C@]2([C@@H](C1(C)C)CC[C@@]1(C)[C@]3(C)CC[C@@]4(CO)CC[C@@H](C)[C@H](C)[C@H]4C3=CC[C@H]21)C)O	(3S,4aS,6aR,6bS,8aS,11R,12S,12aS,14aR,14bR)-8a-(hydroxymethyl)-4,4,6a,6b,11,12,14b-heptamethyl-2,3,4a,5,6,7,8,9,10,11,12,12a,14,14a-tetradecahydro-1H-picen-3-ol	40469789	545-46-0	0.932822
MAP3K11	[C@@H]1(CC[C@]2([C@@H](C1(C)C)CC[C@@]1(C)[C@]3(C)CC[C@@]4(CO)CC[C@@H](C)[C@H](C)[C@H]4C3=CC[C@H]21)C)O	(3S,4aS,6aR,6bS,8aS,11R,12S,12aS,14aR,14bR)-8a-(hydroxymethyl)-4,4,6a,6b,11,12,14b-heptamethyl-2,3,4a,5,6,7,8,9,10,11,12,12a,14,14a-tetradecahydro-1H-picen-3-ol	40469789	545-46-0	0.940884
RSPRY1	[C@@H]1(CC[C@]2([C@@H](C1(C)C)CC[C@@]1(C)[C@]3(C)CC[C@@]4(CO)CC[C@@H](C)[C@H](C)[C@H]4C3=CC[C@H]21)C)O	(3S,4aS,6aR,6bS,8aS,11R,12S,12aS,14aR,14bR)-8a-(hydroxymethyl)-4,4,6a,6b,11,12,14b-heptamethyl-2,3,4a,5,6,7,8,9,10,11,12,12a,14,14a-tetradecahydro-1H-picen-3-ol	40469789	545-46-0	0.921083
ASAP2	[C@@H]1(CC[C@]2([C@@H](C1(C)C)CC[C@@]1(C)[C@]3(C)CC[C@@]4(CO)CC[C@@H](C)[C@H](C)[C@H]4C3=CC[C@H]21)C)O	(3S,4aS,6aR,6bS,8aS,11R,12S,12aS,14aR,14bR)-8a-(hydroxymethyl)-4,4,6a,6b,11,12,14b-heptamethyl-2,3,4a,5,6,7,8,9,10,11,12,12a,14,14a-tetradecahydro-1H-picen-3-ol	40469789	545-46-0	0.908034
ZNF138	[C@@H]1(CC[C@]2([C@@H](C1(C)C)CC[C@@]1(C)[C@]3(C)CC[C@@]4(CO)CC[C@@H](C)[C@H](C)[C@H]4C3=CC[C@H]21)C)O	(3S,4aS,6aR,6bS,8aS,11R,12S,12aS,14aR,14bR)-8a-(hydroxymethyl)-4,4,6a,6b,11,12,14b-heptamethyl-2,3,4a,5,6,7,8,9,10,11,12,12a,14,14a-tetradecahydro-1H-picen-3-ol	40469789	545-46-0	0.900574
PARP4	[C@@H]1(CC[C@]2([C@@H](C1(C)C)CC[C@@]1(C)[C@]3(C)CC[C@@]4(CO)CC[C@@H](C)[C@H](C)[C@H]4C3=CC[C@H]21)C)O	(3S,4aS,6aR,6bS,8aS,11R,12S,12aS,14aR,14bR)-8a-(hydroxymethyl)-4,4,6a,6b,11,12,14b-heptamethyl-2,3,4a,5,6,7,8,9,10,11,12,12a,14,14a-tetradecahydro-1H-picen-3-ol	40469789	545-46-0	0.945727
AREL1	[C@@H]1(CC[C@]2([C@@H](C1(C)C)CC[C@@]1(C)[C@]3(C)CC[C@@]4(CO)CC[C@@H](C)[C@H](C)[C@H]4C3=CC[C@H]21)C)O	(3S,4aS,6aR,6bS,8aS,11R,12S,12aS,14aR,14bR)-8a-(hydroxymethyl)-4,4,6a,6b,11,12,14b-heptamethyl-2,3,4a,5,6,7,8,9,10,11,12,12a,14,14a-tetradecahydro-1H-picen-3-ol	40469789	545-46-0	0.951148
AZIN2	[C@@H]1(CC[C@]2([C@@H](C1(C)C)CC[C@@]1(C)[C@]3(C)CC[C@@]4(CO)CC[C@@H](C)[C@H](C)[C@H]4C3=CC[C@H]21)C)O	(3S,4aS,6aR,6bS,8aS,11R,12S,12aS,14aR,14bR)-8a-(hydroxymethyl)-4,4,6a,6b,11,12,14b-heptamethyl-2,3,4a,5,6,7,8,9,10,11,12,12a,14,14a-tetradecahydro-1H-picen-3-ol	40469789	545-46-0	0.933015
TAOK2	[C@@H]1(CC[C@]2([C@@H](C1(C)C)CC[C@@]1(C)[C@]3(C)CC[C@@]4(CO)CC[C@@H](C)[C@H](C)[C@H]4C3=CC[C@H]21)C)O	(3S,4aS,6aR,6bS,8aS,11R,12S,12aS,14aR,14bR)-8a-(hydroxymethyl)-4,4,6a,6b,11,12,14b-heptamethyl-2,3,4a,5,6,7,8,9,10,11,12,12a,14,14a-tetradecahydro-1H-picen-3-ol	40469789	545-46-0	0.910667
SGK1	[C@@H]1(CC[C@]2([C@@H](C1(C)C)CC[C@@]1(C)[C@]3(C)CC[C@@]4(CO)CC[C@@H](C)[C@H](C)[C@H]4C3=CC[C@H]21)C)O	(3S,4aS,6aR,6bS,8aS,11R,12S,12aS,14aR,14bR)-8a-(hydroxymethyl)-4,4,6a,6b,11,12,14b-heptamethyl-2,3,4a,5,6,7,8,9,10,11,12,12a,14,14a-tetradecahydro-1H-picen-3-ol	40469789	545-46-0	0.941884
PTDSS1	[C@@H]1(CC[C@]2([C@@H](C1(C)C)CC[C@@]1(C)[C@]3(C)CC[C@@]4(CO)CC[C@@H](C)[C@H](C)[C@H]4C3=CC[C@H]21)C)O	(3S,4aS,6aR,6bS,8aS,11R,12S,12aS,14aR,14bR)-8a-(hydroxymethyl)-4,4,6a,6b,11,12,14b-heptamethyl-2,3,4a,5,6,7,8,9,10,11,12,12a,14,14a-tetradecahydro-1H-picen-3-ol	40469789	545-46-0	0.91864
PDILT	[C@@H]1(CC[C@]2([C@@H](C1(C)C)CC[C@@]1(C)[C@]3(C)CC[C@@]4(CO)CC[C@@H](C)[C@H](C)[C@H]4C3=CC[C@H]21)C)O	(3S,4aS,6aR,6bS,8aS,11R,12S,12aS,14aR,14bR)-8a-(hydroxymethyl)-4,4,6a,6b,11,12,14b-heptamethyl-2,3,4a,5,6,7,8,9,10,11,12,12a,14,14a-tetradecahydro-1H-picen-3-ol	40469789	545-46-0	0.926505
NPR2	[C@@H]1(CC[C@]2([C@@H](C1(C)C)CC[C@@]1(C)[C@]3(C)CC[C@@]4(CO)CC[C@@H](C)[C@H](C)[C@H]4C3=CC[C@H]21)C)O	(3S,4aS,6aR,6bS,8aS,11R,12S,12aS,14aR,14bR)-8a-(hydroxymethyl)-4,4,6a,6b,11,12,14b-heptamethyl-2,3,4a,5,6,7,8,9,10,11,12,12a,14,14a-tetradecahydro-1H-picen-3-ol	40469789	545-46-0	0.916962
TRPC5	[C@@H]1(CC[C@]2([C@@H](C1(C)C)CC[C@@]1(C)[C@]3(C)CC[C@@]4(CO)CC[C@@H](C)[C@H](C)[C@H]4C3=CC[C@H]21)C)O	(3S,4aS,6aR,6bS,8aS,11R,12S,12aS,14aR,14bR)-8a-(hydroxymethyl)-4,4,6a,6b,11,12,14b-heptamethyl-2,3,4a,5,6,7,8,9,10,11,12,12a,14,14a-tetradecahydro-1H-picen-3-ol	40469789	545-46-0	0.942641
EBF3	[C@@H]1(CC[C@]2([C@@H](C1(C)C)CC[C@@]1(C)[C@]3(C)CC[C@@]4(CO)CC[C@@H](C)[C@H](C)[C@H]4C3=CC[C@H]21)C)O	(3S,4aS,6aR,6bS,8aS,11R,12S,12aS,14aR,14bR)-8a-(hydroxymethyl)-4,4,6a,6b,11,12,14b-heptamethyl-2,3,4a,5,6,7,8,9,10,11,12,12a,14,14a-tetradecahydro-1H-picen-3-ol	40469789	545-46-0	0.900638
KDM5A	[C@@H]1(CC[C@]2([C@@H](C1(C)C)CC[C@@]1(C)[C@]3(C)CC[C@@]4(CO)CC[C@@H](C)[C@H](C)[C@H]4C3=CC[C@H]21)C)O	(3S,4aS,6aR,6bS,8aS,11R,12S,12aS,14aR,14bR)-8a-(hydroxymethyl)-4,4,6a,6b,11,12,14b-heptamethyl-2,3,4a,5,6,7,8,9,10,11,12,12a,14,14a-tetradecahydro-1H-picen-3-ol	40469789	545-46-0	0.932745
BTNL9	[C@@H]1(CC[C@]2([C@@H](C1(C)C)CC[C@@]1(C)[C@]3(C)CC[C@@]4(CO)CC[C@@H](C)[C@H](C)[C@H]4C3=CC[C@H]21)C)O	(3S,4aS,6aR,6bS,8aS,11R,12S,12aS,14aR,14bR)-8a-(hydroxymethyl)-4,4,6a,6b,11,12,14b-heptamethyl-2,3,4a,5,6,7,8,9,10,11,12,12a,14,14a-tetradecahydro-1H-picen-3-ol	40469789	545-46-0	0.917276
ABI3BP	c12c(c3c(cc1)c1c(C(=O)C3=O)c(co1)C)[C@@H](CCC2(C)C)O	(9R)-9-hydroxy-1,6,6-trimethyl-8,9-dihydro-7H-naphtho[1,2-g][1]benzofuran-10,11-dione	14626764		0.925322
ZBTB48	c12c(c3c(cc1)c1c(C(=O)C3=O)c(co1)C)[C@@H](CCC2(C)C)O	(9R)-9-hydroxy-1,6,6-trimethyl-8,9-dihydro-7H-naphtho[1,2-g][1]benzofuran-10,11-dione	14626764		0.92129
MAP4K5	c12c(c3c(cc1)c1c(C(=O)C3=O)c(co1)C)[C@@H](CCC2(C)C)O	(9R)-9-hydroxy-1,6,6-trimethyl-8,9-dihydro-7H-naphtho[1,2-g][1]benzofuran-10,11-dione	14626764		0.924991
KIF5C	c12c(c3c(cc1)c1c(C(=O)C3=O)c(co1)C)[C@@H](CCC2(C)C)O	(9R)-9-hydroxy-1,6,6-trimethyl-8,9-dihydro-7H-naphtho[1,2-g][1]benzofuran-10,11-dione	14626764		0.933146
ZNF343	c12c(c3c(cc1)c1c(C(=O)C3=O)c(co1)C)[C@@H](CCC2(C)C)O	(9R)-9-hydroxy-1,6,6-trimethyl-8,9-dihydro-7H-naphtho[1,2-g][1]benzofuran-10,11-dione	14626764		0.933439
NFIA	c12c(c3c(cc1)c1c(C(=O)C3=O)c(co1)C)[C@@H](CCC2(C)C)O	(9R)-9-hydroxy-1,6,6-trimethyl-8,9-dihydro-7H-naphtho[1,2-g][1]benzofuran-10,11-dione	14626764		0.927709
PTPN14	c12c(c3c(cc1)c1c(C(=O)C3=O)c(co1)C)[C@@H](CCC2(C)C)O	(9R)-9-hydroxy-1,6,6-trimethyl-8,9-dihydro-7H-naphtho[1,2-g][1]benzofuran-10,11-dione	14626764		0.92736
PCCA	c12c(c3c(cc1)c1c(C(=O)C3=O)c(co1)C)[C@@H](CCC2(C)C)O	(9R)-9-hydroxy-1,6,6-trimethyl-8,9-dihydro-7H-naphtho[1,2-g][1]benzofuran-10,11-dione	14626764		0.907067
LCT	c1(cc(=O)c2c(O)cc(cc2o1)O[C@H]1[C@H](O)[C@@H](O)[C@H](O)[C@H](O1)CO)c1cc(O)c(O)cc1	2-(3,4-dihydroxyphenyl)-5-hydroxy-7-[(2S,3R,4S,5S,6R)-3,4,5-trihydroxy-6-(hydroxymethyl)oxan-2-yl]oxychromen-4-one	5280637	5373-11-5	0.956964
ITGA1	c1(cc(=O)c2c(O)cc(cc2o1)O[C@H]1[C@H](O)[C@@H](O)[C@H](O)[C@H](O1)CO)c1cc(O)c(O)cc1	2-(3,4-dihydroxyphenyl)-5-hydroxy-7-[(2S,3R,4S,5S,6R)-3,4,5-trihydroxy-6-(hydroxymethyl)oxan-2-yl]oxychromen-4-one	5280637	5373-11-5	0.958479
GALNT3	c1(cc(=O)c2c(O)cc(cc2o1)O[C@H]1[C@H](O)[C@@H](O)[C@H](O)[C@H](O1)CO)c1cc(O)c(O)cc1	2-(3,4-dihydroxyphenyl)-5-hydroxy-7-[(2S,3R,4S,5S,6R)-3,4,5-trihydroxy-6-(hydroxymethyl)oxan-2-yl]oxychromen-4-one	5280637	5373-11-5	0.941886
TGIF1	c1(cc(=O)c2c(O)cc(cc2o1)O[C@H]1[C@H](O)[C@@H](O)[C@H](O)[C@H](O1)CO)c1cc(O)c(O)cc1	2-(3,4-dihydroxyphenyl)-5-hydroxy-7-[(2S,3R,4S,5S,6R)-3,4,5-trihydroxy-6-(hydroxymethyl)oxan-2-yl]oxychromen-4-one	5280637	5373-11-5	0.919883
MED14	c1(cc(=O)c2c(O)cc(cc2o1)O[C@H]1[C@H](O)[C@@H](O)[C@H](O)[C@H](O1)CO)c1cc(O)c(O)cc1	2-(3,4-dihydroxyphenyl)-5-hydroxy-7-[(2S,3R,4S,5S,6R)-3,4,5-trihydroxy-6-(hydroxymethyl)oxan-2-yl]oxychromen-4-one	5280637	5373-11-5	0.915069
LTN1	c1(cc(=O)c2c(O)cc(cc2o1)O[C@H]1[C@H](O)[C@@H](O)[C@H](O)[C@H](O1)CO)c1cc(O)c(O)cc1	2-(3,4-dihydroxyphenyl)-5-hydroxy-7-[(2S,3R,4S,5S,6R)-3,4,5-trihydroxy-6-(hydroxymethyl)oxan-2-yl]oxychromen-4-one	5280637	5373-11-5	0.938219
COQ2	c1(cc(=O)c2c(O)cc(cc2o1)O[C@H]1[C@H](O)[C@@H](O)[C@H](O)[C@H](O1)CO)c1cc(O)c(O)cc1	2-(3,4-dihydroxyphenyl)-5-hydroxy-7-[(2S,3R,4S,5S,6R)-3,4,5-trihydroxy-6-(hydroxymethyl)oxan-2-yl]oxychromen-4-one	5280637	5373-11-5	0.916699
MMP27	c1(cc(=O)c2c(O)cc(cc2o1)O[C@H]1[C@H](O)[C@@H](O)[C@H](O)[C@H](O1)CO)c1cc(O)c(O)cc1	2-(3,4-dihydroxyphenyl)-5-hydroxy-7-[(2S,3R,4S,5S,6R)-3,4,5-trihydroxy-6-(hydroxymethyl)oxan-2-yl]oxychromen-4-one	5280637	5373-11-5	0.941346
EIF2AK1	[C@@H]1(CC[C@]2([C@@H](C1(C)C)CC[C@@]1(C)[C@]3(C)CC[C@@]4(CO)CC[C@@H](C)[C@H](C)[C@H]4C3=CC[C@H]21)C)O	(3S,4aS,6aR,6bS,8aS,11R,12S,12aS,14aR,14bR)-8a-(hydroxymethyl)-4,4,6a,6b,11,12,14b-heptamethyl-2,3,4a,5,6,7,8,9,10,11,12,12a,14,14a-tetradecahydro-1H-picen-3-ol	40469789	545-46-0	0.919463
MYBPC3	[C@@H]1(CC[C@]2([C@@H](C1(C)C)CC[C@@]1(C)[C@]3(C)CC[C@@]4(CO)CC[C@@H](C)[C@H](C)[C@H]4C3=CC[C@H]21)C)O	(3S,4aS,6aR,6bS,8aS,11R,12S,12aS,14aR,14bR)-8a-(hydroxymethyl)-4,4,6a,6b,11,12,14b-heptamethyl-2,3,4a,5,6,7,8,9,10,11,12,12a,14,14a-tetradecahydro-1H-picen-3-ol	40469789	545-46-0	0.923683
C2orf16	[C@@H]1(CC[C@]2([C@@H](C1(C)C)CC[C@@]1(C)[C@]3(C)CC[C@@]4(CO)CC[C@@H](C)[C@H](C)[C@H]4C3=CC[C@H]21)C)O	(3S,4aS,6aR,6bS,8aS,11R,12S,12aS,14aR,14bR)-8a-(hydroxymethyl)-4,4,6a,6b,11,12,14b-heptamethyl-2,3,4a,5,6,7,8,9,10,11,12,12a,14,14a-tetradecahydro-1H-picen-3-ol	40469789	545-46-0	0.907585
TRIM23	[C@@H]1(CC[C@]2([C@@H](C1(C)C)CC[C@@]1(C)[C@]3(C)CC[C@@]4(CO)CC[C@@H](C)[C@H](C)[C@H]4C3=CC[C@H]21)C)O	(3S,4aS,6aR,6bS,8aS,11R,12S,12aS,14aR,14bR)-8a-(hydroxymethyl)-4,4,6a,6b,11,12,14b-heptamethyl-2,3,4a,5,6,7,8,9,10,11,12,12a,14,14a-tetradecahydro-1H-picen-3-ol	40469789	545-46-0	0.922908
SPATS2L	[C@@H]1(CC[C@]2([C@@H](C1(C)C)CC[C@@]1(C)[C@]3(C)CC[C@@]4(CO)CC[C@@H](C)[C@H](C)[C@H]4C3=CC[C@H]21)C)O	(3S,4aS,6aR,6bS,8aS,11R,12S,12aS,14aR,14bR)-8a-(hydroxymethyl)-4,4,6a,6b,11,12,14b-heptamethyl-2,3,4a,5,6,7,8,9,10,11,12,12a,14,14a-tetradecahydro-1H-picen-3-ol	40469789	545-46-0	0.918036
SLFN12L	[C@@H]1(CC[C@]2([C@@H](C1(C)C)CC[C@@]1(C)[C@]3(C)CC[C@@]4(CO)CC[C@@H](C)[C@H](C)[C@H]4C3=CC[C@H]21)C)O	(3S,4aS,6aR,6bS,8aS,11R,12S,12aS,14aR,14bR)-8a-(hydroxymethyl)-4,4,6a,6b,11,12,14b-heptamethyl-2,3,4a,5,6,7,8,9,10,11,12,12a,14,14a-tetradecahydro-1H-picen-3-ol	40469789	545-46-0	0.925875
WNK2	[C@@H]1(CC[C@]2([C@@H](C1(C)C)CC[C@@]1(C)[C@]3(C)CC[C@@]4(CO)CC[C@@H](C)[C@H](C)[C@H]4C3=CC[C@H]21)C)O	(3S,4aS,6aR,6bS,8aS,11R,12S,12aS,14aR,14bR)-8a-(hydroxymethyl)-4,4,6a,6b,11,12,14b-heptamethyl-2,3,4a,5,6,7,8,9,10,11,12,12a,14,14a-tetradecahydro-1H-picen-3-ol	40469789	545-46-0	0.919867
LMNA	[C@@H]1(CC[C@]2([C@@H](C1(C)C)CC[C@@]1(C)[C@]3(C)CC[C@@]4(CO)CC[C@@H](C)[C@H](C)[C@H]4C3=CC[C@H]21)C)O	(3S,4aS,6aR,6bS,8aS,11R,12S,12aS,14aR,14bR)-8a-(hydroxymethyl)-4,4,6a,6b,11,12,14b-heptamethyl-2,3,4a,5,6,7,8,9,10,11,12,12a,14,14a-tetradecahydro-1H-picen-3-ol	40469789	545-46-0	0.914117
ADGRL2	[C@@H]1(CC[C@]2([C@@H](C1(C)C)CC[C@@]1(C)[C@]3(C)CC[C@@]4(CO)CC[C@@H](C)[C@H](C)[C@H]4C3=CC[C@H]21)C)O	(3S,4aS,6aR,6bS,8aS,11R,12S,12aS,14aR,14bR)-8a-(hydroxymethyl)-4,4,6a,6b,11,12,14b-heptamethyl-2,3,4a,5,6,7,8,9,10,11,12,12a,14,14a-tetradecahydro-1H-picen-3-ol	40469789	545-46-0	0.909199
AK7	[C@@H]1(CC[C@]2([C@@H](C1(C)C)CC[C@@]1(C)[C@]3(C)CC[C@@]4(CO)CC[C@@H](C)[C@H](C)[C@H]4C3=CC[C@H]21)C)O	(3S,4aS,6aR,6bS,8aS,11R,12S,12aS,14aR,14bR)-8a-(hydroxymethyl)-4,4,6a,6b,11,12,14b-heptamethyl-2,3,4a,5,6,7,8,9,10,11,12,12a,14,14a-tetradecahydro-1H-picen-3-ol	40469789	545-46-0	0.904272
PSMD8	[C@@H]1(CC[C@]2([C@@H](C1(C)C)CC[C@@]1(C)[C@]3(C)CC[C@@]4(CO)CC[C@@H](C)[C@H](C)[C@H]4C3=CC[C@H]21)C)O	(3S,4aS,6aR,6bS,8aS,11R,12S,12aS,14aR,14bR)-8a-(hydroxymethyl)-4,4,6a,6b,11,12,14b-heptamethyl-2,3,4a,5,6,7,8,9,10,11,12,12a,14,14a-tetradecahydro-1H-picen-3-ol	40469789	545-46-0	0.918476
ZW10	[C@@H]1(CC[C@]2([C@@H](C1(C)C)CC[C@@]1(C)[C@]3(C)CC[C@@]4(CO)CC[C@@H](C)[C@H](C)[C@H]4C3=CC[C@H]21)C)O	(3S,4aS,6aR,6bS,8aS,11R,12S,12aS,14aR,14bR)-8a-(hydroxymethyl)-4,4,6a,6b,11,12,14b-heptamethyl-2,3,4a,5,6,7,8,9,10,11,12,12a,14,14a-tetradecahydro-1H-picen-3-ol	40469789	545-46-0	0.911555
ZNF569	[C@@H]1(CC[C@]2([C@@H](C1(C)C)CC[C@@]1(C)[C@]3(C)CC[C@@]4(CO)CC[C@@H](C)[C@H](C)[C@H]4C3=CC[C@H]21)C)O	(3S,4aS,6aR,6bS,8aS,11R,12S,12aS,14aR,14bR)-8a-(hydroxymethyl)-4,4,6a,6b,11,12,14b-heptamethyl-2,3,4a,5,6,7,8,9,10,11,12,12a,14,14a-tetradecahydro-1H-picen-3-ol	40469789	545-46-0	0.927711
RCOR1	[C@@H]1(CC[C@]2([C@@H](C1(C)C)CC[C@@]1(C)[C@]3(C)CC[C@@]4(CO)CC[C@@H](C)[C@H](C)[C@H]4C3=CC[C@H]21)C)O	(3S,4aS,6aR,6bS,8aS,11R,12S,12aS,14aR,14bR)-8a-(hydroxymethyl)-4,4,6a,6b,11,12,14b-heptamethyl-2,3,4a,5,6,7,8,9,10,11,12,12a,14,14a-tetradecahydro-1H-picen-3-ol	40469789	545-46-0	0.934198
FCRL2	[C@@H]1(CC[C@]2([C@@H](C1(C)C)CC[C@@]1(C)[C@]3(C)CC[C@@]4(CO)CC[C@@H](C)[C@H](C)[C@H]4C3=CC[C@H]21)C)O	(3S,4aS,6aR,6bS,8aS,11R,12S,12aS,14aR,14bR)-8a-(hydroxymethyl)-4,4,6a,6b,11,12,14b-heptamethyl-2,3,4a,5,6,7,8,9,10,11,12,12a,14,14a-tetradecahydro-1H-picen-3-ol	40469789	545-46-0	0.905074
G3BP2	[C@@H]1(CC[C@]2([C@@H](C1(C)C)CC[C@@]1(C)[C@]3(C)CC[C@@]4(CO)CC[C@@H](C)[C@H](C)[C@H]4C3=CC[C@H]21)C)O	(3S,4aS,6aR,6bS,8aS,11R,12S,12aS,14aR,14bR)-8a-(hydroxymethyl)-4,4,6a,6b,11,12,14b-heptamethyl-2,3,4a,5,6,7,8,9,10,11,12,12a,14,14a-tetradecahydro-1H-picen-3-ol	40469789	545-46-0	0.943104
KIF9	[C@@H]1(CC[C@]2([C@@H](C1(C)C)CC[C@@]1(C)[C@]3(C)CC[C@@]4(CO)CC[C@@H](C)[C@H](C)[C@H]4C3=CC[C@H]21)C)O	(3S,4aS,6aR,6bS,8aS,11R,12S,12aS,14aR,14bR)-8a-(hydroxymethyl)-4,4,6a,6b,11,12,14b-heptamethyl-2,3,4a,5,6,7,8,9,10,11,12,12a,14,14a-tetradecahydro-1H-picen-3-ol	40469789	545-46-0	0.92009
E2F3	[C@@H]1(CC[C@]2([C@@H](C1(C)C)CC[C@@]1(C)[C@]3(C)CC[C@@]4(CO)CC[C@@H](C)[C@H](C)[C@H]4C3=CC[C@H]21)C)O	(3S,4aS,6aR,6bS,8aS,11R,12S,12aS,14aR,14bR)-8a-(hydroxymethyl)-4,4,6a,6b,11,12,14b-heptamethyl-2,3,4a,5,6,7,8,9,10,11,12,12a,14,14a-tetradecahydro-1H-picen-3-ol	40469789	545-46-0	0.914822
IGDCC4	[C@@H]1(CC[C@]2([C@@H](C1(C)C)CC[C@@]1(C)[C@]3(C)CC[C@@]4(CO)CC[C@@H](C)[C@H](C)[C@H]4C3=CC[C@H]21)C)O	(3S,4aS,6aR,6bS,8aS,11R,12S,12aS,14aR,14bR)-8a-(hydroxymethyl)-4,4,6a,6b,11,12,14b-heptamethyl-2,3,4a,5,6,7,8,9,10,11,12,12a,14,14a-tetradecahydro-1H-picen-3-ol	40469789	545-46-0	0.902624
ADGRD1	[C@@H]1(CC[C@]2([C@@H](C1(C)C)CC[C@@]1(C)[C@]3(C)CC[C@@]4(CO)CC[C@@H](C)[C@H](C)[C@H]4C3=CC[C@H]21)C)O	(3S,4aS,6aR,6bS,8aS,11R,12S,12aS,14aR,14bR)-8a-(hydroxymethyl)-4,4,6a,6b,11,12,14b-heptamethyl-2,3,4a,5,6,7,8,9,10,11,12,12a,14,14a-tetradecahydro-1H-picen-3-ol	40469789	545-46-0	0.935577
PHTF1	[C@@H]1(CC[C@]2([C@@H](C1(C)C)CC[C@@]1(C)[C@]3(C)CC[C@@]4(CO)CC[C@@H](C)[C@H](C)[C@H]4C3=CC[C@H]21)C)O	(3S,4aS,6aR,6bS,8aS,11R,12S,12aS,14aR,14bR)-8a-(hydroxymethyl)-4,4,6a,6b,11,12,14b-heptamethyl-2,3,4a,5,6,7,8,9,10,11,12,12a,14,14a-tetradecahydro-1H-picen-3-ol	40469789	545-46-0	0.914635
IL6R	[C@@H]1(CC[C@]2([C@@H](C1(C)C)CC[C@@]1(C)[C@]3(C)CC[C@@]4(CO)CC[C@@H](C)[C@H](C)[C@H]4C3=CC[C@H]21)C)O	(3S,4aS,6aR,6bS,8aS,11R,12S,12aS,14aR,14bR)-8a-(hydroxymethyl)-4,4,6a,6b,11,12,14b-heptamethyl-2,3,4a,5,6,7,8,9,10,11,12,12a,14,14a-tetradecahydro-1H-picen-3-ol	40469789	545-46-0	0.912885
CEMIP2	[C@@H]1(CC[C@]2([C@@H](C1(C)C)CC[C@@]1(C)[C@]3(C)CC[C@@]4(CO)CC[C@@H](C)[C@H](C)[C@H]4C3=CC[C@H]21)C)O	(3S,4aS,6aR,6bS,8aS,11R,12S,12aS,14aR,14bR)-8a-(hydroxymethyl)-4,4,6a,6b,11,12,14b-heptamethyl-2,3,4a,5,6,7,8,9,10,11,12,12a,14,14a-tetradecahydro-1H-picen-3-ol	40469789	545-46-0	0.931616
HNF1A	[C@@H]1(CC[C@]2([C@@H](C1(C)C)CC[C@@]1(C)[C@]3(C)CC[C@@]4(CO)CC[C@@H](C)[C@H](C)[C@H]4C3=CC[C@H]21)C)O	(3S,4aS,6aR,6bS,8aS,11R,12S,12aS,14aR,14bR)-8a-(hydroxymethyl)-4,4,6a,6b,11,12,14b-heptamethyl-2,3,4a,5,6,7,8,9,10,11,12,12a,14,14a-tetradecahydro-1H-picen-3-ol	40469789	545-46-0	0.906088
GLUD2	Oc1c2c(C(=O)c3c(C2=O)cccc3O)cc(c1)C	1,5-dihydroxy-3-methylanthracene-9,10-dione	5316800	21891-63-4	0.917235
VRK1	Oc1c2c(C(=O)c3c(C2=O)cccc3O)cc(c1)C	1,5-dihydroxy-3-methylanthracene-9,10-dione	5316800	21891-63-4	0.91869
STK35	Oc1c2c(C(=O)c3c(C2=O)cccc3O)cc(c1)C	1,5-dihydroxy-3-methylanthracene-9,10-dione	5316800	21891-63-4	0.907826
NEK9	Oc1c2c(C(=O)c3c(C2=O)cccc3O)cc(c1)C	1,5-dihydroxy-3-methylanthracene-9,10-dione	5316800	21891-63-4	0.915818
KCNA2	Oc1c2c(C(=O)c3c(C2=O)cccc3O)cc(c1)C	1,5-dihydroxy-3-methylanthracene-9,10-dione	5316800	21891-63-4	0.906534
EPHA10	Oc1c2c(C(=O)c3c(C2=O)cccc3O)cc(c1)C	1,5-dihydroxy-3-methylanthracene-9,10-dione	5316800	21891-63-4	0.925087
PLXNA4	Oc1c2c(C(=O)c3c(C2=O)cccc3O)cc(c1)C	1,5-dihydroxy-3-methylanthracene-9,10-dione	5316800	21891-63-4	0.947409
LNX1	Oc1c2c(C(=O)c3c(C2=O)cccc3O)cc(c1)C	1,5-dihydroxy-3-methylanthracene-9,10-dione	5316800	21891-63-4	0.9001
VAV3	Oc1c2c(C(=O)c3c(C2=O)cccc3O)cc(c1)C	1,5-dihydroxy-3-methylanthracene-9,10-dione	5316800	21891-63-4	0.937975
ZNF83	Oc1c2c(C(=O)c3c(C2=O)cccc3O)cc(c1)C	1,5-dihydroxy-3-methylanthracene-9,10-dione	5316800	21891-63-4	0.911486
SMYD4	Oc1c2c(C(=O)c3c(C2=O)cccc3O)cc(c1)C	1,5-dihydroxy-3-methylanthracene-9,10-dione	5316800	21891-63-4	0.921474
GRK4	Oc1c2c(C(=O)c3c(C2=O)cccc3O)cc(c1)C	1,5-dihydroxy-3-methylanthracene-9,10-dione	5316800	21891-63-4	0.918052
SLC3A1	[C@@H]1(CC[C@]2([C@@H](C1(C)C)CC[C@@]1(C)[C@]3(C)CC[C@@]4(CO)CC[C@@H](C)[C@H](C)[C@H]4C3=CC[C@H]21)C)O	(3S,4aS,6aR,6bS,8aS,11R,12S,12aS,14aR,14bR)-8a-(hydroxymethyl)-4,4,6a,6b,11,12,14b-heptamethyl-2,3,4a,5,6,7,8,9,10,11,12,12a,14,14a-tetradecahydro-1H-picen-3-ol	40469789	545-46-0	0.943383
LATS1	[C@@H]1(CC[C@]2([C@@H](C1(C)C)CC[C@@]1(C)[C@]3(C)CC[C@@]4(CO)CC[C@@H](C)[C@H](C)[C@H]4C3=CC[C@H]21)C)O	(3S,4aS,6aR,6bS,8aS,11R,12S,12aS,14aR,14bR)-8a-(hydroxymethyl)-4,4,6a,6b,11,12,14b-heptamethyl-2,3,4a,5,6,7,8,9,10,11,12,12a,14,14a-tetradecahydro-1H-picen-3-ol	40469789	545-46-0	0.903585
ASXL1	[C@@H]1(CC[C@]2([C@@H](C1(C)C)CC[C@@]1(C)[C@]3(C)CC[C@@]4(CO)CC[C@@H](C)[C@H](C)[C@H]4C3=CC[C@H]21)C)O	(3S,4aS,6aR,6bS,8aS,11R,12S,12aS,14aR,14bR)-8a-(hydroxymethyl)-4,4,6a,6b,11,12,14b-heptamethyl-2,3,4a,5,6,7,8,9,10,11,12,12a,14,14a-tetradecahydro-1H-picen-3-ol	40469789	545-46-0	0.914204
NIN	[C@@H]1(CC[C@]2([C@@H](C1(C)C)CC[C@@]1(C)[C@]3(C)CC[C@@]4(CO)CC[C@@H](C)[C@H](C)[C@H]4C3=CC[C@H]21)C)O	(3S,4aS,6aR,6bS,8aS,11R,12S,12aS,14aR,14bR)-8a-(hydroxymethyl)-4,4,6a,6b,11,12,14b-heptamethyl-2,3,4a,5,6,7,8,9,10,11,12,12a,14,14a-tetradecahydro-1H-picen-3-ol	40469789	545-46-0	0.907127
ATMIN	[C@@H]1(CC[C@]2([C@@H](C1(C)C)CC[C@@]1(C)[C@]3(C)CC[C@@]4(CO)CC[C@@H](C)[C@H](C)[C@H]4C3=CC[C@H]21)C)O	(3S,4aS,6aR,6bS,8aS,11R,12S,12aS,14aR,14bR)-8a-(hydroxymethyl)-4,4,6a,6b,11,12,14b-heptamethyl-2,3,4a,5,6,7,8,9,10,11,12,12a,14,14a-tetradecahydro-1H-picen-3-ol	40469789	545-46-0	0.927429
DDX1	[C@@H]1(CC[C@]2([C@@H](C1(C)C)CC[C@@]1(C)[C@]3(C)CC[C@@]4(CO)CC[C@@H](C)[C@H](C)[C@H]4C3=CC[C@H]21)C)O	(3S,4aS,6aR,6bS,8aS,11R,12S,12aS,14aR,14bR)-8a-(hydroxymethyl)-4,4,6a,6b,11,12,14b-heptamethyl-2,3,4a,5,6,7,8,9,10,11,12,12a,14,14a-tetradecahydro-1H-picen-3-ol	40469789	545-46-0	0.924874
PDGFRB	[C@H]1([C@@H]2[C@H](C(=CO1)C(=O)OC)[C@H](C[C@]2(C)OC(=O)C)OC(=O)c1cc(c(c(c1)OC)O)OC)O	6-o-syringyl-8-o-acetyl shanzhiside methyl ester_qt			0.983672
EGLN3	[C@H]1([C@@H]2[C@H](C(=CO1)C(=O)OC)[C@H](C[C@]2(C)OC(=O)C)OC(=O)c1cc(c(c(c1)OC)O)OC)O	6-o-syringyl-8-o-acetyl shanzhiside methyl ester_qt			0.912112
EGFR	[C@H]1([C@@H]2[C@H](C(=CO1)C(=O)OC)[C@H](C[C@]2(C)OC(=O)C)OC(=O)c1cc(c(c(c1)OC)O)OC)O	6-o-syringyl-8-o-acetyl shanzhiside methyl ester_qt			0.993943
CCR5	[C@H]1([C@@H]2[C@H](C(=CO1)C(=O)OC)[C@H](C[C@]2(C)OC(=O)C)OC(=O)c1cc(c(c(c1)OC)O)OC)O	6-o-syringyl-8-o-acetyl shanzhiside methyl ester_qt			0.923521
SLC6A2	[C@H]1([C@@H]2[C@H](C(=CO1)C(=O)OC)[C@H](C[C@]2(C)OC(=O)C)OC(=O)c1cc(c(c(c1)OC)O)OC)O	6-o-syringyl-8-o-acetyl shanzhiside methyl ester_qt			0.964262
BRD4	[C@H]1([C@@H]2[C@H](C(=CO1)C(=O)OC)[C@H](C[C@]2(C)OC(=O)C)OC(=O)c1cc(c(c(c1)OC)O)OC)O	6-o-syringyl-8-o-acetyl shanzhiside methyl ester_qt			0.943681
PTGDR2	[C@H]1([C@@H]2[C@H](C(=CO1)C(=O)OC)[C@H](C[C@]2(C)OC(=O)C)OC(=O)c1cc(c(c(c1)OC)O)OC)O	6-o-syringyl-8-o-acetyl shanzhiside methyl ester_qt			0.987564
SLC9A1	[C@H]1([C@@H]2[C@H](C(=CO1)C(=O)OC)[C@H](C[C@]2(C)OC(=O)C)OC(=O)c1cc(c(c(c1)OC)O)OC)O	6-o-syringyl-8-o-acetyl shanzhiside methyl ester_qt			0.914998
ADORA3	[C@H]1([C@@H]2[C@H](C(=CO1)C(=O)OC)[C@H](C[C@]2(C)OC(=O)C)OC(=O)c1cc(c(c(c1)OC)O)OC)O	6-o-syringyl-8-o-acetyl shanzhiside methyl ester_qt			0.91201
MTOR	[C@H]1([C@@H]2[C@H](C(=CO1)C(=O)OC)[C@H](C[C@]2(C)OC(=O)C)OC(=O)c1cc(c(c(c1)OC)O)OC)O	6-o-syringyl-8-o-acetyl shanzhiside methyl ester_qt			0.913563
ACHE	[C@H]1([C@@H]2[C@H](C(=CO1)C(=O)OC)[C@H](C[C@]2(C)OC(=O)C)OC(=O)c1cc(c(c(c1)OC)O)OC)O	6-o-syringyl-8-o-acetyl shanzhiside methyl ester_qt			0.942307
NPY5R	[C@H]1([C@@H]2[C@H](C(=CO1)C(=O)OC)[C@H](C[C@]2(C)OC(=O)C)OC(=O)c1cc(c(c(c1)OC)O)OC)O	6-o-syringyl-8-o-acetyl shanzhiside methyl ester_qt			0.924144
HCAR2	[C@H]1([C@@H]2[C@H](C(=CO1)C(=O)OC)[C@H](C[C@]2(C)OC(=O)C)OC(=O)c1cc(c(c(c1)OC)O)OC)O	6-o-syringyl-8-o-acetyl shanzhiside methyl ester_qt			0.910136
ELANE	[C@H]1([C@@H]2[C@H](C(=CO1)C(=O)OC)[C@H](C[C@]2(C)OC(=O)C)OC(=O)c1cc(c(c(c1)OC)O)OC)O	6-o-syringyl-8-o-acetyl shanzhiside methyl ester_qt			0.903941
TRPV1	[C@H]1([C@@H]2[C@H](C(=CO1)C(=O)OC)[C@H](C[C@]2(C)OC(=O)C)OC(=O)c1cc(c(c(c1)OC)O)OC)O	6-o-syringyl-8-o-acetyl shanzhiside methyl ester_qt			0.959022
JAK1	[C@H]1([C@@H]2[C@H](C(=CO1)C(=O)OC)[C@H](C[C@]2(C)OC(=O)C)OC(=O)c1cc(c(c(c1)OC)O)OC)O	6-o-syringyl-8-o-acetyl shanzhiside methyl ester_qt			0.976612
PDGFRB	c1(cc(c(cc1)OC)O)/C=C/C(=O)O	(E)-3-(3-hydroxy-4-methoxyphenyl)prop-2-enoic acid	736186	537-73-5	0.965031
CES1	[C@@H]12C(C(=C)[C@@H](CC1)C2)(C)C	(1S,4R)-3,3-dimethyl-2-methylidenebicyclo[2.2.1]heptane	92221	5794-03-6	0.936803
FASTKD5	[C@@H]12C(C(=C)[C@@H](CC1)C2)(C)C	(1S,4R)-3,3-dimethyl-2-methylidenebicyclo[2.2.1]heptane	92221	5794-03-6	0.930608
ADGRA3	[C@@H]12C(C(=C)[C@@H](CC1)C2)(C)C	(1S,4R)-3,3-dimethyl-2-methylidenebicyclo[2.2.1]heptane	92221	5794-03-6	0.941069
PAPOLA	c1(cc(c(cc1)OC)O)/C=C/C(=O)O	(E)-3-(3-hydroxy-4-methoxyphenyl)prop-2-enoic acid	736186	537-73-5	0.937085
JAK3	c1(cc(c(cc1)OC)O)/C=C/C(=O)O	(E)-3-(3-hydroxy-4-methoxyphenyl)prop-2-enoic acid	736186	537-73-5	0.970508
MAPK10	c1(cc(c(cc1)OC)O)/C=C/C(=O)O	(E)-3-(3-hydroxy-4-methoxyphenyl)prop-2-enoic acid	736186	537-73-5	0.925888
HTR1A	[C@@H]12C(C(=C)[C@@H](CC1)C2)(C)C	(1S,4R)-3,3-dimethyl-2-methylidenebicyclo[2.2.1]heptane	92221	5794-03-6	0.908862
ADAMTS5	[C@@H]12C(C(=C)[C@@H](CC1)C2)(C)C	(1S,4R)-3,3-dimethyl-2-methylidenebicyclo[2.2.1]heptane	92221	5794-03-6	0.941272
MET	[C@@H]12C(C(=C)[C@@H](CC1)C2)(C)C	(1S,4R)-3,3-dimethyl-2-methylidenebicyclo[2.2.1]heptane	92221	5794-03-6	0.905654
HDAC1	[C@@H]12C(C(=C)[C@@H](CC1)C2)(C)C	(1S,4R)-3,3-dimethyl-2-methylidenebicyclo[2.2.1]heptane	92221	5794-03-6	0.974231
GRM1	[C@@H]12C(C(=C)[C@@H](CC1)C2)(C)C	(1S,4R)-3,3-dimethyl-2-methylidenebicyclo[2.2.1]heptane	92221	5794-03-6	0.917955
MMP12	[C@@H]12C(C(=C)[C@@H](CC1)C2)(C)C	(1S,4R)-3,3-dimethyl-2-methylidenebicyclo[2.2.1]heptane	92221	5794-03-6	0.958015
CP	[C@@H]12C(C(=C)[C@@H](CC1)C2)(C)C	(1S,4R)-3,3-dimethyl-2-methylidenebicyclo[2.2.1]heptane	92221	5794-03-6	0.949112
KNG1	[C@@H]12C(C(=C)[C@@H](CC1)C2)(C)C	(1S,4R)-3,3-dimethyl-2-methylidenebicyclo[2.2.1]heptane	92221	5794-03-6	0.937023
SLC15A2	[C@@H]12C(C(=C)[C@@H](CC1)C2)(C)C	(1S,4R)-3,3-dimethyl-2-methylidenebicyclo[2.2.1]heptane	92221	5794-03-6	0.931289
PDGFRB	[C@@H]12C(C(=C)[C@@H](CC1)C2)(C)C	(1S,4R)-3,3-dimethyl-2-methylidenebicyclo[2.2.1]heptane	92221	5794-03-6	0.955841
CYP1B1	[C@@H]12C(C(=C)[C@@H](CC1)C2)(C)C	(1S,4R)-3,3-dimethyl-2-methylidenebicyclo[2.2.1]heptane	92221	5794-03-6	0.967546
CDK1	[C@@H]12C(C(=C)[C@@H](CC1)C2)(C)C	(1S,4R)-3,3-dimethyl-2-methylidenebicyclo[2.2.1]heptane	92221	5794-03-6	0.925341
DUSP16	[C@@H]12C(C(=C)[C@@H](CC1)C2)(C)C	(1S,4R)-3,3-dimethyl-2-methylidenebicyclo[2.2.1]heptane	92221	5794-03-6	0.925317
NUTM2A	c1(cc(ccc1O)[C@H]1[C@H](c2c(O1)c(ccc2/C=C/C(=O)O[C@@H](Cc1ccc(c(c1)O)O)C(=O)OC)O)C(=O)O[C@@H](Cc1ccc(c(c1)O)O)C(=O)OC)O	dimetbyl lithosper-mate b			0.921831
ZMPSTE24	c1(cc(ccc1O)[C@H]1[C@H](c2c(O1)c(ccc2/C=C/C(=O)O[C@@H](Cc1ccc(c(c1)O)O)C(=O)OC)O)C(=O)O[C@@H](Cc1ccc(c(c1)O)O)C(=O)OC)O	dimetbyl lithosper-mate b			0.901224
USP1	c1(cc(ccc1O)[C@H]1[C@H](c2c(O1)c(ccc2/C=C/C(=O)O[C@@H](Cc1ccc(c(c1)O)O)C(=O)OC)O)C(=O)O[C@@H](Cc1ccc(c(c1)O)O)C(=O)OC)O	dimetbyl lithosper-mate b			0.915224
TMPRSS9	c1(cc(ccc1O)[C@H]1[C@H](c2c(O1)c(ccc2/C=C/C(=O)O[C@@H](Cc1ccc(c(c1)O)O)C(=O)OC)O)C(=O)O[C@@H](Cc1ccc(c(c1)O)O)C(=O)OC)O	dimetbyl lithosper-mate b			0.902374
FLT3	c1(cc(ccc1O)[C@H]1[C@H](c2c(O1)c(ccc2/C=C/C(=O)O[C@@H](Cc1ccc(c(c1)O)O)C(=O)OC)O)C(=O)O[C@@H](Cc1ccc(c(c1)O)O)C(=O)OC)O	dimetbyl lithosper-mate b			0.981664
CCP110	c1(cc(ccc1O)[C@H]1[C@H](c2c(O1)c(ccc2/C=C/C(=O)O[C@@H](Cc1ccc(c(c1)O)O)C(=O)OC)O)C(=O)O[C@@H](Cc1ccc(c(c1)O)O)C(=O)OC)O	dimetbyl lithosper-mate b			0.933412
ABCF2	c1(cc(ccc1O)[C@H]1[C@H](c2c(O1)c(ccc2/C=C/C(=O)O[C@@H](Cc1ccc(c(c1)O)O)C(=O)OC)O)C(=O)O[C@@H](Cc1ccc(c(c1)O)O)C(=O)OC)O	dimetbyl lithosper-mate b			0.916333
DGKH	c1(cc(ccc1O)[C@H]1[C@H](c2c(O1)c(ccc2/C=C/C(=O)O[C@@H](Cc1ccc(c(c1)O)O)C(=O)OC)O)C(=O)O[C@@H](Cc1ccc(c(c1)O)O)C(=O)OC)O	dimetbyl lithosper-mate b			0.943756
MIA3	c1(cc(ccc1O)[C@H]1[C@H](c2c(O1)c(ccc2/C=C/C(=O)O[C@@H](Cc1ccc(c(c1)O)O)C(=O)OC)O)C(=O)O[C@@H](Cc1ccc(c(c1)O)O)C(=O)OC)O	dimetbyl lithosper-mate b			0.933735
INPPL1	c1(cc(ccc1O)[C@H]1[C@H](c2c(O1)c(ccc2/C=C/C(=O)O[C@@H](Cc1ccc(c(c1)O)O)C(=O)OC)O)C(=O)O[C@@H](Cc1ccc(c(c1)O)O)C(=O)OC)O	dimetbyl lithosper-mate b			0.952198
MARK4	c1(cc(ccc1O)[C@H]1[C@H](c2c(O1)c(ccc2/C=C/C(=O)O[C@@H](Cc1ccc(c(c1)O)O)C(=O)OC)O)C(=O)O[C@@H](Cc1ccc(c(c1)O)O)C(=O)OC)O	dimetbyl lithosper-mate b			0.911484
POLRMT	c12c(c3c(cc1)c1c(C(=O)C3=O)c(co1)C)[C@@H](CCC2(C)C)O	(9R)-9-hydroxy-1,6,6-trimethyl-8,9-dihydro-7H-naphtho[1,2-g][1]benzofuran-10,11-dione	14626764		0.925007
ALDH4A1	c12c(c3c(cc1)c1c(C(=O)C3=O)c(co1)C)[C@@H](CCC2(C)C)O	(9R)-9-hydroxy-1,6,6-trimethyl-8,9-dihydro-7H-naphtho[1,2-g][1]benzofuran-10,11-dione	14626764		0.907639
SNX13	c12c(c3c(cc1)c1c(C(=O)C3=O)c(co1)C)[C@@H](CCC2(C)C)O	(9R)-9-hydroxy-1,6,6-trimethyl-8,9-dihydro-7H-naphtho[1,2-g][1]benzofuran-10,11-dione	14626764		0.937279
THAP12	c12c(c3c(cc1)c1c(C(=O)C3=O)c(co1)C)[C@@H](CCC2(C)C)O	(9R)-9-hydroxy-1,6,6-trimethyl-8,9-dihydro-7H-naphtho[1,2-g][1]benzofuran-10,11-dione	14626764		0.933096
RYR3	c12c(c3c(cc1)c1c(C(=O)C3=O)c(co1)C)[C@@H](CCC2(C)C)O	(9R)-9-hydroxy-1,6,6-trimethyl-8,9-dihydro-7H-naphtho[1,2-g][1]benzofuran-10,11-dione	14626764		0.914198
AK5	c12c(c3c(cc1)c1c(C(=O)C3=O)c(co1)C)[C@@H](CCC2(C)C)O	(9R)-9-hydroxy-1,6,6-trimethyl-8,9-dihydro-7H-naphtho[1,2-g][1]benzofuran-10,11-dione	14626764		0.914545
GCGR	c12c(c3c(cc1)c1c(C(=O)C3=O)c(co1)C)[C@@H](CCC2(C)C)O	(9R)-9-hydroxy-1,6,6-trimethyl-8,9-dihydro-7H-naphtho[1,2-g][1]benzofuran-10,11-dione	14626764		0.919071
NGEF	c12c(c3c(cc1)c1c(C(=O)C3=O)c(co1)C)[C@@H](CCC2(C)C)O	(9R)-9-hydroxy-1,6,6-trimethyl-8,9-dihydro-7H-naphtho[1,2-g][1]benzofuran-10,11-dione	14626764		0.918693
PLA2G4A	c12c(c3c(cc1)c1c(C(=O)C3=O)c(co1)C)[C@@H](CCC2(C)C)O	(9R)-9-hydroxy-1,6,6-trimethyl-8,9-dihydro-7H-naphtho[1,2-g][1]benzofuran-10,11-dione	14626764		0.931489
MAP3K11	c12c(c3c(cc1)c1c(C(=O)C3=O)c(co1)C)[C@@H](CCC2(C)C)O	(9R)-9-hydroxy-1,6,6-trimethyl-8,9-dihydro-7H-naphtho[1,2-g][1]benzofuran-10,11-dione	14626764		0.944328
ZNF608	c12c(c3c(cc1)c1c(C(=O)C3=O)c(co1)C)[C@@H](CCC2(C)C)O	(9R)-9-hydroxy-1,6,6-trimethyl-8,9-dihydro-7H-naphtho[1,2-g][1]benzofuran-10,11-dione	14626764		0.935442
ADAMTSL3	c12c(c3c(cc1)c1c(C(=O)C3=O)c(co1)C)[C@@H](CCC2(C)C)O	(9R)-9-hydroxy-1,6,6-trimethyl-8,9-dihydro-7H-naphtho[1,2-g][1]benzofuran-10,11-dione	14626764		0.928286
PSG1	c12c(c3c(cc1)c1c(C(=O)C3=O)c(co1)C)[C@@H](CCC2(C)C)O	(9R)-9-hydroxy-1,6,6-trimethyl-8,9-dihydro-7H-naphtho[1,2-g][1]benzofuran-10,11-dione	14626764		0.939425
ENPEP	c12c(c3c(cc1)c1c(C(=O)C3=O)c(co1)C)[C@@H](CCC2(C)C)O	(9R)-9-hydroxy-1,6,6-trimethyl-8,9-dihydro-7H-naphtho[1,2-g][1]benzofuran-10,11-dione	14626764		0.946064
SLC4A2	c12c(c3c(cc1)c1c(C(=O)C3=O)c(co1)C)[C@@H](CCC2(C)C)O	(9R)-9-hydroxy-1,6,6-trimethyl-8,9-dihydro-7H-naphtho[1,2-g][1]benzofuran-10,11-dione	14626764		0.903622
LDHAL6B	c12c(c3c(cc1)c1c(C(=O)C3=O)c(co1)C)[C@@H](CCC2(C)C)O	(9R)-9-hydroxy-1,6,6-trimethyl-8,9-dihydro-7H-naphtho[1,2-g][1]benzofuran-10,11-dione	14626764		0.905666
CDC45	[C@@H]1(CC[C@]2([C@@H](C1(C)C)CC[C@@]1(C)[C@]3(C)CC[C@@]4(CO)CC[C@@H](C)[C@H](C)[C@H]4C3=CC[C@H]21)C)O	(3S,4aS,6aR,6bS,8aS,11R,12S,12aS,14aR,14bR)-8a-(hydroxymethyl)-4,4,6a,6b,11,12,14b-heptamethyl-2,3,4a,5,6,7,8,9,10,11,12,12a,14,14a-tetradecahydro-1H-picen-3-ol	40469789	545-46-0	0.915671
AMPD1	[C@@H]1(CC[C@]2([C@@H](C1(C)C)CC[C@@]1(C)[C@]3(C)CC[C@@]4(CO)CC[C@@H](C)[C@H](C)[C@H]4C3=CC[C@H]21)C)O	(3S,4aS,6aR,6bS,8aS,11R,12S,12aS,14aR,14bR)-8a-(hydroxymethyl)-4,4,6a,6b,11,12,14b-heptamethyl-2,3,4a,5,6,7,8,9,10,11,12,12a,14,14a-tetradecahydro-1H-picen-3-ol	40469789	545-46-0	0.919599
RAD18	[C@@H]1(CC[C@]2([C@@H](C1(C)C)CC[C@@]1(C)[C@]3(C)CC[C@@]4(CO)CC[C@@H](C)[C@H](C)[C@H]4C3=CC[C@H]21)C)O	(3S,4aS,6aR,6bS,8aS,11R,12S,12aS,14aR,14bR)-8a-(hydroxymethyl)-4,4,6a,6b,11,12,14b-heptamethyl-2,3,4a,5,6,7,8,9,10,11,12,12a,14,14a-tetradecahydro-1H-picen-3-ol	40469789	545-46-0	0.918138
ST7	[C@@H]1(CC[C@]2([C@@H](C1(C)C)CC[C@@]1(C)[C@]3(C)CC[C@@]4(CO)CC[C@@H](C)[C@H](C)[C@H]4C3=CC[C@H]21)C)O	(3S,4aS,6aR,6bS,8aS,11R,12S,12aS,14aR,14bR)-8a-(hydroxymethyl)-4,4,6a,6b,11,12,14b-heptamethyl-2,3,4a,5,6,7,8,9,10,11,12,12a,14,14a-tetradecahydro-1H-picen-3-ol	40469789	545-46-0	0.906377
GCDH	[C@@H]1(CC[C@]2([C@@H](C1(C)C)CC[C@@]1(C)[C@]3(C)CC[C@@]4(CO)CC[C@@H](C)[C@H](C)[C@H]4C3=CC[C@H]21)C)O	(3S,4aS,6aR,6bS,8aS,11R,12S,12aS,14aR,14bR)-8a-(hydroxymethyl)-4,4,6a,6b,11,12,14b-heptamethyl-2,3,4a,5,6,7,8,9,10,11,12,12a,14,14a-tetradecahydro-1H-picen-3-ol	40469789	545-46-0	0.927543
DPYSL2	[C@@H]1(CC[C@]2([C@@H](C1(C)C)CC[C@@]1(C)[C@]3(C)CC[C@@]4(CO)CC[C@@H](C)[C@H](C)[C@H]4C3=CC[C@H]21)C)O	(3S,4aS,6aR,6bS,8aS,11R,12S,12aS,14aR,14bR)-8a-(hydroxymethyl)-4,4,6a,6b,11,12,14b-heptamethyl-2,3,4a,5,6,7,8,9,10,11,12,12a,14,14a-tetradecahydro-1H-picen-3-ol	40469789	545-46-0	0.913015
FASTKD2	[C@@H]1(CC[C@]2([C@@H](C1(C)C)CC[C@@]1(C)[C@]3(C)CC[C@@]4(CO)CC[C@@H](C)[C@H](C)[C@H]4C3=CC[C@H]21)C)O	(3S,4aS,6aR,6bS,8aS,11R,12S,12aS,14aR,14bR)-8a-(hydroxymethyl)-4,4,6a,6b,11,12,14b-heptamethyl-2,3,4a,5,6,7,8,9,10,11,12,12a,14,14a-tetradecahydro-1H-picen-3-ol	40469789	545-46-0	0.909313
SMARCA1	[C@@H]1(CC[C@]2([C@@H](C1(C)C)CC[C@@]1(C)[C@]3(C)CC[C@@]4(CO)CC[C@@H](C)[C@H](C)[C@H]4C3=CC[C@H]21)C)O	(3S,4aS,6aR,6bS,8aS,11R,12S,12aS,14aR,14bR)-8a-(hydroxymethyl)-4,4,6a,6b,11,12,14b-heptamethyl-2,3,4a,5,6,7,8,9,10,11,12,12a,14,14a-tetradecahydro-1H-picen-3-ol	40469789	545-46-0	0.908008
P2RY12	c1(cc(c(cc1)OC)O)/C=C/C(=O)O	(E)-3-(3-hydroxy-4-methoxyphenyl)prop-2-enoic acid	736186	537-73-5	0.91435
HDAC2	c1(cc(c(cc1)OC)O)/C=C/C(=O)O	(E)-3-(3-hydroxy-4-methoxyphenyl)prop-2-enoic acid	736186	537-73-5	0.970143
SLC24A4	c1(cc(c(cc1)OC)O)/C=C/C(=O)O	(E)-3-(3-hydroxy-4-methoxyphenyl)prop-2-enoic acid	736186	537-73-5	0.924475
PRSS1	c1(cc(c(cc1)OC)O)/C=C/C(=O)O	(E)-3-(3-hydroxy-4-methoxyphenyl)prop-2-enoic acid	736186	537-73-5	0.912113
PTGDR2	c1(cc(c(cc1)OC)O)/C=C/C(=O)O	(E)-3-(3-hydroxy-4-methoxyphenyl)prop-2-enoic acid	736186	537-73-5	0.971229
SLC9A1	c1(cc(c(cc1)OC)O)/C=C/C(=O)O	(E)-3-(3-hydroxy-4-methoxyphenyl)prop-2-enoic acid	736186	537-73-5	0.924661
MMP12	c1(cc(c(cc1)OC)O)/C=C/C(=O)O	(E)-3-(3-hydroxy-4-methoxyphenyl)prop-2-enoic acid	736186	537-73-5	0.94109
CTSL	c1(cc(c(cc1)OC)O)/C=C/C(=O)O	(E)-3-(3-hydroxy-4-methoxyphenyl)prop-2-enoic acid	736186	537-73-5	0.909091
PDGFRA	c1(cc(c(cc1)OC)O)/C=C/C(=O)O	(E)-3-(3-hydroxy-4-methoxyphenyl)prop-2-enoic acid	736186	537-73-5	0.968296
AKR1B10	c1(cc(c(cc1)OC)O)/C=C/C(=O)O	(E)-3-(3-hydroxy-4-methoxyphenyl)prop-2-enoic acid	736186	537-73-5	0.908955
TM9SF3	c12c(c3c(cc1)c1c(C(=O)C3=O)c(co1)C)[C@@H](CCC2(C)C)O	(9R)-9-hydroxy-1,6,6-trimethyl-8,9-dihydro-7H-naphtho[1,2-g][1]benzofuran-10,11-dione	14626764		0.925169
KCNH1	c12c(c3c(cc1)c1c(C(=O)C3=O)c(co1)C)[C@@H](CCC2(C)C)O	(9R)-9-hydroxy-1,6,6-trimethyl-8,9-dihydro-7H-naphtho[1,2-g][1]benzofuran-10,11-dione	14626764		0.934228
MAN2B1	c12c(c3c(cc1)c1c(C(=O)C3=O)c(co1)C)[C@@H](CCC2(C)C)O	(9R)-9-hydroxy-1,6,6-trimethyl-8,9-dihydro-7H-naphtho[1,2-g][1]benzofuran-10,11-dione	14626764		0.906482
IPCEF1	c12c(c3c(cc1)c1c(C(=O)C3=O)c(co1)C)[C@@H](CCC2(C)C)O	(9R)-9-hydroxy-1,6,6-trimethyl-8,9-dihydro-7H-naphtho[1,2-g][1]benzofuran-10,11-dione	14626764		0.923573
DDX5	c12c(c3c(cc1)c1c(C(=O)C3=O)c(co1)C)[C@@H](CCC2(C)C)O	(9R)-9-hydroxy-1,6,6-trimethyl-8,9-dihydro-7H-naphtho[1,2-g][1]benzofuran-10,11-dione	14626764		0.912887
ZBTB45	Oc1c2c(C(=O)c3c(C2=O)cccc3O)cc(c1)C	1,5-dihydroxy-3-methylanthracene-9,10-dione	5316800	21891-63-4	0.906502
TGFB1I1	Oc1c2c(C(=O)c3c(C2=O)cccc3O)cc(c1)C	1,5-dihydroxy-3-methylanthracene-9,10-dione	5316800	21891-63-4	0.912769
IRS2	Oc1c2c(C(=O)c3c(C2=O)cccc3O)cc(c1)C	1,5-dihydroxy-3-methylanthracene-9,10-dione	5316800	21891-63-4	0.904106
CSK	Oc1c2c(C(=O)c3c(C2=O)cccc3O)cc(c1)C	1,5-dihydroxy-3-methylanthracene-9,10-dione	5316800	21891-63-4	0.910852
SLC3A1	Oc1c2c(C(=O)c3c(C2=O)cccc3O)cc(c1)C	1,5-dihydroxy-3-methylanthracene-9,10-dione	5316800	21891-63-4	0.945649
PSKH1	Oc1c2c(C(=O)c3c(C2=O)cccc3O)cc(c1)C	1,5-dihydroxy-3-methylanthracene-9,10-dione	5316800	21891-63-4	0.941953
STAC2	Oc1c2c(C(=O)c3c(C2=O)cccc3O)cc(c1)C	1,5-dihydroxy-3-methylanthracene-9,10-dione	5316800	21891-63-4	0.916262
RPA1	Oc1c2c(C(=O)c3c(C2=O)cccc3O)cc(c1)C	1,5-dihydroxy-3-methylanthracene-9,10-dione	5316800	21891-63-4	0.926298
ZPBP2	Oc1c2c(C(=O)c3c(C2=O)cccc3O)cc(c1)C	1,5-dihydroxy-3-methylanthracene-9,10-dione	5316800	21891-63-4	0.934749
AKT3	Oc1c2c(C(=O)c3c(C2=O)cccc3O)cc(c1)C	1,5-dihydroxy-3-methylanthracene-9,10-dione	5316800	21891-63-4	0.958317
CPEB4	Oc1c2c(C(=O)c3c(C2=O)cccc3O)cc(c1)C	1,5-dihydroxy-3-methylanthracene-9,10-dione	5316800	21891-63-4	0.938085
GATA6	Oc1c2c(C(=O)c3c(C2=O)cccc3O)cc(c1)C	1,5-dihydroxy-3-methylanthracene-9,10-dione	5316800	21891-63-4	0.919371
SC5D	Oc1c2c(C(=O)c3c(C2=O)cccc3O)cc(c1)C	1,5-dihydroxy-3-methylanthracene-9,10-dione	5316800	21891-63-4	0.902557
LMNB2	Oc1c2c(C(=O)c3c(C2=O)cccc3O)cc(c1)C	1,5-dihydroxy-3-methylanthracene-9,10-dione	5316800	21891-63-4	0.9323
ZC3H12C	Oc1c2c(C(=O)c3c(C2=O)cccc3O)cc(c1)C	1,5-dihydroxy-3-methylanthracene-9,10-dione	5316800	21891-63-4	0.927841
SLC5A3	[C@@H]1([C@@H]([C@H]([C@@H](O[C@@H]1CO)O[C@@H]1CC2=CC[C@@H]3[C@@H]([C@]2(CC1)C)CC[C@]1([C@H]3CC[C@@H]1[C@H](C)CC[C@@H](C(C)C)CC)C)O)O)O	(2R,3R,4S,5S,6R)-2-[[(3S,8S,9S,10R,13R,14S,17R)-17-[(2R,5S)-5-ethyl-6-methylheptan-2-yl]-10,13-dimethyl-2,3,4,7,8,9,11,12,14,15,16,17-dodecahydro-1H-cyclopenta[a]phenanthren-3-yl]oxy]-6-(hydroxymethyl)oxane-3,4,5-triol	12309067	474-58-8	0.907796
ROBO1	[C@@H]1([C@@H]([C@H]([C@@H](O[C@@H]1CO)O[C@@H]1CC2=CC[C@@H]3[C@@H]([C@]2(CC1)C)CC[C@]1([C@H]3CC[C@@H]1[C@H](C)CC[C@@H](C(C)C)CC)C)O)O)O	(2R,3R,4S,5S,6R)-2-[[(3S,8S,9S,10R,13R,14S,17R)-17-[(2R,5S)-5-ethyl-6-methylheptan-2-yl]-10,13-dimethyl-2,3,4,7,8,9,11,12,14,15,16,17-dodecahydro-1H-cyclopenta[a]phenanthren-3-yl]oxy]-6-(hydroxymethyl)oxane-3,4,5-triol	12309067	474-58-8	0.937541
CCR6	[C@@H]1([C@@H]([C@H]([C@@H](O[C@@H]1CO)O[C@@H]1CC2=CC[C@@H]3[C@@H]([C@]2(CC1)C)CC[C@]1([C@H]3CC[C@@H]1[C@H](C)CC[C@@H](C(C)C)CC)C)O)O)O	(2R,3R,4S,5S,6R)-2-[[(3S,8S,9S,10R,13R,14S,17R)-17-[(2R,5S)-5-ethyl-6-methylheptan-2-yl]-10,13-dimethyl-2,3,4,7,8,9,11,12,14,15,16,17-dodecahydro-1H-cyclopenta[a]phenanthren-3-yl]oxy]-6-(hydroxymethyl)oxane-3,4,5-triol	12309067	474-58-8	0.907892
CYP3A5	[C@@H]1([C@@H]([C@H]([C@@H](O[C@@H]1CO)O[C@@H]1CC2=CC[C@@H]3[C@@H]([C@]2(CC1)C)CC[C@]1([C@H]3CC[C@@H]1[C@H](C)CC[C@@H](C(C)C)CC)C)O)O)O	(2R,3R,4S,5S,6R)-2-[[(3S,8S,9S,10R,13R,14S,17R)-17-[(2R,5S)-5-ethyl-6-methylheptan-2-yl]-10,13-dimethyl-2,3,4,7,8,9,11,12,14,15,16,17-dodecahydro-1H-cyclopenta[a]phenanthren-3-yl]oxy]-6-(hydroxymethyl)oxane-3,4,5-triol	12309067	474-58-8	0.904362
NUMA1	[C@@H]1([C@@H]([C@H]([C@@H](O[C@@H]1CO)O[C@@H]1CC2=CC[C@@H]3[C@@H]([C@]2(CC1)C)CC[C@]1([C@H]3CC[C@@H]1[C@H](C)CC[C@@H](C(C)C)CC)C)O)O)O	(2R,3R,4S,5S,6R)-2-[[(3S,8S,9S,10R,13R,14S,17R)-17-[(2R,5S)-5-ethyl-6-methylheptan-2-yl]-10,13-dimethyl-2,3,4,7,8,9,11,12,14,15,16,17-dodecahydro-1H-cyclopenta[a]phenanthren-3-yl]oxy]-6-(hydroxymethyl)oxane-3,4,5-triol	12309067	474-58-8	0.943371
IREB2	[C@@H]1([C@@H]([C@H]([C@@H](O[C@@H]1CO)O[C@@H]1CC2=CC[C@@H]3[C@@H]([C@]2(CC1)C)CC[C@]1([C@H]3CC[C@@H]1[C@H](C)CC[C@@H](C(C)C)CC)C)O)O)O	(2R,3R,4S,5S,6R)-2-[[(3S,8S,9S,10R,13R,14S,17R)-17-[(2R,5S)-5-ethyl-6-methylheptan-2-yl]-10,13-dimethyl-2,3,4,7,8,9,11,12,14,15,16,17-dodecahydro-1H-cyclopenta[a]phenanthren-3-yl]oxy]-6-(hydroxymethyl)oxane-3,4,5-triol	12309067	474-58-8	0.920863
ENTHD1	[C@@H]1([C@@H]([C@H]([C@@H](O[C@@H]1CO)O[C@@H]1CC2=CC[C@@H]3[C@@H]([C@]2(CC1)C)CC[C@]1([C@H]3CC[C@@H]1[C@H](C)CC[C@@H](C(C)C)CC)C)O)O)O	(2R,3R,4S,5S,6R)-2-[[(3S,8S,9S,10R,13R,14S,17R)-17-[(2R,5S)-5-ethyl-6-methylheptan-2-yl]-10,13-dimethyl-2,3,4,7,8,9,11,12,14,15,16,17-dodecahydro-1H-cyclopenta[a]phenanthren-3-yl]oxy]-6-(hydroxymethyl)oxane-3,4,5-triol	12309067	474-58-8	0.904199
ATP11B	[C@@H]1([C@@H]([C@H]([C@@H](O[C@@H]1CO)O[C@@H]1CC2=CC[C@@H]3[C@@H]([C@]2(CC1)C)CC[C@]1([C@H]3CC[C@@H]1[C@H](C)CC[C@@H](C(C)C)CC)C)O)O)O	(2R,3R,4S,5S,6R)-2-[[(3S,8S,9S,10R,13R,14S,17R)-17-[(2R,5S)-5-ethyl-6-methylheptan-2-yl]-10,13-dimethyl-2,3,4,7,8,9,11,12,14,15,16,17-dodecahydro-1H-cyclopenta[a]phenanthren-3-yl]oxy]-6-(hydroxymethyl)oxane-3,4,5-triol	12309067	474-58-8	0.920057
PMS1	[C@@H]1([C@@H]([C@H]([C@@H](O[C@@H]1CO)O[C@@H]1CC2=CC[C@@H]3[C@@H]([C@]2(CC1)C)CC[C@]1([C@H]3CC[C@@H]1[C@H](C)CC[C@@H](C(C)C)CC)C)O)O)O	(2R,3R,4S,5S,6R)-2-[[(3S,8S,9S,10R,13R,14S,17R)-17-[(2R,5S)-5-ethyl-6-methylheptan-2-yl]-10,13-dimethyl-2,3,4,7,8,9,11,12,14,15,16,17-dodecahydro-1H-cyclopenta[a]phenanthren-3-yl]oxy]-6-(hydroxymethyl)oxane-3,4,5-triol	12309067	474-58-8	0.924152
CPNE3	c1(ccc(cc1O)/C=C(C(=O)O[C@H](Cc1cc(c(cc1)O)O)C(=O)O)/c1c(c(ccc1/C=C/C(=O)O[C@H](Cc1cc(c(cc1)O)O)C(=O)O)O)O)O	salvianolic acid e	86278266		0.900366
GRM2	c1(ccc(cc1O)/C=C(C(=O)O[C@H](Cc1cc(c(cc1)O)O)C(=O)O)/c1c(c(ccc1/C=C/C(=O)O[C@H](Cc1cc(c(cc1)O)O)C(=O)O)O)O)O	salvianolic acid e	86278266		0.955673
CYP2A13	c1(ccc(cc1O)/C=C(C(=O)O[C@H](Cc1cc(c(cc1)O)O)C(=O)O)/c1c(c(ccc1/C=C/C(=O)O[C@H](Cc1cc(c(cc1)O)O)C(=O)O)O)O)O	salvianolic acid e	86278266		0.902315
RBM45	c1(ccc(cc1O)/C=C(C(=O)O[C@H](Cc1cc(c(cc1)O)O)C(=O)O)/c1c(c(ccc1/C=C/C(=O)O[C@H](Cc1cc(c(cc1)O)O)C(=O)O)O)O)O	salvianolic acid e	86278266		0.903168
GDI1	c1(ccc(cc1O)/C=C(C(=O)O[C@H](Cc1cc(c(cc1)O)O)C(=O)O)/c1c(c(ccc1/C=C/C(=O)O[C@H](Cc1cc(c(cc1)O)O)C(=O)O)O)O)O	salvianolic acid e	86278266		0.90735
BMP2K	c1(ccc(cc1O)/C=C(C(=O)O[C@H](Cc1cc(c(cc1)O)O)C(=O)O)/c1c(c(ccc1/C=C/C(=O)O[C@H](Cc1cc(c(cc1)O)O)C(=O)O)O)O)O	salvianolic acid e	86278266		0.933351
HTR2C	c1(ccc(cc1O)/C=C(C(=O)O[C@H](Cc1cc(c(cc1)O)O)C(=O)O)/c1c(c(ccc1/C=C/C(=O)O[C@H](Cc1cc(c(cc1)O)O)C(=O)O)O)O)O	salvianolic acid e	86278266		0.912809
PPFIBP2	c1(ccc(cc1O)/C=C(C(=O)O[C@H](Cc1cc(c(cc1)O)O)C(=O)O)/c1c(c(ccc1/C=C/C(=O)O[C@H](Cc1cc(c(cc1)O)O)C(=O)O)O)O)O	salvianolic acid e	86278266		0.935658
FBN1	c1(ccc(cc1O)/C=C(C(=O)O[C@H](Cc1cc(c(cc1)O)O)C(=O)O)/c1c(c(ccc1/C=C/C(=O)O[C@H](Cc1cc(c(cc1)O)O)C(=O)O)O)O)O	salvianolic acid e	86278266		0.920362
PGK2	c1(ccc(cc1O)/C=C(C(=O)O[C@H](Cc1cc(c(cc1)O)O)C(=O)O)/c1c(c(ccc1/C=C/C(=O)O[C@H](Cc1cc(c(cc1)O)O)C(=O)O)O)O)O	salvianolic acid e	86278266		0.916424
CDHR3	c1(ccc(cc1O)/C=C(C(=O)O[C@H](Cc1cc(c(cc1)O)O)C(=O)O)/c1c(c(ccc1/C=C/C(=O)O[C@H](Cc1cc(c(cc1)O)O)C(=O)O)O)O)O	salvianolic acid e	86278266		0.927048
MARK1	c1(ccc(cc1O)/C=C(C(=O)O[C@H](Cc1cc(c(cc1)O)O)C(=O)O)/c1c(c(ccc1/C=C/C(=O)O[C@H](Cc1cc(c(cc1)O)O)C(=O)O)O)O)O	salvianolic acid e	86278266		0.934483
TRPC7	c1(ccc(cc1O)/C=C(C(=O)O[C@H](Cc1cc(c(cc1)O)O)C(=O)O)/c1c(c(ccc1/C=C/C(=O)O[C@H](Cc1cc(c(cc1)O)O)C(=O)O)O)O)O	salvianolic acid e	86278266		0.915774
ARHGEF12	c1(ccc(cc1O)/C=C(C(=O)O[C@H](Cc1cc(c(cc1)O)O)C(=O)O)/c1c(c(ccc1/C=C/C(=O)O[C@H](Cc1cc(c(cc1)O)O)C(=O)O)O)O)O	salvianolic acid e	86278266		0.937884
TRMT1L	c1(ccc(cc1O)/C=C(C(=O)O[C@H](Cc1cc(c(cc1)O)O)C(=O)O)/c1c(c(ccc1/C=C/C(=O)O[C@H](Cc1cc(c(cc1)O)O)C(=O)O)O)O)O	salvianolic acid e	86278266		0.921134
PAX3	c1(ccc(cc1O)/C=C(C(=O)O[C@H](Cc1cc(c(cc1)O)O)C(=O)O)/c1c(c(ccc1/C=C/C(=O)O[C@H](Cc1cc(c(cc1)O)O)C(=O)O)O)O)O	salvianolic acid e	86278266		0.9048
ADAD1	c1(ccc(cc1O)/C=C(C(=O)O[C@H](Cc1cc(c(cc1)O)O)C(=O)O)/c1c(c(ccc1/C=C/C(=O)O[C@H](Cc1cc(c(cc1)O)O)C(=O)O)O)O)O	salvianolic acid e	86278266		0.909638
TRPC5	c1(ccc(cc1O)/C=C(C(=O)O[C@H](Cc1cc(c(cc1)O)O)C(=O)O)/c1c(c(ccc1/C=C/C(=O)O[C@H](Cc1cc(c(cc1)O)O)C(=O)O)O)O)O	salvianolic acid e	86278266		0.947517
GRIN2A	c1(ccc(cc1O)/C=C(C(=O)O[C@H](Cc1cc(c(cc1)O)O)C(=O)O)/c1c(c(ccc1/C=C/C(=O)O[C@H](Cc1cc(c(cc1)O)O)C(=O)O)O)O)O	salvianolic acid e	86278266		0.933497
ZNF451	c1(ccc(cc1O)/C=C(C(=O)O[C@H](Cc1cc(c(cc1)O)O)C(=O)O)/c1c(c(ccc1/C=C/C(=O)O[C@H](Cc1cc(c(cc1)O)O)C(=O)O)O)O)O	salvianolic acid e	86278266		0.915341
RXRA	c1(ccc(cc1O)/C=C(C(=O)O[C@H](Cc1cc(c(cc1)O)O)C(=O)O)/c1c(c(ccc1/C=C/C(=O)O[C@H](Cc1cc(c(cc1)O)O)C(=O)O)O)O)O	salvianolic acid e	86278266		0.916021
PTGER3	c1(ccc(cc1O)/C=C(C(=O)O[C@H](Cc1cc(c(cc1)O)O)C(=O)O)/c1c(c(ccc1/C=C/C(=O)O[C@H](Cc1cc(c(cc1)O)O)C(=O)O)O)O)O	salvianolic acid e	86278266		0.914111
IFNAR2	c1(ccc(cc1O)/C=C(C(=O)O[C@H](Cc1cc(c(cc1)O)O)C(=O)O)/c1c(c(ccc1/C=C/C(=O)O[C@H](Cc1cc(c(cc1)O)O)C(=O)O)O)O)O	salvianolic acid e	86278266		0.902284
BCAR3	c1(ccc(cc1O)/C=C(C(=O)O[C@H](Cc1cc(c(cc1)O)O)C(=O)O)/c1c(c(ccc1/C=C/C(=O)O[C@H](Cc1cc(c(cc1)O)O)C(=O)O)O)O)O	salvianolic acid e	86278266		0.919909
COQ8A	c1(ccc(cc1O)/C=C(C(=O)O[C@H](Cc1cc(c(cc1)O)O)C(=O)O)/c1c(c(ccc1/C=C/C(=O)O[C@H](Cc1cc(c(cc1)O)O)C(=O)O)O)O)O	salvianolic acid e	86278266		0.901076
ZBTB41	c1(ccc(cc1O)/C=C(C(=O)O[C@H](Cc1cc(c(cc1)O)O)C(=O)O)/c1c(c(ccc1/C=C/C(=O)O[C@H](Cc1cc(c(cc1)O)O)C(=O)O)O)O)O	salvianolic acid e	86278266		0.936423
ADCY6	c1(cc(ccc1O)[C@H]1[C@H](c2c(O1)c(ccc2/C=C/C(=O)O[C@@H](Cc1ccc(c(c1)O)O)C(=O)OC)O)C(=O)O[C@@H](Cc1ccc(c(c1)O)O)C(=O)O)O	9-methyl lithospermate b	102004853		0.906818
KAT5	c1(cc(ccc1O)[C@H]1[C@H](c2c(O1)c(ccc2/C=C/C(=O)O[C@@H](Cc1ccc(c(c1)O)O)C(=O)OC)O)C(=O)O[C@@H](Cc1ccc(c(c1)O)O)C(=O)O)O	9-methyl lithospermate b	102004853		0.903246
SLC30A9	c1(cc(ccc1O)[C@H]1[C@H](c2c(O1)c(ccc2/C=C/C(=O)O[C@@H](Cc1ccc(c(c1)O)O)C(=O)OC)O)C(=O)O[C@@H](Cc1ccc(c(c1)O)O)C(=O)O)O	9-methyl lithospermate b	102004853		0.923659
SMYD1	c1(cc(ccc1O)[C@H]1[C@H](c2c(O1)c(ccc2/C=C/C(=O)O[C@@H](Cc1ccc(c(c1)O)O)C(=O)OC)O)C(=O)O[C@@H](Cc1ccc(c(c1)O)O)C(=O)O)O	9-methyl lithospermate b	102004853		0.938778
TRIM24	c1(cc(=O)c2c(O)cc(cc2o1)O[C@H]1[C@H](O)[C@@H](O)[C@H](O)[C@H](O1)CO)c1cc(O)c(O)cc1	2-(3,4-dihydroxyphenyl)-5-hydroxy-7-[(2S,3R,4S,5S,6R)-3,4,5-trihydroxy-6-(hydroxymethyl)oxan-2-yl]oxychromen-4-one	5280637	5373-11-5	0.909041
PIGR	c1(cc(=O)c2c(O)cc(cc2o1)O[C@H]1[C@H](O)[C@@H](O)[C@H](O)[C@H](O1)CO)c1cc(O)c(O)cc1	2-(3,4-dihydroxyphenyl)-5-hydroxy-7-[(2S,3R,4S,5S,6R)-3,4,5-trihydroxy-6-(hydroxymethyl)oxan-2-yl]oxychromen-4-one	5280637	5373-11-5	0.941467
GUCY1A2	c1(cc(=O)c2c(O)cc(cc2o1)O[C@H]1[C@H](O)[C@@H](O)[C@H](O)[C@H](O1)CO)c1cc(O)c(O)cc1	2-(3,4-dihydroxyphenyl)-5-hydroxy-7-[(2S,3R,4S,5S,6R)-3,4,5-trihydroxy-6-(hydroxymethyl)oxan-2-yl]oxychromen-4-one	5280637	5373-11-5	0.903223
ZNF30	c1(cc(ccc1O)[C@H]1[C@H](c2c(O1)c(ccc2/C=C/C(=O)O[C@@H](Cc1ccc(c(c1)O)O)C(=O)OC)O)C(=O)O[C@@H](Cc1ccc(c(c1)O)O)C(=O)O)O	9-methyl lithospermate b	102004853		0.924657
SELP	c1(cc(=O)c2c(O)cc(cc2o1)O[C@H]1[C@H](O)[C@@H](O)[C@H](O)[C@H](O1)CO)c1cc(O)c(O)cc1	2-(3,4-dihydroxyphenyl)-5-hydroxy-7-[(2S,3R,4S,5S,6R)-3,4,5-trihydroxy-6-(hydroxymethyl)oxan-2-yl]oxychromen-4-one	5280637	5373-11-5	0.931042
GYS1	c1(cc(=O)c2c(O)cc(cc2o1)O[C@H]1[C@H](O)[C@@H](O)[C@H](O)[C@H](O1)CO)c1cc(O)c(O)cc1	2-(3,4-dihydroxyphenyl)-5-hydroxy-7-[(2S,3R,4S,5S,6R)-3,4,5-trihydroxy-6-(hydroxymethyl)oxan-2-yl]oxychromen-4-one	5280637	5373-11-5	0.929826
ACSL6	c1(cc(=O)c2c(O)cc(cc2o1)O[C@H]1[C@H](O)[C@@H](O)[C@H](O)[C@H](O1)CO)c1cc(O)c(O)cc1	2-(3,4-dihydroxyphenyl)-5-hydroxy-7-[(2S,3R,4S,5S,6R)-3,4,5-trihydroxy-6-(hydroxymethyl)oxan-2-yl]oxychromen-4-one	5280637	5373-11-5	0.933986
STK31	c1(cc(=O)c2c(O)cc(cc2o1)O[C@H]1[C@H](O)[C@@H](O)[C@H](O)[C@H](O1)CO)c1cc(O)c(O)cc1	2-(3,4-dihydroxyphenyl)-5-hydroxy-7-[(2S,3R,4S,5S,6R)-3,4,5-trihydroxy-6-(hydroxymethyl)oxan-2-yl]oxychromen-4-one	5280637	5373-11-5	0.93078
GPR82	c1(cc(=O)c2c(O)cc(cc2o1)O[C@H]1[C@H](O)[C@@H](O)[C@H](O)[C@H](O1)CO)c1cc(O)c(O)cc1	2-(3,4-dihydroxyphenyl)-5-hydroxy-7-[(2S,3R,4S,5S,6R)-3,4,5-trihydroxy-6-(hydroxymethyl)oxan-2-yl]oxychromen-4-one	5280637	5373-11-5	0.92476
CLCN5	c1(cc(=O)c2c(O)cc(cc2o1)O[C@H]1[C@H](O)[C@@H](O)[C@H](O)[C@H](O1)CO)c1cc(O)c(O)cc1	2-(3,4-dihydroxyphenyl)-5-hydroxy-7-[(2S,3R,4S,5S,6R)-3,4,5-trihydroxy-6-(hydroxymethyl)oxan-2-yl]oxychromen-4-one	5280637	5373-11-5	0.945457
LDHAL6B	c1(cc(=O)c2c(O)cc(cc2o1)O[C@H]1[C@H](O)[C@@H](O)[C@H](O)[C@H](O1)CO)c1cc(O)c(O)cc1	2-(3,4-dihydroxyphenyl)-5-hydroxy-7-[(2S,3R,4S,5S,6R)-3,4,5-trihydroxy-6-(hydroxymethyl)oxan-2-yl]oxychromen-4-one	5280637	5373-11-5	0.936665
CYP11A1	c1(cc(=O)c2c(O)cc(cc2o1)O[C@H]1[C@H](O)[C@@H](O)[C@H](O)[C@H](O1)CO)c1cc(O)c(O)cc1	2-(3,4-dihydroxyphenyl)-5-hydroxy-7-[(2S,3R,4S,5S,6R)-3,4,5-trihydroxy-6-(hydroxymethyl)oxan-2-yl]oxychromen-4-one	5280637	5373-11-5	0.926147
DECR1	c1(cc(=O)c2c(O)cc(cc2o1)O[C@H]1[C@H](O)[C@@H](O)[C@H](O)[C@H](O1)CO)c1cc(O)c(O)cc1	2-(3,4-dihydroxyphenyl)-5-hydroxy-7-[(2S,3R,4S,5S,6R)-3,4,5-trihydroxy-6-(hydroxymethyl)oxan-2-yl]oxychromen-4-one	5280637	5373-11-5	0.903566
MAP3K11	c1(cc(=O)c2c(O)cc(cc2o1)O[C@H]1[C@H](O)[C@@H](O)[C@H](O)[C@H](O1)CO)c1cc(O)c(O)cc1	2-(3,4-dihydroxyphenyl)-5-hydroxy-7-[(2S,3R,4S,5S,6R)-3,4,5-trihydroxy-6-(hydroxymethyl)oxan-2-yl]oxychromen-4-one	5280637	5373-11-5	0.925906
INPP5D	c1(cc(=O)c2c(O)cc(cc2o1)O[C@H]1[C@H](O)[C@@H](O)[C@H](O)[C@H](O1)CO)c1cc(O)c(O)cc1	2-(3,4-dihydroxyphenyl)-5-hydroxy-7-[(2S,3R,4S,5S,6R)-3,4,5-trihydroxy-6-(hydroxymethyl)oxan-2-yl]oxychromen-4-one	5280637	5373-11-5	0.944991
HS2ST1	c1(cc(=O)c2c(O)cc(cc2o1)O[C@H]1[C@H](O)[C@@H](O)[C@H](O)[C@H](O1)CO)c1cc(O)c(O)cc1	2-(3,4-dihydroxyphenyl)-5-hydroxy-7-[(2S,3R,4S,5S,6R)-3,4,5-trihydroxy-6-(hydroxymethyl)oxan-2-yl]oxychromen-4-one	5280637	5373-11-5	0.922454
NAIP	c1(cc(=O)c2c(O)cc(cc2o1)O[C@H]1[C@H](O)[C@@H](O)[C@H](O)[C@H](O1)CO)c1cc(O)c(O)cc1	2-(3,4-dihydroxyphenyl)-5-hydroxy-7-[(2S,3R,4S,5S,6R)-3,4,5-trihydroxy-6-(hydroxymethyl)oxan-2-yl]oxychromen-4-one	5280637	5373-11-5	0.944832
MMP13	[C@H]1([C@@H]2[C@H](C(=CO1)C(=O)OC)[C@H](C[C@]2(C)OC(=O)C)OC(=O)c1cc(c(c(c1)OC)O)OC)O[C@H]1[C@H](O)[C@@H](O)[C@H](O)[C@H](O1)CO	6-o-syringyl-8-o-acetyl shanzhiside methyl ester			0.989906
TNKS2	[C@H]1([C@@H]2[C@H](C(=CO1)C(=O)OC)[C@H](C[C@]2(C)OC(=O)C)OC(=O)c1cc(c(c(c1)OC)O)OC)O[C@H]1[C@H](O)[C@@H](O)[C@H](O)[C@H](O1)CO	6-o-syringyl-8-o-acetyl shanzhiside methyl ester			0.973298
JAK1	[C@H]1([C@@H]2[C@H](C(=CO1)C(=O)OC)[C@H](C[C@]2(C)OC(=O)C)OC(=O)c1cc(c(c(c1)OC)O)OC)O[C@H]1[C@H](O)[C@@H](O)[C@H](O)[C@H](O1)CO	6-o-syringyl-8-o-acetyl shanzhiside methyl ester			0.973809
BRD4	[C@H]1([C@@H]2[C@H](C(=CO1)C(=O)OC)[C@H](C[C@]2(C)OC(=O)C)OC(=O)c1cc(c(c(c1)OC)O)OC)O[C@H]1[C@H](O)[C@@H](O)[C@H](O)[C@H](O1)CO	6-o-syringyl-8-o-acetyl shanzhiside methyl ester			0.935405
CYP11B2	[C@H]1([C@@H]2[C@H](C(=CO1)C(=O)OC)[C@H](C[C@]2(C)OC(=O)C)OC(=O)c1cc(c(c(c1)OC)O)OC)O[C@H]1[C@H](O)[C@@H](O)[C@H](O)[C@H](O1)CO	6-o-syringyl-8-o-acetyl shanzhiside methyl ester			0.96109
TBXAS1	[C@H]1([C@@H]2[C@H](C(=CO1)C(=O)OC)[C@H](C[C@]2(C)OC(=O)C)OC(=O)c1cc(c(c(c1)OC)O)OC)O[C@H]1[C@H](O)[C@@H](O)[C@H](O)[C@H](O1)CO	6-o-syringyl-8-o-acetyl shanzhiside methyl ester			0.951834
EPHA2	[C@H]1([C@@H]2[C@H](C(=CO1)C(=O)OC)[C@H](C[C@]2(C)OC(=O)C)OC(=O)c1cc(c(c(c1)OC)O)OC)O[C@H]1[C@H](O)[C@@H](O)[C@H](O)[C@H](O1)CO	6-o-syringyl-8-o-acetyl shanzhiside methyl ester			0.956168
SRC	[C@H]1([C@@H]2[C@H](C(=CO1)C(=O)OC)[C@H](C[C@]2(C)OC(=O)C)OC(=O)c1cc(c(c(c1)OC)O)OC)O[C@H]1[C@H](O)[C@@H](O)[C@H](O)[C@H](O1)CO	6-o-syringyl-8-o-acetyl shanzhiside methyl ester			0.936623
ADAM17	[C@H]1([C@@H]2[C@H](C(=CO1)C(=O)OC)[C@H](C[C@]2(C)OC(=O)C)OC(=O)c1cc(c(c(c1)OC)O)OC)O[C@H]1[C@H](O)[C@@H](O)[C@H](O)[C@H](O1)CO	6-o-syringyl-8-o-acetyl shanzhiside methyl ester			0.948535
PDGFRB	[C@H]1([C@@H]2[C@H](C(=CO1)C(=O)OC)[C@H](C[C@]2(C)OC(=O)C)OC(=O)c1cc(c(c(c1)OC)O)OC)O[C@H]1[C@H](O)[C@@H](O)[C@H](O)[C@H](O1)CO	6-o-syringyl-8-o-acetyl shanzhiside methyl ester			0.986118
EGLN3	[C@H]1([C@@H]2[C@H](C(=CO1)C(=O)OC)[C@H](C[C@]2(C)OC(=O)C)OC(=O)c1cc(c(c(c1)OC)O)OC)O[C@H]1[C@H](O)[C@@H](O)[C@H](O)[C@H](O1)CO	6-o-syringyl-8-o-acetyl shanzhiside methyl ester			0.934643
SCN1A	[C@H]1([C@@H]2[C@H](C(=CO1)C(=O)OC)[C@H](C[C@]2(C)OC(=O)C)OC(=O)c1cc(c(c(c1)OC)O)OC)O[C@H]1[C@H](O)[C@@H](O)[C@H](O)[C@H](O1)CO	6-o-syringyl-8-o-acetyl shanzhiside methyl ester			0.957749
SYK	[C@H]1([C@@H]2[C@H](C(=CO1)C(=O)OC)[C@H](C[C@]2(C)OC(=O)C)OC(=O)c1cc(c(c(c1)OC)O)OC)O[C@H]1[C@H](O)[C@@H](O)[C@H](O)[C@H](O1)CO	6-o-syringyl-8-o-acetyl shanzhiside methyl ester			0.952325
PARP1	[C@H]1([C@@H]2[C@H](C(=CO1)C(=O)OC)[C@H](C[C@]2(C)OC(=O)C)OC(=O)c1cc(c(c(c1)OC)O)OC)O[C@H]1[C@H](O)[C@@H](O)[C@H](O)[C@H](O1)CO	6-o-syringyl-8-o-acetyl shanzhiside methyl ester			0.961239
EGFR	[C@H]1([C@@H]2[C@H](C(=CO1)C(=O)OC)[C@H](C[C@]2(C)OC(=O)C)OC(=O)c1cc(c(c(c1)OC)O)OC)O[C@H]1[C@H](O)[C@@H](O)[C@H](O)[C@H](O1)CO	6-o-syringyl-8-o-acetyl shanzhiside methyl ester			0.993583
PIK3CB	[C@H]1([C@@H]2[C@H](C(=CO1)C(=O)OC)[C@H](C[C@]2(C)OC(=O)C)OC(=O)c1cc(c(c(c1)OC)O)OC)O[C@H]1[C@H](O)[C@@H](O)[C@H](O)[C@H](O1)CO	6-o-syringyl-8-o-acetyl shanzhiside methyl ester			0.975657
TNKS	[C@H]1([C@@H]2[C@H](C(=CO1)C(=O)OC)[C@H](C[C@]2(C)OC(=O)C)OC(=O)c1cc(c(c(c1)OC)O)OC)O[C@H]1[C@H](O)[C@@H](O)[C@H](O)[C@H](O1)CO	6-o-syringyl-8-o-acetyl shanzhiside methyl ester			0.949382
SPHK1	[C@H]1([C@@H]2[C@H](C(=CO1)C(=O)OC)[C@H](C[C@]2(C)OC(=O)C)OC(=O)c1cc(c(c(c1)OC)O)OC)O[C@H]1[C@H](O)[C@@H](O)[C@H](O)[C@H](O1)CO	6-o-syringyl-8-o-acetyl shanzhiside methyl ester			0.917584
PDGFRA	[C@H]1([C@@H]2[C@H](C(=CO1)C(=O)OC)[C@H](C[C@]2(C)OC(=O)C)OC(=O)c1cc(c(c(c1)OC)O)OC)O[C@H]1[C@H](O)[C@@H](O)[C@H](O)[C@H](O1)CO	6-o-syringyl-8-o-acetyl shanzhiside methyl ester			0.947554
EGLN1	[C@H]1([C@@H]2[C@H](C(=CO1)C(=O)OC)[C@H](C[C@]2(C)OC(=O)C)OC(=O)c1cc(c(c(c1)OC)O)OC)O[C@H]1[C@H](O)[C@@H](O)[C@H](O)[C@H](O1)CO	6-o-syringyl-8-o-acetyl shanzhiside methyl ester			0.97236
MET	[C@H]1([C@@H]2[C@H](C(=CO1)C(=O)OC)[C@H](C[C@]2(C)OC(=O)C)OC(=O)c1cc(c(c(c1)OC)O)OC)O[C@H]1[C@H](O)[C@@H](O)[C@H](O)[C@H](O1)CO	6-o-syringyl-8-o-acetyl shanzhiside methyl ester			0.980365
AKR1B10	[C@H]1([C@@H]2[C@H](C(=CO1)C(=O)OC)[C@H](C[C@]2(C)OC(=O)C)OC(=O)c1cc(c(c(c1)OC)O)OC)O[C@H]1[C@H](O)[C@@H](O)[C@H](O)[C@H](O1)CO	6-o-syringyl-8-o-acetyl shanzhiside methyl ester			0.922782
MAP3K1	c1(ccc(cc1O)/C=C(C(=O)O[C@H](Cc1cc(c(cc1)O)O)C(=O)O)/c1c(c(ccc1/C=C/C(=O)O[C@H](Cc1cc(c(cc1)O)O)C(=O)O)O)O)O	salvianolic acid e	86278266		0.911455
IL12RB1	c1(ccc(cc1O)/C=C(C(=O)O[C@H](Cc1cc(c(cc1)O)O)C(=O)O)/c1c(c(ccc1/C=C/C(=O)O[C@H](Cc1cc(c(cc1)O)O)C(=O)O)O)O)O	salvianolic acid e	86278266		0.918553
FBXO22	c1(ccc(cc1O)/C=C(C(=O)O[C@H](Cc1cc(c(cc1)O)O)C(=O)O)/c1c(c(ccc1/C=C/C(=O)O[C@H](Cc1cc(c(cc1)O)O)C(=O)O)O)O)O	salvianolic acid e	86278266		0.906749
PLCG1	c1(ccc(cc1O)/C=C(C(=O)O[C@H](Cc1cc(c(cc1)O)O)C(=O)O)/c1c(c(ccc1/C=C/C(=O)O[C@H](Cc1cc(c(cc1)O)O)C(=O)O)O)O)O	salvianolic acid e	86278266		0.913396
BRD3	[C@H]1([C@@H]2[C@H](C(=CO1)C(=O)OC)[C@H](C[C@]2(C)OC(=O)C)OC(=O)c1cc(c(c(c1)OC)O)OC)O[C@H]1[C@H](O)[C@@H](O)[C@H](O)[C@H](O1)CO	6-o-syringyl-8-o-acetyl shanzhiside methyl ester			0.934104
KCNS2	c1(cc(=O)c2c(O)cc(cc2o1)O[C@H]1[C@H](O)[C@@H](O)[C@H](O)[C@H](O1)CO)c1cc(O)c(O)cc1	2-(3,4-dihydroxyphenyl)-5-hydroxy-7-[(2S,3R,4S,5S,6R)-3,4,5-trihydroxy-6-(hydroxymethyl)oxan-2-yl]oxychromen-4-one	5280637	5373-11-5	0.90884
ZBTB44	c1(cc(=O)c2c(O)cc(cc2o1)O[C@H]1[C@H](O)[C@@H](O)[C@H](O)[C@H](O1)CO)c1cc(O)c(O)cc1	2-(3,4-dihydroxyphenyl)-5-hydroxy-7-[(2S,3R,4S,5S,6R)-3,4,5-trihydroxy-6-(hydroxymethyl)oxan-2-yl]oxychromen-4-one	5280637	5373-11-5	0.942654
NIBAN3	c1(cc(=O)c2c(O)cc(cc2o1)O[C@H]1[C@H](O)[C@@H](O)[C@H](O)[C@H](O1)CO)c1cc(O)c(O)cc1	2-(3,4-dihydroxyphenyl)-5-hydroxy-7-[(2S,3R,4S,5S,6R)-3,4,5-trihydroxy-6-(hydroxymethyl)oxan-2-yl]oxychromen-4-one	5280637	5373-11-5	0.936754
GRIK3	c1(cc(=O)c2c(O)cc(cc2o1)O[C@H]1[C@H](O)[C@@H](O)[C@H](O)[C@H](O1)CO)c1cc(O)c(O)cc1	2-(3,4-dihydroxyphenyl)-5-hydroxy-7-[(2S,3R,4S,5S,6R)-3,4,5-trihydroxy-6-(hydroxymethyl)oxan-2-yl]oxychromen-4-one	5280637	5373-11-5	0.92965
GPR34	c1(cc(=O)c2c(O)cc(cc2o1)O[C@H]1[C@H](O)[C@@H](O)[C@H](O)[C@H](O1)CO)c1cc(O)c(O)cc1	2-(3,4-dihydroxyphenyl)-5-hydroxy-7-[(2S,3R,4S,5S,6R)-3,4,5-trihydroxy-6-(hydroxymethyl)oxan-2-yl]oxychromen-4-one	5280637	5373-11-5	0.902053
MAN2B1	c1(cc(=O)c2c(O)cc(cc2o1)O[C@H]1[C@H](O)[C@@H](O)[C@H](O)[C@H](O1)CO)c1cc(O)c(O)cc1	2-(3,4-dihydroxyphenyl)-5-hydroxy-7-[(2S,3R,4S,5S,6R)-3,4,5-trihydroxy-6-(hydroxymethyl)oxan-2-yl]oxychromen-4-one	5280637	5373-11-5	0.950886
SLC6A14	c1(cc(=O)c2c(O)cc(cc2o1)O[C@H]1[C@H](O)[C@@H](O)[C@H](O)[C@H](O1)CO)c1cc(O)c(O)cc1	2-(3,4-dihydroxyphenyl)-5-hydroxy-7-[(2S,3R,4S,5S,6R)-3,4,5-trihydroxy-6-(hydroxymethyl)oxan-2-yl]oxychromen-4-one	5280637	5373-11-5	0.940054
MAPK14	c1(cc(c(cc1)OC)O)/C=C/C(=O)O	(E)-3-(3-hydroxy-4-methoxyphenyl)prop-2-enoic acid	736186	537-73-5	0.923299
CDK2	[C@H]1([C@@H]2[C@H](C(=CO1)C(=O)OC)[C@H](C[C@]2(C)OC(=O)C)OC(=O)c1cc(c(c(c1)OC)O)OC)O[C@H]1[C@H](O)[C@@H](O)[C@H](O)[C@H](O1)CO	6-o-syringyl-8-o-acetyl shanzhiside methyl ester			0.936513
CETP	[C@H]1([C@@H]2[C@H](C(=CO1)C(=O)OC)[C@H](C[C@]2(C)OC(=O)C)OC(=O)c1cc(c(c(c1)OC)O)OC)O[C@H]1[C@H](O)[C@@H](O)[C@H](O)[C@H](O1)CO	6-o-syringyl-8-o-acetyl shanzhiside methyl ester			0.92421
GBP1	c1(cc(=O)c2c(O)cc(cc2o1)O[C@H]1[C@H](O)[C@@H](O)[C@H](O)[C@H](O1)CO)c1cc(O)c(O)cc1	2-(3,4-dihydroxyphenyl)-5-hydroxy-7-[(2S,3R,4S,5S,6R)-3,4,5-trihydroxy-6-(hydroxymethyl)oxan-2-yl]oxychromen-4-one	5280637	5373-11-5	0.90631
ARNT2	c1(cc(=O)c2c(O)cc(cc2o1)O[C@H]1[C@H](O)[C@@H](O)[C@H](O)[C@H](O1)CO)c1cc(O)c(O)cc1	2-(3,4-dihydroxyphenyl)-5-hydroxy-7-[(2S,3R,4S,5S,6R)-3,4,5-trihydroxy-6-(hydroxymethyl)oxan-2-yl]oxychromen-4-one	5280637	5373-11-5	0.943295
ABCA5	c1(cc(=O)c2c(O)cc(cc2o1)O[C@H]1[C@H](O)[C@@H](O)[C@H](O)[C@H](O1)CO)c1cc(O)c(O)cc1	2-(3,4-dihydroxyphenyl)-5-hydroxy-7-[(2S,3R,4S,5S,6R)-3,4,5-trihydroxy-6-(hydroxymethyl)oxan-2-yl]oxychromen-4-one	5280637	5373-11-5	0.926973
SLC7A9	c1(cc(=O)c2c(O)cc(cc2o1)O[C@H]1[C@H](O)[C@@H](O)[C@H](O)[C@H](O1)CO)c1cc(O)c(O)cc1	2-(3,4-dihydroxyphenyl)-5-hydroxy-7-[(2S,3R,4S,5S,6R)-3,4,5-trihydroxy-6-(hydroxymethyl)oxan-2-yl]oxychromen-4-one	5280637	5373-11-5	0.932333
TOP2A	c1(cc(=O)c2c(O)cc(cc2o1)O[C@H]1[C@H](O)[C@@H](O)[C@H](O)[C@H](O1)CO)c1cc(O)c(O)cc1	2-(3,4-dihydroxyphenyl)-5-hydroxy-7-[(2S,3R,4S,5S,6R)-3,4,5-trihydroxy-6-(hydroxymethyl)oxan-2-yl]oxychromen-4-one	5280637	5373-11-5	0.960098
PRPF4	c1(cc(=O)c2c(O)cc(cc2o1)O[C@H]1[C@H](O)[C@@H](O)[C@H](O)[C@H](O1)CO)c1cc(O)c(O)cc1	2-(3,4-dihydroxyphenyl)-5-hydroxy-7-[(2S,3R,4S,5S,6R)-3,4,5-trihydroxy-6-(hydroxymethyl)oxan-2-yl]oxychromen-4-one	5280637	5373-11-5	0.934563
MEX3D	c1(cc(=O)c2c(O)cc(cc2o1)O[C@H]1[C@H](O)[C@@H](O)[C@H](O)[C@H](O1)CO)c1cc(O)c(O)cc1	2-(3,4-dihydroxyphenyl)-5-hydroxy-7-[(2S,3R,4S,5S,6R)-3,4,5-trihydroxy-6-(hydroxymethyl)oxan-2-yl]oxychromen-4-one	5280637	5373-11-5	0.904486
PRAG1	c1(cc(=O)c2c(O)cc(cc2o1)O[C@H]1[C@H](O)[C@@H](O)[C@H](O)[C@H](O1)CO)c1cc(O)c(O)cc1	2-(3,4-dihydroxyphenyl)-5-hydroxy-7-[(2S,3R,4S,5S,6R)-3,4,5-trihydroxy-6-(hydroxymethyl)oxan-2-yl]oxychromen-4-one	5280637	5373-11-5	0.958179
IGSF9	c1(cc(=O)c2c(O)cc(cc2o1)O[C@H]1[C@H](O)[C@@H](O)[C@H](O)[C@H](O1)CO)c1cc(O)c(O)cc1	2-(3,4-dihydroxyphenyl)-5-hydroxy-7-[(2S,3R,4S,5S,6R)-3,4,5-trihydroxy-6-(hydroxymethyl)oxan-2-yl]oxychromen-4-one	5280637	5373-11-5	0.934325
ABCG5	c1(cc(=O)c2c(O)cc(cc2o1)O[C@H]1[C@H](O)[C@@H](O)[C@H](O)[C@H](O1)CO)c1cc(O)c(O)cc1	2-(3,4-dihydroxyphenyl)-5-hydroxy-7-[(2S,3R,4S,5S,6R)-3,4,5-trihydroxy-6-(hydroxymethyl)oxan-2-yl]oxychromen-4-one	5280637	5373-11-5	0.919605
MPDZ	c1(cc(=O)c2c(O)cc(cc2o1)O[C@H]1[C@H](O)[C@@H](O)[C@H](O)[C@H](O1)CO)c1cc(O)c(O)cc1	2-(3,4-dihydroxyphenyl)-5-hydroxy-7-[(2S,3R,4S,5S,6R)-3,4,5-trihydroxy-6-(hydroxymethyl)oxan-2-yl]oxychromen-4-one	5280637	5373-11-5	0.947132
LRP6	c1(cc(=O)c2c(O)cc(cc2o1)O[C@H]1[C@H](O)[C@@H](O)[C@H](O)[C@H](O1)CO)c1cc(O)c(O)cc1	2-(3,4-dihydroxyphenyl)-5-hydroxy-7-[(2S,3R,4S,5S,6R)-3,4,5-trihydroxy-6-(hydroxymethyl)oxan-2-yl]oxychromen-4-one	5280637	5373-11-5	0.92297
JADE3	c1(cc(=O)c2c(O)cc(cc2o1)O[C@H]1[C@H](O)[C@@H](O)[C@H](O)[C@H](O1)CO)c1cc(O)c(O)cc1	2-(3,4-dihydroxyphenyl)-5-hydroxy-7-[(2S,3R,4S,5S,6R)-3,4,5-trihydroxy-6-(hydroxymethyl)oxan-2-yl]oxychromen-4-one	5280637	5373-11-5	0.962284
C5	c1(cc(=O)c2c(O)cc(cc2o1)O[C@H]1[C@H](O)[C@@H](O)[C@H](O)[C@H](O1)CO)c1cc(O)c(O)cc1	2-(3,4-dihydroxyphenyl)-5-hydroxy-7-[(2S,3R,4S,5S,6R)-3,4,5-trihydroxy-6-(hydroxymethyl)oxan-2-yl]oxychromen-4-one	5280637	5373-11-5	0.961088
WDR36	c1(cc(=O)c2c(O)cc(cc2o1)O[C@H]1[C@H](O)[C@@H](O)[C@H](O)[C@H](O1)CO)c1cc(O)c(O)cc1	2-(3,4-dihydroxyphenyl)-5-hydroxy-7-[(2S,3R,4S,5S,6R)-3,4,5-trihydroxy-6-(hydroxymethyl)oxan-2-yl]oxychromen-4-one	5280637	5373-11-5	0.928548
PHLPP2	c1(cc(=O)c2c(O)cc(cc2o1)O[C@H]1[C@H](O)[C@@H](O)[C@H](O)[C@H](O1)CO)c1cc(O)c(O)cc1	2-(3,4-dihydroxyphenyl)-5-hydroxy-7-[(2S,3R,4S,5S,6R)-3,4,5-trihydroxy-6-(hydroxymethyl)oxan-2-yl]oxychromen-4-one	5280637	5373-11-5	0.930464
PER2	c1(cc(=O)c2c(O)cc(cc2o1)O[C@H]1[C@H](O)[C@@H](O)[C@H](O)[C@H](O1)CO)c1cc(O)c(O)cc1	2-(3,4-dihydroxyphenyl)-5-hydroxy-7-[(2S,3R,4S,5S,6R)-3,4,5-trihydroxy-6-(hydroxymethyl)oxan-2-yl]oxychromen-4-one	5280637	5373-11-5	0.937562
TUBA1B	c1(cc(=O)c2c(O)cc(cc2o1)O[C@H]1[C@H](O)[C@@H](O)[C@H](O)[C@H](O1)CO)c1cc(O)c(O)cc1	2-(3,4-dihydroxyphenyl)-5-hydroxy-7-[(2S,3R,4S,5S,6R)-3,4,5-trihydroxy-6-(hydroxymethyl)oxan-2-yl]oxychromen-4-one	5280637	5373-11-5	0.934911
LAMB1	c1(cc(=O)c2c(O)cc(cc2o1)O[C@H]1[C@H](O)[C@@H](O)[C@H](O)[C@H](O1)CO)c1cc(O)c(O)cc1	2-(3,4-dihydroxyphenyl)-5-hydroxy-7-[(2S,3R,4S,5S,6R)-3,4,5-trihydroxy-6-(hydroxymethyl)oxan-2-yl]oxychromen-4-one	5280637	5373-11-5	0.962275
SREBF2	c1(cc(=O)c2c(O)cc(cc2o1)O[C@H]1[C@H](O)[C@@H](O)[C@H](O)[C@H](O1)CO)c1cc(O)c(O)cc1	2-(3,4-dihydroxyphenyl)-5-hydroxy-7-[(2S,3R,4S,5S,6R)-3,4,5-trihydroxy-6-(hydroxymethyl)oxan-2-yl]oxychromen-4-one	5280637	5373-11-5	0.954646
CYP4F3	c1(cc(ccc1O)[C@H]1[C@H](c2c(O1)c(ccc2/C=C/C(=O)O[C@@H](Cc1ccc(c(c1)O)O)C(=O)OC)O)C(=O)O[C@@H](Cc1ccc(c(c1)O)O)C(=O)O)O	9-methyl lithospermate b	102004853		0.911159
NDC80	c1(cc(ccc1O)[C@H]1[C@H](c2c(O1)c(ccc2/C=C/C(=O)O[C@@H](Cc1ccc(c(c1)O)O)C(=O)OC)O)C(=O)O[C@@H](Cc1ccc(c(c1)O)O)C(=O)O)O	9-methyl lithospermate b	102004853		0.935012
MAP2K7	c1(cc(ccc1O)[C@H]1[C@H](c2c(O1)c(ccc2/C=C/C(=O)O[C@@H](Cc1ccc(c(c1)O)O)C(=O)OC)O)C(=O)O[C@@H](Cc1ccc(c(c1)O)O)C(=O)O)O	9-methyl lithospermate b	102004853		0.906003
CR2	c1(cc(ccc1O)[C@H]1[C@H](c2c(O1)c(ccc2/C=C/C(=O)O[C@@H](Cc1ccc(c(c1)O)O)C(=O)OC)O)C(=O)O[C@@H](Cc1ccc(c(c1)O)O)C(=O)O)O	9-methyl lithospermate b	102004853		0.905471
WNK4	[C@@H]12C(=CC=C3[C@@H]1C(=O)C(=CC3=O)O)C(CCC2=O)(C)C	Miltirone	160142		0.912824
PCK2	[C@@H]12C(=CC=C3[C@@H]1C(=O)C(=CC3=O)O)C(CCC2=O)(C)C	Miltirone	160142		0.905666
TRPM4	Oc1c2c(C(=O)c3c(C2=O)cccc3O)cc(c1)C	1,5-dihydroxy-3-methylanthracene-9,10-dione	5316800	21891-63-4	0.917183
SLCO1B3	Oc1c2c(C(=O)c3c(C2=O)cccc3O)cc(c1)C	1,5-dihydroxy-3-methylanthracene-9,10-dione	5316800	21891-63-4	0.903575
SLC2A6	Oc1c2c(C(=O)c3c(C2=O)cccc3O)cc(c1)C	1,5-dihydroxy-3-methylanthracene-9,10-dione	5316800	21891-63-4	0.905795
ZNF223	Oc1c2c(C(=O)c3c(C2=O)cccc3O)cc(c1)C	1,5-dihydroxy-3-methylanthracene-9,10-dione	5316800	21891-63-4	0.920484
NCOR2	Oc1c2c(C(=O)c3c(C2=O)cccc3O)cc(c1)C	1,5-dihydroxy-3-methylanthracene-9,10-dione	5316800	21891-63-4	0.923164
RET	Oc1c2c(C(=O)c3c(C2=O)cccc3O)cc(c1)C	1,5-dihydroxy-3-methylanthracene-9,10-dione	5316800	21891-63-4	0.944472
CMPK1	Oc1c2c(C(=O)c3c(C2=O)cccc3O)cc(c1)C	1,5-dihydroxy-3-methylanthracene-9,10-dione	5316800	21891-63-4	0.905792
ZNF621	Oc1c2c(C(=O)c3c(C2=O)cccc3O)cc(c1)C	1,5-dihydroxy-3-methylanthracene-9,10-dione	5316800	21891-63-4	0.923637
ZNF530	Oc1c2c(C(=O)c3c(C2=O)cccc3O)cc(c1)C	1,5-dihydroxy-3-methylanthracene-9,10-dione	5316800	21891-63-4	0.949599
ADGRD1	Oc1c2c(C(=O)c3c(C2=O)cccc3O)cc(c1)C	1,5-dihydroxy-3-methylanthracene-9,10-dione	5316800	21891-63-4	0.937942
GTF2F1	Oc1c2c(C(=O)c3c(C2=O)cccc3O)cc(c1)C	1,5-dihydroxy-3-methylanthracene-9,10-dione	5316800	21891-63-4	0.922442
MED12	Oc1c2c(C(=O)c3c(C2=O)cccc3O)cc(c1)C	1,5-dihydroxy-3-methylanthracene-9,10-dione	5316800	21891-63-4	0.952629
SLC8A1	Oc1c2c(C(=O)c3c(C2=O)cccc3O)cc(c1)C	1,5-dihydroxy-3-methylanthracene-9,10-dione	5316800	21891-63-4	0.944961
ZNF697	[C@@H]12C(=CC=C3[C@@H]1C(=O)C(=CC3=O)O)C(CCC2=O)(C)C	Miltirone	160142		0.901093
CAMSAP2	[C@@H]12C(=CC=C3[C@@H]1C(=O)C(=CC3=O)O)C(CCC2=O)(C)C	Miltirone	160142		0.904759
RLF	[C@@H]12C(=CC=C3[C@@H]1C(=O)C(=CC3=O)O)C(CCC2=O)(C)C	Miltirone	160142		0.906293
LRP1	[C@@H]12C(=CC=C3[C@@H]1C(=O)C(=CC3=O)O)C(CCC2=O)(C)C	Miltirone	160142		0.900751
MAN1B1	[C@@H]12C(=CC=C3[C@@H]1C(=O)C(=CC3=O)O)C(CCC2=O)(C)C	Miltirone	160142		0.914357
RBPJ	Oc1c2c(C(=O)c3c(C2=O)cccc3O)cc(c1)C	1,5-dihydroxy-3-methylanthracene-9,10-dione	5316800	21891-63-4	0.90078
ITPRIPL1	Oc1c2c(C(=O)c3c(C2=O)cccc3O)cc(c1)C	1,5-dihydroxy-3-methylanthracene-9,10-dione	5316800	21891-63-4	0.912251
HADH	Oc1c2c(C(=O)c3c(C2=O)cccc3O)cc(c1)C	1,5-dihydroxy-3-methylanthracene-9,10-dione	5316800	21891-63-4	0.923228
RAD50	Oc1c2c(C(=O)c3c(C2=O)cccc3O)cc(c1)C	1,5-dihydroxy-3-methylanthracene-9,10-dione	5316800	21891-63-4	0.93343
NOS3	Oc1c2c(C(=O)c3c(C2=O)cccc3O)cc(c1)C	1,5-dihydroxy-3-methylanthracene-9,10-dione	5316800	21891-63-4	0.931896
GRB10	Oc1c2c(C(=O)c3c(C2=O)cccc3O)cc(c1)C	1,5-dihydroxy-3-methylanthracene-9,10-dione	5316800	21891-63-4	0.937501
ZBTB49	Oc1c2c(C(=O)c3c(C2=O)cccc3O)cc(c1)C	1,5-dihydroxy-3-methylanthracene-9,10-dione	5316800	21891-63-4	0.931285
LMTK2	Oc1c2c(C(=O)c3c(C2=O)cccc3O)cc(c1)C	1,5-dihydroxy-3-methylanthracene-9,10-dione	5316800	21891-63-4	0.922596
ZBTB17	Oc1c2c(C(=O)c3c(C2=O)cccc3O)cc(c1)C	1,5-dihydroxy-3-methylanthracene-9,10-dione	5316800	21891-63-4	0.95287
ZBTB20	Oc1c2c(C(=O)c3c(C2=O)cccc3O)cc(c1)C	1,5-dihydroxy-3-methylanthracene-9,10-dione	5316800	21891-63-4	0.91915
NET1	Oc1c2c(C(=O)c3c(C2=O)cccc3O)cc(c1)C	1,5-dihydroxy-3-methylanthracene-9,10-dione	5316800	21891-63-4	0.9132
AKAP13	Oc1c2c(C(=O)c3c(C2=O)cccc3O)cc(c1)C	1,5-dihydroxy-3-methylanthracene-9,10-dione	5316800	21891-63-4	0.928501
GPR156	Oc1c2c(C(=O)c3c(C2=O)cccc3O)cc(c1)C	1,5-dihydroxy-3-methylanthracene-9,10-dione	5316800	21891-63-4	0.9111
SMOC2	Oc1c2c(C(=O)c3c(C2=O)cccc3O)cc(c1)C	1,5-dihydroxy-3-methylanthracene-9,10-dione	5316800	21891-63-4	0.901286
BTN2A2	Oc1c2c(C(=O)c3c(C2=O)cccc3O)cc(c1)C	1,5-dihydroxy-3-methylanthracene-9,10-dione	5316800	21891-63-4	0.92406
HLTF	Oc1c2c(C(=O)c3c(C2=O)cccc3O)cc(c1)C	1,5-dihydroxy-3-methylanthracene-9,10-dione	5316800	21891-63-4	0.904608
PTK2B	Oc1c2c(C(=O)c3c(C2=O)cccc3O)cc(c1)C	1,5-dihydroxy-3-methylanthracene-9,10-dione	5316800	21891-63-4	0.931276
KDM4C	Oc1c2c(C(=O)c3c(C2=O)cccc3O)cc(c1)C	1,5-dihydroxy-3-methylanthracene-9,10-dione	5316800	21891-63-4	0.9285
SCN11A	Oc1c2c(C(=O)c3c(C2=O)cccc3O)cc(c1)C	1,5-dihydroxy-3-methylanthracene-9,10-dione	5316800	21891-63-4	0.923293
R3HDM2	Oc1c2c(C(=O)c3c(C2=O)cccc3O)cc(c1)C	1,5-dihydroxy-3-methylanthracene-9,10-dione	5316800	21891-63-4	0.913103
KDM5B	Oc1c2c(C(=O)c3c(C2=O)cccc3O)cc(c1)C	1,5-dihydroxy-3-methylanthracene-9,10-dione	5316800	21891-63-4	0.933106
FEZF2	Oc1c2c(C(=O)c3c(C2=O)cccc3O)cc(c1)C	1,5-dihydroxy-3-methylanthracene-9,10-dione	5316800	21891-63-4	0.916872
STK40	Oc1c2c(C(=O)c3c(C2=O)cccc3O)cc(c1)C	1,5-dihydroxy-3-methylanthracene-9,10-dione	5316800	21891-63-4	0.900323
CLPTM1	Oc1c2c(C(=O)c3c(C2=O)cccc3O)cc(c1)C	1,5-dihydroxy-3-methylanthracene-9,10-dione	5316800	21891-63-4	0.912496
ASAP1	Oc1c2c(C(=O)c3c(C2=O)cccc3O)cc(c1)C	1,5-dihydroxy-3-methylanthracene-9,10-dione	5316800	21891-63-4	0.949926
STK10	[C@@H]12C(=CC=C3[C@@H]1C(=O)C(=CC3=O)O)C(CCC2=O)(C)C	Miltirone	160142		0.928949
HCK	[C@@]12([C@H](C3=CC[C@H]4[C@]([C@@]3(CC1)C)(CC[C@@H]1[C@@]4(CC[C@@H](C1(C)C)O)C)C)[C@H]([C@@H](CC2)C)C)C(=O)O	(1S,2R,4aS,6aR,6aS,6bR,8aR,10S,12aR,14bS)-10-hydroxy-1,2,6a,6b,9,9,12a-heptamethyl-2,3,4,5,6,6a,7,8,8a,10,11,12,13,14b-tetradecahydro-1H-picene-4a-carboxylic acid	64945	77-52-1	0.94255
ABCA1	[C@@]12([C@H](C3=CC[C@H]4[C@]([C@@]3(CC1)C)(CC[C@@H]1[C@@]4(CC[C@@H](C1(C)C)O)C)C)[C@H]([C@@H](CC2)C)C)C(=O)O	(1S,2R,4aS,6aR,6aS,6bR,8aR,10S,12aR,14bS)-10-hydroxy-1,2,6a,6b,9,9,12a-heptamethyl-2,3,4,5,6,6a,7,8,8a,10,11,12,13,14b-tetradecahydro-1H-picene-4a-carboxylic acid	64945	77-52-1	0.910502
WNK2	[C@@]12([C@H](C3=CC[C@H]4[C@]([C@@]3(CC1)C)(CC[C@@H]1[C@@]4(CC[C@@H](C1(C)C)O)C)C)[C@H]([C@@H](CC2)C)C)C(=O)O	(1S,2R,4aS,6aR,6aS,6bR,8aR,10S,12aR,14bS)-10-hydroxy-1,2,6a,6b,9,9,12a-heptamethyl-2,3,4,5,6,6a,7,8,8a,10,11,12,13,14b-tetradecahydro-1H-picene-4a-carboxylic acid	64945	77-52-1	0.901241
BICC1	[C@@]12([C@H](C3=CC[C@H]4[C@]([C@@]3(CC1)C)(CC[C@@H]1[C@@]4(CC[C@@H](C1(C)C)O)C)C)[C@H]([C@@H](CC2)C)C)C(=O)O	(1S,2R,4aS,6aR,6aS,6bR,8aR,10S,12aR,14bS)-10-hydroxy-1,2,6a,6b,9,9,12a-heptamethyl-2,3,4,5,6,6a,7,8,8a,10,11,12,13,14b-tetradecahydro-1H-picene-4a-carboxylic acid	64945	77-52-1	0.932855
PPIG	[C@@]12([C@H](C3=CC[C@H]4[C@]([C@@]3(CC1)C)(CC[C@@H]1[C@@]4(CC[C@@H](C1(C)C)O)C)C)[C@H]([C@@H](CC2)C)C)C(=O)O	(1S,2R,4aS,6aR,6aS,6bR,8aR,10S,12aR,14bS)-10-hydroxy-1,2,6a,6b,9,9,12a-heptamethyl-2,3,4,5,6,6a,7,8,8a,10,11,12,13,14b-tetradecahydro-1H-picene-4a-carboxylic acid	64945	77-52-1	0.93793
DTX4	[C@@]12([C@H](C3=CC[C@H]4[C@]([C@@]3(CC1)C)(CC[C@@H]1[C@@]4(CC[C@@H](C1(C)C)O)C)C)[C@H]([C@@H](CC2)C)C)C(=O)O	(1S,2R,4aS,6aR,6aS,6bR,8aR,10S,12aR,14bS)-10-hydroxy-1,2,6a,6b,9,9,12a-heptamethyl-2,3,4,5,6,6a,7,8,8a,10,11,12,13,14b-tetradecahydro-1H-picene-4a-carboxylic acid	64945	77-52-1	0.93156
SP110	[C@@]12([C@H](C3=CC[C@H]4[C@]([C@@]3(CC1)C)(CC[C@@H]1[C@@]4(CC[C@@H](C1(C)C)O)C)C)[C@H]([C@@H](CC2)C)C)C(=O)O	(1S,2R,4aS,6aR,6aS,6bR,8aR,10S,12aR,14bS)-10-hydroxy-1,2,6a,6b,9,9,12a-heptamethyl-2,3,4,5,6,6a,7,8,8a,10,11,12,13,14b-tetradecahydro-1H-picene-4a-carboxylic acid	64945	77-52-1	0.919593
TUBE1	[C@@]12([C@H](C3=CC[C@H]4[C@]([C@@]3(CC1)C)(CC[C@@H]1[C@@]4(CC[C@@H](C1(C)C)O)C)C)[C@H]([C@@H](CC2)C)C)C(=O)O	(1S,2R,4aS,6aR,6aS,6bR,8aR,10S,12aR,14bS)-10-hydroxy-1,2,6a,6b,9,9,12a-heptamethyl-2,3,4,5,6,6a,7,8,8a,10,11,12,13,14b-tetradecahydro-1H-picene-4a-carboxylic acid	64945	77-52-1	0.925891
SMARCA1	[C@@]12([C@H](C3=CC[C@H]4[C@]([C@@]3(CC1)C)(CC[C@@H]1[C@@]4(CC[C@@H](C1(C)C)O)C)C)[C@H]([C@@H](CC2)C)C)C(=O)O	(1S,2R,4aS,6aR,6aS,6bR,8aR,10S,12aR,14bS)-10-hydroxy-1,2,6a,6b,9,9,12a-heptamethyl-2,3,4,5,6,6a,7,8,8a,10,11,12,13,14b-tetradecahydro-1H-picene-4a-carboxylic acid	64945	77-52-1	0.935526
RAD50	[C@@]12([C@H](C3=CC[C@H]4[C@]([C@@]3(CC1)C)(CC[C@@H]1[C@@]4(CC[C@@H](C1(C)C)O)C)C)[C@H]([C@@H](CC2)C)C)C(=O)O	(1S,2R,4aS,6aR,6aS,6bR,8aR,10S,12aR,14bS)-10-hydroxy-1,2,6a,6b,9,9,12a-heptamethyl-2,3,4,5,6,6a,7,8,8a,10,11,12,13,14b-tetradecahydro-1H-picene-4a-carboxylic acid	64945	77-52-1	0.94491
SCAP	[C@@]12([C@H](C3=CC[C@H]4[C@]([C@@]3(CC1)C)(CC[C@@H]1[C@@]4(CC[C@@H](C1(C)C)O)C)C)[C@H]([C@@H](CC2)C)C)C(=O)O	(1S,2R,4aS,6aR,6aS,6bR,8aR,10S,12aR,14bS)-10-hydroxy-1,2,6a,6b,9,9,12a-heptamethyl-2,3,4,5,6,6a,7,8,8a,10,11,12,13,14b-tetradecahydro-1H-picene-4a-carboxylic acid	64945	77-52-1	0.916494
CHD7	[C@@]12([C@H](C3=CC[C@H]4[C@]([C@@]3(CC1)C)(CC[C@@H]1[C@@]4(CC[C@@H](C1(C)C)O)C)C)[C@H]([C@@H](CC2)C)C)C(=O)O	(1S,2R,4aS,6aR,6aS,6bR,8aR,10S,12aR,14bS)-10-hydroxy-1,2,6a,6b,9,9,12a-heptamethyl-2,3,4,5,6,6a,7,8,8a,10,11,12,13,14b-tetradecahydro-1H-picene-4a-carboxylic acid	64945	77-52-1	0.928677
TRPM3	[C@@]12([C@H](C3=CC[C@H]4[C@]([C@@]3(CC1)C)(CC[C@@H]1[C@@]4(CC[C@@H](C1(C)C)O)C)C)[C@H]([C@@H](CC2)C)C)C(=O)O	(1S,2R,4aS,6aR,6aS,6bR,8aR,10S,12aR,14bS)-10-hydroxy-1,2,6a,6b,9,9,12a-heptamethyl-2,3,4,5,6,6a,7,8,8a,10,11,12,13,14b-tetradecahydro-1H-picene-4a-carboxylic acid	64945	77-52-1	0.927801
TLR4	[C@@]12([C@H](C3=CC[C@H]4[C@]([C@@]3(CC1)C)(CC[C@@H]1[C@@]4(CC[C@@H](C1(C)C)O)C)C)[C@H]([C@@H](CC2)C)C)C(=O)O	(1S,2R,4aS,6aR,6aS,6bR,8aR,10S,12aR,14bS)-10-hydroxy-1,2,6a,6b,9,9,12a-heptamethyl-2,3,4,5,6,6a,7,8,8a,10,11,12,13,14b-tetradecahydro-1H-picene-4a-carboxylic acid	64945	77-52-1	0.93455
NIBAN3	[C@@]12([C@H](C3=CC[C@H]4[C@]([C@@]3(CC1)C)(CC[C@@H]1[C@@]4(CC[C@@H](C1(C)C)O)C)C)[C@H]([C@@H](CC2)C)C)C(=O)O	(1S,2R,4aS,6aR,6aS,6bR,8aR,10S,12aR,14bS)-10-hydroxy-1,2,6a,6b,9,9,12a-heptamethyl-2,3,4,5,6,6a,7,8,8a,10,11,12,13,14b-tetradecahydro-1H-picene-4a-carboxylic acid	64945	77-52-1	0.909609
PARN	[C@@]12([C@H](C3=CC[C@H]4[C@]([C@@]3(CC1)C)(CC[C@@H]1[C@@]4(CC[C@@H](C1(C)C)O)C)C)[C@H]([C@@H](CC2)C)C)C(=O)O	(1S,2R,4aS,6aR,6aS,6bR,8aR,10S,12aR,14bS)-10-hydroxy-1,2,6a,6b,9,9,12a-heptamethyl-2,3,4,5,6,6a,7,8,8a,10,11,12,13,14b-tetradecahydro-1H-picene-4a-carboxylic acid	64945	77-52-1	0.900077
NAT10	[C@@]12([C@H](C3=CC[C@H]4[C@]([C@@]3(CC1)C)(CC[C@@H]1[C@@]4(CC[C@@H](C1(C)C)O)C)C)[C@H]([C@@H](CC2)C)C)C(=O)O	(1S,2R,4aS,6aR,6aS,6bR,8aR,10S,12aR,14bS)-10-hydroxy-1,2,6a,6b,9,9,12a-heptamethyl-2,3,4,5,6,6a,7,8,8a,10,11,12,13,14b-tetradecahydro-1H-picene-4a-carboxylic acid	64945	77-52-1	0.920583
NIN	[C@@]12([C@H](C3=CC[C@H]4[C@]([C@@]3(CC1)C)(CC[C@@H]1[C@@]4(CC[C@@H](C1(C)C)O)C)C)[C@H]([C@@H](CC2)C)C)C(=O)O	(1S,2R,4aS,6aR,6aS,6bR,8aR,10S,12aR,14bS)-10-hydroxy-1,2,6a,6b,9,9,12a-heptamethyl-2,3,4,5,6,6a,7,8,8a,10,11,12,13,14b-tetradecahydro-1H-picene-4a-carboxylic acid	64945	77-52-1	0.935829
TRPC4	[C@@]12([C@H](C3=CC[C@H]4[C@]([C@@]3(CC1)C)(CC[C@@H]1[C@@]4(CC[C@@H](C1(C)C)O)C)C)[C@H]([C@@H](CC2)C)C)C(=O)O	(1S,2R,4aS,6aR,6aS,6bR,8aR,10S,12aR,14bS)-10-hydroxy-1,2,6a,6b,9,9,12a-heptamethyl-2,3,4,5,6,6a,7,8,8a,10,11,12,13,14b-tetradecahydro-1H-picene-4a-carboxylic acid	64945	77-52-1	0.902756
SLCO1B3	[C@@]12([C@H](C3=CC[C@H]4[C@]([C@@]3(CC1)C)(CC[C@@H]1[C@@]4(CC[C@@H](C1(C)C)O)C)C)[C@H]([C@@H](CC2)C)C)C(=O)O	(1S,2R,4aS,6aR,6aS,6bR,8aR,10S,12aR,14bS)-10-hydroxy-1,2,6a,6b,9,9,12a-heptamethyl-2,3,4,5,6,6a,7,8,8a,10,11,12,13,14b-tetradecahydro-1H-picene-4a-carboxylic acid	64945	77-52-1	0.934477
ANKRD27	[C@@]12([C@H](C3=CC[C@H]4[C@]([C@@]3(CC1)C)(CC[C@@H]1[C@@]4(CC[C@@H](C1(C)C)O)C)C)[C@H]([C@@H](CC2)C)C)C(=O)O	(1S,2R,4aS,6aR,6aS,6bR,8aR,10S,12aR,14bS)-10-hydroxy-1,2,6a,6b,9,9,12a-heptamethyl-2,3,4,5,6,6a,7,8,8a,10,11,12,13,14b-tetradecahydro-1H-picene-4a-carboxylic acid	64945	77-52-1	0.923135
CLPX	[C@@]12([C@H](C3=CC[C@H]4[C@]([C@@]3(CC1)C)(CC[C@@H]1[C@@]4(CC[C@@H](C1(C)C)O)C)C)[C@H]([C@@H](CC2)C)C)C(=O)O	(1S,2R,4aS,6aR,6aS,6bR,8aR,10S,12aR,14bS)-10-hydroxy-1,2,6a,6b,9,9,12a-heptamethyl-2,3,4,5,6,6a,7,8,8a,10,11,12,13,14b-tetradecahydro-1H-picene-4a-carboxylic acid	64945	77-52-1	0.919277
MAP1A	[C@@]12([C@H](C3=CC[C@H]4[C@]([C@@]3(CC1)C)(CC[C@@H]1[C@@]4(CC[C@@H](C1(C)C)O)C)C)[C@H]([C@@H](CC2)C)C)C(=O)O	(1S,2R,4aS,6aR,6aS,6bR,8aR,10S,12aR,14bS)-10-hydroxy-1,2,6a,6b,9,9,12a-heptamethyl-2,3,4,5,6,6a,7,8,8a,10,11,12,13,14b-tetradecahydro-1H-picene-4a-carboxylic acid	64945	77-52-1	0.939073
RHOBTB2	[C@@]12([C@H](C3=CC[C@H]4[C@]([C@@]3(CC1)C)(CC[C@@H]1[C@@]4(CC[C@@H](C1(C)C)O)C)C)[C@H]([C@@H](CC2)C)C)C(=O)O	(1S,2R,4aS,6aR,6aS,6bR,8aR,10S,12aR,14bS)-10-hydroxy-1,2,6a,6b,9,9,12a-heptamethyl-2,3,4,5,6,6a,7,8,8a,10,11,12,13,14b-tetradecahydro-1H-picene-4a-carboxylic acid	64945	77-52-1	0.930974
ECD	[C@@]12([C@H](C3=CC[C@H]4[C@]([C@@]3(CC1)C)(CC[C@@H]1[C@@]4(CC[C@@H](C1(C)C)O)C)C)[C@H]([C@@H](CC2)C)C)C(=O)O	(1S,2R,4aS,6aR,6aS,6bR,8aR,10S,12aR,14bS)-10-hydroxy-1,2,6a,6b,9,9,12a-heptamethyl-2,3,4,5,6,6a,7,8,8a,10,11,12,13,14b-tetradecahydro-1H-picene-4a-carboxylic acid	64945	77-52-1	0.904001
ITGA6	[C@@]12([C@H](C3=CC[C@H]4[C@]([C@@]3(CC1)C)(CC[C@@H]1[C@@]4(CC[C@@H](C1(C)C)O)C)C)[C@H]([C@@H](CC2)C)C)C(=O)O	(1S,2R,4aS,6aR,6aS,6bR,8aR,10S,12aR,14bS)-10-hydroxy-1,2,6a,6b,9,9,12a-heptamethyl-2,3,4,5,6,6a,7,8,8a,10,11,12,13,14b-tetradecahydro-1H-picene-4a-carboxylic acid	64945	77-52-1	0.903036
PRKCB	[C@@]12([C@H](C3=CC[C@H]4[C@]([C@@]3(CC1)C)(CC[C@@H]1[C@@]4(CC[C@@H](C1(C)C)O)C)C)[C@H]([C@@H](CC2)C)C)C(=O)O	(1S,2R,4aS,6aR,6aS,6bR,8aR,10S,12aR,14bS)-10-hydroxy-1,2,6a,6b,9,9,12a-heptamethyl-2,3,4,5,6,6a,7,8,8a,10,11,12,13,14b-tetradecahydro-1H-picene-4a-carboxylic acid	64945	77-52-1	0.981059
DLG2	[C@@]12([C@H](C3=CC[C@H]4[C@]([C@@]3(CC1)C)(CC[C@@H]1[C@@]4(CC[C@@H](C1(C)C)O)C)C)[C@H]([C@@H](CC2)C)C)C(=O)O	(1S,2R,4aS,6aR,6aS,6bR,8aR,10S,12aR,14bS)-10-hydroxy-1,2,6a,6b,9,9,12a-heptamethyl-2,3,4,5,6,6a,7,8,8a,10,11,12,13,14b-tetradecahydro-1H-picene-4a-carboxylic acid	64945	77-52-1	0.905213
ENOSF1	[C@@]12([C@H](C3=CC[C@H]4[C@]([C@@]3(CC1)C)(CC[C@@H]1[C@@]4(CC[C@@H](C1(C)C)O)C)C)[C@H]([C@@H](CC2)C)C)C(=O)O	(1S,2R,4aS,6aR,6aS,6bR,8aR,10S,12aR,14bS)-10-hydroxy-1,2,6a,6b,9,9,12a-heptamethyl-2,3,4,5,6,6a,7,8,8a,10,11,12,13,14b-tetradecahydro-1H-picene-4a-carboxylic acid	64945	77-52-1	0.920028
[truncated: 292,206+ more rows]
