# Supplementary material for: NP-TCMtarget: a network pharmacology platform for exploring mechanisms of action of traditional Chinese medicine
Source: Brief Bioinform. 2025 Feb 28;26(1):bbaf078. doi: 10.1093/bib/bbaf078 (PMC11879102; doi:10.1093/bib/bbaf078)
Supplement: Supplementary_table_5_bbaf078 [file supplementary_table_5_bbaf078.xlsx]

## Sheet: direct targets
Supplementary table 5. Direct and indirect targets of XKA for treating type 2 diabetes
Direct targets
AAK1
ABCA1
ABCA7
ABCC4
ACLY
ACSL4
ACVR1
ACY1
ADAR
ADARB2
ADGRF5
ADGRG5
ADRA2A
AFF4
AFP
AHCY
AIFM1
AKAP1
AKAP13
AKAP8L
AKT2
ANPEP
ANXA5
APC
APEX1
AR
ARHGAP24
ARHGAP26
ARHGEF5
ARPC1A
ASMTL
ATG16L1
ATG7
ATP1A2
ATP1A3
ATP1A4
ATP1B3
ATP2A2
ATP6V1A
ATP9B
ATR
ATXN7L2
B4GALNT1
BCKDHA
BCLAF1
BEND3
BEST1
BHLHE40
BLM
BMPR1B
BRD2
BRD8
BTK
CABIN1
CAD
CALCR
CALU
CAMK2G
CAND2
CASK
CAT
CCDC116
CCNA1
CD83
CDC25A
CDC37
CDC45
CDK11B
CDK19
CEBPB
CERK
CERS3
CERS6
CES2
CFHR5
CGAS
CIITA
CLOCK
COL4A4
CP
CPD
CR2
CRTAP
CSF3R
CTRB1
DALRD3
DAPK1
DBH
DDB1
DDOST
DDX49
DIPK1A
DLGAP5
DOCK7
DPEP3
DROSHA
DSCAML1
DSE
DUOX2
DUOXA1
DUSP1
E2F3
E2F5
ECD
EEF2
EFHC1
EIF4A2
EIF4G1
ELF4
ELL3
ENTPD1
EPB41L2
EPHA6
ERBB3
ERCC6L
ERI1
ERMAP
ERN2
ERO1A
EVL
F7
FANCL
FBXO7
FBXW7
FEZ2
FGB
FOXP1
FOXQ1
FRMD6
FRS2
FST
FURIN
FUT2
FXR2
FZD7
G6PD
GABRA4
GABRP
GAMT
GDI1
GGH
GHR
GLI1
GLI2
GLI3
GP6
GPD1
GPR152
GPR153
GRIK2
GRK1
GRM3
GRM4
GSS
GTF3C2
H6PD
HCAR2
HCFC2
HEPACAM
HIF3A
HK2
HK3
HMGB1
HPS1
HSD17B7
HSP90AA2P
HSP90AB1
HYAL1
IARS1
ICMT
IFNAR2
IGF1R
IGF2R
IGFN1
IL17RA
IL1RL1
IL4R
INPP5A
IQGAP1
IRF3
IRF5
ITFG1
ITGA2
ITLN1
ITSN1
JADE1
JPT2
JUP
KANSL1
KCNS2
KDM4E
KDM5A
KIF21A
KIF2C
KIF3A
KIRREL1
KLHL34
KMT2D
LARS1
LATS2
LEP
LMCD1
LMNA
LPXN
LRRC4C
LRRC8C
LZTS3
MAGEA9
MAGED1
MAMLD1
MAP3K11
MAP3K5
MAPK4
MAPKAP1
MBD6
MBNL1
MED12
MERTK
MLKL
MMP19
MMP7
MOCOS
MSH6
MTA2
MTMR3
MTOR
MVP
MYBL2
NBPF15
NCBP1
NCKAP1L
NEK11
NEK5
NIFK
NIM1K
NIPBL
NLRC3
NLRP3
NOBOX
NOX3
NPC1
NR0B1
NRBP2
NRG1
NRIP1
NRK
NTRK2
NUDT6
NUMA1
NUP54
NUP93
OGFOD1
OGT
OPRD1
OPRL1
OR2G6
OTC
PABPC1
PAK4
PARP4
PBX2
PCLO
PCSK7
PDHA1
PDK3
PGBD1
PHF2
PHLDA1
PIK3CA
PIK3CB
PIK3CG
PIK3R4
PKLR
PLEKHG3
PLK3
PNKD
PNPLA3
POLR2A
POLR3C
POLRMT
PPARG
PPIP5K2
PPP1CA
PPP1CC
PPP2R3A
PPT1
PRAG1
PREX2
PRMT5
PRPF6
PRPS1L1
PRSS2
PSMB5
PTPN14
PTPN2
PYGL
QKI
QRSL1
RAB3GAP1
RAD50
RAP1GDS1
RASGRP3
RASSF5
RBFOX2
RFXAP
RIPK4
RLBP1
RPF1
RPL3
RPS6KA1
RRM2
RRP12
RTN2
RUVBL2
SATB1
SERPINB2
SF3B1
SHANK3
SIK2
SIM2
SIPA1L1
SIRT2
SIRT6
SKAP2
SLAMF1
SLC15A1
SLC25A6
SLC32A1
SLC39A14
SLC5A1
SLC5A11
SLC6A13
SLFN12L
SLK
SMAD4
SMARCA2
SMARCD2
SMOX
SNAPC1
SNAPC4
SOAT1
SORBS2
SPAG7
SRRT
SRSF8
SSB
ST3GAL5
ST6GALNAC1
STAB1
STAT1
STIL
STK33
STX1B
SYN2
SYNE2
TACC3
TAOK2
TARS1
TBX21
TCF7
TDG
TEX2
THADA
TLE1
TLE3
TLK2
TLR5
TOP2A
TP53RK
TPR
TRAF1
TRAPPC13
TRERF1
TRIO
TRPA1
TTC3
TUBA1B
TUBA8
UBA1
USP1
USP16
USP2
VAV3
VPS45
VRK1
VSIG10
WARS2
WASHC5
WDFY4
WDR4
WNT1
WNT3
WWOX
XRN1
YBX1
YES1
ZBTB16
ZFX
ZMYND11
ZNF133
ZNF136
ZNF140
ZNF18
ZNF195
ZNF202
ZNF257
ZNF263
ZNF318
ZNF350
ZNF354A
ZNF385B
ZNF449
ZNF569
ZNF572
ZNF611
ZNF668
ZNF671
ZNF684
ZNF83
ZNF831
ZXDC

## Sheet: indirect targets
Indirect targets
ABL2
AK2
AKR1A1
ALDH1A3
AMHR2
ANP32E
ANXA9
APCS
AQP9
ARF6
ARFRP1
ARL1
ARL17A
ARRDC5
ASPHD1
ATP1B1
ATP1B4
ATP5IF1
ATP6AP1
AURKAIP1
BCL7C
BID
BMF
BRF2
BTG1
BUD31
C10orf55
C1orf61
C1QB
C3orf62
C5orf58
CALM2
CALY
CAMK2B
CANX
CAPSL
CASP8
CCL20
CD70
CDX2
CHRAC1
CLCF1
CLDN11
CLEC7A
CLIC3
CMTM7
COMMD7
COQ6
COX6C
CPSF4
CRHR1
CRIP2
CRKL
CTDSP1
CXADR
CYB561D1
DANCR
DBI
DEFB4A
DGKE
DLX1
DLX2
DLX6
DMBT1
DMRT1
DR1
DRD4
EDN1
EFCAB2
EIF4E3
ELK4
EMP1
ESRRA
EVI2A
FADS1
FADS3
FBLIM1
FBXL4
FBXO28
FCN1
FFAR1
FJX1
FKBP4
FOXA3
FRAT2
FTL
FUS
FXYD2
G0S2
GABRG3
GATA3-AS1
GATAD1
GEMIN2
GET3
GGPS1
GHSR
GLIPR1
GLP1R
GLTP
GNE
GP9
GPR101
GPR35
GPR78
GPRC5C
GPX7
GRN
GSTA3
GUK1
HIPK1
HLA-DMB
HLA-DQA2
HMGB2
HOXA5
HOXB5
HRAS
HSD11B2
ICAM1
IDI2
IFI27
IFNL3
IL18
IL2RA
IL2RG
ING3
IRF4
JMJD7-PLA2G4B
KCNE4
KCNK1
KCNMB2
KDM6A
KMT5C
KPNA7
KRAS
LINC00115
LINC00842
LINC00886
LINC01399
LSM6
LSM7
LSP1
MAFF
MAP2K3
MAP2K4
MC4R
MIF-AS1
MNAT1
MPI
MPV17
MPZL2
MRGPRX1
MS4A2
MSMO1
MXI1
MYC
MZB1
NANOG
NCBP2
NCBP2AS2
NDUFA4
NEK7
NFYB
NICN1
NME9
NOX1
NPRL2
NPSR1
NR0B2
NUAK2
NUCKS1
OAZ2
ODF3L1
OLIG3
OR10Z1
ORM1
ORMDL2
ORMDL3
OSM
P2RY11
P2RY6
PCNA
PDCD10
PDCD1LG2
PDE6A
PDGFC
PDXP
PFDN2
PGRMC1
PHGDH
PHYH
PIAS2
PILRB
PMF1
PMM2
PMVK
POLE3
PPIB
PPP2CA
PPP3R1
PRAF2
PRKACB
PRKRA
PRSS8
PSAP
PSEN1
PSMB1
PSMB10
PSMB9
PSME1
PTMS
PTPN5
RAI2
RALA
RASGEF1B
RBM8A
RBP1
RCOR3
RETREG3
RGS8
RHOA
RNASEL
RNF145
RPL10L
RPL11
RPL13A
RPL15
RPL19
RPL23
RPL23A
RPL26L1
RPL37
RPL37A
RPL7
RPL8
RPS15A
RPS2
RPS3
RPS6KA5
RPS9
RSL24D1
RSU1
RUNX2
S100A12
S100A2
S100B
SAP18
SAP30
SET
SFTPD
SH3BGRL2
SHC1
SIRPB2
SIT1
SLC25A1
SLC29A1
SLC47A1
SLIRP
SMAD7
SNHG18
SNRPA1
SNRPD1
SNU13
SOD1
SOD2
SP2
SPAAR
SPIC
SPR
SRGN
SRP54-AS1
SS18L1
STK16
STK3
STMN1
SYPL2
TAAR1
TADA1
TASP1
TCEAL3
TCF12
TCN2
TFAP4
TGIF2LY
TK1
TLR7
TNFRSF10B
TNFRSF12A
TNFRSF17
TNFRSF19
TNP1
TPM3
TPM4
TRIM29
TSN
TSPAN14
TSSK3
TSTD3
TWIST1
UBC
UBL5
UCN2
VDAC2
VEGFB
VEGFD
VTI1A
WDR37
WIPF2
ZBTB11-AS1
ZFP2
ZMAT3
ZNF367
ZNF385A
ZNF80
