# Supplementary material for: NP-TCMtarget: a network pharmacology platform for exploring mechanisms of action of traditional Chinese medicine
Source: Brief Bioinform. 2025 Feb 28;26(1):bbaf078. doi: 10.1093/bib/bbaf078 (PMC11879102; doi:10.1093/bib/bbaf078)
Supplement: Supplementary_table_6_bbaf078 [file supplementary_table_6_bbaf078.xlsx]

## Sheet: KEGG enrichment
Supplementary_table 6. Action pathways of XKA in treating type 2 diabetes
geneSet	description	link	size	overlap	expect	enrichmentRatio	pValue	FDR	overlapId	userId	direct_target	indirect_target
hsa04973	Carbohydrate digestion and absorption	http://www.kegg.jp/kegg-bin/show_pathway?hsa04973+208+23439+3099+3101+477+478+480+481+483+486+5290+5291+6523	44	13	2.5053	5.18901	5.62828e-07	0.000177291	208;23439;3099;3101;477;478;480;481;483;486;5290;5291;6523	AKT2;ATP1A2;ATP1A3;ATP1A4;ATP1B1;ATP1B3;ATP1B4;FXYD2;HK2;HK3;PIK3CA;PIK3CB;SLC5A1	AKT2;ATP1A2;ATP1A3;ATP1A4;ATP1B3;HK2;HK3;PIK3CA;PIK3CB;SLC5A1	ATP1B1;ATP1B4;FXYD2
hsa04960	Aldosterone-regulated sodium reabsorption	http://www.kegg.jp/kegg-bin/show_pathway?hsa04960+23439+3291+3845+477+478+480+481+483+486+5290+5291	37	11	2.10673	5.22137	3.97092e-06	0.000625419	23439;3291;3845;477;478;480;481;483;486;5290;5291	ATP1A2;ATP1A3;ATP1A4;ATP1B1;ATP1B3;ATP1B4;FXYD2;HSD11B2;KRAS;PIK3CA;PIK3CB	ATP1A2;ATP1A3;ATP1A4;ATP1B3;PIK3CA;PIK3CB	ATP1B1;ATP1B4;FXYD2;HSD11B2;KRAS
hsa04012	ErbB signaling pathway	http://www.kegg.jp/kegg-bin/show_pathway?hsa04012+10298+1399+2065+208+2475+27+3084+3265+3845+4609+5290+5291+6416+6464+816+818	85	16	4.83977	3.30594	1.89826e-05	0.00199317	10298;1399;2065;208;2475;27;3084;3265;3845;4609;5290;5291;6416;6464;816;818	ABL2;AKT2;CAMK2B;CAMK2G;CRKL;ERBB3;HRAS;KRAS;MAP2K4;MTOR;MYC;NRG1;PAK4;PIK3CA;PIK3CB;SHC1	AKT2;CAMK2G;ERBB3;MTOR;NRG1;PAK4;PIK3CA;PIK3CB	ABL2;CAMK2B;CRKL;HRAS;KRAS;MAP2K4;MYC;SHC1
hsa04218	Cellular senescence	http://www.kegg.jp/kegg-bin/show_pathway?hsa04218+10111+1871+1875+204851+208+2475+293+3265+3845+4605+4609+5290+5291+545+5499+5501+5534+5606+7417+805+83593+8900+993	160	23	9.11016	2.52465	3.30152e-05	0.00259994	10111;1871;1875;204851;208;2475;293;3265;3845;4605;4609;5290;5291;545;5499;5501;5534;5606;7417;805;83593;8900;993	AKT2;ATR;CALM2;CCNA1;CDC25A;E2F3;E2F5;HIPK1;HRAS;KRAS;MAP2K3;MTOR;MYBL2;MYC;PIK3CA;PIK3CB;PPP1CA;PPP1CC;PPP3R1;RAD50;RASSF5;SLC25A6;VDAC2	AKT2;ATR;CCNA1;CDC25A;E2F3;E2F5;MTOR;MYBL2;PIK3CA;PIK3CB;PPP1CA;PPP1CC;RAD50;RASSF5;SLC25A6	CALM2;HIPK1;HRAS;KRAS;MAP2K3;MYC;PPP3R1;VDAC2
hsa04261	Adrenergic signaling in cardiomyocytes	http://www.kegg.jp/kegg-bin/show_pathway?hsa04261+208+23439+477+478+480+481+483+486+488+5294+5499+5501+5515+5523+5567+7170+7171+805+816+818+9252	144	21	8.19915	2.56124	5.84823e-05	0.00368438	208;23439;477;478;480;481;483;486;488;5294;5499;5501;5515;5523;5567;7170;7171;805;816;818;9252	AKT2;ATP1A2;ATP1A3;ATP1A4;ATP1B1;ATP1B3;ATP1B4;ATP2A2;CALM2;CAMK2B;CAMK2G;FXYD2;PIK3CG;PPP1CA;PPP1CC;PPP2CA;PPP2R3A;PRKACB;RPS6KA5;TPM3;TPM4	AKT2;ATP1A2;ATP1A3;ATP1A4;ATP1B3;ATP2A2;CAMK2G;PIK3CG;PPP1CA;PPP1CC;PPP2R3A	ATP1B1;ATP1B4;CALM2;CAMK2B;FXYD2;PPP2CA;PRKACB;RPS6KA5;TPM3;TPM4
hsa04919	Thyroid hormone signaling pathway	http://www.kegg.jp/kegg-bin/show_pathway?hsa04919+208+23439+2475+3265+3845+4609+477+478+480+481+483+486+488+5290+5291+5567+6772+9968	116	18	6.60487	2.72526	8.69052e-05	0.00456252	208;23439;2475;3265;3845;4609;477;478;480;481;483;486;488;5290;5291;5567;6772;9968	AKT2;ATP1A2;ATP1A3;ATP1A4;ATP1B1;ATP1B3;ATP1B4;ATP2A2;FXYD2;HRAS;KRAS;MED12;MTOR;MYC;PIK3CA;PIK3CB;PRKACB;STAT1	AKT2;ATP1A2;ATP1A3;ATP1A4;ATP1B3;ATP2A2;MED12;MTOR;PIK3CA;PIK3CB;STAT1	ATP1B1;ATP1B4;FXYD2;HRAS;KRAS;MYC;PRKACB
hsa04722	Neurotrophin signaling pathway	http://www.kegg.jp/kegg-bin/show_pathway?hsa04722+10818+1399+208+3265+3845+387+4217+4915+5290+5291+5663+6195+6464+805+816+818+9252+9500	119	18	6.77568	2.65656	0.000121905	0.00511483	10818;1399;208;3265;3845;387;4217;4915;5290;5291;5663;6195;6464;805;816;818;9252;9500	AKT2;CALM2;CAMK2B;CAMK2G;CRKL;FRS2;HRAS;KRAS;MAGED1;MAP3K5;NTRK2;PIK3CA;PIK3CB;PSEN1;RHOA;RPS6KA1;RPS6KA5;SHC1	AKT2;CAMK2G;FRS2;MAGED1;MAP3K5;NTRK2;PIK3CA;PIK3CB;RPS6KA1	CALM2;CAMK2B;CRKL;HRAS;KRAS;PSEN1;RHOA;RPS6KA5;SHC1
hsa05205	Proteoglycans in cancer	http://www.kegg.jp/kegg-bin/show_pathway?hsa05205+10818+2065+208+2475+29102+3265+3480+3673+3845+387+4609+5290+5291+5499+5501+5567+7023+7291+7471+7473+79923+816+818+8324+8826	198	25	11.2738	2.21753	0.000134746	0.00511483	10818;2065;208;2475;29102;3265;3480;3673;3845;387;4609;5290;5291;5499;5501;5567;7023;7291;7471;7473;79923;816;818;8324;8826	AKT2;CAMK2B;CAMK2G;DROSHA;ERBB3;FRS2;FZD7;HRAS;IGF1R;IQGAP1;ITGA2;KRAS;MTOR;MYC;NANOG;PIK3CA;PIK3CB;PPP1CA;PPP1CC;PRKACB;RHOA;TFAP4;TWIST1;WNT1;WNT3	AKT2;CAMK2G;DROSHA;ERBB3;FRS2;FZD7;IGF1R;IQGAP1;ITGA2;MTOR;PIK3CA;PIK3CB;PPP1CA;PPP1CC;WNT1;WNT3	CAMK2B;HRAS;KRAS;MYC;NANOG;PRKACB;RHOA;TFAP4;TWIST1
hsa04024	cAMP signaling pathway	http://www.kegg.jp/kegg-bin/show_pathway?hsa04024+10257+10451+208+23439+2693+2735+2737+2740+338442+387+477+478+480+481+483+486+488+5290+5291+5499+5501+5567+805+816+818	199	25	11.3308	2.20638	0.000146138	0.00511483	10257;10451;208;23439;2693;2735;2737;2740;338442;387;477;478;480;481;483;486;488;5290;5291;5499;5501;5567;805;816;818	ABCC4;AKT2;ATP1A2;ATP1A3;ATP1A4;ATP1B1;ATP1B3;ATP1B4;ATP2A2;CALM2;CAMK2B;CAMK2G;FXYD2;GHSR;GLI1;GLI3;GLP1R;HCAR2;PIK3CA;PIK3CB;PPP1CA;PPP1CC;PRKACB;RHOA;VAV3	ABCC4;AKT2;ATP1A2;ATP1A3;ATP1A4;ATP1B3;ATP2A2;CAMK2G;GLI1;GLI3;HCAR2;PIK3CA;PIK3CB;PPP1CA;PPP1CC;VAV3	ATP1B1;ATP1B4;CALM2;CAMK2B;FXYD2;GHSR;GLP1R;PRKACB;RHOA
hsa04964	Proximal tubule bicarbonate reclamation	http://www.kegg.jp/kegg-bin/show_pathway?hsa04964+23439+477+478+480+481+483+486	23	7	1.30959	5.3452	0.000203735	0.00625688	23439;477;478;480;481;483;486	ATP1A2;ATP1A3;ATP1A4;ATP1B1;ATP1B3;ATP1B4;FXYD2	ATP1A2;ATP1A3;ATP1A4;ATP1B3	ATP1B1;ATP1B4;FXYD2
hsa05230	Central carbon metabolism in cancer	http://www.kegg.jp/kegg-bin/show_pathway?hsa05230+208+2475+2539+3099+3101+3265+3845+4609+51548+5160+5290+5291	65	12	3.701	3.24236	0.000253429	0.00625688	208;2475;2539;3099;3101;3265;3845;4609;51548;5160;5290;5291	AKT2;G6PD;HK2;HK3;HRAS;KRAS;MTOR;MYC;PDHA1;PIK3CA;PIK3CB;SIRT6	AKT2;G6PD;HK2;HK3;MTOR;PDHA1;PIK3CA;PIK3CB;SIRT6	HRAS;KRAS;MYC
hsa05166	Human T-cell leukemia virus 1 infection	http://www.kegg.jp/kegg-bin/show_pathway?hsa05166+1871+2005+208+293+3109+3118+324+3265+3383+3559+3561+3845+4089+4605+4609+4801+5111+5290+5291+54107+545+5534+5567+6416+7417+7471+7473+821+8324	255	29	14.5193	1.99734	0.000257639	0.00625688	1871;2005;208;293;3109;3118;324;3265;3383;3559;3561;3845;4089;4605;4609;4801;5111;5290;5291;54107;545;5534;5567;6416;7417;7471;7473;821;8324	AKT2;APC;ATR;CANX;E2F3;ELK4;FZD7;HLA-DMB;HLA-DQA2;HRAS;ICAM1;IL2RA;IL2RG;KRAS;MAP2K4;MYBL2;MYC;NFYB;PCNA;PIK3CA;PIK3CB;POLE3;PPP3R1;PRKACB;SLC25A6;SMAD4;VDAC2;WNT1;WNT3	AKT2;APC;ATR;E2F3;FZD7;MYBL2;PIK3CA;PIK3CB;SLC25A6;SMAD4;WNT1;WNT3	CANX;ELK4;HLA-DMB;HLA-DQA2;HRAS;ICAM1;IL2RA;IL2RG;KRAS;MAP2K4;MYC;NFYB;PCNA;POLE3;PPP3R1;PRKACB;VDAC2
hsa05164	Influenza A	http://www.kegg.jp/kegg-bin/show_pathway?hsa05164+103+10898+114548+208+293+3109+3118+3383+3455+3606+3661+4261+5045+51284+5290+5291+5606+5645+6041+6416+6772+8795	171	22	9.73649	2.25954	0.00025822	0.00625688	103;10898;114548;208;293;3109;3118;3383;3455;3606;3661;4261;5045;51284;5290;5291;5606;5645;6041;6416;6772;8795	ADAR;AKT2;CIITA;CPSF4;FURIN;HLA-DMB;HLA-DQA2;ICAM1;IFNAR2;IL18;IRF3;MAP2K3;MAP2K4;NLRP3;PIK3CA;PIK3CB;PRSS2;RNASEL;SLC25A6;STAT1;TLR7;TNFRSF10B	ADAR;AKT2;CIITA;FURIN;IFNAR2;IRF3;NLRP3;PIK3CA;PIK3CB;PRSS2;SLC25A6;STAT1	CPSF4;HLA-DMB;HLA-DQA2;ICAM1;IL18;MAP2K3;MAP2K4;RNASEL;TLR7;TNFRSF10B
hsa04911	Insulin secretion	http://www.kegg.jp/kegg-bin/show_pathway?hsa04911+10242+23439+2740+27445+2864+477+478+480+481+483+486+5567+816+818	85	14	4.83977	2.8927	0.000278541	0.00626717	10242;23439;2740;27445;2864;477;478;480;481;483;486;5567;816;818	ATP1A2;ATP1A3;ATP1A4;ATP1B1;ATP1B3;ATP1B4;CAMK2B;CAMK2G;FFAR1;FXYD2;GLP1R;KCNMB2;PCLO;PRKACB	ATP1A2;ATP1A3;ATP1A4;ATP1B3;CAMK2G;PCLO	ATP1B1;ATP1B4;CAMK2B;FFAR1;FXYD2;GLP1R;KCNMB2;PRKACB
hsa03010	Ribosome	http://www.kegg.jp/kegg-bin/show_pathway?hsa03010+140801+23521+51121+51187+6122+6129+6132+6135+6138+6143+6147+6167+6168+6187+6188+6203+6210+9349	134	18	7.62976	2.35918	0.000549662	0.0109472	140801;23521;51121;51187;6122;6129;6132;6135;6138;6143;6147;6167;6168;6187;6188;6203;6210;9349	RPL10L;RPL11;RPL13A;RPL15;RPL19;RPL23;RPL23A;RPL26L1;RPL3;RPL37;RPL37A;RPL7;RPL8;RPS15A;RPS2;RPS3;RPS9;RSL24D1	RPL3	RPL10L;RPL11;RPL13A;RPL15;RPL19;RPL23;RPL23A;RPL26L1;RPL37;RPL37A;RPL7;RPL8;RPS15A;RPS2;RPS3;RPS9;RSL24D1
hsa04976	Bile secretion	http://www.kegg.jp/kegg-bin/show_pathway?hsa04976+10257+23439+366+477+478+480+481+483+486+5567+6523+8431	71	12	4.04264	2.96836	0.000590802	0.0109472	10257;23439;366;477;478;480;481;483;486;5567;6523;8431	ABCC4;AQP9;ATP1A2;ATP1A3;ATP1A4;ATP1B1;ATP1B3;ATP1B4;FXYD2;NR0B2;PRKACB;SLC5A1	ABCC4;ATP1A2;ATP1A3;ATP1A4;ATP1B3;SLC5A1	AQP9;ATP1B1;ATP1B4;FXYD2;NR0B2;PRKACB
hsa05214	Glioma	http://www.kegg.jp/kegg-bin/show_pathway?hsa05214+1871+208+2475+3265+3480+3845+5290+5291+6464+805+816+818	71	12	4.04264	2.96836	0.000590802	0.0109472	1871;208;2475;3265;3480;3845;5290;5291;6464;805;816;818	AKT2;CALM2;CAMK2B;CAMK2G;E2F3;HRAS;IGF1R;KRAS;MTOR;PIK3CA;PIK3CB;SHC1	AKT2;CAMK2G;E2F3;IGF1R;MTOR;PIK3CA;PIK3CB	CALM2;CAMK2B;HRAS;KRAS;SHC1
hsa04213	Longevity regulating pathway	http://www.kegg.jp/kegg-bin/show_pathway?hsa04213+208+2475+3265+3480+3845+5290+5291+5567+6647+6648+847	62	11	3.53019	3.11598	0.000649916	0.0113735	208;2475;3265;3480;3845;5290;5291;5567;6647;6648;847	AKT2;CAT;HRAS;IGF1R;KRAS;MTOR;PIK3CA;PIK3CB;PRKACB;SOD1;SOD2	AKT2;CAT;IGF1R;MTOR;PIK3CA;PIK3CB	HRAS;KRAS;PRKACB;SOD1;SOD2
hsa04022	cGMP-PKG signaling pathway	http://www.kegg.jp/kegg-bin/show_pathway?hsa04022+10242+150+208+23439+293+387+477+478+480+481+483+486+488+4985+5294+5499+5501+5534+7417+805	163	20	9.28098	2.15495	0.00090002	0.0149214	10242;150;208;23439;293;387;477;478;480;481;483;486;488;4985;5294;5499;5501;5534;7417;805	ADRA2A;AKT2;ATP1A2;ATP1A3;ATP1A4;ATP1B1;ATP1B3;ATP1B4;ATP2A2;CALM2;FXYD2;KCNMB2;OPRD1;PIK3CG;PPP1CA;PPP1CC;PPP3R1;RHOA;SLC25A6;VDAC2	ADRA2A;AKT2;ATP1A2;ATP1A3;ATP1A4;ATP1B3;ATP2A2;OPRD1;PIK3CG;PPP1CA;PPP1CC;SLC25A6	ATP1B1;ATP1B4;CALM2;FXYD2;KCNMB2;PPP3R1;RHOA;VDAC2
hsa05210	Colorectal cancer	http://www.kegg.jp/kegg-bin/show_pathway?hsa05210+208+2475+2956+324+3265+3845+387+4089+4609+5290+5291+5898+6932	86	13	4.89671	2.65484	0.00105862	0.0166732	208;2475;2956;324;3265;3845;387;4089;4609;5290;5291;5898;6932	AKT2;APC;HRAS;KRAS;MSH6;MTOR;MYC;PIK3CA;PIK3CB;RALA;RHOA;SMAD4;TCF7	AKT2;APC;MSH6;MTOR;PIK3CA;PIK3CB;SMAD4;TCF7	HRAS;KRAS;MYC;RALA;RHOA
hsa05221	Acute myeloid leukemia	http://www.kegg.jp/kegg-bin/show_pathway?hsa05221+208+2475+3265+3728+3845+4609+5290+5291+6932+7704+8900	66	11	3.75794	2.92713	0.00111869	0.0167803	208;2475;3265;3728;3845;4609;5290;5291;6932;7704;8900	AKT2;CCNA1;HRAS;JUP;KRAS;MTOR;MYC;PIK3CA;PIK3CB;TCF7;ZBTB16	AKT2;CCNA1;JUP;MTOR;PIK3CA;PIK3CB;TCF7;ZBTB16	HRAS;KRAS;MYC
hsa05225	Hepatocellular carcinoma	http://www.kegg.jp/kegg-bin/show_pathway?hsa05225+1871+208+23401+2475+2940+324+3265+3480+3845+4089+4609+5290+5291+6464+6595+6603+6932+7471+7473+8324	167	20	9.50873	2.10333	0.00122032	0.0174728	1871;208;23401;2475;2940;324;3265;3480;3845;4089;4609;5290;5291;6464;6595;6603;6932;7471;7473;8324	AKT2;APC;E2F3;FRAT2;FZD7;GSTA3;HRAS;IGF1R;KRAS;MTOR;MYC;PIK3CA;PIK3CB;SHC1;SMAD4;SMARCA2;SMARCD2;TCF7;WNT1;WNT3	AKT2;APC;E2F3;FZD7;IGF1R;MTOR;PIK3CA;PIK3CB;SMAD4;SMARCA2;SMARCD2;TCF7;WNT1;WNT3	FRAT2;GSTA3;HRAS;KRAS;MYC;SHC1
hsa04664	Fc epsilon RI signaling pathway	http://www.kegg.jp/kegg-bin/show_pathway?hsa04664+10451+208+2206+3265+3845+5290+5291+5606+6416+695+8681	68	11	3.87182	2.84104	0.00144127	0.0197391	10451;208;2206;3265;3845;5290;5291;5606;6416;695;8681	AKT2;BTK;HRAS;JMJD7-PLA2G4B;KRAS;MAP2K3;MAP2K4;MS4A2;PIK3CA;PIK3CB;VAV3	AKT2;BTK;PIK3CA;PIK3CB;VAV3	HRAS;JMJD7-PLA2G4B;KRAS;MAP2K3;MAP2K4;MS4A2
hsa05226	Gastric cancer	http://www.kegg.jp/kegg-bin/show_pathway?hsa05226+1045+1871+208+23401+2475+324+3265+3728+3845+4089+4609+5290+5291+6464+6932+7471+7473+8324	148	18	8.4269	2.13602	0.00177364	0.023279	1045;1871;208;23401;2475;324;3265;3728;3845;4089;4609;5290;5291;6464;6932;7471;7473;8324	AKT2;APC;CDX2;E2F3;FRAT2;FZD7;HRAS;JUP;KRAS;MTOR;MYC;PIK3CA;PIK3CB;SHC1;SMAD4;TCF7;WNT1;WNT3	AKT2;APC;E2F3;FZD7;JUP;MTOR;PIK3CA;PIK3CB;SMAD4;TCF7;WNT1;WNT3	CDX2;FRAT2;HRAS;KRAS;MYC;SHC1
hsa05206	MicroRNAs in cancer	http://www.kegg.jp/kegg-bin/show_pathway?hsa05206+10298+1399+1871+2065+2475+27086+324+3265+3845+387+3925+4609+5290+6464+7473+90427+9252+993	150	18	8.54078	2.10754	0.00206425	0.0250841	10298;1399;1871;2065;2475;27086;324;3265;3845;387;3925;4609;5290;6464;7473;90427;9252;993	APC;BMF;CDC25A;CRKL;E2F3;ERBB3;FOXP1;HRAS;KRAS;MTOR;MYC;PAK4;PIK3CA;RHOA;RPS6KA5;SHC1;STMN1;WNT3	APC;CDC25A;E2F3;ERBB3;FOXP1;MTOR;PAK4;PIK3CA;WNT3	BMF;CRKL;HRAS;KRAS;MYC;RHOA;RPS6KA5;SHC1;STMN1
hsa04978	Mineral absorption	http://www.kegg.jp/kegg-bin/show_pathway?hsa04978+23439+2512+477+478+480+481+483+486+6523	51	9	2.90386	3.09932	0.00207043	0.0250841	23439;2512;477;478;480;481;483;486;6523	ATP1A2;ATP1A3;ATP1A4;ATP1B1;ATP1B3;ATP1B4;FTL;FXYD2;SLC5A1	ATP1A2;ATP1A3;ATP1A4;ATP1B3;SLC5A1	ATP1B1;ATP1B4;FTL;FXYD2
hsa04625	C-type lectin receptor signaling pathway	http://www.kegg.jp/kegg-bin/show_pathway?hsa04625+114548+1263+208+3265+3845+387+4046+5290+5291+5534+64581+6772+805+841	104	14	5.92161	2.36422	0.00217109	0.0253294	114548;1263;208;3265;3845;387;4046;5290;5291;5534;64581;6772;805;841	AKT2;CALM2;CASP8;CLEC7A;HRAS;KRAS;LSP1;NLRP3;PIK3CA;PIK3CB;PLK3;PPP3R1;RHOA;STAT1	AKT2;NLRP3;PIK3CA;PIK3CB;PLK3;STAT1	CALM2;CASP8;CLEC7A;HRAS;KRAS;LSP1;PPP3R1;RHOA
hsa05152	Tuberculosis	http://www.kegg.jp/kegg-bin/show_pathway?hsa05152+1051+1263+208+3109+3118+3606+387+4046+4261+4801+537+5534+5994+637+64581+6772+805+816+818+841	179	20	10.192	1.96232	0.00282375	0.0314097	1051;1263;208;3109;3118;3606;387;4046;4261;4801;537;5534;5994;637;64581;6772;805;816;818;841	AKT2;ATP6AP1;BID;CALM2;CAMK2B;CAMK2G;CASP8;CEBPB;CIITA;CLEC7A;HLA-DMB;HLA-DQA2;IL18;LSP1;NFYB;PLK3;PPP3R1;RFXAP;RHOA;STAT1	AKT2;CAMK2G;CEBPB;CIITA;PLK3;RFXAP;STAT1	ATP6AP1;BID;CALM2;CAMK2B;CASP8;CLEC7A;HLA-DMB;HLA-DQA2;IL18;LSP1;NFYB;PPP3R1;RHOA
hsa04918	Thyroid hormone synthesis	http://www.kegg.jp/kegg-bin/show_pathway?hsa04918+23439+2882+477+478+480+481+483+486+50506+5567+821	74	11	4.21345	2.61069	0.00289168	0.0314097	23439;2882;477;478;480;481;483;486;50506;5567;821	ATP1A2;ATP1A3;ATP1A4;ATP1B1;ATP1B3;ATP1B4;CANX;DUOX2;FXYD2;GPX7;PRKACB	ATP1A2;ATP1A3;ATP1A4;ATP1B3;DUOX2	ATP1B1;ATP1B4;CANX;FXYD2;GPX7;PRKACB
hsa04668	TNF signaling pathway	http://www.kegg.jp/kegg-bin/show_pathway?hsa04668+1051+1906+197259+208+3383+4217+5290+5291+5606+6364+6416+7185+841+9252	110	14	6.26324	2.23527	0.00367667	0.0378555	1051;1906;197259;208;3383;4217;5290;5291;5606;6364;6416;7185;841;9252	AKT2;CASP8;CCL20;CEBPB;EDN1;ICAM1;MAP2K3;MAP2K4;MAP3K5;MLKL;PIK3CA;PIK3CB;RPS6KA5;TRAF1	AKT2;CEBPB;MAP3K5;MLKL;PIK3CA;PIK3CB;TRAF1	CASP8;CCL20;EDN1;ICAM1;MAP2K3;MAP2K4;RPS6KA5
hsa04072	Phospholipase D signaling pathway	http://www.kegg.jp/kegg-bin/show_pathway?hsa04072+208+2206+2475+2913+2914+3265+382+3845+387+5290+5291+5294+56034+5898+6464+8526+8681	146	17	8.31302	2.04498	0.00373392	0.0378555	208;2206;2475;2913;2914;3265;382;3845;387;5290;5291;5294;56034;5898;6464;8526;8681	AKT2;ARF6;DGKE;GRM3;GRM4;HRAS;JMJD7-PLA2G4B;KRAS;MS4A2;MTOR;PDGFC;PIK3CA;PIK3CB;PIK3CG;RALA;RHOA;SHC1	AKT2;GRM3;GRM4;MTOR;PIK3CA;PIK3CB;PIK3CG	ARF6;DGKE;HRAS;JMJD7-PLA2G4B;KRAS;MS4A2;PDGFC;RALA;RHOA;SHC1
hsa04933	AGE-RAGE signaling pathway in diabetic complications	http://www.kegg.jp/kegg-bin/show_pathway?hsa04933+1286+1906+208+2277+27035+3265+3383+3845+4089+5290+5291+6772+7423	99	13	5.63691	2.30623	0.00384564	0.0378555	1286;1906;208;2277;27035;3265;3383;3845;4089;5290;5291;6772;7423	AKT2;COL4A4;EDN1;HRAS;ICAM1;KRAS;NOX1;PIK3CA;PIK3CB;SMAD4;STAT1;VEGFB;VEGFD	AKT2;COL4A4;PIK3CA;PIK3CB;SMAD4;STAT1	EDN1;HRAS;ICAM1;KRAS;NOX1;VEGFB;VEGFD
hsa05216	Thyroid cancer	http://www.kegg.jp/kegg-bin/show_pathway?hsa05216+3265+3845+4609+5468+6932+7170+7175	37	7	2.10673	3.32269	0.00428734	0.0381575	3265;3845;4609;5468;6932;7170;7175	HRAS;KRAS;MYC;PPARG;TCF7;TPM3;TPR	PPARG;TCF7;TPR	HRAS;KRAS;MYC;TPM3
hsa04720	Long-term potentiation	http://www.kegg.jp/kegg-bin/show_pathway?hsa04720+3265+3845+5499+5501+5534+5567+6195+805+816+818	67	10	3.81488	2.62131	0.00429723	0.0381575	3265;3845;5499;5501;5534;5567;6195;805;816;818	CALM2;CAMK2B;CAMK2G;HRAS;KRAS;PPP1CA;PPP1CC;PPP3R1;PRKACB;RPS6KA1	CAMK2G;PPP1CA;PPP1CC;RPS6KA1	CALM2;CAMK2B;HRAS;KRAS;PPP3R1;PRKACB
hsa04260	Cardiac muscle contraction	http://www.kegg.jp/kegg-bin/show_pathway?hsa04260+1345+23439+477+478+480+481+483+486+488+7170+7171	78	11	4.4412	2.47681	0.00438859	0.0381575	1345;23439;477;478;480;481;483;486;488;7170;7171	ATP1A2;ATP1A3;ATP1A4;ATP1B1;ATP1B3;ATP1B4;ATP2A2;COX6C;FXYD2;TPM3;TPM4	ATP1A2;ATP1A3;ATP1A4;ATP1B3;ATP2A2	ATP1B1;ATP1B4;COX6C;FXYD2;TPM3;TPM4
hsa04961	Endocrine and other factor-regulated calcium reabsorption	http://www.kegg.jp/kegg-bin/show_pathway?hsa04961+23439+477+478+480+481+483+486+5567	47	8	2.67611	2.98941	0.00457028	0.0381575	23439;477;478;480;481;483;486;5567	ATP1A2;ATP1A3;ATP1A4;ATP1B1;ATP1B3;ATP1B4;FXYD2;PRKACB	ATP1A2;ATP1A3;ATP1A4;ATP1B3	ATP1B1;ATP1B4;FXYD2;PRKACB
hsa04910	Insulin signaling pathway	http://www.kegg.jp/kegg-bin/show_pathway?hsa04910+1399+208+2475+3099+3101+3265+3845+5290+5291+5313+5499+5501+5567+5836+6464+805	137	16	7.80058	2.05113	0.00469529	0.0381575	1399;208;2475;3099;3101;3265;3845;5290;5291;5313;5499;5501;5567;5836;6464;805	AKT2;CALM2;CRKL;HK2;HK3;HRAS;KRAS;MTOR;PIK3CA;PIK3CB;PKLR;PPP1CA;PPP1CC;PRKACB;PYGL;SHC1	AKT2;HK2;HK3;MTOR;PIK3CA;PIK3CB;PKLR;PPP1CA;PPP1CC;PYGL	CALM2;CRKL;HRAS;KRAS;PRKACB;SHC1
hsa04217	Necroptosis	http://www.kegg.jp/kegg-bin/show_pathway?hsa04217+114548+143+197259+2512+293+3146+3326+3455+5836+637+6772+7417+816+818+841+8681+8795+9131	162	18	9.22404	1.95142	0.00477633	0.0381575	114548;143;197259;2512;293;3146;3326;3455;5836;637;6772;7417;816;818;841;8681;8795;9131	AIFM1;BID;CAMK2B;CAMK2G;CASP8;FTL;HMGB1;HSP90AB1;IFNAR2;JMJD7-PLA2G4B;MLKL;NLRP3;PARP4;PYGL;SLC25A6;STAT1;TNFRSF10B;VDAC2	AIFM1;CAMK2G;HMGB1;HSP90AB1;IFNAR2;MLKL;NLRP3;PARP4;PYGL;SLC25A6;STAT1	BID;CAMK2B;CASP8;FTL;JMJD7-PLA2G4B;TNFRSF10B;VDAC2
hsa04630	JAK-STAT signaling pathway	http://www.kegg.jp/kegg-bin/show_pathway?hsa04630+1441+208+2475+2690+282617+3265+3455+3559+3561+3566+3952+4609+5008+5290+5291+5771+6772+9063	162	18	9.22404	1.95142	0.00477633	0.0381575	1441;208;2475;2690;282617;3265;3455;3559;3561;3566;3952;4609;5008;5290;5291;5771;6772;9063	AKT2;CSF3R;GHR;HRAS;IFNAR2;IFNL3;IL2RA;IL2RG;IL4R;LEP;MTOR;MYC;OSM;PIAS2;PIK3CA;PIK3CB;PTPN2;STAT1	AKT2;CSF3R;GHR;IFNAR2;IL4R;LEP;MTOR;PIK3CA;PIK3CB;PTPN2;STAT1	HRAS;IFNL3;IL2RA;IL2RG;MYC;OSM;PIAS2
hsa01521	EGFR tyrosine kinase inhibitor resistance	http://www.kegg.jp/kegg-bin/show_pathway?hsa01521+2065+208+2475+3084+3265+3480+3845+5290+5291+56034+6464	79	11	4.49814	2.44545	0.00484539	0.0381575	2065;208;2475;3084;3265;3480;3845;5290;5291;56034;6464	AKT2;ERBB3;HRAS;IGF1R;KRAS;MTOR;NRG1;PDGFC;PIK3CA;PIK3CB;SHC1	AKT2;ERBB3;IGF1R;MTOR;NRG1;PIK3CA;PIK3CB	HRAS;KRAS;PDGFC;SHC1
hsa04140	Autophagy	http://www.kegg.jp/kegg-bin/show_pathway?hsa04140+10533+1612+208+2475+30849+3146+3265+3480+3845+5290+5291+55054+5515+5567+8897	128	15	7.28813	2.05814	0.00590693	0.0453825	10533;1612;208;2475;30849;3146;3265;3480;3845;5290;5291;55054;5515;5567;8897	AKT2;ATG16L1;ATG7;DAPK1;HMGB1;HRAS;IGF1R;KRAS;MTMR3;MTOR;PIK3CA;PIK3CB;PIK3R4;PPP2CA;PRKACB	AKT2;ATG16L1;ATG7;DAPK1;HMGB1;IGF1R;MTMR3;MTOR;PIK3CA;PIK3CB;PIK3R4	HRAS;KRAS;PPP2CA;PRKACB
hsa04390	Hippo signaling pathway	http://www.kegg.jp/kegg-bin/show_pathway?hsa04390+122786+174+26524+2736+324+4089+4092+4609+5499+5501+5515+658+6788+6932+7471+7473+8324	154	17	8.76853	1.93875	0.00642042	0.0478848	122786;174;26524;2736;324;4089;4092;4609;5499;5501;5515;658;6788;6932;7471;7473;8324	AFP;APC;BMPR1B;FRMD6;FZD7;GLI2;LATS2;MYC;PPP1CA;PPP1CC;PPP2CA;SMAD4;SMAD7;STK3;TCF7;WNT1;WNT3	AFP;APC;BMPR1B;FRMD6;FZD7;GLI2;LATS2;PPP1CA;PPP1CC;SMAD4;TCF7;WNT1;WNT3	MYC;PPP2CA;SMAD7;STK3
hsa04662	B cell receptor signaling pathway	http://www.kegg.jp/kegg-bin/show_pathway?hsa04662+10451+1380+208+25780+3265+3845+5290+5291+5534+695	71	10	4.04264	2.47363	0.00653666	0.0478848	10451;1380;208;25780;3265;3845;5290;5291;5534;695	AKT2;BTK;CR2;HRAS;KRAS;PIK3CA;PIK3CB;PPP3R1;RASGRP3;VAV3	AKT2;BTK;CR2;PIK3CA;PIK3CB;RASGRP3;VAV3	HRAS;KRAS;PPP3R1
hsa04216	Ferroptosis	http://www.kegg.jp/kegg-bin/show_pathway?hsa04216+10533+1356+2182+23516+2512+2937+7417	40	7	2.27754	3.07349	0.00670331	0.0479896	10533;1356;2182;23516;2512;2937;7417	ACSL4;ATG7;CP;FTL;GSS;SLC39A14;VDAC2	ACSL4;ATG7;CP;GSS;SLC39A14	FTL;VDAC2
hsa04071	Sphingolipid signaling pathway	http://www.kegg.jp/kegg-bin/show_pathway?hsa04071+204219+208+2206+253782+3265+3845+387+4217+4985+5290+5291+5515+5523+637	118	14	6.71875	2.08372	0.00690792	0.0483554	204219;208;2206;253782;3265;3845;387;4217;4985;5290;5291;5515;5523;637	AKT2;BID;CERS3;CERS6;HRAS;KRAS;MAP3K5;MS4A2;OPRD1;PIK3CA;PIK3CB;PPP2CA;PPP2R3A;RHOA	AKT2;CERS3;CERS6;MAP3K5;OPRD1;PIK3CA;PIK3CB;PPP2R3A	BID;HRAS;KRAS;MS4A2;PPP2CA;RHOA

## Sheet: GO enrichment
GO enrichment of XKA in treating type 2 diabetes
geneSet	description	link	size	overlap	expect	enrichmentRatio	pValue	FDR	overlapId	userId	direct_target	indirect_target
GO:0000184	nuclear-transcribed mRNA catabolic process, nonsense-mediated decay	http://amigo.geneontology.org/amigo/term/GO:0000184	120	21	4.90398	4.28223	1.58361e-08	4.63816e-05	1981;4686;5515;6122;6129;6132;6135;6138;6143;6147;6167;6168;6187;6188;6203;6210;9349;9939;22916;23521;26986	NCBP1;RPS15A;EIF4G1;RPL23A;RPL15;RPL3;RPL13A;RBM8A;RPL11;RPS2;RPL8;PPP2CA;RPS3;RPL7;NCBP2;RPL37A;RPL23;RPL19;PABPC1;RPS9;RPL37	NCBP1;EIF4G1;RPL3;PABPC1	RPS15A;RPL23A;RPL15;RPL13A;RBM8A;RPL11;RPS2;RPL8;PPP2CA;RPS3;RPL7;NCBP2;RPL37A;RPL23;RPL19;RPS9;RPL37
GO:0071902	positive regulation of protein serine/threonine kinase activity	http://amigo.geneontology.org/amigo/term/GO:0071902	326	37	13.3225	2.77726	1.95441e-08	4.63816e-05	150;387;1399;1815;1906;2690;2914;3084;3265;3326;3845;4217;4296;4331;5291;5294;5515;5606;5663;6188;6283;6416;6464;6647;6788;7316;7984;8826;9344;9500;10595;10818;11214;11235;56034;197259;203447	PDCD10;SOD1;FRS2;NRK;HSP90AB1;KRAS;PIK3CB;RHOA;PIK3CG;MAP3K11;PDGFC;MAGED1;AKAP13;MAP2K3;MNAT1;TAOK2;NRG1;EDN1;CRKL;DRD4;HRAS;PPP2CA;RPS3;ADRA2A;GRM4;ERN2;S100A12;GHR;UBC;PSEN1;STK3;IQGAP1;MAP3K5;ARHGEF5;SHC1;MLKL;MAP2K4	FRS2;NRK;HSP90AB1;PIK3CB;PIK3CG;MAP3K11;MAGED1;AKAP13;TAOK2;NRG1;ADRA2A;GRM4;ERN2;GHR;IQGAP1;MAP3K5;ARHGEF5;MLKL	PDCD10;SOD1;KRAS;RHOA;PDGFC;MAP2K3;MNAT1;EDN1;CRKL;DRD4;HRAS;PPP2CA;RPS3;S100A12;UBC;PSEN1;STK3;SHC1;MAP2K4
GO:0043406	positive regulation of MAP kinase activity	http://amigo.geneontology.org/amigo/term/GO:0043406	258	32	10.5436	3.03503	2.20654e-08	4.63816e-05	150;1399;1815;1906;2690;2914;3084;3265;3845;4217;4296;5291;5294;5606;5663;6188;6283;6416;6464;6647;7316;7984;8826;9344;9500;10595;10818;11214;11235;56034;197259;203447	PDCD10;SOD1;FRS2;NRK;KRAS;PIK3CB;PIK3CG;MAP3K11;PDGFC;MAGED1;AKAP13;MAP2K3;TAOK2;NRG1;EDN1;CRKL;DRD4;HRAS;RPS3;ADRA2A;GRM4;ERN2;S100A12;GHR;UBC;PSEN1;IQGAP1;MAP3K5;ARHGEF5;SHC1;MLKL;MAP2K4	FRS2;NRK;PIK3CB;PIK3CG;MAP3K11;MAGED1;AKAP13;TAOK2;NRG1;ADRA2A;GRM4;ERN2;GHR;IQGAP1;MAP3K5;ARHGEF5;MLKL	PDCD10;SOD1;KRAS;PDGFC;MAP2K3;EDN1;CRKL;DRD4;HRAS;RPS3;S100A12;UBC;PSEN1;SHC1;MAP2K4
GO:0042110	T cell activation	http://amigo.geneontology.org/amigo/term/GO:0042110	452	45	18.4717	2.43616	3.29536e-08	5.19514e-05	387;641;841;860;1051;1525;1650;2000;2475;2736;2737;3071;3109;3146;3383;3559;3566;3606;3662;3952;4092;5290;5294;5663;5699;5771;6188;6304;6441;6647;6932;7471;7525;7704;8324;9308;27086;27240;29102;30009;64581;80380;114548;115004;197358	PIK3CA;CXADR;ELF4;SOD1;SFTPD;SIT1;DDOST;WNT1;BLM;IL2RA;GLI3;TCF7;HLA-DMB;IL4R;RHOA;PIK3CG;TBX21;FOXP1;FZD7;PSMB10;CASP8;ZBTB16;NCKAP1L;PDCD1LG2;SMAD7;CGAS;RUNX2;IL18;MTOR;LEP;RPS3;GLI2;NLRC3;PTPN2;PSEN1;YES1;SATB1;HMGB1;ICAM1;CLEC7A;CD83;DROSHA;CEBPB;IRF4;NLRP3	PIK3CA;ELF4;DDOST;WNT1;BLM;GLI3;TCF7;IL4R;PIK3CG;TBX21;FOXP1;FZD7;ZBTB16;NCKAP1L;CGAS;MTOR;LEP;GLI2;NLRC3;PTPN2;YES1;SATB1;HMGB1;CD83;DROSHA;CEBPB;NLRP3	CXADR;SOD1;SFTPD;SIT1;IL2RA;HLA-DMB;RHOA;PSMB10;CASP8;PDCD1LG2;SMAD7;RUNX2;IL18;RPS3;PSEN1;ICAM1;CLEC7A;IRF4
GO:0071900	regulation of protein serine/threonine kinase activity	http://amigo.geneontology.org/amigo/term/GO:0071900	497	47	20.3107	2.31405	7.83339e-08	9.87948e-05	150;324;387;641;993;1399;1815;1843;1906;2690;2914;3084;3265;3326;3480;3845;4217;4296;4331;5291;5294;5515;5606;5663;6188;6283;6416;6464;6647;6788;7023;7316;7984;8826;8900;9344;9500;10595;10818;11140;11214;11235;25793;26524;56034;197259;203447	APC;FBXO7;PDCD10;SOD1;FRS2;NRK;BLM;HSP90AB1;TFAP4;CCNA1;LATS2;KRAS;PIK3CB;RHOA;PIK3CG;MAP3K11;PDGFC;MAGED1;AKAP13;MAP2K3;IGF1R;MNAT1;TAOK2;NRG1;EDN1;CRKL;DRD4;HRAS;PPP2CA;RPS3;ADRA2A;GRM4;ERN2;S100A12;GHR;CDC37;UBC;PSEN1;STK3;IQGAP1;MAP3K5;DUSP1;ARHGEF5;SHC1;MLKL;CDC25A;MAP2K4	APC;FBXO7;FRS2;NRK;BLM;HSP90AB1;CCNA1;LATS2;PIK3CB;PIK3CG;MAP3K11;MAGED1;AKAP13;IGF1R;TAOK2;NRG1;ADRA2A;GRM4;ERN2;GHR;CDC37;IQGAP1;MAP3K5;DUSP1;ARHGEF5;MLKL;CDC25A	PDCD10;SOD1;TFAP4;KRAS;RHOA;PDGFC;MAP2K3;MNAT1;EDN1;CRKL;DRD4;HRAS;PPP2CA;RPS3;S100A12;UBC;PSEN1;STK3;SHC1;MAP2K4
GO:0032147	activation of protein kinase activity	http://amigo.geneontology.org/amigo/term/GO:0032147	321	35	13.1182	2.66806	1.28594e-07	0.000135153	150;1399;1815;2475;2690;2914;3071;3084;3146;3606;3952;4217;4296;5290;5291;5567;5606;5663;6416;6464;6647;6788;7316;8795;9344;9748;10298;10595;10818;29990;55890;56034;79109;197259;203447	PIK3CA;SOD1;FRS2;NRK;GPRC5C;PIK3CB;SLK;PILRB;MAP3K11;PDGFC;MAP2K3;TNFRSF10B;TAOK2;NCKAP1L;NRG1;CRKL;DRD4;IL18;MTOR;LEP;ADRA2A;GRM4;ERN2;PRKACB;GHR;UBC;PSEN1;HMGB1;STK3;MAP3K5;SHC1;MLKL;MAPKAP1;MAP2K4;PAK4	PIK3CA;FRS2;NRK;PIK3CB;SLK;MAP3K11;TAOK2;NCKAP1L;NRG1;MTOR;LEP;ADRA2A;GRM4;ERN2;GHR;HMGB1;MAP3K5;MLKL;MAPKAP1;PAK4	SOD1;GPRC5C;PILRB;PDGFC;MAP2K3;TNFRSF10B;CRKL;DRD4;IL18;PRKACB;UBC;PSEN1;STK3;SHC1;MAP2K4
GO:0006401	RNA catabolic process	http://amigo.geneontology.org/amigo/term/GO:0006401	341	36	13.9355	2.58333	1.90661e-07	0.000171758	328;1981;2475;4686;4904;5515;6041;6122;6129;6132;6135;6138;6143;6147;6167;6168;6187;6188;6203;6210;6418;6741;7316;9349;9513;9939;10595;11157;22916;23521;26986;29102;51690;54464;81892;90459	NCBP1;RPS15A;FXR2;EIF4G1;RPL23A;RPL15;YBX1;RPL3;RPL13A;RBM8A;XRN1;RPL11;SSB;LSM6;RPS2;RPL8;SET;LSM7;MTOR;PPP2CA;RPS3;RPL7;NCBP2;ERN2;APEX1;RPL37A;UBC;RPL23;RPL19;DROSHA;RNASEL;ERI1;PABPC1;RPS9;RPL37;SLIRP	NCBP1;FXR2;EIF4G1;YBX1;RPL3;XRN1;SSB;MTOR;ERN2;APEX1;DROSHA;ERI1;PABPC1	RPS15A;RPL23A;RPL15;RPL13A;RBM8A;RPL11;LSM6;RPS2;RPL8;SET;LSM7;PPP2CA;RPS3;RPL7;NCBP2;RPL37A;UBC;RPL23;RPL19;RNASEL;RPS9;RPL37;SLIRP
GO:0000956	nuclear-transcribed mRNA catabolic process	http://amigo.geneontology.org/amigo/term/GO:0000956	206	26	8.41851	3.08843	3.27029e-07	0.000232547	1981;4686;5515;6122;6129;6132;6135;6138;6143;6147;6167;6168;6187;6188;6203;6210;6741;9349;9939;11157;22916;23521;26986;51690;54464;90459	NCBP1;RPS15A;EIF4G1;RPL23A;RPL15;RPL3;RPL13A;RBM8A;XRN1;RPL11;SSB;LSM6;RPS2;RPL8;LSM7;PPP2CA;RPS3;RPL7;NCBP2;RPL37A;RPL23;RPL19;ERI1;PABPC1;RPS9;RPL37	NCBP1;EIF4G1;RPL3;XRN1;SSB;ERI1;PABPC1	RPS15A;RPL23A;RPL15;RPL13A;RBM8A;RPL11;LSM6;RPS2;RPL8;LSM7;PPP2CA;RPS3;RPL7;NCBP2;RPL37A;RPL23;RPL19;RPS9;RPL37
GO:0043405	regulation of MAP kinase activity	http://amigo.geneontology.org/amigo/term/GO:0043405	335	35	13.6903	2.55656	3.62423e-07	0.000232547	150;1399;1815;1843;1906;2690;2914;3084;3265;3480;3845;4217;4296;5291;5294;5515;5606;5663;6188;6283;6416;6464;6647;7316;7984;8826;9344;9500;10595;10818;11214;11235;56034;197259;203447	PDCD10;SOD1;FRS2;NRK;KRAS;PIK3CB;PIK3CG;MAP3K11;PDGFC;MAGED1;AKAP13;MAP2K3;IGF1R;TAOK2;NRG1;EDN1;CRKL;DRD4;HRAS;PPP2CA;RPS3;ADRA2A;GRM4;ERN2;S100A12;GHR;UBC;PSEN1;IQGAP1;MAP3K5;DUSP1;ARHGEF5;SHC1;MLKL;MAP2K4	FRS2;NRK;PIK3CB;PIK3CG;MAP3K11;MAGED1;AKAP13;IGF1R;TAOK2;NRG1;ADRA2A;GRM4;ERN2;GHR;IQGAP1;MAP3K5;DUSP1;ARHGEF5;MLKL	PDCD10;SOD1;KRAS;PDGFC;MAP2K3;EDN1;CRKL;DRD4;HRAS;PPP2CA;RPS3;S100A12;UBC;PSEN1;SHC1;MAP2K4
GO:1901214	regulation of neuron death	http://amigo.geneontology.org/amigo/term/GO:1901214	292	32	11.933	2.68163	3.97003e-07	0.000232547	387;841;1051;1745;1981;2065;2475;2539;2898;2914;3265;3326;3845;4217;4296;4605;4915;5290;5538;5663;6416;6418;6453;6647;6648;7471;9131;10533;23529;25793;55294;340371	G6PD;PIK3CA;FBXO7;ITSN1;SOD1;WNT1;ERBB3;NTRK2;EIF4G1;HSP90AB1;KRAS;NRBP2;RHOA;MAP3K11;ATG7;CASP8;SET;DLX1;HRAS;MTOR;CLCF1;GRM4;AIFM1;FBXW7;PSEN1;SOD2;MAP3K5;MYBL2;GRIK2;CEBPB;PPT1;MAP2K4	G6PD;PIK3CA;FBXO7;ITSN1;WNT1;ERBB3;NTRK2;EIF4G1;HSP90AB1;NRBP2;MAP3K11;ATG7;MTOR;GRM4;AIFM1;FBXW7;MAP3K5;MYBL2;GRIK2;CEBPB;PPT1	SOD1;KRAS;RHOA;CASP8;SET;DLX1;HRAS;CLCF1;PSEN1;SOD2;MAP2K4
GO:0006402	mRNA catabolic process	http://amigo.geneontology.org/amigo/term/GO:0006402	308	33	12.5869	2.62177	4.40607e-07	0.000232547	328;1981;2475;4686;4904;5515;6041;6122;6129;6132;6135;6138;6143;6147;6167;6168;6187;6188;6203;6210;6418;6741;7316;9349;9513;9939;11157;22916;23521;26986;51690;54464;90459	NCBP1;RPS15A;FXR2;EIF4G1;RPL23A;RPL15;YBX1;RPL3;RPL13A;RBM8A;XRN1;RPL11;SSB;LSM6;RPS2;RPL8;SET;LSM7;MTOR;PPP2CA;RPS3;RPL7;NCBP2;APEX1;RPL37A;UBC;RPL23;RPL19;RNASEL;ERI1;PABPC1;RPS9;RPL37	NCBP1;FXR2;EIF4G1;YBX1;RPL3;XRN1;SSB;MTOR;APEX1;ERI1;PABPC1	RPS15A;RPL23A;RPL15;RPL13A;RBM8A;RPL11;LSM6;RPS2;RPL8;SET;LSM7;PPP2CA;RPS3;RPL7;NCBP2;RPL37A;UBC;RPL23;RPL19;RNASEL;RPS9;RPL37
GO:0051402	neuron apoptotic process	http://amigo.geneontology.org/amigo/term/GO:0051402	224	27	9.1541	2.9495	4.95313e-07	0.000232547	208;387;637;1051;1745;2065;2539;2898;2914;3265;3326;3845;4296;4605;4915;5290;5538;5663;6416;6418;6453;6647;6648;9131;23529;55294;340371	G6PD;PIK3CA;ITSN1;AKT2;SOD1;ERBB3;NTRK2;HSP90AB1;KRAS;NRBP2;RHOA;MAP3K11;BID;SET;DLX1;HRAS;CLCF1;GRM4;AIFM1;FBXW7;PSEN1;SOD2;MYBL2;GRIK2;CEBPB;PPT1;MAP2K4	G6PD;PIK3CA;ITSN1;AKT2;ERBB3;NTRK2;HSP90AB1;NRBP2;MAP3K11;GRM4;AIFM1;FBXW7;MYBL2;GRIK2;CEBPB;PPT1	SOD1;KRAS;RHOA;BID;SET;DLX1;HRAS;CLCF1;PSEN1;SOD2;MAP2K4
GO:0043523	regulation of neuron apoptotic process	http://amigo.geneontology.org/amigo/term/GO:0043523	197	25	8.05071	3.10532	4.95457e-07	0.000232547	387;1051;1745;2065;2539;2898;2914;3265;3326;3845;4296;4605;4915;5290;5538;5663;6416;6418;6453;6647;6648;9131;23529;55294;340371	G6PD;PIK3CA;ITSN1;SOD1;ERBB3;NTRK2;HSP90AB1;KRAS;NRBP2;RHOA;MAP3K11;SET;DLX1;HRAS;CLCF1;GRM4;AIFM1;FBXW7;PSEN1;SOD2;MYBL2;GRIK2;CEBPB;PPT1;MAP2K4	G6PD;PIK3CA;ITSN1;ERBB3;NTRK2;HSP90AB1;NRBP2;MAP3K11;GRM4;AIFM1;FBXW7;MYBL2;GRIK2;CEBPB;PPT1	SOD1;KRAS;RHOA;SET;DLX1;HRAS;CLCF1;PSEN1;SOD2;MAP2K4
GO:0070997	neuron death	http://amigo.geneontology.org/amigo/term/GO:0070997	325	34	13.2816	2.55993	5.1628e-07	0.000232547	208;387;637;841;1051;1745;1981;2065;2475;2539;2898;2914;3265;3326;3845;4217;4296;4605;4915;5290;5538;5663;6416;6418;6453;6647;6648;7471;9131;10533;23529;25793;55294;340371	G6PD;PIK3CA;FBXO7;ITSN1;AKT2;SOD1;WNT1;ERBB3;NTRK2;EIF4G1;HSP90AB1;KRAS;NRBP2;RHOA;MAP3K11;ATG7;CASP8;BID;SET;DLX1;HRAS;MTOR;CLCF1;GRM4;AIFM1;FBXW7;PSEN1;SOD2;MAP3K5;MYBL2;GRIK2;CEBPB;PPT1;MAP2K4	G6PD;PIK3CA;FBXO7;ITSN1;AKT2;WNT1;ERBB3;NTRK2;EIF4G1;HSP90AB1;NRBP2;MAP3K11;ATG7;MTOR;GRM4;AIFM1;FBXW7;MAP3K5;MYBL2;GRIK2;CEBPB;PPT1	SOD1;KRAS;RHOA;CASP8;BID;SET;DLX1;HRAS;CLCF1;PSEN1;SOD2;MAP2K4
GO:0046632	alpha-beta T cell differentiation	http://amigo.geneontology.org/amigo/term/GO:0046632	100	17	4.08665	4.15988	5.65719e-07	0.000237828	387;641;2475;2737;3071;3146;3566;3606;3662;4092;6304;6932;7704;9308;27086;30009;114548	BLM;GLI3;TCF7;IL4R;RHOA;TBX21;FOXP1;ZBTB16;NCKAP1L;SMAD7;IL18;MTOR;SATB1;HMGB1;CD83;IRF4;NLRP3	BLM;GLI3;TCF7;IL4R;TBX21;FOXP1;ZBTB16;NCKAP1L;MTOR;SATB1;HMGB1;CD83;NLRP3	RHOA;SMAD7;IL18;IRF4
GO:0006413	translational initiation	http://amigo.geneontology.org/amigo/term/GO:0006413	192	24	7.84638	3.05874	1.10178e-06	0.000434238	1974;1981;2475;4686;5499;6122;6129;6132;6135;6138;6143;6147;6167;6168;6187;6188;6203;6210;7175;9349;22916;23521;26986;317649	NCBP1;RPS15A;EIF4G1;RPL23A;RPL15;RPL3;RPL13A;RPL11;RPS2;RPL8;MTOR;EIF4A2;RPS3;RPL7;NCBP2;PPP1CA;RPL37A;RPL23;RPL19;EIF4E3;TPR;PABPC1;RPS9;RPL37	NCBP1;EIF4G1;RPL3;MTOR;EIF4A2;PPP1CA;TPR;PABPC1	RPS15A;RPL23A;RPL15;RPL13A;RPL11;RPS2;RPL8;RPS3;RPL7;NCBP2;RPL37A;RPL23;RPL19;EIF4E3;RPS9;RPL37
GO:0070482	response to oxygen levels	http://amigo.geneontology.org/amigo/term/GO:0070482	337	34	13.772	2.46877	1.18975e-06	0.000441328	191;387;481;523;537;847;1263;1906;2030;2155;2277;2475;3099;3291;3383;3673;3952;4000;4089;4609;4985;5165;5313;5468;6285;7291;7316;7423;9131;10533;22933;27035;30001;64344	PKLR;SIRT2;ITGA2;SLC29A1;OPRD1;VEGFD;RHOA;PPARG;VEGFB;ATP1B1;ATP6V1A;LMNA;NOX1;TWIST1;ATG7;ATP6AP1;F7;EDN1;MTOR;LEP;AHCY;PDK3;HSD11B2;AIFM1;S100B;UBC;MYC;ICAM1;HIF3A;CAT;SMAD4;PLK3;ERO1A;HK2	PKLR;SIRT2;ITGA2;OPRD1;PPARG;ATP6V1A;LMNA;ATG7;F7;MTOR;LEP;AHCY;PDK3;AIFM1;HIF3A;CAT;SMAD4;PLK3;ERO1A;HK2	SLC29A1;VEGFD;RHOA;VEGFB;ATP1B1;NOX1;TWIST1;ATP6AP1;EDN1;HSD11B2;S100B;UBC;MYC;ICAM1
GO:0072599	establishment of protein localization to endoplasmic reticulum	http://amigo.geneontology.org/amigo/term/GO:0072599	111	17	4.53619	3.74764	2.55027e-06	0.000893444	5373;6122;6129;6132;6135;6138;6143;6147;6167;6168;6187;6188;6203;6210;9349;22930;23521	RPS15A;RPL23A;RPL15;PMM2;RPL3;RPL13A;RPL11;RPS2;RPL8;RAB3GAP1;RPS3;RPL7;RPL37A;RPL23;RPL19;RPS9;RPL37	RPL3;RAB3GAP1	RPS15A;RPL23A;RPL15;PMM2;RPL13A;RPL11;RPS2;RPL8;RPS3;RPL7;RPL37A;RPL23;RPL19;RPS9;RPL37
GO:0030217	T cell differentiation	http://amigo.geneontology.org/amigo/term/GO:0030217	230	26	9.3993	2.76616	2.72269e-06	0.000903645	387;641;860;2475;2736;2737;3071;3146;3559;3566;3606;3662;3952;4092;5771;6304;6647;6932;7471;7704;8324;9308;27086;29102;30009;114548	SOD1;WNT1;BLM;IL2RA;GLI3;TCF7;IL4R;RHOA;TBX21;FOXP1;FZD7;ZBTB16;NCKAP1L;SMAD7;RUNX2;IL18;MTOR;LEP;GLI2;PTPN2;SATB1;HMGB1;CD83;DROSHA;IRF4;NLRP3	WNT1;BLM;GLI3;TCF7;IL4R;TBX21;FOXP1;FZD7;ZBTB16;NCKAP1L;MTOR;LEP;GLI2;PTPN2;SATB1;HMGB1;CD83;DROSHA;NLRP3	SOD1;IL2RA;RHOA;SMAD7;RUNX2;IL18;IRF4
GO:0006979	response to oxidative stress	http://amigo.geneontology.org/amigo/term/GO:0006979	431	39	17.6135	2.21421	3.0132e-06	0.000950063	328;488;694;695;847;1263;1612;1843;1906;1938;2539;2882;2937;3373;4217;4358;5111;5660;5663;5693;6188;6647;6648;6772;7471;8575;8989;9131;9688;10533;11235;22933;25793;27035;30001;50506;55290;55294;79109	G6PD;FBXO7;BTK;PDCD10;PSAP;ATP2A2;SOD1;HYAL1;WNT1;SIRT2;PCNA;NUP93;MPV17;PSMB5;NOX1;ATG7;BTG1;EDN1;DAPK1;GSS;PRKRA;RPS3;STAT1;EEF2;AIFM1;APEX1;FBXW7;PSEN1;DUOX2;SOD2;CAT;MAP3K5;DUSP1;GPX7;PLK3;ERO1A;BRF2;MAPKAP1;TRPA1	G6PD;FBXO7;BTK;ATP2A2;HYAL1;WNT1;SIRT2;NUP93;PSMB5;ATG7;DAPK1;GSS;STAT1;EEF2;AIFM1;APEX1;FBXW7;DUOX2;CAT;MAP3K5;DUSP1;PLK3;ERO1A;MAPKAP1;TRPA1	PDCD10;PSAP;SOD1;PCNA;MPV17;NOX1;BTG1;EDN1;PRKRA;RPS3;PSEN1;SOD2;GPX7;BRF2
GO:1902105	regulation of leukocyte differentiation	http://amigo.geneontology.org/amigo/term/GO:1902105	263	28	10.7479	2.60516	3.70411e-06	0.00111229	325;387;537;695;841;1051;2101;2475;2736;2737;3071;3146;3559;3566;3606;3662;4092;4609;5771;6647;7704;9308;25793;27086;29102;30009;55294;114548	FBXO7;BTK;SOD1;IL2RA;GLI3;IL4R;RHOA;TBX21;FOXP1;ATP6AP1;APCS;CASP8;ZBTB16;NCKAP1L;SMAD7;IL18;MTOR;GLI2;FBXW7;PTPN2;MYC;HMGB1;CD83;DROSHA;CEBPB;IRF4;NLRP3;ESRRA	FBXO7;BTK;GLI3;IL4R;TBX21;FOXP1;ZBTB16;NCKAP1L;MTOR;GLI2;FBXW7;PTPN2;HMGB1;CD83;DROSHA;CEBPB;NLRP3	SOD1;IL2RA;RHOA;ATP6AP1;APCS;CASP8;SMAD7;IL18;MYC;IRF4;ESRRA
GO:0043524	negative regulation of neuron apoptotic process	http://amigo.geneontology.org/amigo/term/GO:0043524	142	19	5.80305	3.27414	5.26613e-06	0.00148987	387;1051;1745;2065;2898;3265;3326;3845;4915;5290;5538;5663;6416;6418;6453;6647;6648;23529;340371	PIK3CA;ITSN1;SOD1;ERBB3;NTRK2;HSP90AB1;KRAS;NRBP2;RHOA;SET;DLX1;HRAS;CLCF1;PSEN1;SOD2;GRIK2;CEBPB;PPT1;MAP2K4	PIK3CA;ITSN1;ERBB3;NTRK2;HSP90AB1;NRBP2;GRIK2;CEBPB;PPT1	SOD1;KRAS;RHOA;SET;DLX1;HRAS;CLCF1;PSEN1;SOD2;MAP2K4
GO:1901215	negative regulation of neuron death	http://amigo.geneontology.org/amigo/term/GO:1901215	196	23	8.00984	2.87147	5.43402e-06	0.00148987	387;1051;1745;1981;2065;2898;3265;3326;3845;4915;5290;5538;5663;6416;6418;6453;6647;6648;7471;10533;23529;25793;340371	PIK3CA;FBXO7;ITSN1;SOD1;WNT1;ERBB3;NTRK2;EIF4G1;HSP90AB1;KRAS;NRBP2;RHOA;ATG7;SET;DLX1;HRAS;CLCF1;PSEN1;SOD2;GRIK2;CEBPB;PPT1;MAP2K4	PIK3CA;FBXO7;ITSN1;WNT1;ERBB3;NTRK2;EIF4G1;HSP90AB1;NRBP2;ATG7;GRIK2;CEBPB;PPT1	SOD1;KRAS;RHOA;SET;DLX1;HRAS;CLCF1;PSEN1;SOD2;MAP2K4
GO:0046637	regulation of alpha-beta T cell differentiation	http://amigo.geneontology.org/amigo/term/GO:0046637	62	12	2.53373	4.73611	6.51103e-06	0.00166769	387;2737;3071;3146;3566;3606;3662;4092;7704;9308;30009;114548	GLI3;IL4R;RHOA;TBX21;ZBTB16;NCKAP1L;SMAD7;IL18;HMGB1;CD83;IRF4;NLRP3	GLI3;IL4R;TBX21;ZBTB16;NCKAP1L;HMGB1;CD83;NLRP3	RHOA;SMAD7;IL18;IRF4
GO:0006614	SRP-dependent cotranslational protein targeting to membrane	http://amigo.geneontology.org/amigo/term/GO:0006614	95	15	3.88232	3.86367	6.71183e-06	0.00166769	6122;6129;6132;6135;6138;6143;6147;6167;6168;6187;6188;6203;6210;9349;23521	RPS15A;RPL23A;RPL15;RPL3;RPL13A;RPL11;RPS2;RPL8;RPS3;RPL7;RPL37A;RPL23;RPL19;RPS9;RPL37	RPL3	RPS15A;RPL23A;RPL15;RPL13A;RPL11;RPS2;RPL8;RPS3;RPL7;RPL37A;RPL23;RPL19;RPS9;RPL37
GO:0045047	protein targeting to ER	http://amigo.geneontology.org/amigo/term/GO:0045047	107	16	4.37272	3.65905	6.876e-06	0.00166769	5373;6122;6129;6132;6135;6138;6143;6147;6167;6168;6187;6188;6203;6210;9349;23521	RPS15A;RPL23A;RPL15;PMM2;RPL3;RPL13A;RPL11;RPS2;RPL8;RPS3;RPL7;RPL37A;RPL23;RPL19;RPS9;RPL37	RPL3	RPS15A;RPL23A;RPL15;PMM2;RPL13A;RPL11;RPS2;RPL8;RPS3;RPL7;RPL37A;RPL23;RPL19;RPS9;RPL37
GO:0046631	alpha-beta T cell activation	http://amigo.geneontology.org/amigo/term/GO:0046631	133	18	5.43525	3.31172	7.88682e-06	0.00181314	387;641;2000;2475;2737;3071;3146;3566;3606;3662;4092;6304;6932;7704;9308;27086;30009;114548	ELF4;BLM;GLI3;TCF7;IL4R;RHOA;TBX21;FOXP1;ZBTB16;NCKAP1L;SMAD7;IL18;MTOR;SATB1;HMGB1;CD83;IRF4;NLRP3	ELF4;BLM;GLI3;TCF7;IL4R;TBX21;FOXP1;ZBTB16;NCKAP1L;MTOR;SATB1;HMGB1;CD83;NLRP3	RHOA;SMAD7;IL18;IRF4
GO:0031667	response to nutrient levels	http://amigo.geneontology.org/amigo/term/GO:0031667	483	41	19.7385	2.07715	8.17467e-06	0.00181314	19;191;790;847;1938;1981;2155;2182;2475;2539;2693;2937;3171;3291;3383;3673;3952;3992;4160;4217;4316;5009;5032;5111;5313;5468;6647;6772;8473;8897;9131;10533;10641;22933;23235;30849;51548;57026;81788;90226;167359	G6PD;SOD1;NIM1K;FOXA3;UCN2;PKLR;SIRT2;ITGA2;EIF4G1;MMP7;PPARG;PCNA;PIK3R4;PDXP;FADS1;P2RY11;ATG7;MC4R;F7;CAD;GHSR;OGT;GSS;MTOR;LEP;MTMR3;SIK2;STAT1;OTC;AHCY;EEF2;NPRL2;HSD11B2;AIFM1;SIRT6;ICAM1;CAT;MAP3K5;ABCA1;NUAK2;ACSL4	G6PD;NIM1K;PKLR;SIRT2;ITGA2;EIF4G1;MMP7;PPARG;PIK3R4;ATG7;F7;CAD;OGT;GSS;MTOR;LEP;MTMR3;SIK2;STAT1;OTC;AHCY;EEF2;AIFM1;SIRT6;CAT;MAP3K5;ABCA1;ACSL4	SOD1;FOXA3;UCN2;PCNA;PDXP;FADS1;P2RY11;MC4R;GHSR;NPRL2;HSD11B2;ICAM1;NUAK2
GO:0031098	stress-activated protein kinase signaling cascade	http://amigo.geneontology.org/amigo/term/GO:0031098	305	30	12.4643	2.40688	8.34458e-06	0.00181314	387;1399;1843;1906;2898;3146;3265;3480;3952;4217;4296;4609;5606;6188;6416;6504;6788;7316;7984;8324;9344;9748;10298;10595;10771;11235;27035;55504;197259;203447	PDCD10;NRK;RHOA;SLK;MAP3K11;TNFRSF19;SLAMF1;FZD7;NOX1;MAP2K3;IGF1R;TAOK2;EDN1;CRKL;HRAS;LEP;RPS3;ERN2;ZMYND11;UBC;MYC;HMGB1;STK3;MAP3K5;DUSP1;GRIK2;ARHGEF5;MLKL;MAP2K4;PAK4	NRK;SLK;MAP3K11;SLAMF1;FZD7;IGF1R;TAOK2;LEP;ERN2;ZMYND11;HMGB1;MAP3K5;DUSP1;GRIK2;ARHGEF5;MLKL;PAK4	PDCD10;RHOA;TNFRSF19;NOX1;MAP2K3;EDN1;CRKL;HRAS;RPS3;UBC;MYC;STK3;MAP2K4
GO:2001233	regulation of apoptotic signaling pathway	http://amigo.geneontology.org/amigo/term/GO:2001233	385	35	15.7336	2.22454	8.73907e-06	0.00181314	90;367;637;658;841;1621;2244;3148;3383;4000;5499;5663;5771;6135;6188;6647;6648;6788;7023;7185;7417;8575;8795;9500;9774;10771;25946;27035;50486;51330;51741;55294;80237;90427;93974	SOD1;WWOX;AR;TNFRSF12A;TFAP4;BCLAF1;TRAF1;LMNA;MAGED1;VDAC2;NOX1;RPL11;CASP8;BMPR1B;ELL3;ZNF385A;TNFRSF10B;ACVR1;BID;FGB;PRKRA;RPS3;G0S2;ATP5IF1;ZMYND11;PPP1CA;FBXW7;BMF;PTPN2;PSEN1;DBH;SOD2;ICAM1;STK3;HMGB2	WWOX;AR;BCLAF1;TRAF1;LMNA;MAGED1;BMPR1B;ELL3;ACVR1;FGB;ZMYND11;PPP1CA;FBXW7;PTPN2;DBH	SOD1;TNFRSF12A;TFAP4;VDAC2;NOX1;RPL11;CASP8;ZNF385A;TNFRSF10B;BID;PRKRA;RPS3;G0S2;ATP5IF1;BMF;PSEN1;SOD2;ICAM1;STK3;HMGB2
GO:0071453	cellular response to oxygen levels	http://amigo.geneontology.org/amigo/term/GO:0071453	174	21	7.11078	2.95326	8.91329e-06	0.00181314	523;537;1263;1906;2030;2475;3383;4000;4609;4985;5165;5468;6285;7291;7316;9131;10533;22933;27035;30001;64344	SIRT2;SLC29A1;OPRD1;PPARG;ATP6V1A;LMNA;NOX1;TWIST1;ATG7;ATP6AP1;EDN1;MTOR;PDK3;AIFM1;S100B;UBC;MYC;ICAM1;HIF3A;PLK3;ERO1A	SIRT2;OPRD1;PPARG;ATP6V1A;LMNA;ATG7;MTOR;PDK3;AIFM1;HIF3A;PLK3;ERO1A	SLC29A1;NOX1;TWIST1;ATP6AP1;EDN1;S100B;UBC;MYC;ICAM1
GO:0030098	lymphocyte differentiation	http://amigo.geneontology.org/amigo/term/GO:0030098	339	32	13.8538	2.30984	9.86713e-06	0.00186097	387;641;695;860;1380;2475;2736;2737;3071;3146;3559;3566;3606;3662;3952;4092;5771;6304;6647;6932;7471;7704;8324;9308;10461;23529;25793;27086;29102;30009;112616;114548	FBXO7;BTK;SOD1;WNT1;BLM;IL2RA;GLI3;TCF7;IL4R;RHOA;MERTK;TBX21;CMTM7;FOXP1;FZD7;ZBTB16;NCKAP1L;SMAD7;RUNX2;IL18;CR2;MTOR;LEP;CLCF1;GLI2;PTPN2;SATB1;HMGB1;CD83;DROSHA;IRF4;NLRP3	FBXO7;BTK;WNT1;BLM;GLI3;TCF7;IL4R;MERTK;TBX21;FOXP1;FZD7;ZBTB16;NCKAP1L;CR2;MTOR;LEP;GLI2;PTPN2;SATB1;HMGB1;CD83;DROSHA;NLRP3	SOD1;IL2RA;RHOA;CMTM7;SMAD7;RUNX2;IL18;CLCF1;IRF4
GO:1901652	response to peptide	http://amigo.geneontology.org/amigo/term/GO:1901652	487	41	19.902	2.06009	9.96648e-06	0.00186097	208;308;324;328;478;523;537;694;790;799;847;1906;2101;2155;2475;2690;2693;2740;3291;3383;3480;3663;3952;4160;5009;5290;5313;5468;5567;5663;5771;6464;6772;7471;8473;8826;8836;9349;23235;51237;64710	PIK3CA;APC;AKT2;PKLR;WNT1;MZB1;PPARG;GGH;ATP6V1A;ATP6AP1;MC4R;IGF1R;BTG1;F7;GLP1R;CAD;EDN1;GHSR;OGT;MTOR;LEP;SIK2;STAT1;OTC;PRKACB;HSD11B2;APEX1;ATP1A3;GHR;IRF5;PTPN2;PSEN1;RPL23;NUCKS1;CALCR;ICAM1;IQGAP1;CAT;SHC1;ANXA5;ESRRA	PIK3CA;APC;AKT2;PKLR;WNT1;PPARG;GGH;ATP6V1A;IGF1R;F7;CAD;OGT;MTOR;LEP;SIK2;STAT1;OTC;APEX1;ATP1A3;GHR;IRF5;PTPN2;CALCR;IQGAP1;CAT;ANXA5	MZB1;ATP6AP1;MC4R;BTG1;GLP1R;EDN1;GHSR;PRKACB;HSD11B2;PSEN1;RPL23;NUCKS1;ICAM1;SHC1;ESRRA
GO:0010248	establishment or maintenance of transmembrane electrochemical gradient	http://amigo.geneontology.org/amigo/term/GO:0010248	14	6	0.572132	10.4871	1.03289e-05	0.00186097	477;478;480;481;483;486	ATP1B1;ATP1A2;ATP1B3;FXYD2;ATP1A4;ATP1A3	ATP1A2;ATP1B3;ATP1A4;ATP1A3	ATP1B1;FXYD2
GO:0036376	sodium ion export across plasma membrane	http://amigo.geneontology.org/amigo/term/GO:0036376	14	6	0.572132	10.4871	1.03289e-05	0.00186097	477;478;480;481;483;486	ATP1B1;ATP1A2;ATP1B3;FXYD2;ATP1A4;ATP1A3	ATP1A2;ATP1B3;ATP1A4;ATP1A3	ATP1B1;FXYD2
GO:1903706	regulation of hemopoiesis	http://amigo.geneontology.org/amigo/term/GO:1903706	389	35	15.8971	2.20166	1.09342e-05	0.00191531	325;387;537;695;841;1051;1441;2101;2475;2736;2737;3071;3146;3148;3202;3559;3566;3606;3662;4092;4609;5771;6647;6772;6938;7704;8085;9308;23543;25793;27086;29102;30009;55294;114548	FBXO7;BTK;SOD1;RBFOX2;IL2RA;KMT2D;GLI3;TCF12;IL4R;RHOA;TBX21;HOXA5;FOXP1;ATP6AP1;APCS;CASP8;ZBTB16;NCKAP1L;CSF3R;SMAD7;IL18;MTOR;STAT1;GLI2;FBXW7;PTPN2;MYC;HMGB1;CD83;DROSHA;HMGB2;CEBPB;IRF4;NLRP3;ESRRA	FBXO7;BTK;RBFOX2;KMT2D;GLI3;IL4R;TBX21;FOXP1;ZBTB16;NCKAP1L;CSF3R;MTOR;STAT1;GLI2;FBXW7;PTPN2;HMGB1;CD83;DROSHA;CEBPB;NLRP3	SOD1;IL2RA;TCF12;RHOA;HOXA5;ATP6AP1;APCS;CASP8;SMAD7;IL18;MYC;HMGB2;IRF4;ESRRA
GO:0006613	cotranslational protein targeting to membrane	http://amigo.geneontology.org/amigo/term/GO:0006613	99	15	4.04579	3.70756	1.12562e-05	0.00191841	6122;6129;6132;6135;6138;6143;6147;6167;6168;6187;6188;6203;6210;9349;23521	RPS15A;RPL23A;RPL15;RPL3;RPL13A;RPL11;RPS2;RPL8;RPS3;RPL7;RPL37A;RPL23;RPL19;RPS9;RPL37	RPL3	RPS15A;RPL23A;RPL15;RPL13A;RPL11;RPS2;RPL8;RPS3;RPL7;RPL37A;RPL23;RPL19;RPS9;RPL37
GO:0002521	leukocyte differentiation	http://amigo.geneontology.org/amigo/term/GO:0002521	496	41	20.2698	2.02271	1.53977e-05	0.0025552	325;387;537;641;695;841;860;1051;1380;2101;2475;2736;2737;3071;3146;3559;3566;3606;3662;3952;4092;4609;5468;5663;5771;6304;6647;6932;7471;7704;8324;9308;10461;23529;25793;27086;29102;30009;55294;112616;114548	FBXO7;BTK;SOD1;WNT1;BLM;IL2RA;GLI3;TCF7;IL4R;RHOA;PPARG;MERTK;TBX21;CMTM7;FOXP1;FZD7;ATP6AP1;APCS;CASP8;ZBTB16;NCKAP1L;SMAD7;RUNX2;IL18;CR2;MTOR;LEP;CLCF1;GLI2;FBXW7;PTPN2;PSEN1;MYC;SATB1;HMGB1;CD83;DROSHA;CEBPB;IRF4;NLRP3;ESRRA	FBXO7;BTK;WNT1;BLM;GLI3;TCF7;IL4R;PPARG;MERTK;TBX21;FOXP1;FZD7;ZBTB16;NCKAP1L;CR2;MTOR;LEP;GLI2;FBXW7;PTPN2;SATB1;HMGB1;CD83;DROSHA;CEBPB;NLRP3	SOD1;IL2RA;RHOA;CMTM7;ATP6AP1;APCS;CASP8;SMAD7;RUNX2;IL18;CLCF1;PSEN1;MYC;IRF4;ESRRA
GO:0061008	hepaticobiliary system development	http://amigo.geneontology.org/amigo/term/GO:0061008	140	18	5.72132	3.14613	1.61972e-05	0.00261897	382;790;1051;2735;2737;3482;3673;3845;5009;5111;5253;5290;6143;6195;7471;10419;25836;55294	PIK3CA;WNT1;ITGA2;GLI3;KRAS;PCNA;IGF2R;RPS6KA1;GLI1;ARF6;PRMT5;CAD;OTC;PHF2;FBXW7;NIPBL;RPL19;CEBPB	PIK3CA;WNT1;ITGA2;GLI3;IGF2R;RPS6KA1;GLI1;PRMT5;CAD;OTC;PHF2;FBXW7;NIPBL;CEBPB	KRAS;PCNA;ARF6;RPL19
GO:2001235	positive regulation of apoptotic signaling pathway	http://amigo.geneontology.org/amigo/term/GO:2001235	169	20	6.90645	2.89585	1.94037e-05	0.003059	637;658;841;5499;5771;6135;6188;6647;6788;7023;8575;9500;9774;27035;50486;51330;51741;55294;90427;93974	SOD1;WWOX;TNFRSF12A;TFAP4;BCLAF1;MAGED1;NOX1;RPL11;CASP8;BMPR1B;BID;PRKRA;RPS3;G0S2;ATP5IF1;PPP1CA;FBXW7;BMF;PTPN2;STK3	WWOX;BCLAF1;MAGED1;BMPR1B;PPP1CA;FBXW7;PTPN2	SOD1;TNFRSF12A;TFAP4;NOX1;RPL11;CASP8;BID;PRKRA;RPS3;G0S2;ATP5IF1;BMF;STK3
GO:0043434	response to peptide hormone	http://amigo.geneontology.org/amigo/term/GO:0043434	418	36	17.0822	2.10746	2.13021e-05	0.00327637	208;308;324;328;523;537;694;790;847;1906;2101;2155;2475;2690;2693;2740;3291;3383;3480;3952;4160;5009;5290;5313;5468;5567;5771;6464;6772;7471;8473;8826;8836;23235;51237;64710	PIK3CA;APC;AKT2;PKLR;WNT1;MZB1;PPARG;GGH;ATP6V1A;ATP6AP1;MC4R;IGF1R;BTG1;F7;GLP1R;CAD;EDN1;GHSR;OGT;MTOR;LEP;SIK2;STAT1;OTC;PRKACB;HSD11B2;APEX1;GHR;PTPN2;NUCKS1;ICAM1;IQGAP1;CAT;SHC1;ANXA5;ESRRA	PIK3CA;APC;AKT2;PKLR;WNT1;PPARG;GGH;ATP6V1A;IGF1R;F7;CAD;OGT;MTOR;LEP;SIK2;STAT1;OTC;APEX1;GHR;PTPN2;IQGAP1;CAT;ANXA5	MZB1;ATP6AP1;MC4R;BTG1;GLP1R;EDN1;GHSR;PRKACB;HSD11B2;NUCKS1;ICAM1;SHC1;ESRRA
GO:0032872	regulation of stress-activated MAPK cascade	http://amigo.geneontology.org/amigo/term/GO:0032872	228	24	9.31757	2.57578	2.18347e-05	0.00327833	1843;1906;2898;3146;3265;3480;3952;4217;4296;4609;6188;6416;6504;6788;7984;8324;9344;10595;10771;11235;27035;55504;197259;203447	PDCD10;NRK;MAP3K11;TNFRSF19;SLAMF1;FZD7;NOX1;IGF1R;TAOK2;EDN1;HRAS;LEP;RPS3;ERN2;ZMYND11;MYC;HMGB1;STK3;MAP3K5;DUSP1;GRIK2;ARHGEF5;MLKL;MAP2K4	NRK;MAP3K11;SLAMF1;FZD7;IGF1R;TAOK2;LEP;ERN2;ZMYND11;HMGB1;MAP3K5;DUSP1;GRIK2;ARHGEF5;MLKL	PDCD10;TNFRSF19;NOX1;EDN1;HRAS;RPS3;MYC;STK3;MAP2K4
GO:0051249	regulation of lymphocyte activation	http://amigo.geneontology.org/amigo/term/GO:0051249	403	35	16.4692	2.12518	2.32181e-05	0.00340496	387;641;695;1051;2736;2737;2956;3071;3109;3146;3559;3566;3606;3662;3952;4092;5290;5771;6188;6441;6647;7525;7704;9308;10451;10461;23529;25793;27240;29102;30009;51237;80380;114548;115004	PIK3CA;FBXO7;BTK;SOD1;SFTPD;SIT1;BLM;MZB1;IL2RA;GLI3;HLA-DMB;IL4R;RHOA;MERTK;TBX21;MSH6;ZBTB16;NCKAP1L;PDCD1LG2;SMAD7;CGAS;IL18;VAV3;LEP;RPS3;CLCF1;GLI2;PTPN2;YES1;HMGB1;CD83;DROSHA;CEBPB;IRF4;NLRP3	PIK3CA;FBXO7;BTK;BLM;GLI3;IL4R;MERTK;TBX21;MSH6;ZBTB16;NCKAP1L;CGAS;VAV3;LEP;GLI2;PTPN2;YES1;HMGB1;CD83;DROSHA;CEBPB;NLRP3	SOD1;SFTPD;SIT1;MZB1;IL2RA;HLA-DMB;RHOA;PDCD1LG2;SMAD7;IL18;RPS3;CLCF1;IRF4
GO:0070302	regulation of stress-activated protein kinase signaling cascade	http://amigo.geneontology.org/amigo/term/GO:0070302	230	24	9.3993	2.55338	2.52204e-05	0.00360948	1843;1906;2898;3146;3265;3480;3952;4217;4296;4609;6188;6416;6504;6788;7984;8324;9344;10595;10771;11235;27035;55504;197259;203447	PDCD10;NRK;MAP3K11;TNFRSF19;SLAMF1;FZD7;NOX1;IGF1R;TAOK2;EDN1;HRAS;LEP;RPS3;ERN2;ZMYND11;MYC;HMGB1;STK3;MAP3K5;DUSP1;GRIK2;ARHGEF5;MLKL;MAP2K4	NRK;MAP3K11;SLAMF1;FZD7;IGF1R;TAOK2;LEP;ERN2;ZMYND11;HMGB1;MAP3K5;DUSP1;GRIK2;ARHGEF5;MLKL	PDCD10;TNFRSF19;NOX1;EDN1;HRAS;RPS3;MYC;STK3;MAP2K4
GO:0051403	stress-activated MAPK cascade	http://amigo.geneontology.org/amigo/term/GO:0051403	276	27	11.2792	2.39379	2.57574e-05	0.00360948	1399;1843;1906;2898;3146;3265;3480;3952;4217;4296;4609;5606;6188;6416;6504;6788;7316;7984;8324;9344;10595;10771;11235;27035;55504;197259;203447	PDCD10;NRK;MAP3K11;TNFRSF19;SLAMF1;FZD7;NOX1;MAP2K3;IGF1R;TAOK2;EDN1;CRKL;HRAS;LEP;RPS3;ERN2;ZMYND11;UBC;MYC;HMGB1;STK3;MAP3K5;DUSP1;GRIK2;ARHGEF5;MLKL;MAP2K4	NRK;MAP3K11;SLAMF1;FZD7;IGF1R;TAOK2;LEP;ERN2;ZMYND11;HMGB1;MAP3K5;DUSP1;GRIK2;ARHGEF5;MLKL	PDCD10;TNFRSF19;NOX1;MAP2K3;EDN1;CRKL;HRAS;RPS3;UBC;MYC;STK3;MAP2K4
GO:0034599	cellular response to oxidative stress	http://amigo.geneontology.org/amigo/term/GO:0034599	278	27	11.3609	2.37657	2.9268e-05	0.00400846	328;488;695;847;1612;2539;2882;4217;4358;5111;5660;6188;6647;6648;7471;8575;9131;9688;10533;11235;22933;25793;27035;30001;55290;55294;79109	G6PD;FBXO7;BTK;PDCD10;PSAP;ATP2A2;SOD1;WNT1;SIRT2;PCNA;NUP93;MPV17;NOX1;ATG7;DAPK1;PRKRA;RPS3;AIFM1;APEX1;FBXW7;SOD2;CAT;MAP3K5;GPX7;ERO1A;BRF2;MAPKAP1	G6PD;FBXO7;BTK;ATP2A2;WNT1;SIRT2;NUP93;ATG7;DAPK1;AIFM1;APEX1;FBXW7;CAT;MAP3K5;ERO1A;MAPKAP1	PDCD10;PSAP;SOD1;PCNA;MPV17;NOX1;PRKRA;RPS3;SOD2;GPX7;BRF2
GO:0045580	regulation of T cell differentiation	http://amigo.geneontology.org/amigo/term/GO:0045580	133	17	5.43525	3.12773	2.9876e-05	0.00400846	387;2736;2737;3071;3146;3559;3566;3606;3662;4092;5771;6647;7704;9308;29102;30009;114548	SOD1;IL2RA;GLI3;IL4R;RHOA;TBX21;ZBTB16;NCKAP1L;SMAD7;IL18;GLI2;PTPN2;HMGB1;CD83;DROSHA;IRF4;NLRP3	GLI3;IL4R;TBX21;ZBTB16;NCKAP1L;GLI2;PTPN2;HMGB1;CD83;DROSHA;NLRP3	SOD1;IL2RA;RHOA;SMAD7;IL18;IRF4
GO:0032868	response to insulin	http://amigo.geneontology.org/amigo/term/GO:0032868	264	26	10.7888	2.40991	3.22548e-05	0.00423747	208;324;523;537;790;847;2101;2475;2693;3291;3383;3480;3952;4160;5009;5290;5313;5468;5771;6464;6772;8473;8836;23235;51237;64710	PIK3CA;APC;AKT2;PKLR;MZB1;PPARG;GGH;ATP6V1A;ATP6AP1;MC4R;IGF1R;CAD;GHSR;OGT;MTOR;LEP;SIK2;STAT1;OTC;HSD11B2;PTPN2;NUCKS1;ICAM1;CAT;SHC1;ESRRA	PIK3CA;APC;AKT2;PKLR;PPARG;GGH;ATP6V1A;IGF1R;CAD;OGT;MTOR;LEP;SIK2;STAT1;OTC;PTPN2;CAT	MZB1;ATP6AP1;MC4R;GHSR;HSD11B2;NUCKS1;ICAM1;SHC1;ESRRA
GO:0045619	regulation of lymphocyte differentiation	http://amigo.geneontology.org/amigo/term/GO:0045619	162	19	6.62038	2.86993	3.53043e-05	0.00437425	387;695;2736;2737;3071;3146;3559;3566;3606;3662;4092;5771;6647;7704;9308;25793;29102;30009;114548	FBXO7;BTK;SOD1;IL2RA;GLI3;IL4R;RHOA;TBX21;ZBTB16;NCKAP1L;SMAD7;IL18;GLI2;PTPN2;HMGB1;CD83;DROSHA;IRF4;NLRP3	FBXO7;BTK;GLI3;IL4R;TBX21;ZBTB16;NCKAP1L;GLI2;PTPN2;HMGB1;CD83;DROSHA;NLRP3	SOD1;IL2RA;RHOA;SMAD7;IL18;IRF4
GO:0097191	extrinsic apoptotic signaling pathway	http://amigo.geneontology.org/amigo/term/GO:0097191	220	23	8.99064	2.55822	3.59013e-05	0.00437425	90;367;637;658;841;970;1612;1621;2065;2244;3148;3383;3429;4000;5499;6788;7185;8795;10771;50486;51330;51741;204851	WWOX;HIPK1;AR;ERBB3;TNFRSF12A;TRAF1;LMNA;CASP8;BMPR1B;TNFRSF10B;ACVR1;BID;FGB;DAPK1;G0S2;ZMYND11;PPP1CA;CD70;IFI27;DBH;ICAM1;STK3;HMGB2	WWOX;AR;ERBB3;TRAF1;LMNA;BMPR1B;ACVR1;FGB;DAPK1;ZMYND11;PPP1CA;DBH	HIPK1;TNFRSF12A;CASP8;TNFRSF10B;BID;G0S2;CD70;IFI27;ICAM1;STK3;HMGB2
GO:0036293	response to decreased oxygen levels	http://amigo.geneontology.org/amigo/term/GO:0036293	313	29	12.7912	2.26718	3.6029e-05	0.00437425	191;387;481;847;1263;1906;2030;2155;2277;2475;3099;3291;3383;3673;3952;4000;4089;4609;4985;5165;5313;6285;7291;7316;7423;9131;22933;30001;64344	PKLR;SIRT2;ITGA2;SLC29A1;OPRD1;VEGFD;RHOA;VEGFB;ATP1B1;LMNA;TWIST1;F7;EDN1;MTOR;LEP;AHCY;PDK3;HSD11B2;AIFM1;S100B;UBC;MYC;ICAM1;HIF3A;CAT;SMAD4;PLK3;ERO1A;HK2	PKLR;SIRT2;ITGA2;OPRD1;LMNA;F7;MTOR;LEP;AHCY;PDK3;AIFM1;HIF3A;CAT;SMAD4;PLK3;ERO1A;HK2	SLC29A1;VEGFD;RHOA;VEGFB;ATP1B1;TWIST1;EDN1;HSD11B2;S100B;UBC;MYC;ICAM1
GO:0043367	CD4-positive, alpha-beta T cell differentiation	http://amigo.geneontology.org/amigo/term/GO:0043367	73	12	2.98326	4.02245	3.67466e-05	0.00437425	2475;3071;3146;3566;3606;3662;4092;6304;9308;27086;30009;114548	IL4R;TBX21;FOXP1;NCKAP1L;SMAD7;IL18;MTOR;SATB1;HMGB1;CD83;IRF4;NLRP3	IL4R;TBX21;FOXP1;NCKAP1L;MTOR;SATB1;HMGB1;CD83;NLRP3	SMAD7;IL18;IRF4
GO:0006605	protein targeting	http://amigo.geneontology.org/amigo/term/GO:0006605	412	35	16.837	2.07875	3.67642e-05	0.00437425	208;293;637;847;2664;3265;4358;5264;5373;6122;6129;6132;6135;6138;6143;6147;6167;6168;6187;6188;6203;6210;7316;9344;9349;11140;23463;23521;25793;30849;53371;55294;59286;93974;143187	FBXO7;AKT2;RPS15A;PHYH;RPL23A;RPL15;PMM2;UBL5;MPV17;PIK3R4;GDI1;RPL3;RPL13A;NUP54;RPL11;VTI1A;TAOK2;BID;RPS2;RPL8;HRAS;RPS3;RPL7;ATP5IF1;SLC25A6;FBXW7;RPL37A;CDC37;UBC;RPL23;RPL19;CAT;ICMT;RPS9;RPL37	FBXO7;AKT2;PIK3R4;GDI1;RPL3;NUP54;TAOK2;SLC25A6;FBXW7;CDC37;CAT;ICMT	RPS15A;PHYH;RPL23A;RPL15;PMM2;UBL5;MPV17;RPL13A;RPL11;VTI1A;BID;RPS2;RPL8;HRAS;RPS3;RPL7;ATP5IF1;RPL37A;UBC;RPL23;RPL19;RPS9;RPL37
GO:0032874	positive regulation of stress-activated MAPK cascade	http://amigo.geneontology.org/amigo/term/GO:0032874	164	19	6.70211	2.83493	4.18829e-05	0.00486576	1906;3146;3265;3952;4217;4296;6188;6416;6504;6788;7984;8324;9344;10595;11235;27035;55504;197259;203447	PDCD10;NRK;MAP3K11;TNFRSF19;SLAMF1;FZD7;NOX1;TAOK2;EDN1;HRAS;LEP;RPS3;ERN2;HMGB1;STK3;MAP3K5;ARHGEF5;MLKL;MAP2K4	NRK;MAP3K11;SLAMF1;FZD7;TAOK2;LEP;ERN2;HMGB1;MAP3K5;ARHGEF5;MLKL	PDCD10;TNFRSF19;NOX1;EDN1;HRAS;RPS3;STK3;MAP2K4
GO:0001889	liver development	http://amigo.geneontology.org/amigo/term/GO:0001889	137	17	5.59872	3.03641	4.38842e-05	0.00486576	382;790;1051;2735;2737;3482;3673;3845;5009;5111;5253;5290;6143;6195;7471;10419;55294	PIK3CA;WNT1;ITGA2;GLI3;KRAS;PCNA;IGF2R;RPS6KA1;GLI1;ARF6;PRMT5;CAD;OTC;PHF2;FBXW7;RPL19;CEBPB	PIK3CA;WNT1;ITGA2;GLI3;IGF2R;RPS6KA1;GLI1;PRMT5;CAD;OTC;PHF2;FBXW7;CEBPB	KRAS;PCNA;ARF6;RPL19
GO:0070972	protein localization to endoplasmic reticulum	http://amigo.geneontology.org/amigo/term/GO:0070972	137	17	5.59872	3.03641	4.38842e-05	0.00486576	5373;6122;6129;6132;6135;6138;6143;6147;6167;6168;6187;6188;6203;6210;9349;22930;23521	RPS15A;RPL23A;RPL15;PMM2;RPL3;RPL13A;RPL11;RPS2;RPL8;RAB3GAP1;RPS3;RPL7;RPL37A;RPL23;RPL19;RPS9;RPL37	RPL3;RAB3GAP1	RPS15A;RPL23A;RPL15;PMM2;RPL13A;RPL11;RPS2;RPL8;RPS3;RPL7;RPL37A;RPL23;RPL19;RPS9;RPL37
GO:0060333	interferon-gamma-mediated signaling pathway	http://amigo.geneontology.org/amigo/term/GO:0060333	86	13	3.51452	3.69894	4.39816e-05	0.00486576	816;818;3118;3326;3383;3661;3662;3663;4261;5468;5771;6772;11140	CAMK2B;CIITA;HSP90AB1;HLA-DQA2;PPARG;CAMK2G;STAT1;IRF5;CDC37;PTPN2;IRF3;ICAM1;IRF4	CIITA;HSP90AB1;PPARG;CAMK2G;STAT1;IRF5;CDC37;PTPN2;IRF3	CAMK2B;HLA-DQA2;ICAM1;IRF4
GO:0070304	positive regulation of stress-activated protein kinase signaling cascade	http://amigo.geneontology.org/amigo/term/GO:0070304	165	19	6.74298	2.81775	4.55643e-05	0.00495394	1906;3146;3265;3952;4217;4296;6188;6416;6504;6788;7984;8324;9344;10595;11235;27035;55504;197259;203447	PDCD10;NRK;MAP3K11;TNFRSF19;SLAMF1;FZD7;NOX1;TAOK2;EDN1;HRAS;LEP;RPS3;ERN2;HMGB1;STK3;MAP3K5;ARHGEF5;MLKL;MAP2K4	NRK;MAP3K11;SLAMF1;FZD7;TAOK2;LEP;ERN2;HMGB1;MAP3K5;ARHGEF5;MLKL	PDCD10;TNFRSF19;NOX1;EDN1;HRAS;RPS3;STK3;MAP2K4
GO:0046330	positive regulation of JNK cascade	http://amigo.geneontology.org/amigo/term/GO:0046330	138	17	5.63958	3.01441	4.81869e-05	0.00507659	1906;3146;3265;4217;4296;6188;6416;6504;6788;7984;8324;9344;10595;27035;55504;197259;203447	NRK;MAP3K11;TNFRSF19;SLAMF1;FZD7;NOX1;TAOK2;EDN1;HRAS;RPS3;ERN2;HMGB1;STK3;MAP3K5;ARHGEF5;MLKL;MAP2K4	NRK;MAP3K11;SLAMF1;FZD7;TAOK2;ERN2;HMGB1;MAP3K5;ARHGEF5;MLKL	TNFRSF19;NOX1;EDN1;HRAS;RPS3;STK3;MAP2K4
GO:0001666	response to hypoxia	http://amigo.geneontology.org/amigo/term/GO:0001666	302	28	12.3417	2.26873	4.83025e-05	0.00507659	191;387;481;847;1263;1906;2030;2155;2277;2475;3099;3291;3383;3673;3952;4000;4089;4609;4985;5165;5313;6285;7291;7316;7423;22933;30001;64344	PKLR;SIRT2;ITGA2;SLC29A1;OPRD1;VEGFD;RHOA;VEGFB;ATP1B1;LMNA;TWIST1;F7;EDN1;MTOR;LEP;AHCY;PDK3;HSD11B2;S100B;UBC;MYC;ICAM1;HIF3A;CAT;SMAD4;PLK3;ERO1A;HK2	PKLR;SIRT2;ITGA2;OPRD1;LMNA;F7;MTOR;LEP;AHCY;PDK3;HIF3A;CAT;SMAD4;PLK3;ERO1A;HK2	SLC29A1;VEGFD;RHOA;VEGFB;ATP1B1;TWIST1;EDN1;HSD11B2;S100B;UBC;MYC;ICAM1
GO:2001236	regulation of extrinsic apoptotic signaling pathway	http://amigo.geneontology.org/amigo/term/GO:2001236	152	18	6.21171	2.89775	4.95269e-05	0.00511995	90;367;637;658;841;1621;2244;3148;3383;4000;5499;6788;7185;8795;10771;50486;51330;51741	WWOX;AR;TNFRSF12A;TRAF1;LMNA;CASP8;BMPR1B;TNFRSF10B;ACVR1;BID;FGB;G0S2;ZMYND11;PPP1CA;DBH;ICAM1;STK3;HMGB2	WWOX;AR;TRAF1;LMNA;BMPR1B;ACVR1;FGB;ZMYND11;PPP1CA;DBH	TNFRSF12A;CASP8;TNFRSF10B;BID;G0S2;ICAM1;STK3;HMGB2
GO:0046777	protein autophosphorylation	http://amigo.geneontology.org/amigo/term/GO:0046777	225	23	9.19497	2.50137	5.10849e-05	0.00519582	27;545;695;790;816;1612;2475;3480;4296;4915;6011;7443;7525;8576;8826;9344;9748;9961;10111;22848;23235;56034;65975	BTK;CAMK2B;NTRK2;RAD50;ABL2;SLK;MAP3K11;PDGFC;STK33;IGF1R;AAK1;CAD;MVP;VRK1;TAOK2;DAPK1;MTOR;SIK2;GRK1;YES1;IQGAP1;STK16;ATR	BTK;NTRK2;RAD50;SLK;MAP3K11;STK33;IGF1R;AAK1;CAD;MVP;VRK1;TAOK2;DAPK1;MTOR;SIK2;GRK1;YES1;IQGAP1;ATR	CAMK2B;ABL2;PDGFC;STK16
GO:0016570	histone modification	http://amigo.geneontology.org/amigo/term/GO:0016570	455	37	18.5943	1.98986	5.63797e-05	0.00564334	1642;1810;2005;3662;4000;4089;5253;5927;6304;6418;7291;7403;7443;8085;8473;8819;9219;9252;9575;10284;10419;10600;10856;10902;22933;25836;26993;51548;54107;54556;57673;79858;79960;84787;117143;284058;390245	BEND3;AKAP8L;MTA2;SIRT2;KMT2D;SAP18;CLOCK;TADA1;RUVBL2;LMNA;TWIST1;JADE1;PRMT5;KANSL1;POLE3;BRD8;KDM5A;KDM4E;RPS6KA5;VRK1;NEK11;DR1;ING3;DDB1;SET;OGT;ELK4;PHF2;SAP30;SIRT6;SATB1;NIPBL;KMT5C;KDM6A;SMAD4;USP16;IRF4	BEND3;AKAP8L;MTA2;SIRT2;KMT2D;CLOCK;RUVBL2;LMNA;JADE1;PRMT5;KANSL1;BRD8;KDM5A;KDM4E;VRK1;NEK11;DDB1;OGT;PHF2;SIRT6;SATB1;NIPBL;SMAD4;USP16	SAP18;TADA1;TWIST1;POLE3;RPS6KA5;DR1;ING3;SET;ELK4;SAP30;KMT5C;KDM6A;IRF4
GO:0050863	regulation of T cell activation	http://amigo.geneontology.org/amigo/term/GO:0050863	305	28	12.4643	2.24642	5.75078e-05	0.00566631	387;641;1051;2736;2737;3071;3109;3146;3559;3566;3606;3662;3952;4092;5290;5771;6188;6441;6647;7525;7704;9308;27240;29102;30009;80380;114548;115004	PIK3CA;SOD1;SFTPD;SIT1;BLM;IL2RA;GLI3;HLA-DMB;IL4R;RHOA;TBX21;ZBTB16;NCKAP1L;PDCD1LG2;SMAD7;CGAS;IL18;LEP;RPS3;GLI2;PTPN2;YES1;HMGB1;CD83;DROSHA;CEBPB;IRF4;NLRP3	PIK3CA;BLM;GLI3;IL4R;TBX21;ZBTB16;NCKAP1L;CGAS;LEP;GLI2;PTPN2;YES1;HMGB1;CD83;DROSHA;CEBPB;NLRP3	SOD1;SFTPD;SIT1;IL2RA;HLA-DMB;RHOA;PDCD1LG2;SMAD7;IL18;RPS3;IRF4
GO:0007254	JNK cascade	http://amigo.geneontology.org/amigo/term/GO:0007254	212	22	8.66371	2.53933	5.89763e-05	0.00569613	1399;1906;2898;3146;3265;3480;4217;4296;6188;6416;6504;6788;7316;7984;8324;9344;10595;10771;27035;55504;197259;203447	NRK;MAP3K11;TNFRSF19;SLAMF1;FZD7;NOX1;IGF1R;TAOK2;EDN1;CRKL;HRAS;RPS3;ERN2;ZMYND11;UBC;HMGB1;STK3;MAP3K5;GRIK2;ARHGEF5;MLKL;MAP2K4	NRK;MAP3K11;SLAMF1;FZD7;IGF1R;TAOK2;ERN2;ZMYND11;HMGB1;MAP3K5;GRIK2;ARHGEF5;MLKL	TNFRSF19;NOX1;EDN1;CRKL;HRAS;RPS3;UBC;STK3;MAP2K4
GO:0048545	response to steroid hormone	http://amigo.geneontology.org/amigo/term/GO:0048545	388	33	15.8562	2.0812	5.96169e-05	0.00569613	190;367;387;477;478;790;799;1843;1906;2101;2288;2693;3146;3148;3291;3383;3845;4864;5111;5468;6285;7023;8085;8204;8431;8896;9063;9131;9575;9968;11214;23543;27086	AR;RBFOX2;KMT2D;TFAP4;KRAS;RHOA;PPARG;CLOCK;MED12;PCNA;NR0B2;FOXP1;AKAP13;ATP1A2;CAD;PIAS2;EDN1;NPC1;GHSR;BUD31;HSD11B2;AIFM1;ATP1A3;S100B;HMGB1;NR0B1;CALCR;ICAM1;FKBP4;DUSP1;HMGB2;NRIP1;ESRRA	AR;RBFOX2;KMT2D;PPARG;CLOCK;MED12;FOXP1;AKAP13;ATP1A2;CAD;NPC1;AIFM1;ATP1A3;HMGB1;NR0B1;CALCR;DUSP1;NRIP1	TFAP4;KRAS;RHOA;PCNA;NR0B2;PIAS2;EDN1;GHSR;BUD31;HSD11B2;S100B;ICAM1;FKBP4;HMGB2;ESRRA
GO:0046328	regulation of JNK cascade	http://amigo.geneontology.org/amigo/term/GO:0046328	183	20	7.47858	2.67431	6.13019e-05	0.0057697	1906;2898;3146;3265;3480;4217;4296;6188;6416;6504;6788;7984;8324;9344;10595;10771;27035;55504;197259;203447	NRK;MAP3K11;TNFRSF19;SLAMF1;FZD7;NOX1;IGF1R;TAOK2;EDN1;HRAS;RPS3;ERN2;ZMYND11;HMGB1;STK3;MAP3K5;GRIK2;ARHGEF5;MLKL;MAP2K4	NRK;MAP3K11;SLAMF1;FZD7;IGF1R;TAOK2;ERN2;ZMYND11;HMGB1;MAP3K5;GRIK2;ARHGEF5;MLKL	TNFRSF19;NOX1;EDN1;HRAS;RPS3;STK3;MAP2K4
GO:2001244	positive regulation of intrinsic apoptotic signaling pathway	http://amigo.geneontology.org/amigo/term/GO:2001244	55	10	2.24766	4.44907	6.72329e-05	0.00623486	637;5771;6135;6188;6647;8575;9774;27035;55294;90427	SOD1;BCLAF1;NOX1;RPL11;BID;PRKRA;RPS3;FBXW7;BMF;PTPN2	BCLAF1;FBXW7;PTPN2	SOD1;NOX1;RPL11;BID;PRKRA;RPS3;BMF
GO:0046634	regulation of alpha-beta T cell activation	http://amigo.geneontology.org/amigo/term/GO:0046634	90	13	3.67799	3.53454	7.14946e-05	0.00649025	387;641;2737;3071;3146;3566;3606;3662;4092;7704;9308;30009;114548	BLM;GLI3;IL4R;RHOA;TBX21;ZBTB16;NCKAP1L;SMAD7;IL18;HMGB1;CD83;IRF4;NLRP3	BLM;GLI3;IL4R;TBX21;ZBTB16;NCKAP1L;HMGB1;CD83;NLRP3	RHOA;SMAD7;IL18;IRF4
GO:0031100	animal organ regeneration	http://amigo.geneontology.org/amigo/term/GO:0031100	78	12	3.18759	3.7646	7.20453e-05	0.00649025	790;1051;2155;2735;2737;3482;5111;5468;6143;7471;8431;10419	WNT1;GLI3;PPARG;PCNA;IGF2R;NR0B2;GLI1;PRMT5;F7;CAD;RPL19;CEBPB	WNT1;GLI3;PPARG;IGF2R;GLI1;PRMT5;F7;CAD;CEBPB	PCNA;NR0B2;RPL19
GO:0032922	circadian regulation of gene expression	http://amigo.geneontology.org/amigo/term/GO:0032922	56	10	2.28853	4.36962	7.88918e-05	0.00700693	5499;5501;5927;8204;8473;8553;9099;9500;9575;10419	BHLHE40;CLOCK;MAGED1;PRMT5;KDM5A;OGT;PPP1CA;PPP1CC;NRIP1;USP2	BHLHE40;CLOCK;MAGED1;PRMT5;KDM5A;OGT;PPP1CA;PPP1CC;NRIP1;USP2
GO:0006612	protein targeting to membrane	http://amigo.geneontology.org/amigo/term/GO:0006612	187	20	7.64204	2.6171	8.30665e-05	0.00727524	208;2664;3265;6122;6129;6132;6135;6138;6143;6147;6167;6168;6187;6188;6203;6210;9344;9349;23463;23521	AKT2;RPS15A;RPL23A;RPL15;GDI1;RPL3;RPL13A;RPL11;TAOK2;RPS2;RPL8;HRAS;RPS3;RPL7;RPL37A;RPL23;RPL19;ICMT;RPS9;RPL37	AKT2;GDI1;RPL3;TAOK2;ICMT	RPS15A;RPL23A;RPL15;RPL13A;RPL11;RPS2;RPL8;HRAS;RPS3;RPL7;RPL37A;RPL23;RPL19;RPS9;RPL37
GO:0043370	regulation of CD4-positive, alpha-beta T cell differentiation	http://amigo.geneontology.org/amigo/term/GO:0043370	46	9	1.87986	4.78759	8.54564e-05	0.00738203	3071;3146;3566;3606;3662;4092;9308;30009;114548	IL4R;TBX21;NCKAP1L;SMAD7;IL18;HMGB1;CD83;IRF4;NLRP3	IL4R;TBX21;NCKAP1L;HMGB1;CD83;NLRP3	SMAD7;IL18;IRF4
GO:0045165	cell fate commitment	http://amigo.geneontology.org/amigo/term/GO:0045165	249	24	10.1758	2.35854	9.01941e-05	0.00758993	90;324;367;387;860;1051;1745;1746;2475;2736;2737;3084;3662;4089;5468;5663;7471;7473;8324;30009;57453;79923;85440;167826	APC;WNT1;AR;GLI3;DLX2;RHOA;PPARG;TBX21;WNT3;FZD7;DOCK7;ACVR1;NRG1;NANOG;OLIG3;RUNX2;DLX1;MTOR;GLI2;PSEN1;SMAD4;CEBPB;IRF4;DSCAML1	APC;WNT1;AR;GLI3;PPARG;TBX21;WNT3;FZD7;DOCK7;ACVR1;NRG1;MTOR;GLI2;SMAD4;CEBPB;DSCAML1	DLX2;RHOA;NANOG;OLIG3;RUNX2;DLX1;PSEN1;IRF4
GO:0090150	establishment of protein localization to membrane	http://amigo.geneontology.org/amigo/term/GO:0090150	313	28	12.7912	2.189	9.02703e-05	0.00758993	208;481;637;841;2664;3265;4864;6122;6129;6132;6135;6138;6143;6147;6167;6168;6187;6188;6203;6210;9344;9349;10139;22930;23463;23521;90427;112755	AKT2;RPS15A;ARFRP1;RPL23A;RPL15;GDI1;RPL3;RPL13A;ATP1B1;RPL11;CASP8;TAOK2;BID;RPS2;RPL8;RAB3GAP1;NPC1;HRAS;RPS3;RPL7;RPL37A;BMF;RPL23;RPL19;ICMT;RPS9;STX1B;RPL37	AKT2;GDI1;RPL3;TAOK2;RAB3GAP1;NPC1;ICMT;STX1B	RPS15A;ARFRP1;RPL23A;RPL15;RPL13A;ATP1B1;RPL11;CASP8;BID;RPS2;RPL8;HRAS;RPS3;RPL7;RPL37A;BMF;RPL23;RPL19;RPS9;RPL37
GO:0009895	negative regulation of catabolic process	http://amigo.geneontology.org/amigo/term/GO:0009895	282	26	11.5244	2.25609	9.76001e-05	0.00809824	150;1981;2475;3084;3326;3952;4864;4904;5045;5290;5294;5663;6135;7471;8473;9349;9637;10533;11011;22933;26986;51548;81892;90427;338442;340371	PIK3CA;WNT1;SIRT2;EIF4G1;HSP90AB1;NRBP2;PIK3CG;YBX1;FEZ2;ATG7;RPL11;NRG1;NPC1;OGT;MTOR;LEP;ADRA2A;SIRT6;BMF;PSEN1;RPL23;FURIN;HCAR2;PABPC1;TLK2;SLIRP	PIK3CA;WNT1;SIRT2;EIF4G1;HSP90AB1;NRBP2;PIK3CG;YBX1;FEZ2;ATG7;NRG1;NPC1;OGT;MTOR;LEP;ADRA2A;SIRT6;FURIN;HCAR2;PABPC1;TLK2	RPL11;BMF;PSEN1;RPL23;SLIRP
GO:0016569	covalent chromatin modification	http://amigo.geneontology.org/amigo/term/GO:0016569	468	37	19.1255	1.93459	0.000101002	0.00827168	1642;1810;2005;3662;4000;4089;5253;5927;6304;6418;7291;7403;7443;8085;8473;8819;9219;9252;9575;10284;10419;10600;10856;10902;22933;25836;26993;51548;54107;54556;57673;79858;79960;84787;117143;284058;390245	BEND3;AKAP8L;MTA2;SIRT2;KMT2D;SAP18;CLOCK;TADA1;RUVBL2;LMNA;TWIST1;JADE1;PRMT5;KANSL1;POLE3;BRD8;KDM5A;KDM4E;RPS6KA5;VRK1;NEK11;DR1;ING3;DDB1;SET;OGT;ELK4;PHF2;SAP30;SIRT6;SATB1;NIPBL;KMT5C;KDM6A;SMAD4;USP16;IRF4	BEND3;AKAP8L;MTA2;SIRT2;KMT2D;CLOCK;RUVBL2;LMNA;JADE1;PRMT5;KANSL1;BRD8;KDM5A;KDM4E;VRK1;NEK11;DDB1;OGT;PHF2;SIRT6;SATB1;NIPBL;SMAD4;USP16	SAP18;TADA1;TWIST1;POLE3;RPS6KA5;DR1;ING3;SET;ELK4;SAP30;KMT5C;KDM6A;IRF4
GO:0001101	response to acid chemical	http://amigo.geneontology.org/amigo/term/GO:0001101	332	29	13.5677	2.13743	0.000103621	0.00837544	19;27;387;847;1051;1843;1906;1938;2155;2475;2864;2937;3383;3482;3673;3952;4915;5009;5031;5111;5165;5468;7473;7525;8324;9131;10533;56034;158376	ITGA2;NTRK2;RHOA;PPARG;PCNA;ABL2;IGF2R;PDGFC;WNT3;FZD7;P2RY6;ATG7;F7;EDN1;GSS;MTOR;LEP;OTC;EEF2;PDK3;AIFM1;YES1;ICAM1;CAT;ABCA1;DUSP1;FFAR1;CEBPB;SPAAR	ITGA2;NTRK2;PPARG;IGF2R;WNT3;FZD7;ATG7;F7;GSS;MTOR;LEP;OTC;EEF2;PDK3;AIFM1;YES1;CAT;ABCA1;DUSP1;CEBPB	RHOA;PCNA;ABL2;PDGFC;P2RY6;EDN1;ICAM1;FFAR1;SPAAR
GO:0048732	gland development	http://amigo.geneontology.org/amigo/term/GO:0048732	434	35	17.7361	1.97338	0.000104925	0.00837544	190;208;220;367;382;790;1051;1399;2030;2288;2735;2736;2737;3084;3099;3202;3482;3673;3845;4089;5009;5111;5253;5290;5660;5663;6143;6195;6647;7471;7473;10419;10818;50506;55294	PIK3CA;PSAP;AKT2;SOD1;FRS2;WNT1;AR;ITGA2;SLC29A1;ALDH1A3;GLI3;KRAS;PCNA;IGF2R;HOXA5;RPS6KA1;WNT3;GLI1;ARF6;PRMT5;CAD;NRG1;CRKL;OTC;PHF2;GLI2;FBXW7;PSEN1;DUOX2;NR0B1;RPL19;FKBP4;SMAD4;CEBPB;HK2	PIK3CA;AKT2;FRS2;WNT1;AR;ITGA2;GLI3;IGF2R;RPS6KA1;WNT3;GLI1;PRMT5;CAD;NRG1;OTC;PHF2;GLI2;FBXW7;DUOX2;NR0B1;SMAD4;CEBPB;HK2	PSAP;SOD1;SLC29A1;ALDH1A3;KRAS;PCNA;HOXA5;ARF6;CRKL;PSEN1;RPL19;FKBP4
GO:0046677	response to antibiotic	http://amigo.geneontology.org/amigo/term/GO:0046677	316	28	12.9138	2.16822	0.000106347	0.00838279	328;387;841;847;1621;1815;1843;1906;1938;2539;3373;3383;3952;4217;4261;5111;5660;6188;6647;6772;8836;8989;9131;9349;9688;11235;54464;259249	G6PD;PDCD10;PSAP;SOD1;HYAL1;CIITA;RHOA;GGH;PCNA;NUP93;XRN1;CASP8;EDN1;DRD4;MRGPRX1;LEP;RPS3;STAT1;EEF2;AIFM1;APEX1;DBH;RPL23;ICAM1;CAT;MAP3K5;DUSP1;TRPA1	G6PD;HYAL1;CIITA;GGH;NUP93;XRN1;LEP;STAT1;EEF2;AIFM1;APEX1;DBH;CAT;MAP3K5;DUSP1;TRPA1	PDCD10;PSAP;SOD1;RHOA;PCNA;CASP8;EDN1;DRD4;MRGPRX1;RPS3;RPL23;ICAM1
GO:0030007	cellular potassium ion homeostasis	http://amigo.geneontology.org/amigo/term/GO:0030007	13	5	0.531265	9.4115	0.000109945	0.00855946	477;478;480;481;483	ATP1B1;ATP1A2;ATP1B3;ATP1A4;ATP1A3	ATP1A2;ATP1B3;ATP1A4;ATP1A3	ATP1B1
GO:0048015	phosphatidylinositol-mediated signaling	http://amigo.geneontology.org/amigo/term/GO:0048015	162	18	6.62038	2.71888	0.000114062	0.00877165	387;847;1906;2065;3480;3606;3952;4915;5008;5290;5291;5294;7291;8473;22933;56034;80243;197358	PIK3CA;SIRT2;ERBB3;NTRK2;PREX2;PIK3CB;RHOA;PIK3CG;OSM;PDGFC;TWIST1;IGF1R;EDN1;IL18;OGT;LEP;NLRC3;CAT	PIK3CA;SIRT2;ERBB3;NTRK2;PREX2;PIK3CB;PIK3CG;IGF1R;OGT;LEP;NLRC3;CAT	RHOA;OSM;PDGFC;TWIST1;EDN1;IL18
GO:0097193	intrinsic apoptotic signaling pathway	http://amigo.geneontology.org/amigo/term/GO:0097193	285	26	11.647	2.23234	0.000116018	0.00881459	637;1051;2956;3265;4217;5771;6135;6188;6647;6648;7417;8575;8795;9131;9774;10595;11235;25946;27035;30001;51741;55294;80237;90427;151126;204851	ZNF385B;PDCD10;SOD1;WWOX;HIPK1;BCLAF1;MSH6;VDAC2;NOX1;RPL11;ELL3;ZNF385A;TNFRSF10B;BID;HRAS;PRKRA;RPS3;ERN2;AIFM1;FBXW7;BMF;PTPN2;SOD2;MAP3K5;CEBPB;ERO1A	ZNF385B;WWOX;BCLAF1;MSH6;ELL3;ERN2;AIFM1;FBXW7;PTPN2;MAP3K5;CEBPB;ERO1A	PDCD10;SOD1;HIPK1;VDAC2;NOX1;RPL11;ZNF385A;TNFRSF10B;BID;HRAS;PRKRA;RPS3;BMF;SOD2
GO:0071214	cellular response to abiotic stimulus	http://amigo.geneontology.org/amigo/term/GO:0071214	320	28	13.0773	2.14112	0.00013176	0.00977506	208;477;545;641;841;993;1642;3265;3373;3673;4316;4609;5111;5145;6011;6416;7100;8795;9575;10856;11011;25836;27035;51284;54107;64710;84230;90427	AKT2;HYAL1;TLR7;ITGA2;MMP7;BLM;LRRC8C;CLOCK;PCNA;RUVBL2;PDE6A;NOX1;CASP8;ATP1A2;POLE3;TNFRSF10B;DDB1;HRAS;BMF;MYC;GRK1;NUCKS1;NIPBL;ATR;TLR5;CDC25A;TLK2;MAP2K4	AKT2;HYAL1;ITGA2;MMP7;BLM;LRRC8C;CLOCK;RUVBL2;ATP1A2;DDB1;GRK1;NIPBL;ATR;TLR5;CDC25A;TLK2	TLR7;PCNA;PDE6A;NOX1;CASP8;POLE3;TNFRSF10B;HRAS;BMF;MYC;NUCKS1;MAP2K4
GO:0104004	cellular response to environmental stimulus	http://amigo.geneontology.org/amigo/term/GO:0104004	320	28	13.0773	2.14112	0.00013176	0.00977506	208;477;545;641;841;993;1642;3265;3373;3673;4316;4609;5111;5145;6011;6416;7100;8795;9575;10856;11011;25836;27035;51284;54107;64710;84230;90427	AKT2;HYAL1;TLR7;ITGA2;MMP7;BLM;LRRC8C;CLOCK;PCNA;RUVBL2;PDE6A;NOX1;CASP8;ATP1A2;POLE3;TNFRSF10B;DDB1;HRAS;BMF;MYC;GRK1;NUCKS1;NIPBL;ATR;TLR5;CDC25A;TLK2;MAP2K4	AKT2;HYAL1;ITGA2;MMP7;BLM;LRRC8C;CLOCK;RUVBL2;ATP1A2;DDB1;GRK1;NIPBL;ATR;TLR5;CDC25A;TLK2	TLR7;PCNA;PDE6A;NOX1;CASP8;POLE3;TNFRSF10B;HRAS;BMF;MYC;NUCKS1;MAP2K4
GO:0031330	negative regulation of cellular catabolic process	http://amigo.geneontology.org/amigo/term/GO:0031330	240	23	9.80797	2.34503	0.000136837	0.0100265	1981;2475;3326;3952;4864;4904;5045;5290;5294;5663;6135;7471;8473;9349;9637;10533;11011;22933;26986;51548;81892;90427;340371	PIK3CA;WNT1;SIRT2;EIF4G1;HSP90AB1;NRBP2;PIK3CG;YBX1;FEZ2;ATG7;RPL11;NPC1;OGT;MTOR;LEP;SIRT6;BMF;PSEN1;RPL23;FURIN;PABPC1;TLK2;SLIRP	PIK3CA;WNT1;SIRT2;EIF4G1;HSP90AB1;NRBP2;PIK3CG;YBX1;FEZ2;ATG7;NPC1;OGT;MTOR;LEP;SIRT6;FURIN;PABPC1;TLK2	RPL11;BMF;PSEN1;RPL23;SLIRP
GO:0008203	cholesterol metabolic process	http://amigo.geneontology.org/amigo/term/GO:0008203	136	16	5.55785	2.87881	0.000138329	0.0100265	19;47;847;2539;3952;4801;4864;6307;6646;6647;8431;9453;10654;51478;55809;91734	G6PD;SOD1;NR0B2;ACLY;NFYB;IDI2;TRERF1;NPC1;GGPS1;LEP;MSMO1;PMVK;CAT;ABCA1;HSD17B7;SOAT1	G6PD;ACLY;TRERF1;NPC1;LEP;CAT;ABCA1;HSD17B7;SOAT1	SOD1;NR0B2;NFYB;IDI2;GGPS1;MSMO1;PMVK
GO:0048017	inositol lipid-mediated signaling	http://amigo.geneontology.org/amigo/term/GO:0048017	165	18	6.74298	2.66944	0.00014427	0.0103382	387;847;1906;2065;3480;3606;3952;4915;5008;5290;5291;5294;7291;8473;22933;56034;80243;197358	PIK3CA;SIRT2;ERBB3;NTRK2;PREX2;PIK3CB;RHOA;PIK3CG;OSM;PDGFC;TWIST1;IGF1R;EDN1;IL18;OGT;LEP;NLRC3;CAT	PIK3CA;SIRT2;ERBB3;NTRK2;PREX2;PIK3CB;PIK3CG;IGF1R;OGT;LEP;NLRC3;CAT	RHOA;OSM;PDGFC;TWIST1;EDN1;IL18
GO:0000187	activation of MAPK activity	http://amigo.geneontology.org/amigo/term/GO:0000187	151	17	6.17085	2.75489	0.000149141	0.0105672	1399;1815;2690;2914;3084;4217;4296;5291;5606;6416;6464;6647;7316;9344;10595;10818;197259	SOD1;FRS2;PIK3CB;MAP3K11;MAP2K3;TAOK2;NRG1;CRKL;DRD4;GRM4;ERN2;GHR;UBC;MAP3K5;SHC1;MLKL;MAP2K4	FRS2;PIK3CB;MAP3K11;TAOK2;NRG1;GRM4;ERN2;GHR;MAP3K5;MLKL	SOD1;MAP2K3;CRKL;DRD4;UBC;SHC1;MAP2K4
GO:0014065	phosphatidylinositol 3-kinase signaling	http://amigo.geneontology.org/amigo/term/GO:0014065	137	16	5.59872	2.8578	0.000150818	0.0105673	847;1906;2065;3480;3606;3952;4915;5008;5290;5291;5294;7291;22933;56034;80243;197358	PIK3CA;SIRT2;ERBB3;NTRK2;PREX2;PIK3CB;PIK3CG;OSM;PDGFC;TWIST1;IGF1R;EDN1;IL18;LEP;NLRC3;CAT	PIK3CA;SIRT2;ERBB3;NTRK2;PREX2;PIK3CB;PIK3CG;IGF1R;LEP;NLRC3;CAT	OSM;PDGFC;TWIST1;EDN1;IL18
GO:0048608	reproductive structure development	http://amigo.geneontology.org/amigo/term/GO:0048608	425	34	17.3683	1.95759	0.000152937	0.0105981	174;190;269;367;658;841;1045;1051;1399;1761;2288;2693;2735;2736;2737;3148;3326;3383;3952;4089;4327;5468;5660;5927;6647;6788;6932;7543;8204;10046;10461;10818;25836;203447	PSAP;SOD1;AMHR2;FRS2;AR;NRK;GLI3;TCF7;HSP90AB1;PPARG;MERTK;GLI1;CASP8;BMPR1B;KDM5A;CRKL;GHSR;MAMLD1;LEP;CDX2;GLI2;MMP19;NR0B1;NIPBL;ICAM1;STK3;AFP;FKBP4;HMGB2;SMAD4;CEBPB;NRIP1;ZFX;DMRT1	FRS2;AR;NRK;GLI3;TCF7;HSP90AB1;PPARG;MERTK;GLI1;BMPR1B;KDM5A;MAMLD1;LEP;GLI2;MMP19;NR0B1;NIPBL;AFP;SMAD4;CEBPB;NRIP1;ZFX	PSAP;SOD1;AMHR2;CASP8;CRKL;GHSR;CDX2;ICAM1;STK3;FKBP4;HMGB2;DMRT1
GO:0036295	cellular response to increased oxygen levels	http://amigo.geneontology.org/amigo/term/GO:0036295	14	5	0.572132	8.73925	0.000165288	0.0113294	523;537;5468;10533;27035	PPARG;ATP6V1A;NOX1;ATG7;ATP6AP1	PPARG;ATP6V1A;ATG7	NOX1;ATP6AP1
GO:0061458	reproductive system development	http://amigo.geneontology.org/amigo/term/GO:0061458	428	34	17.4909	1.94387	0.000174729	0.0117704	174;190;269;367;658;841;1045;1051;1399;1761;2288;2693;2735;2736;2737;3148;3326;3383;3952;4089;4327;5468;5660;5927;6647;6788;6932;7543;8204;10046;10461;10818;25836;203447	PSAP;SOD1;AMHR2;FRS2;AR;NRK;GLI3;TCF7;HSP90AB1;PPARG;MERTK;GLI1;CASP8;BMPR1B;KDM5A;CRKL;GHSR;MAMLD1;LEP;CDX2;GLI2;MMP19;NR0B1;NIPBL;ICAM1;STK3;AFP;FKBP4;HMGB2;SMAD4;CEBPB;NRIP1;ZFX;DMRT1	FRS2;AR;NRK;GLI3;TCF7;HSP90AB1;PPARG;MERTK;GLI1;BMPR1B;KDM5A;MAMLD1;LEP;GLI2;MMP19;NR0B1;NIPBL;AFP;SMAD4;CEBPB;NRIP1;ZFX	PSAP;SOD1;AMHR2;CASP8;CRKL;GHSR;CDX2;ICAM1;STK3;FKBP4;HMGB2;DMRT1
GO:0002694	regulation of leukocyte activation	http://amigo.geneontology.org/amigo/term/GO:0002694	481	37	19.6568	1.8823	0.000175455	0.0117704	387;641;695;1051;2736;2737;2956;3071;3109;3146;3559;3566;3606;3662;3952;4092;5290;5771;6188;6441;6647;7525;7704;9173;9308;10451;10461;23529;25793;27240;29102;30009;51237;80380;114548;115004;221395	PIK3CA;FBXO7;BTK;SOD1;SFTPD;SIT1;BLM;MZB1;IL2RA;GLI3;HLA-DMB;IL4R;RHOA;MERTK;TBX21;MSH6;ADGRF5;ZBTB16;NCKAP1L;PDCD1LG2;SMAD7;IL1RL1;CGAS;IL18;VAV3;LEP;RPS3;CLCF1;GLI2;PTPN2;YES1;HMGB1;CD83;DROSHA;CEBPB;IRF4;NLRP3	PIK3CA;FBXO7;BTK;BLM;GLI3;IL4R;MERTK;TBX21;MSH6;ADGRF5;ZBTB16;NCKAP1L;IL1RL1;CGAS;VAV3;LEP;GLI2;PTPN2;YES1;HMGB1;CD83;DROSHA;CEBPB;NLRP3	SOD1;SFTPD;SIT1;MZB1;IL2RA;HLA-DMB;RHOA;PDCD1LG2;SMAD7;IL18;RPS3;CLCF1;IRF4
GO:0035710	CD4-positive, alpha-beta T cell activation	http://amigo.geneontology.org/amigo/term/GO:0035710	86	12	3.51452	3.4144	0.000188347	0.0125023	2475;3071;3146;3566;3606;3662;4092;6304;9308;27086;30009;114548	IL4R;TBX21;FOXP1;NCKAP1L;SMAD7;IL18;MTOR;SATB1;HMGB1;CD83;IRF4;NLRP3	IL4R;TBX21;FOXP1;NCKAP1L;MTOR;SATB1;HMGB1;CD83;NLRP3	SMAD7;IL18;IRF4
GO:0048511	rhythmic process	http://amigo.geneontology.org/amigo/term/GO:0048511	279	25	11.4018	2.19264	0.000206194	0.0134392	174;191;658;1815;2155;3952;4316;4327;4915;4987;5111;5468;5499;5501;5927;7153;7291;8204;8473;8553;9099;9500;9575;10419;10533	BHLHE40;NTRK2;MMP7;PPARG;CLOCK;PCNA;MAGED1;TWIST1;ATG7;PRMT5;BMPR1B;KDM5A;F7;DRD4;OGT;LEP;OPRL1;AHCY;PPP1CA;MMP19;AFP;TOP2A;PPP1CC;NRIP1;USP2	BHLHE40;NTRK2;MMP7;PPARG;CLOCK;MAGED1;ATG7;PRMT5;BMPR1B;KDM5A;F7;OGT;LEP;OPRL1;AHCY;PPP1CA;MMP19;AFP;TOP2A;PPP1CC;NRIP1;USP2	PCNA;TWIST1;DRD4
GO:0002764	immune response-regulating signaling pathway	http://amigo.geneontology.org/amigo/term/GO:0002764	485	37	19.8203	1.86678	0.000206724	0.0134392	695;841;1380;1399;1755;2206;2219;2244;3071;3118;3146;3265;3326;3661;3662;3845;5290;5291;5534;5567;5663;5771;6188;6441;6464;7100;7316;7525;9252;9404;10451;10552;30849;51284;64581;114625;147179	PIK3CA;BTK;SFTPD;TLR7;HSP90AB1;HLA-DQA2;ERMAP;KRAS;PIK3CB;PPP3R1;DMBT1;PIK3R4;WIPF2;CASP8;RPS6KA5;MS4A2;NCKAP1L;ARPC1A;CRKL;CR2;FGB;HRAS;VAV3;RPS3;PRKACB;UBC;PTPN2;PSEN1;YES1;HMGB1;IRF3;CLEC7A;FCN1;TLR5;SHC1;IRF4;LPXN	PIK3CA;BTK;HSP90AB1;ERMAP;PIK3CB;PIK3R4;NCKAP1L;ARPC1A;CR2;FGB;VAV3;PTPN2;YES1;HMGB1;IRF3;TLR5;LPXN	SFTPD;TLR7;HLA-DQA2;KRAS;PPP3R1;DMBT1;WIPF2;CASP8;RPS6KA5;MS4A2;CRKL;HRAS;RPS3;PRKACB;UBC;PSEN1;CLEC7A;FCN1;SHC1;IRF4
GO:0044843	cell cycle G1/S phase transition	http://amigo.geneontology.org/amigo/term/GO:0044843	247	23	10.094	2.27857	0.000209383	0.013448	90;328;637;993;1263;1981;2735;3373;4331;4609;5111;5720;6241;8318;8900;11319;25793;25946;26524;54107;55294;58190;79960	FBXO7;HYAL1;EIF4G1;CCNA1;LATS2;PCNA;GLI1;CTDSP1;RRM2;JADE1;POLE3;ZNF385A;MNAT1;PSME1;ACVR1;BID;CDC45;APEX1;FBXW7;MYC;ECD;PLK3;CDC25A	FBXO7;HYAL1;EIF4G1;CCNA1;LATS2;GLI1;RRM2;JADE1;ACVR1;CDC45;APEX1;FBXW7;ECD;PLK3;CDC25A	PCNA;CTDSP1;POLE3;ZNF385A;MNAT1;PSME1;BID;MYC
GO:1902652	secondary alcohol metabolic process	http://amigo.geneontology.org/amigo/term/GO:1902652	141	16	5.76218	2.77673	0.000211125	0.013448	19;47;847;2539;3952;4801;4864;6307;6646;6647;8431;9453;10654;51478;55809;91734	G6PD;SOD1;NR0B2;ACLY;NFYB;IDI2;TRERF1;NPC1;GGPS1;LEP;MSMO1;PMVK;CAT;ABCA1;HSD17B7;SOAT1	G6PD;ACLY;TRERF1;NPC1;LEP;CAT;ABCA1;HSD17B7;SOAT1	SOD1;NR0B2;NFYB;IDI2;GGPS1;MSMO1;PMVK
GO:0010608	posttranscriptional regulation of gene expression	http://amigo.geneontology.org/amigo/term/GO:0010608	486	37	19.8611	1.86293	0.000215284	0.0135758	103;208;328;387;1612;1938;1974;1981;2475;3673;4686;4904;5430;5468;5499;6041;6188;6195;6203;6418;7175;7316;8575;9444;9513;9939;10600;11140;22916;23521;25946;26986;29102;51593;54464;55239;317649	NCBP1;AKT2;QKI;FXR2;ITGA2;EIF4G1;RHOA;PPARG;POLR2A;YBX1;RPS6KA1;RPL13A;RBM8A;XRN1;ZNF385A;SRRT;SET;DAPK1;MTOR;EIF4A2;PRKRA;ADAR;RPS3;NCBP2;EEF2;PPP1CA;APEX1;CDC37;UBC;EIF4E3;DROSHA;RNASEL;TPR;USP16;PABPC1;RPS9;OGFOD1	NCBP1;AKT2;QKI;FXR2;ITGA2;EIF4G1;PPARG;POLR2A;YBX1;RPS6KA1;XRN1;SRRT;DAPK1;MTOR;EIF4A2;ADAR;EEF2;PPP1CA;APEX1;CDC37;DROSHA;TPR;USP16;PABPC1;OGFOD1	RHOA;RPL13A;RBM8A;ZNF385A;SET;PRKRA;RPS3;NCBP2;UBC;EIF4E3;RNASEL;RPS9
GO:0071496	cellular response to external stimulus	http://amigo.geneontology.org/amigo/term/GO:0071496	330	28	13.486	2.07623	0.000220566	0.0136821	477;841;1981;2475;3171;3383;3673;3952;3992;4217;4316;5032;5468;6416;6647;7100;8795;8897;9131;10533;10641;23235;30849;51284;57026;81788;90226;167359	SOD1;NIM1K;FOXA3;UCN2;TLR7;ITGA2;EIF4G1;MMP7;PPARG;PIK3R4;PDXP;FADS1;P2RY11;ATG7;CASP8;ATP1A2;TNFRSF10B;MTOR;LEP;MTMR3;SIK2;NPRL2;AIFM1;ICAM1;MAP3K5;NUAK2;TLR5;MAP2K4	NIM1K;ITGA2;EIF4G1;MMP7;PPARG;PIK3R4;ATG7;ATP1A2;MTOR;LEP;MTMR3;SIK2;AIFM1;MAP3K5;TLR5	SOD1;FOXA3;UCN2;TLR7;PDXP;FADS1;P2RY11;CASP8;TNFRSF10B;NPRL2;ICAM1;NUAK2;MAP2K4
GO:0010507	negative regulation of autophagy	http://amigo.geneontology.org/amigo/term/GO:0010507	75	11	3.06499	3.58892	0.000221309	0.0136821	1981;2475;3952;4864;5290;9637;10533;11011;22933;90427;340371	PIK3CA;SIRT2;EIF4G1;NRBP2;FEZ2;ATG7;NPC1;MTOR;LEP;BMF;TLK2	PIK3CA;SIRT2;EIF4G1;NRBP2;FEZ2;ATG7;NPC1;MTOR;LEP;TLK2	BMF
GO:0016458	gene silencing	http://amigo.geneontology.org/amigo/term/GO:0016458	202	20	8.25504	2.42276	0.000238034	0.0145733	103;1981;3146;4686;5253;5430;5468;7141;8085;8318;8575;22916;22933;26986;29102;51548;51593;54107;57673;90459	NCBP1;BEND3;SIRT2;EIF4G1;KMT2D;PPARG;POLR2A;TNP1;POLE3;SRRT;PRKRA;CDC45;ADAR;NCBP2;PHF2;SIRT6;HMGB1;DROSHA;ERI1;PABPC1	NCBP1;BEND3;SIRT2;EIF4G1;KMT2D;PPARG;POLR2A;SRRT;CDC45;ADAR;PHF2;SIRT6;HMGB1;DROSHA;ERI1;PABPC1	TNP1;POLE3;PRKRA;NCBP2
GO:0071346	cellular response to interferon-gamma	http://amigo.geneontology.org/amigo/term/GO:0071346	172	18	7.02904	2.5608	0.000243396	0.0147582	816;818;1612;1906;3118;3326;3383;3661;3662;3663;4261;5468;5771;6364;6772;11140;23521;51466	CAMK2B;CIITA;HSP90AB1;HLA-DQA2;PPARG;RPL13A;CAMK2G;EDN1;DAPK1;EVL;STAT1;IRF5;CDC37;PTPN2;IRF3;ICAM1;CCL20;IRF4	CIITA;HSP90AB1;PPARG;CAMK2G;DAPK1;EVL;STAT1;IRF5;CDC37;PTPN2;IRF3	CAMK2B;HLA-DQA2;RPL13A;EDN1;ICAM1;CCL20;IRF4
GO:0071353	cellular response to interleukin-4	http://amigo.geneontology.org/amigo/term/GO:0071353	32	7	1.30773	5.35279	0.000254143	0.0152631	3326;3561;3566;5771;6122;6932;10376	TCF7;HSP90AB1;IL4R;RPL3;IL2RG;PTPN2;TUBA1B	TCF7;HSP90AB1;IL4R;RPL3;PTPN2;TUBA1B	IL2RG
GO:0048562	embryonic organ morphogenesis	http://amigo.geneontology.org/amigo/term/GO:0048562	284	25	11.6061	2.15404	0.000270809	0.0161106	90;220;860;1746;1750;1906;2735;2736;2737;3202;3215;3373;5663;6491;6647;6932;7291;7403;7471;8575;9968;10818;25836;57453;204851	SOD1;HIPK1;FRS2;HYAL1;WNT1;ALDH1A3;GLI3;TCF7;DLX2;HOXB5;MED12;HOXA5;GLI1;TWIST1;DLX6;ACVR1;EDN1;RUNX2;PRKRA;GLI2;PSEN1;NIPBL;KDM6A;STIL;DSCAML1	FRS2;HYAL1;WNT1;GLI3;TCF7;MED12;GLI1;ACVR1;GLI2;NIPBL;STIL;DSCAML1	SOD1;HIPK1;ALDH1A3;DLX2;HOXB5;HOXA5;TWIST1;DLX6;EDN1;RUNX2;PRKRA;PSEN1;KDM6A
GO:0045088	regulation of innate immune response	http://amigo.geneontology.org/amigo/term/GO:0045088	369	30	15.0798	1.98942	0.00027963	0.0164799	695;841;1755;2219;2244;3146;3148;3265;3326;3455;3661;3662;3845;3952;5468;5567;5771;6041;6441;6772;7100;7316;9252;10623;11140;30849;51284;64581;115004;197358	BTK;SFTPD;TLR7;IFNAR2;HSP90AB1;KRAS;PPARG;DMBT1;PIK3R4;CASP8;RPS6KA5;CGAS;FGB;HRAS;LEP;STAT1;PRKACB;NLRC3;CDC37;UBC;PTPN2;HMGB1;IRF3;CLEC7A;POLR3C;HMGB2;FCN1;RNASEL;TLR5;IRF4	BTK;IFNAR2;HSP90AB1;PPARG;PIK3R4;CGAS;FGB;LEP;STAT1;NLRC3;CDC37;PTPN2;HMGB1;IRF3;POLR3C;TLR5	SFTPD;TLR7;KRAS;DMBT1;CASP8;RPS6KA5;HRAS;PRKACB;UBC;CLEC7A;HMGB2;FCN1;RNASEL;IRF4
GO:0019229	regulation of vasoconstriction	http://amigo.geneontology.org/amigo/term/GO:0019229	54	9	2.20679	4.07832	0.00030824	0.0178466	150;387;477;1621;1906;2244;3383;3952;10242	RHOA;ATP1A2;EDN1;FGB;LEP;ADRA2A;DBH;ICAM1;KCNMB2	ATP1A2;FGB;LEP;ADRA2A;DBH	RHOA;EDN1;ICAM1;KCNMB2
GO:0090662	ATP hydrolysis coupled transmembrane transport	http://amigo.geneontology.org/amigo/term/GO:0090662	33	7	1.3486	5.19058	0.000311311	0.0178466	477;478;480;486;523;537;10257	ATP6V1A;ATP6AP1;ATP1A2;FXYD2;ATP1A4;ABCC4;ATP1A3	ATP6V1A;ATP1A2;ATP1A4;ABCC4;ATP1A3	ATP6AP1;FXYD2
GO:0140115	export across plasma membrane	http://amigo.geneontology.org/amigo/term/GO:0140115	33	7	1.3486	5.19058	0.000311311	0.0178466	477;478;480;481;483;486;23704	ATP1B1;ATP1A2;ATP1B3;FXYD2;ATP1A4;ATP1A3;KCNE4	ATP1A2;ATP1B3;ATP1A4;ATP1A3	ATP1B1;FXYD2;KCNE4
GO:0050673	epithelial cell proliferation	http://amigo.geneontology.org/amigo/term/GO:0050673	372	30	15.2024	1.97338	0.00032087	0.0182023	367;1051;1750;2277;2475;2693;2735;3146;3148;3202;3265;3373;3952;4609;5291;5468;5663;6195;6772;7291;7423;8324;8573;9500;10818;11235;51548;55294;93974;197358	PDCD10;FRS2;HYAL1;AR;VEGFD;PIK3CB;PPARG;HOXA5;RPS6KA1;CASK;VEGFB;GLI1;MAGED1;FZD7;TWIST1;DLX6;GHSR;HRAS;MTOR;LEP;STAT1;ATP5IF1;SIRT6;NLRC3;FBXW7;PSEN1;MYC;HMGB1;HMGB2;CEBPB	FRS2;HYAL1;AR;PIK3CB;PPARG;RPS6KA1;CASK;GLI1;MAGED1;FZD7;MTOR;LEP;STAT1;SIRT6;NLRC3;FBXW7;HMGB1;CEBPB	PDCD10;VEGFD;HOXA5;VEGFB;TWIST1;DLX6;GHSR;HRAS;ATP5IF1;PSEN1;MYC;HMGB2
GO:0010506	regulation of autophagy	http://amigo.geneontology.org/amigo/term/GO:0010506	304	26	12.4234	2.09282	0.000323289	0.0182023	27;523;1263;1612;1981;2475;3099;3146;3952;4864;5290;5291;5660;8897;9637;10533;10641;11011;11140;22930;22933;25793;55294;90427;93974;340371	PIK3CA;FBXO7;PSAP;SIRT2;EIF4G1;NRBP2;PIK3CB;ABL2;FEZ2;ATP6V1A;ATG7;RAB3GAP1;NPC1;DAPK1;MTOR;LEP;MTMR3;ATP5IF1;NPRL2;FBXW7;BMF;CDC37;HMGB1;PLK3;HK2;TLK2	PIK3CA;FBXO7;SIRT2;EIF4G1;NRBP2;PIK3CB;FEZ2;ATP6V1A;ATG7;RAB3GAP1;NPC1;DAPK1;MTOR;LEP;MTMR3;FBXW7;CDC37;HMGB1;PLK3;HK2;TLK2	PSAP;ABL2;ATP5IF1;NPRL2;BMF
GO:0071383	cellular response to steroid hormone stimulus	http://amigo.geneontology.org/amigo/term/GO:0071383	257	23	10.5027	2.18991	0.000371386	0.0207253	190;367;387;477;478;1906;2101;2288;3383;4864;5468;7023;8085;8204;8431;8896;9063;9131;9575;9968;11214;23543;27086	AR;RBFOX2;KMT2D;TFAP4;RHOA;PPARG;CLOCK;MED12;NR0B2;FOXP1;AKAP13;ATP1A2;PIAS2;EDN1;NPC1;BUD31;AIFM1;ATP1A3;NR0B1;ICAM1;FKBP4;NRIP1;ESRRA	AR;RBFOX2;KMT2D;PPARG;CLOCK;MED12;FOXP1;AKAP13;ATP1A2;NPC1;AIFM1;ATP1A3;NR0B1;NRIP1	TFAP4;RHOA;NR0B2;PIAS2;EDN1;BUD31;ICAM1;FKBP4;ESRRA
GO:2000725	regulation of cardiac muscle cell differentiation	http://amigo.geneontology.org/amigo/term/GO:2000725	34	7	1.38946	5.03792	0.00037835	0.0209288	1906;2475;2539;3084;4089;8324;10818	G6PD;FRS2;FZD7;NRG1;EDN1;MTOR;SMAD4	G6PD;FRS2;FZD7;NRG1;MTOR;SMAD4	EDN1
GO:2000514	regulation of CD4-positive, alpha-beta T cell activation	http://amigo.geneontology.org/amigo/term/GO:2000514	56	9	2.28853	3.93266	0.00040834	0.0217854	3071;3146;3566;3606;3662;4092;9308;30009;114548	IL4R;TBX21;NCKAP1L;SMAD7;IL18;HMGB1;CD83;IRF4;NLRP3	IL4R;TBX21;NCKAP1L;HMGB1;CD83;NLRP3	SMAD7;IL18;IRF4
GO:0042093	T-helper cell differentiation	http://amigo.geneontology.org/amigo/term/GO:0042093	56	9	2.28853	3.93266	0.00040834	0.0217854	2475;3146;3566;3606;3662;4092;27086;30009;114548	IL4R;TBX21;FOXP1;SMAD7;IL18;MTOR;HMGB1;IRF4;NLRP3	IL4R;TBX21;FOXP1;MTOR;HMGB1;NLRP3	SMAD7;IL18;IRF4
GO:0003298	physiological muscle hypertrophy	http://amigo.geneontology.org/amigo/term/GO:0003298	25	6	1.02166	5.87278	0.000414453	0.0217854	1906;2475;2539;6416;8470;11214	G6PD;SORBS2;AKAP13;EDN1;MTOR;MAP2K4	G6PD;SORBS2;AKAP13;MTOR	EDN1;MAP2K4
GO:0003301	physiological cardiac muscle hypertrophy	http://amigo.geneontology.org/amigo/term/GO:0003301	25	6	1.02166	5.87278	0.000414453	0.0217854	1906;2475;2539;6416;8470;11214	G6PD;SORBS2;AKAP13;EDN1;MTOR;MAP2K4	G6PD;SORBS2;AKAP13;MTOR	EDN1;MAP2K4
GO:0061049	cell growth involved in cardiac muscle cell development	http://amigo.geneontology.org/amigo/term/GO:0061049	25	6	1.02166	5.87278	0.000414453	0.0217854	1906;2475;2539;6416;8470;11214	G6PD;SORBS2;AKAP13;EDN1;MTOR;MAP2K4	G6PD;SORBS2;AKAP13;MTOR	EDN1;MAP2K4
GO:0051251	positive regulation of lymphocyte activation	http://amigo.geneontology.org/amigo/term/GO:0051251	259	23	10.5844	2.173	0.000414565	0.0217854	387;641;695;2736;2737;2956;3071;3109;3146;3559;3566;3606;3952;5290;6188;7525;7704;9308;10451;23529;30009;80380;114548	PIK3CA;BTK;BLM;IL2RA;GLI3;HLA-DMB;IL4R;RHOA;TBX21;MSH6;ZBTB16;NCKAP1L;PDCD1LG2;IL18;VAV3;LEP;RPS3;CLCF1;GLI2;YES1;HMGB1;CD83;NLRP3	PIK3CA;BTK;BLM;GLI3;IL4R;TBX21;MSH6;ZBTB16;NCKAP1L;VAV3;LEP;GLI2;YES1;HMGB1;CD83;NLRP3	IL2RA;HLA-DMB;RHOA;PDCD1LG2;IL18;RPS3;CLCF1
GO:0045843	negative regulation of striated muscle tissue development	http://amigo.geneontology.org/amigo/term/GO:0045843	45	8	1.83899	4.3502	0.000421086	0.0219235	1525;2539;4089;6285;7291;8324;10818;22933	G6PD;CXADR;FRS2;SIRT2;FZD7;TWIST1;S100B;SMAD4	G6PD;FRS2;SIRT2;FZD7;SMAD4	CXADR;TWIST1;S100B
GO:1990845	adaptive thermogenesis	http://amigo.geneontology.org/amigo/term/GO:1990845	150	16	6.12998	2.61012	0.000427624	0.0219235	324;1051;1621;3480;3566;3606;3662;3952;4160;7090;8473;50486;51548;56034;63892;85440	APC;IL4R;PDGFC;DOCK7;THADA;MC4R;IGF1R;IL18;OGT;TLE3;LEP;G0S2;SIRT6;DBH;CEBPB;IRF4	APC;IL4R;DOCK7;THADA;IGF1R;OGT;TLE3;LEP;SIRT6;DBH;CEBPB	PDGFC;MC4R;IL18;G0S2;IRF4
GO:0006338	chromatin remodeling	http://amigo.geneontology.org/amigo/term/GO:0006338	150	16	6.12998	2.61012	0.000427624	0.0219235	1810;3146;3148;4609;6304;6595;6603;7141;7175;7403;9219;10856;51548;54107;54108;81611	MTA2;CHRAC1;RUVBL2;SMARCA2;TNP1;SMARCD2;POLE3;DR1;SIRT6;MYC;SATB1;HMGB1;KDM6A;HMGB2;TPR;ANP32E	MTA2;RUVBL2;SMARCA2;SMARCD2;SIRT6;SATB1;HMGB1;TPR	CHRAC1;TNP1;POLE3;DR1;MYC;KDM6A;HMGB2;ANP32E
GO:0003300	cardiac muscle hypertrophy	http://amigo.geneontology.org/amigo/term/GO:0003300	81	11	3.31019	3.32307	0.00043899	0.0220498	488;1906;2475;2539;3952;4000;4089;6416;8470;11214;29995	G6PD;ATP2A2;SORBS2;LMNA;AKAP13;LMCD1;EDN1;MTOR;LEP;SMAD4;MAP2K4	G6PD;ATP2A2;SORBS2;LMNA;AKAP13;LMCD1;MTOR;LEP;SMAD4	EDN1;MAP2K4
GO:0007623	circadian rhythm	http://amigo.geneontology.org/amigo/term/GO:0007623	196	19	8.00984	2.37208	0.000440577	0.0220498	191;1815;2155;3952;4915;4987;5468;5499;5501;5927;7153;8204;8473;8553;9099;9500;9575;10419;10533	BHLHE40;NTRK2;PPARG;CLOCK;MAGED1;ATG7;PRMT5;KDM5A;F7;DRD4;OGT;LEP;OPRL1;AHCY;PPP1CA;TOP2A;PPP1CC;NRIP1;USP2	BHLHE40;NTRK2;PPARG;CLOCK;MAGED1;ATG7;PRMT5;KDM5A;F7;OGT;LEP;OPRL1;AHCY;PPP1CA;TOP2A;PPP1CC;NRIP1;USP2	DRD4
GO:0010001	glial cell differentiation	http://amigo.geneontology.org/amigo/term/GO:0010001	196	19	8.00984	2.37208	0.000440577	0.0220498	208;387;1745;1746;2065;2475;2737;3084;3845;4915;5468;5663;6285;6647;9968;10419;22933;23529;26227	AKT2;SOD1;SIRT2;ERBB3;NTRK2;PHGDH;GLI3;DLX2;KRAS;RHOA;PPARG;MED12;PRMT5;NRG1;DLX1;MTOR;CLCF1;S100B;PSEN1	AKT2;SIRT2;ERBB3;NTRK2;GLI3;PPARG;MED12;PRMT5;NRG1;MTOR	SOD1;PHGDH;DLX2;KRAS;RHOA;DLX1;CLCF1;S100B;PSEN1
GO:0001525	angiogenesis	http://amigo.geneontology.org/amigo/term/GO:0001525	487	36	19.902	1.80886	0.000455011	0.0224876	90;290;387;694;1286;1906;2277;2693;3099;3146;3202;3373;3606;3728;3952;4327;5290;5291;5294;5468;6464;6772;7291;7423;10298;10451;11235;23166;27035;51330;51548;55294;64344;83478;93974;204851	PIK3CA;PDCD10;ANPEP;HIPK1;HYAL1;TNFRSF12A;VEGFD;PIK3CB;RHOA;PPARG;PIK3CG;HOXA5;VEGFB;NOX1;TWIST1;JUP;BTG1;ACVR1;EDN1;GHSR;IL18;VAV3;LEP;STAT1;ATP5IF1;COL4A4;SIRT6;FBXW7;HMGB1;MMP19;HIF3A;ARHGAP24;STAB1;SHC1;HK2;PAK4	PIK3CA;ANPEP;HYAL1;PIK3CB;PPARG;PIK3CG;JUP;ACVR1;VAV3;LEP;STAT1;COL4A4;SIRT6;FBXW7;HMGB1;MMP19;HIF3A;ARHGAP24;STAB1;HK2;PAK4	PDCD10;HIPK1;TNFRSF12A;VEGFD;RHOA;HOXA5;VEGFB;NOX1;TWIST1;BTG1;EDN1;GHSR;IL18;ATP5IF1;SHC1
GO:0070670	response to interleukin-4	http://amigo.geneontology.org/amigo/term/GO:0070670	35	7	1.43033	4.89398	0.000456457	0.0224876	3326;3561;3566;5771;6122;6932;10376	TCF7;HSP90AB1;IL4R;RPL3;IL2RG;PTPN2;TUBA1B	TCF7;HSP90AB1;IL4R;RPL3;PTPN2;TUBA1B	IL2RG
GO:0006883	cellular sodium ion homeostasis	http://amigo.geneontology.org/amigo/term/GO:0006883	17	5	0.694731	7.19703	0.00046127	0.0225486	477;478;480;481;483	ATP1B1;ATP1A2;ATP1B3;ATP1A4;ATP1A3	ATP1A2;ATP1B3;ATP1A4;ATP1A3	ATP1B1
GO:0033044	regulation of chromosome organization	http://amigo.geneontology.org/amigo/term/GO:0033044	329	27	13.4451	2.00817	0.000479707	0.0231414	324;545;1843;4000;4089;4331;4609;4926;5253;5927;6418;7153;7175;7291;8318;8473;9252;9787;10111;10460;10856;11011;25836;26993;51548;54464;140609	APC;TACC3;AKAP8L;NEK7;RAD50;RUVBL2;NUMA1;LMNA;TWIST1;XRN1;KDM5A;MNAT1;RPS6KA5;SET;OGT;CDC45;PHF2;DLGAP5;SIRT6;MYC;NIPBL;DUSP1;ATR;TPR;TOP2A;SMAD4;TLK2	APC;TACC3;AKAP8L;RAD50;RUVBL2;NUMA1;LMNA;XRN1;KDM5A;OGT;CDC45;PHF2;DLGAP5;SIRT6;NIPBL;DUSP1;ATR;TPR;TOP2A;SMAD4;TLK2	NEK7;TWIST1;MNAT1;RPS6KA5;SET;MYC
GO:0036473	cell death in response to oxidative stress	http://amigo.geneontology.org/amigo/term/GO:0036473	82	11	3.35106	3.28255	0.000488656	0.0231414	4217;5660;6647;6648;7471;9688;10533;11235;25793;27035;55294	FBXO7;PDCD10;PSAP;SOD1;WNT1;NUP93;NOX1;ATG7;FBXW7;SOD2;MAP3K5	FBXO7;WNT1;NUP93;ATG7;FBXW7;MAP3K5	PDCD10;PSAP;SOD1;NOX1;SOD2
GO:0048661	positive regulation of smooth muscle cell proliferation	http://amigo.geneontology.org/amigo/term/GO:0048661	82	11	3.35106	3.28255	0.000488656	0.0231414	1906;2475;3606;3673;4217;4331;5031;6772;10257;27035;27086	ITGA2;FOXP1;NOX1;P2RY6;MNAT1;EDN1;IL18;MTOR;ABCC4;STAT1;MAP3K5	ITGA2;FOXP1;MTOR;ABCC4;STAT1;MAP3K5	NOX1;P2RY6;MNAT1;EDN1;IL18
GO:0046638	positive regulation of alpha-beta T cell differentiation	http://amigo.geneontology.org/amigo/term/GO:0046638	46	8	1.87986	4.25563	0.000491745	0.0231414	387;2737;3071;3566;3606;7704;9308;114548	GLI3;IL4R;RHOA;ZBTB16;NCKAP1L;IL18;CD83;NLRP3	GLI3;IL4R;ZBTB16;NCKAP1L;CD83;NLRP3	RHOA;IL18
GO:0048635	negative regulation of muscle organ development	http://amigo.geneontology.org/amigo/term/GO:0048635	46	8	1.87986	4.25563	0.000491745	0.0231414	1525;2539;4089;6285;7291;8324;10818;22933	G6PD;CXADR;FRS2;SIRT2;FZD7;TWIST1;S100B;SMAD4	G6PD;FRS2;SIRT2;FZD7;SMAD4	CXADR;TWIST1;S100B
GO:0014074	response to purine-containing compound	http://amigo.geneontology.org/amigo/term/GO:0014074	152	16	6.21171	2.57578	0.000495799	0.0231593	328;366;790;1843;2819;4327;5031;5032;5294;5313;5468;6647;6772;50506;54464;57026	AQP9;SOD1;PKLR;PPARG;PIK3CG;PDXP;P2RY11;GPD1;P2RY6;XRN1;CAD;STAT1;APEX1;DUOX2;MMP19;DUSP1	PKLR;PPARG;PIK3CG;GPD1;XRN1;CAD;STAT1;APEX1;DUOX2;MMP19;DUSP1	AQP9;SOD1;PDXP;P2RY11;P2RY6
GO:0002757	immune response-activating signal transduction	http://amigo.geneontology.org/amigo/term/GO:0002757	454	34	18.5534	1.83255	0.000515501	0.0236864	695;841;1380;1399;1755;2219;2244;3071;3118;3146;3265;3326;3661;3662;3845;5290;5291;5567;5663;5771;6188;6441;7100;7316;7525;9252;9404;10451;10552;30849;51284;64581;114625;147179	PIK3CA;BTK;SFTPD;TLR7;HSP90AB1;HLA-DQA2;ERMAP;KRAS;PIK3CB;DMBT1;PIK3R4;WIPF2;CASP8;RPS6KA5;NCKAP1L;ARPC1A;CRKL;CR2;FGB;HRAS;VAV3;RPS3;PRKACB;UBC;PTPN2;PSEN1;YES1;HMGB1;IRF3;CLEC7A;FCN1;TLR5;IRF4;LPXN	PIK3CA;BTK;HSP90AB1;ERMAP;PIK3CB;PIK3R4;NCKAP1L;ARPC1A;CR2;FGB;VAV3;PTPN2;YES1;HMGB1;IRF3;TLR5;LPXN	SFTPD;TLR7;HLA-DQA2;KRAS;DMBT1;WIPF2;CASP8;RPS6KA5;CRKL;HRAS;RPS3;PRKACB;UBC;PSEN1;CLEC7A;FCN1;IRF4
GO:0120162	positive regulation of cold-induced thermogenesis	http://amigo.geneontology.org/amigo/term/GO:0120162	96	12	3.92319	3.05874	0.00053093	0.0236864	324;1051;1621;3480;3566;3606;3662;3952;8473;50486;51548;56034	APC;IL4R;PDGFC;IGF1R;IL18;OGT;LEP;G0S2;SIRT6;DBH;CEBPB;IRF4	APC;IL4R;IGF1R;OGT;LEP;SIRT6;DBH;CEBPB	PDGFC;IL18;G0S2;IRF4
GO:0016573	histone acetylation	http://amigo.geneontology.org/amigo/term/GO:0016573	153	16	6.25258	2.55894	0.000533248	0.0236864	1810;3662;4089;6418;7291;8473;9252;9575;10856;10902;54107;54556;57673;79960;117143;284058	BEND3;CLOCK;TADA1;RUVBL2;TWIST1;JADE1;KANSL1;POLE3;BRD8;RPS6KA5;DR1;ING3;SET;OGT;SMAD4;IRF4	BEND3;CLOCK;RUVBL2;JADE1;KANSL1;BRD8;OGT;SMAD4	TADA1;TWIST1;POLE3;RPS6KA5;DR1;ING3;SET;IRF4
GO:0098542	defense response to other organism	http://amigo.geneontology.org/amigo/term/GO:0098542	473	35	19.3299	1.81067	0.000533646	0.0236864	103;1051;1755;2244;3148;3265;3429;3455;3559;3566;3661;3662;3663;4316;6041;6283;6364;6441;6464;6772;7100;10533;10623;10771;22933;23166;23765;27086;29102;51284;55054;64581;114548;115004;282617	SFTPD;TLR7;SIRT2;MMP7;IL2RA;IFNAR2;IL4R;DMBT1;FOXP1;ATG7;ATG16L1;CGAS;FGB;HRAS;ADAR;IFNL3;STAT1;IL17RA;ZMYND11;S100A12;IFI27;IRF5;IRF3;CLEC7A;DROSHA;POLR3C;HMGB2;RNASEL;STAB1;CEBPB;CCL20;TLR5;SHC1;IRF4;NLRP3	SIRT2;MMP7;IFNAR2;IL4R;FOXP1;ATG7;ATG16L1;CGAS;FGB;ADAR;STAT1;IL17RA;ZMYND11;IRF5;IRF3;DROSHA;POLR3C;STAB1;CEBPB;TLR5;NLRP3	SFTPD;TLR7;IL2RA;DMBT1;HRAS;IFNL3;S100A12;IFI27;CLEC7A;HMGB2;RNASEL;CCL20;SHC1;IRF4
GO:0002294	CD4-positive, alpha-beta T cell differentiation involved in immune response	http://amigo.geneontology.org/amigo/term/GO:0002294	58	9	2.37026	3.79705	0.000533772	0.0236864	2475;3146;3566;3606;3662;4092;27086;30009;114548	IL4R;TBX21;FOXP1;SMAD7;IL18;MTOR;HMGB1;IRF4;NLRP3	IL4R;TBX21;FOXP1;MTOR;HMGB1;NLRP3	SMAD7;IL18;IRF4
GO:0050900	leukocyte migration	http://amigo.geneontology.org/amigo/term/GO:0050900	419	32	17.1231	1.86882	0.000534315	0.0236864	387;481;483;1399;1441;1525;1621;1843;1906;2155;2277;3071;3146;3383;3673;3952;5290;5291;5294;6283;6364;6441;6464;7423;7525;7984;8795;10451;10461;23765;30009;51206	PIK3CA;CXADR;SFTPD;ITGA2;VEGFD;PIK3CB;RHOA;PIK3CG;MERTK;TBX21;VEGFB;ATP1B1;F7;ATP1B3;TNFRSF10B;NCKAP1L;CSF3R;EDN1;CRKL;VAV3;LEP;IL17RA;S100A12;DBH;YES1;HMGB1;ICAM1;GP6;DUSP1;CCL20;ARHGEF5;SHC1	PIK3CA;ITGA2;PIK3CB;PIK3CG;MERTK;TBX21;F7;ATP1B3;NCKAP1L;CSF3R;VAV3;LEP;IL17RA;DBH;YES1;HMGB1;GP6;DUSP1;ARHGEF5	CXADR;SFTPD;VEGFD;RHOA;VEGFB;ATP1B1;TNFRSF10B;EDN1;CRKL;S100A12;ICAM1;CCL20;SHC1
GO:0097305	response to alcohol	http://amigo.geneontology.org/amigo/term/GO:0097305	231	21	9.44017	2.22454	0.000534947	0.0236864	19;387;641;790;841;847;1621;1815;1938;2155;2539;3383;3728;3952;5031;5468;6647;8836;9131;10654;54464	G6PD;SOD1;BLM;RHOA;PPARG;GGH;P2RY6;XRN1;JUP;CASP8;F7;CAD;DRD4;LEP;EEF2;AIFM1;DBH;PMVK;ICAM1;CAT;ABCA1	G6PD;BLM;PPARG;GGH;XRN1;JUP;F7;CAD;LEP;EEF2;AIFM1;DBH;CAT;ABCA1	SOD1;RHOA;P2RY6;CASP8;DRD4;PMVK;ICAM1
GO:0000302	response to reactive oxygen species	http://amigo.geneontology.org/amigo/term/GO:0000302	215	20	8.78631	2.27627	0.000537132	0.0236864	328;695;847;1263;1843;1906;1938;3373;4217;4358;5111;5660;6188;6647;6648;6772;8989;9131;9688;11235	BTK;PDCD10;PSAP;SOD1;HYAL1;PCNA;NUP93;MPV17;EDN1;RPS3;STAT1;EEF2;AIFM1;APEX1;SOD2;CAT;MAP3K5;DUSP1;PLK3;TRPA1	BTK;HYAL1;NUP93;STAT1;EEF2;AIFM1;APEX1;CAT;MAP3K5;DUSP1;PLK3;TRPA1	PDCD10;PSAP;SOD1;PCNA;MPV17;EDN1;RPS3;SOD2
GO:0014897	striated muscle hypertrophy	http://amigo.geneontology.org/amigo/term/GO:0014897	83	11	3.39192	3.243	0.000542935	0.023776	488;1906;2475;2539;3952;4000;4089;6416;8470;11214;29995	G6PD;ATP2A2;SORBS2;LMNA;AKAP13;LMCD1;EDN1;MTOR;LEP;SMAD4;MAP2K4	G6PD;ATP2A2;SORBS2;LMNA;AKAP13;LMCD1;MTOR;LEP;SMAD4	EDN1;MAP2K4
GO:0034763	negative regulation of transmembrane transport	http://amigo.geneontology.org/amigo/term/GO:0034763	110	13	4.49532	2.8919	0.000546791	0.0237797	150;208;477;1815;2475;2859;3952;4947;4987;7291;23704;51548;63892	AKT2;OAZ2;TWIST1;THADA;ATP1A2;DRD4;MTOR;LEP;ADRA2A;OPRL1;SIRT6;GPR35;KCNE4	AKT2;THADA;ATP1A2;MTOR;LEP;ADRA2A;OPRL1;SIRT6	OAZ2;TWIST1;DRD4;GPR35;KCNE4
GO:0000082	G1/S transition of mitotic cell cycle	http://amigo.geneontology.org/amigo/term/GO:0000082	232	21	9.48104	2.21495	0.000566227	0.0240929	90;328;637;993;1263;1981;3373;4331;4609;5111;5720;6241;8318;8900;11319;25793;25946;26524;54107;58190;79960	FBXO7;HYAL1;EIF4G1;CCNA1;LATS2;PCNA;CTDSP1;RRM2;JADE1;POLE3;ZNF385A;MNAT1;PSME1;ACVR1;BID;CDC45;APEX1;MYC;ECD;PLK3;CDC25A	FBXO7;HYAL1;EIF4G1;CCNA1;LATS2;RRM2;JADE1;ACVR1;CDC45;APEX1;ECD;PLK3;CDC25A	PCNA;CTDSP1;POLE3;ZNF385A;MNAT1;PSME1;BID;MYC
GO:0034248	regulation of cellular amide metabolic process	http://amigo.geneontology.org/amigo/term/GO:0034248	385	30	15.7336	1.90675	0.000568721	0.0240929	208;387;1263;1612;1938;1974;1981;2475;3673;4686;5165;5499;6188;6195;6203;7175;9444;9513;9939;10347;10600;22916;23521;25946;26986;29095;54464;55239;94103;317649	NCBP1;AKT2;QKI;FXR2;ITGA2;EIF4G1;RHOA;RPS6KA1;RPL13A;RBM8A;XRN1;ZNF385A;ABCA7;DAPK1;MTOR;EIF4A2;RPS3;NCBP2;ORMDL3;EEF2;PDK3;ORMDL2;PPP1CA;EIF4E3;TPR;PLK3;USP16;PABPC1;RPS9;OGFOD1	NCBP1;AKT2;QKI;FXR2;ITGA2;EIF4G1;RPS6KA1;XRN1;ABCA7;DAPK1;MTOR;EIF4A2;EEF2;PDK3;PPP1CA;TPR;PLK3;USP16;PABPC1;OGFOD1	RHOA;RPL13A;RBM8A;ZNF385A;RPS3;NCBP2;ORMDL3;ORMDL2;EIF4E3;RPS9
GO:0042063	gliogenesis	http://amigo.geneontology.org/amigo/term/GO:0042063	265	23	10.8296	2.1238	0.000571572	0.0240929	208;387;1399;1745;1746;1938;2065;2475;2737;3084;3845;4915;5468;5501;5663;6285;6647;9968;10419;22933;23224;23529;26227	AKT2;SOD1;SIRT2;ERBB3;NTRK2;PHGDH;GLI3;DLX2;KRAS;RHOA;PPARG;MED12;PRMT5;NRG1;CRKL;DLX1;MTOR;CLCF1;EEF2;S100B;PSEN1;SYNE2;PPP1CC	AKT2;SIRT2;ERBB3;NTRK2;GLI3;PPARG;MED12;PRMT5;NRG1;MTOR;EEF2;SYNE2;PPP1CC	SOD1;PHGDH;DLX2;KRAS;RHOA;CRKL;DLX1;CLCF1;S100B;PSEN1
GO:1901862	negative regulation of muscle tissue development	http://amigo.geneontology.org/amigo/term/GO:1901862	47	8	1.92073	4.16509	0.000571711	0.0240929	1525;2539;4089;6285;7291;8324;10818;22933	G6PD;CXADR;FRS2;SIRT2;FZD7;TWIST1;S100B;SMAD4	G6PD;FRS2;SIRT2;FZD7;SMAD4	CXADR;TWIST1;S100B
GO:0016125	sterol metabolic process	http://amigo.geneontology.org/amigo/term/GO:0016125	154	16	6.29345	2.54233	0.000573095	0.0240929	19;47;847;2539;3952;4801;4864;6307;6646;6647;8431;9453;10654;51478;55809;91734	G6PD;SOD1;NR0B2;ACLY;NFYB;IDI2;TRERF1;NPC1;GGPS1;LEP;MSMO1;PMVK;CAT;ABCA1;HSD17B7;SOAT1	G6PD;ACLY;TRERF1;NPC1;LEP;CAT;ABCA1;HSD17B7;SOAT1	SOD1;NR0B2;NFYB;IDI2;GGPS1;MSMO1;PMVK
GO:0043280	positive regulation of cysteine-type endopeptidase activity involved in apoptotic process	http://amigo.geneontology.org/amigo/term/GO:0043280	125	14	5.10832	2.74063	0.000588531	0.024397	387;637;841;1612;3146;3429;4217;4609;5468;6188;7023;8795;9131;114548	TFAP4;RHOA;PPARG;CASP8;TNFRSF10B;BID;DAPK1;RPS3;AIFM1;IFI27;MYC;HMGB1;MAP3K5;NLRP3	PPARG;DAPK1;AIFM1;HMGB1;MAP3K5;NLRP3	TFAP4;RHOA;CASP8;TNFRSF10B;BID;RPS3;IFI27;MYC
GO:0042310	vasoconstriction	http://amigo.geneontology.org/amigo/term/GO:0042310	71	10	2.90152	3.44646	0.000590088	0.024397	150;387;477;1621;1906;2244;3383;3952;5910;10242	RHOA;ATP1A2;EDN1;RAP1GDS1;FGB;LEP;ADRA2A;DBH;ICAM1;KCNMB2	ATP1A2;RAP1GDS1;FGB;LEP;ADRA2A;DBH	RHOA;EDN1;ICAM1;KCNMB2
GO:0055007	cardiac muscle cell differentiation	http://amigo.geneontology.org/amigo/term/GO:0055007	111	13	4.53619	2.86584	0.000596695	0.024397	90;1525;1906;2475;2539;3084;4000;4089;6416;8324;8470;10818;11214	G6PD;CXADR;SORBS2;FRS2;LMNA;FZD7;AKAP13;ACVR1;NRG1;EDN1;MTOR;SMAD4;MAP2K4	G6PD;SORBS2;FRS2;LMNA;FZD7;AKAP13;ACVR1;NRG1;MTOR;SMAD4	CXADR;EDN1;MAP2K4
GO:0060337	type I interferon signaling pathway	http://amigo.geneontology.org/amigo/term/GO:0060337	84	11	3.43279	3.20439	0.000602155	0.024397	103;3326;3429;3455;3661;3662;3663;5771;6041;6772;11140	IFNAR2;HSP90AB1;ADAR;STAT1;IFI27;IRF5;CDC37;PTPN2;IRF3;RNASEL;IRF4	IFNAR2;HSP90AB1;ADAR;STAT1;IRF5;CDC37;PTPN2;IRF3	IFI27;RNASEL;IRF4
GO:0071357	cellular response to type I interferon	http://amigo.geneontology.org/amigo/term/GO:0071357	84	11	3.43279	3.20439	0.000602155	0.024397	103;3326;3429;3455;3661;3662;3663;5771;6041;6772;11140	IFNAR2;HSP90AB1;ADAR;STAT1;IFI27;IRF5;CDC37;PTPN2;IRF3;RNASEL;IRF4	IFNAR2;HSP90AB1;ADAR;STAT1;IRF5;CDC37;PTPN2;IRF3	IFI27;RNASEL;IRF4
GO:0002287	alpha-beta T cell activation involved in immune response	http://amigo.geneontology.org/amigo/term/GO:0002287	59	9	2.41113	3.7327	0.000607411	0.024397	2475;3146;3566;3606;3662;4092;27086;30009;114548	IL4R;TBX21;FOXP1;SMAD7;IL18;MTOR;HMGB1;IRF4;NLRP3	IL4R;TBX21;FOXP1;MTOR;HMGB1;NLRP3	SMAD7;IL18;IRF4
GO:0002293	alpha-beta T cell differentiation involved in immune response	http://amigo.geneontology.org/amigo/term/GO:0002293	59	9	2.41113	3.7327	0.000607411	0.024397	2475;3146;3566;3606;3662;4092;27086;30009;114548	IL4R;TBX21;FOXP1;SMAD7;IL18;MTOR;HMGB1;IRF4;NLRP3	IL4R;TBX21;FOXP1;MTOR;HMGB1;NLRP3	SMAD7;IL18;IRF4
GO:0003012	muscle system process	http://amigo.geneontology.org/amigo/term/GO:0003012	423	32	17.2865	1.85115	0.000628219	0.0250731	150;387;477;481;488;816;818;1906;1938;2475;2539;2593;2693;3673;3728;3952;4000;4089;4092;5290;5294;5606;5910;6416;6647;7170;7171;7423;8470;11214;23704;29995	G6PD;PIK3CA;ATP2A2;SOD1;CAMK2B;SORBS2;ITGA2;TPM4;RHOA;PIK3CG;VEGFB;ATP1B1;LMNA;JUP;AKAP13;CAMK2G;ATP1A2;MAP2K3;LMCD1;TPM3;EDN1;SMAD7;GHSR;RAP1GDS1;MTOR;LEP;ADRA2A;GAMT;EEF2;SMAD4;KCNE4;MAP2K4	G6PD;PIK3CA;ATP2A2;SORBS2;ITGA2;PIK3CG;LMNA;JUP;AKAP13;CAMK2G;ATP1A2;LMCD1;RAP1GDS1;MTOR;LEP;ADRA2A;GAMT;EEF2;SMAD4	SOD1;CAMK2B;TPM4;RHOA;VEGFB;ATP1B1;MAP2K3;TPM3;EDN1;SMAD7;GHSR;KCNE4;MAP2K4
GO:0032355	response to estradiol	http://amigo.geneontology.org/amigo/term/GO:0032355	126	14	5.14918	2.71888	0.000637811	0.0252524	841;847;1843;1938;2101;2155;2693;3673;3952;4987;5111;8204;9131;10856	ITGA2;PCNA;RUVBL2;CASP8;F7;GHSR;LEP;OPRL1;EEF2;AIFM1;CAT;DUSP1;NRIP1;ESRRA	ITGA2;RUVBL2;F7;LEP;OPRL1;EEF2;AIFM1;CAT;DUSP1;NRIP1	PCNA;CASP8;GHSR;ESRRA
GO:0050678	regulation of epithelial cell proliferation	http://amigo.geneontology.org/amigo/term/GO:0050678	318	26	12.9956	2.00068	0.000640722	0.0252524	367;1750;2277;2475;2693;2735;3146;3148;3202;3265;3373;3952;4609;5468;6772;7291;7423;8324;8573;9500;10818;11235;51548;55294;93974;197358	PDCD10;FRS2;HYAL1;AR;VEGFD;PPARG;HOXA5;CASK;VEGFB;GLI1;MAGED1;FZD7;TWIST1;DLX6;GHSR;HRAS;MTOR;LEP;STAT1;ATP5IF1;SIRT6;NLRC3;FBXW7;MYC;HMGB1;HMGB2	FRS2;HYAL1;AR;PPARG;CASK;GLI1;MAGED1;FZD7;MTOR;LEP;STAT1;SIRT6;NLRC3;FBXW7;HMGB1	PDCD10;VEGFD;HOXA5;VEGFB;TWIST1;DLX6;GHSR;HRAS;ATP5IF1;MYC;HMGB2
GO:0014037	Schwann cell differentiation	http://amigo.geneontology.org/amigo/term/GO:0014037	37	7	1.51206	4.62944	0.000651037	0.0254996	208;2065;3084;4915;6647;9968;22933	AKT2;SOD1;SIRT2;ERBB3;NTRK2;MED12;NRG1	AKT2;SIRT2;ERBB3;NTRK2;MED12;NRG1	SOD1
GO:0014896	muscle hypertrophy	http://amigo.geneontology.org/amigo/term/GO:0014896	85	11	3.47366	3.16669	0.000666661	0.025946	488;1906;2475;2539;3952;4000;4089;6416;8470;11214;29995	G6PD;ATP2A2;SORBS2;LMNA;AKAP13;LMCD1;EDN1;MTOR;LEP;SMAD4;MAP2K4	G6PD;ATP2A2;SORBS2;LMNA;AKAP13;LMCD1;MTOR;LEP;SMAD4	EDN1;MAP2K4
GO:0071478	cellular response to radiation	http://amigo.geneontology.org/amigo/term/GO:0071478	187	18	7.64204	2.35539	0.000670663	0.025946	208;545;641;993;1642;3265;3373;4609;5111;5145;6011;9575;10856;11011;25836;54107;64710;90427	AKT2;HYAL1;BLM;CLOCK;PCNA;RUVBL2;PDE6A;POLE3;DDB1;HRAS;BMF;MYC;GRK1;NUCKS1;NIPBL;ATR;CDC25A;TLK2	AKT2;HYAL1;BLM;CLOCK;RUVBL2;DDB1;GRK1;NIPBL;ATR;CDC25A;TLK2	PCNA;PDE6A;POLE3;HRAS;BMF;MYC;NUCKS1
GO:0009314	response to radiation	http://amigo.geneontology.org/amigo/term/GO:0009314	443	33	18.1039	1.82281	0.000679299	0.0261199	208;477;545;641;847;993;1263;1621;1642;1843;2475;2956;3265;3373;3383;3845;4609;5111;5145;5499;5501;6011;7398;7439;8553;9099;9575;10856;11011;25836;54107;64710;90427	AKT2;BHLHE40;HYAL1;BLM;KRAS;CLOCK;PCNA;RUVBL2;MSH6;PDE6A;ATP1A2;POLE3;DDB1;HRAS;MTOR;PPP1CA;BMF;MYC;DBH;GRK1;NUCKS1;NIPBL;ICAM1;CAT;DUSP1;ATR;PPP1CC;PLK3;USP1;BEST1;CDC25A;USP2;TLK2	AKT2;BHLHE40;HYAL1;BLM;CLOCK;RUVBL2;MSH6;ATP1A2;DDB1;MTOR;PPP1CA;DBH;GRK1;NIPBL;CAT;DUSP1;ATR;PPP1CC;PLK3;USP1;BEST1;CDC25A;USP2;TLK2	KRAS;PCNA;PDE6A;POLE3;HRAS;BMF;MYC;NUCKS1;ICAM1
GO:0046635	positive regulation of alpha-beta T cell activation	http://amigo.geneontology.org/amigo/term/GO:0046635	60	9	2.45199	3.67048	0.000689153	0.0263382	387;641;2737;3071;3566;3606;7704;9308;114548	BLM;GLI3;IL4R;RHOA;ZBTB16;NCKAP1L;IL18;CD83;NLRP3	BLM;GLI3;IL4R;ZBTB16;NCKAP1L;CD83;NLRP3	RHOA;IL18
GO:0002286	T cell activation involved in immune response	http://amigo.geneontology.org/amigo/term/GO:0002286	99	12	4.04579	2.96605	0.000703043	0.0264492	2475;3109;3146;3383;3566;3606;3662;4092;5663;27086;30009;114548	HLA-DMB;IL4R;TBX21;FOXP1;SMAD7;IL18;MTOR;PSEN1;HMGB1;ICAM1;IRF4;NLRP3	IL4R;TBX21;FOXP1;MTOR;HMGB1;NLRP3	HLA-DMB;SMAD7;IL18;PSEN1;ICAM1;IRF4
GO:0036294	cellular response to decreased oxygen levels	http://amigo.geneontology.org/amigo/term/GO:0036294	157	16	6.41605	2.49375	0.000708286	0.0264492	1263;1906;2030;2475;3383;4000;4609;4985;5165;6285;7291;7316;9131;22933;30001;64344	SIRT2;SLC29A1;OPRD1;LMNA;TWIST1;EDN1;MTOR;PDK3;AIFM1;S100B;UBC;MYC;ICAM1;HIF3A;PLK3;ERO1A	SIRT2;OPRD1;LMNA;MTOR;PDK3;AIFM1;HIF3A;PLK3;ERO1A	SLC29A1;TWIST1;EDN1;S100B;UBC;MYC;ICAM1
GO:2001056	positive regulation of cysteine-type endopeptidase activity	http://amigo.geneontology.org/amigo/term/GO:2001056	142	15	5.80305	2.58485	0.000708361	0.0264492	387;637;841;1612;3146;3429;4217;4609;5468;6188;7023;8795;9131;114548;341676	TFAP4;RHOA;PPARG;CASP8;TNFRSF10B;NEK5;BID;DAPK1;RPS3;AIFM1;IFI27;MYC;HMGB1;MAP3K5;NLRP3	PPARG;NEK5;DAPK1;AIFM1;HMGB1;MAP3K5;NLRP3	TFAP4;RHOA;CASP8;TNFRSF10B;BID;RPS3;IFI27;MYC
GO:1903037	regulation of leukocyte cell-cell adhesion	http://amigo.geneontology.org/amigo/term/GO:1903037	286	24	11.6878	2.05342	0.000708835	0.0264492	387;641;1051;2736;2737;3071;3109;3146;3383;3559;3566;3606;3952;4092;5290;5771;6188;6441;7525;7704;9308;30009;80380;114548	PIK3CA;SFTPD;BLM;IL2RA;GLI3;HLA-DMB;IL4R;RHOA;TBX21;ZBTB16;NCKAP1L;PDCD1LG2;SMAD7;IL18;LEP;RPS3;GLI2;PTPN2;YES1;HMGB1;ICAM1;CD83;CEBPB;NLRP3	PIK3CA;BLM;GLI3;IL4R;TBX21;ZBTB16;NCKAP1L;LEP;GLI2;PTPN2;YES1;HMGB1;CD83;CEBPB;NLRP3	SFTPD;IL2RA;HLA-DMB;RHOA;PDCD1LG2;SMAD7;IL18;RPS3;ICAM1
GO:0060100	positive regulation of phagocytosis, engulfment	http://amigo.geneontology.org/amigo/term/GO:0060100	11	4	0.449532	8.89814	0.000724864	0.0267309	3071;3673;5468;10347	ITGA2;PPARG;ABCA7;NCKAP1L	ITGA2;PPARG;ABCA7;NCKAP1L
GO:1905155	positive regulation of membrane invagination	http://amigo.geneontology.org/amigo/term/GO:1905155	11	4	0.449532	8.89814	0.000724864	0.0267309	3071;3673;5468;10347	ITGA2;PPARG;ABCA7;NCKAP1L	ITGA2;PPARG;ABCA7;NCKAP1L
GO:0031349	positive regulation of defense response	http://amigo.geneontology.org/amigo/term/GO:0031349	427	32	17.45	1.83381	0.000736373	0.0269975	293;695;841;1051;1755;2219;2244;3146;3148;3265;3606;3661;3662;3673;3845;5008;5294;5567;6283;6441;7100;7316;9173;9252;9575;10623;23097;23765;30849;51284;64581;115004	BTK;SFTPD;TLR7;ITGA2;KRAS;CLOCK;PIK3CG;OSM;DMBT1;PIK3R4;CDK19;CASP8;RPS6KA5;IL1RL1;CGAS;IL18;FGB;HRAS;IL17RA;SLC25A6;S100A12;PRKACB;UBC;HMGB1;IRF3;CLEC7A;POLR3C;HMGB2;FCN1;CEBPB;TLR5;IRF4	BTK;ITGA2;CLOCK;PIK3CG;PIK3R4;CDK19;IL1RL1;CGAS;FGB;IL17RA;SLC25A6;HMGB1;IRF3;POLR3C;CEBPB;TLR5	SFTPD;TLR7;KRAS;OSM;DMBT1;CASP8;RPS6KA5;IL18;HRAS;S100A12;PRKACB;UBC;CLEC7A;HMGB2;FCN1;IRF4
GO:0061041	regulation of wound healing	http://amigo.geneontology.org/amigo/term/GO:0061041	128	14	5.23092	2.6764	0.000746923	0.027226	150;308;325;1906;2155;2244;2475;3146;3265;5055;8573;50506;51330;158376	TNFRSF12A;CASK;APCS;F7;EDN1;FGB;HRAS;MTOR;ADRA2A;DUOX2;HMGB1;SERPINB2;ANXA5;SPAAR	CASK;F7;FGB;MTOR;ADRA2A;DUOX2;HMGB1;SERPINB2;ANXA5	TNFRSF12A;APCS;EDN1;HRAS;SPAAR
GO:0018393	internal peptidyl-lysine acetylation	http://amigo.geneontology.org/amigo/term/GO:0018393	158	16	6.45691	2.47796	0.000759008	0.0275075	1810;3662;4089;6418;7291;8473;9252;9575;10856;10902;54107;54556;57673;79960;117143;284058	BEND3;CLOCK;TADA1;RUVBL2;TWIST1;JADE1;KANSL1;POLE3;BRD8;RPS6KA5;DR1;ING3;SET;OGT;SMAD4;IRF4	BEND3;CLOCK;RUVBL2;JADE1;KANSL1;BRD8;OGT;SMAD4	TADA1;TWIST1;POLE3;RPS6KA5;DR1;ING3;SET;IRF4
GO:0019318	hexose metabolic process	http://amigo.geneontology.org/amigo/term/GO:0019318	238	21	9.72624	2.15911	0.000789363	0.028137	208;2475;2524;2539;2819;3099;3101;3146;3952;4351;5160;5165;5290;5313;5373;5499;5771;6576;8473;9563;10327	G6PD;PIK3CA;H6PD;AKT2;PKLR;PMM2;AKR1A1;GPD1;HK3;MPI;SLC25A1;OGT;MTOR;LEP;PDK3;PPP1CA;PTPN2;HMGB1;PDHA1;FUT2;HK2	G6PD;PIK3CA;H6PD;AKT2;PKLR;GPD1;HK3;OGT;MTOR;LEP;PDK3;PPP1CA;PTPN2;HMGB1;PDHA1;FUT2;HK2	PMM2;AKR1A1;MPI;SLC25A1
GO:0036296	response to increased oxygen levels	http://amigo.geneontology.org/amigo/term/GO:0036296	28	6	1.14426	5.24355	0.000794225	0.028137	523;537;847;5468;10533;27035	PPARG;ATP6V1A;NOX1;ATG7;ATP6AP1;CAT	PPARG;ATP6V1A;ATG7;CAT	NOX1;ATP6AP1
GO:0032647	regulation of interferon-alpha production	http://amigo.geneontology.org/amigo/term/GO:0032647	28	6	1.14426	5.24355	0.000794225	0.028137	3146;3661;3663;6772;51284;197358	TLR7;STAT1;NLRC3;IRF5;HMGB1;IRF3	STAT1;NLRC3;IRF5;HMGB1;IRF3	TLR7
GO:0060338	regulation of type I interferon-mediated signaling pathway	http://amigo.geneontology.org/amigo/term/GO:0060338	28	6	1.14426	5.24355	0.000794225	0.028137	3326;3455;3661;5771;6041;11140	IFNAR2;HSP90AB1;CDC37;PTPN2;IRF3;RNASEL	IFNAR2;HSP90AB1;CDC37;PTPN2;IRF3	RNASEL
GO:1901653	cellular response to peptide	http://amigo.geneontology.org/amigo/term/GO:1901653	358	28	14.6302	1.91385	0.000809482	0.0283719	208;308;324;328;478;523;537;1906;2101;2690;2693;2740;3480;3952;5290;5313;5468;5567;5663;5771;6464;6772;7471;8473;9349;23235;51237;64710	PIK3CA;APC;AKT2;PKLR;WNT1;MZB1;PPARG;ATP6V1A;ATP6AP1;IGF1R;GLP1R;EDN1;GHSR;OGT;LEP;SIK2;STAT1;PRKACB;APEX1;ATP1A3;GHR;PTPN2;PSEN1;RPL23;NUCKS1;SHC1;ANXA5;ESRRA	PIK3CA;APC;AKT2;PKLR;WNT1;PPARG;ATP6V1A;IGF1R;OGT;LEP;SIK2;STAT1;APEX1;ATP1A3;GHR;PTPN2;ANXA5	MZB1;ATP6AP1;GLP1R;EDN1;GHSR;PRKACB;PSEN1;RPL23;NUCKS1;SHC1;ESRRA
GO:0044346	fibroblast apoptotic process	http://amigo.geneontology.org/amigo/term/GO:0044346	19	5	0.776464	6.43945	0.000809854	0.0283719	637;694;4609;5290;5294	PIK3CA;PIK3CG;BTG1;BID;MYC	PIK3CA;PIK3CG	BTG1;BID;MYC
GO:1900407	regulation of cellular response to oxidative stress	http://amigo.geneontology.org/amigo/term/GO:1900407	74	10	3.02412	3.30674	0.000822745	0.0286643	5660;6647;6648;7471;9688;10533;25793;27035;55294;79109	FBXO7;PSAP;SOD1;WNT1;NUP93;NOX1;ATG7;FBXW7;SOD2;MAPKAP1	FBXO7;WNT1;NUP93;ATG7;FBXW7;MAPKAP1	PSAP;SOD1;NOX1;SOD2
GO:0071375	cellular response to peptide hormone stimulus	http://amigo.geneontology.org/amigo/term/GO:0071375	307	25	12.546	1.99266	0.000855697	0.0296485	208;308;324;328;523;537;1906;2101;2690;2693;2740;3480;3952;5290;5313;5468;5567;5771;6464;6772;7471;8473;23235;51237;64710	PIK3CA;APC;AKT2;PKLR;WNT1;MZB1;PPARG;ATP6V1A;ATP6AP1;IGF1R;GLP1R;EDN1;GHSR;OGT;LEP;SIK2;STAT1;PRKACB;APEX1;GHR;PTPN2;NUCKS1;SHC1;ANXA5;ESRRA	PIK3CA;APC;AKT2;PKLR;WNT1;PPARG;ATP6V1A;IGF1R;OGT;LEP;SIK2;STAT1;APEX1;GHR;PTPN2;ANXA5	MZB1;ATP6AP1;GLP1R;EDN1;GHSR;PRKACB;NUCKS1;SHC1;ESRRA
GO:0009416	response to light stimulus	http://amigo.geneontology.org/amigo/term/GO:0009416	308	25	12.5869	1.98619	0.000896363	0.0307199	208;477;545;847;993;1621;1642;1843;2475;2956;3373;3845;4609;5111;5145;5499;5501;6011;7398;7439;8553;9099;9575;10856;90427	AKT2;BHLHE40;HYAL1;KRAS;CLOCK;PCNA;RUVBL2;MSH6;PDE6A;ATP1A2;DDB1;MTOR;PPP1CA;BMF;MYC;DBH;GRK1;CAT;DUSP1;ATR;PPP1CC;USP1;BEST1;CDC25A;USP2	AKT2;BHLHE40;HYAL1;CLOCK;RUVBL2;MSH6;ATP1A2;DDB1;MTOR;PPP1CA;DBH;GRK1;CAT;DUSP1;ATR;PPP1CC;USP1;BEST1;CDC25A;USP2	KRAS;PCNA;PDE6A;BMF;MYC
GO:0070372	regulation of ERK1 and ERK2 cascade	http://amigo.geneontology.org/amigo/term/GO:0070372	308	25	12.5869	1.98619	0.000896363	0.0307199	537;799;1399;1843;2065;2244;3146;3265;3383;3480;4089;4915;5031;5771;6364;6464;6504;7984;10347;10419;10461;10818;55294;56034;285220	FRS2;ERBB3;NTRK2;MERTK;PDGFC;SLAMF1;P2RY6;ATP6AP1;PRMT5;IGF1R;ABCA7;CRKL;FGB;HRAS;FBXW7;PTPN2;EPHA6;HMGB1;CALCR;ICAM1;DUSP1;SMAD4;CCL20;ARHGEF5;SHC1	FRS2;ERBB3;NTRK2;MERTK;SLAMF1;PRMT5;IGF1R;ABCA7;FGB;FBXW7;PTPN2;EPHA6;HMGB1;CALCR;DUSP1;SMAD4;ARHGEF5	PDGFC;P2RY6;ATP6AP1;CRKL;HRAS;ICAM1;CCL20;SHC1
GO:0045862	positive regulation of proteolysis	http://amigo.geneontology.org/amigo/term/GO:0045862	343	27	14.0172	1.9262	0.000904843	0.0308429	150;387;637;841;1263;1612;3146;3429;4092;4217;4609;5045;5468;5663;5720;6188;7023;7141;8473;8795;9131;22933;54998;55294;93974;114548;341676	SIRT2;TFAP4;RHOA;PPARG;TNP1;CASP8;TNFRSF10B;PSME1;NEK5;BID;SMAD7;DAPK1;OGT;RPS3;ADRA2A;ATP5IF1;AIFM1;FBXW7;IFI27;PSEN1;MYC;HMGB1;MAP3K5;PLK3;FURIN;NLRP3;AURKAIP1	SIRT2;PPARG;NEK5;DAPK1;OGT;ADRA2A;AIFM1;FBXW7;HMGB1;MAP3K5;PLK3;FURIN;NLRP3	TFAP4;RHOA;TNP1;CASP8;TNFRSF10B;PSME1;BID;SMAD7;RPS3;ATP5IF1;IFI27;PSEN1;MYC;AURKAIP1
GO:0034341	response to interferon-gamma	http://amigo.geneontology.org/amigo/term/GO:0034341	192	18	7.84638	2.29405	0.000913216	0.0308648	816;818;1612;1906;3118;3326;3383;3661;3662;3663;4261;5468;5771;6364;6772;11140;23521;51466	CAMK2B;CIITA;HSP90AB1;HLA-DQA2;PPARG;RPL13A;CAMK2G;EDN1;DAPK1;EVL;STAT1;IRF5;CDC37;PTPN2;IRF3;ICAM1;CCL20;IRF4	CIITA;HSP90AB1;PPARG;CAMK2G;DAPK1;EVL;STAT1;IRF5;CDC37;PTPN2;IRF3	CAMK2B;HLA-DQA2;RPL13A;EDN1;ICAM1;CCL20;IRF4
GO:0055024	regulation of cardiac muscle tissue development	http://amigo.geneontology.org/amigo/term/GO:0055024	75	10	3.06499	3.26265	0.000915274	0.0308648	1525;1906;2065;2475;2539;2735;3084;4089;8324;10818	G6PD;CXADR;FRS2;ERBB3;GLI1;FZD7;NRG1;EDN1;MTOR;SMAD4	G6PD;FRS2;ERBB3;GLI1;FZD7;NRG1;MTOR;SMAD4	CXADR;EDN1
GO:0070371	ERK1 and ERK2 cascade	http://amigo.geneontology.org/amigo/term/GO:0070371	326	26	13.3225	1.95159	0.000924142	0.0309981	537;799;1399;1843;2065;2244;3146;3265;3383;3480;4089;4609;4915;5031;5771;6364;6464;6504;7984;10347;10419;10461;10818;55294;56034;285220	FRS2;ERBB3;NTRK2;MERTK;PDGFC;SLAMF1;P2RY6;ATP6AP1;PRMT5;IGF1R;ABCA7;CRKL;FGB;HRAS;FBXW7;PTPN2;MYC;EPHA6;HMGB1;CALCR;ICAM1;DUSP1;SMAD4;CCL20;ARHGEF5;SHC1	FRS2;ERBB3;NTRK2;MERTK;SLAMF1;PRMT5;IGF1R;ABCA7;FGB;FBXW7;PTPN2;EPHA6;HMGB1;CALCR;DUSP1;SMAD4;ARHGEF5	PDGFC;P2RY6;ATP6AP1;CRKL;HRAS;MYC;ICAM1;CCL20;SHC1
GO:0042542	response to hydrogen peroxide	http://amigo.geneontology.org/amigo/term/GO:0042542	131	14	5.35352	2.6151	0.000939937	0.0313611	328;847;1843;1938;4217;5111;5660;6188;6647;6772;8989;9131;9688;11235	PDCD10;PSAP;SOD1;PCNA;NUP93;RPS3;STAT1;EEF2;AIFM1;APEX1;CAT;MAP3K5;DUSP1;TRPA1	NUP93;STAT1;EEF2;AIFM1;APEX1;CAT;MAP3K5;DUSP1;TRPA1	PDCD10;PSAP;SOD1;PCNA;RPS3
GO:0014044	Schwann cell development	http://amigo.geneontology.org/amigo/term/GO:0014044	29	6	1.18513	5.06274	0.00096721	0.0321012	208;3084;4915;6647;9968;22933	AKT2;SOD1;SIRT2;NTRK2;MED12;NRG1	AKT2;SIRT2;NTRK2;MED12;NRG1	SOD1
GO:0050867	positive regulation of cell activation	http://amigo.geneontology.org/amigo/term/GO:0050867	310	25	12.6686	1.97338	0.000982752	0.0323373	387;641;695;2736;2737;2956;3071;3109;3146;3559;3566;3606;3952;5290;6188;6195;7525;7704;9173;9308;10451;23529;30009;80380;114548	PIK3CA;BTK;BLM;IL2RA;GLI3;HLA-DMB;IL4R;RHOA;TBX21;MSH6;RPS6KA1;ZBTB16;NCKAP1L;PDCD1LG2;IL1RL1;IL18;VAV3;LEP;RPS3;CLCF1;GLI2;YES1;HMGB1;CD83;NLRP3	PIK3CA;BTK;BLM;GLI3;IL4R;TBX21;MSH6;RPS6KA1;ZBTB16;NCKAP1L;IL1RL1;VAV3;LEP;GLI2;YES1;HMGB1;CD83;NLRP3	IL2RA;HLA-DMB;RHOA;PDCD1LG2;IL18;RPS3;CLCF1
GO:0034340	response to type I interferon	http://amigo.geneontology.org/amigo/term/GO:0034340	89	11	3.63712	3.02437	0.00098499	0.0323373	103;3326;3429;3455;3661;3662;3663;5771;6041;6772;11140	IFNAR2;HSP90AB1;ADAR;STAT1;IFI27;IRF5;CDC37;PTPN2;IRF3;RNASEL;IRF4	IFNAR2;HSP90AB1;ADAR;STAT1;IRF5;CDC37;PTPN2;IRF3	IFI27;RNASEL;IRF4
GO:1903201	regulation of oxidative stress-induced cell death	http://amigo.geneontology.org/amigo/term/GO:1903201	63	9	2.57459	3.4957	0.000989708	0.0323373	5660;6647;6648;7471;9688;10533;25793;27035;55294	FBXO7;PSAP;SOD1;WNT1;NUP93;NOX1;ATG7;FBXW7;SOD2	FBXO7;WNT1;NUP93;ATG7;FBXW7	PSAP;SOD1;NOX1;SOD2
GO:0071456	cellular response to hypoxia	http://amigo.geneontology.org/amigo/term/GO:0071456	147	15	6.00738	2.49693	0.00101402	0.0327917	1263;1906;2030;2475;3383;4000;4609;4985;5165;6285;7291;7316;22933;30001;64344	SIRT2;SLC29A1;OPRD1;LMNA;TWIST1;EDN1;MTOR;PDK3;S100B;UBC;MYC;ICAM1;HIF3A;PLK3;ERO1A	SIRT2;OPRD1;LMNA;MTOR;PDK3;HIF3A;PLK3;ERO1A	SLC29A1;TWIST1;EDN1;S100B;UBC;MYC;ICAM1
GO:0035264	multicellular organism growth	http://amigo.geneontology.org/amigo/term/GO:0035264	147	15	6.00738	2.49693	0.00101402	0.0327917	367;2475;2593;2690;2693;3202;5290;5479;6491;6647;6668;7403;7543;25836;50506	PIK3CA;SOD1;AR;HOXA5;GHSR;MTOR;GAMT;GHR;DUOX2;NIPBL;KDM6A;STIL;SP2;ZFX;PPIB	PIK3CA;AR;MTOR;GAMT;GHR;DUOX2;NIPBL;STIL;ZFX	SOD1;HOXA5;GHSR;KDM6A;SP2;PPIB
GO:1903039	positive regulation of leukocyte cell-cell adhesion	http://amigo.geneontology.org/amigo/term/GO:1903039	210	19	8.58197	2.21394	0.00102293	0.0329112	387;641;2736;2737;3071;3109;3146;3383;3559;3566;3606;3952;5290;6188;7525;7704;9308;80380;114548	PIK3CA;BLM;IL2RA;GLI3;HLA-DMB;IL4R;RHOA;ZBTB16;NCKAP1L;PDCD1LG2;IL18;LEP;RPS3;GLI2;YES1;HMGB1;ICAM1;CD83;NLRP3	PIK3CA;BLM;GLI3;IL4R;ZBTB16;NCKAP1L;LEP;GLI2;YES1;HMGB1;CD83;NLRP3	IL2RA;HLA-DMB;RHOA;PDCD1LG2;IL18;RPS3;ICAM1
GO:0003157	endocardium development	http://amigo.geneontology.org/amigo/term/GO:0003157	12	4	0.490398	8.15663	0.00105229	0.033305	90;3084;4089;6788	ACVR1;NRG1;STK3;SMAD4	ACVR1;NRG1;SMAD4	STK3
GO:0097284	hepatocyte apoptotic process	http://amigo.geneontology.org/amigo/term/GO:0097284	12	4	0.490398	8.15663	0.00105229	0.033305	382;637;5294;6788	PIK3CG;ARF6;BID;STK3	PIK3CG	ARF6;BID;STK3
GO:0038110	interleukin-2-mediated signaling pathway	http://amigo.geneontology.org/amigo/term/GO:0038110	12	4	0.490398	8.15663	0.00105229	0.033305	3559;3561;5771;6464	IL2RA;IL2RG;PTPN2;SHC1	PTPN2	IL2RA;IL2RG;SHC1
GO:0006475	internal protein amino acid acetylation	http://amigo.geneontology.org/amigo/term/GO:0006475	163	16	6.66125	2.40195	0.00106158	0.033305	1810;3662;4089;6418;7291;8473;9252;9575;10856;10902;54107;54556;57673;79960;117143;284058	BEND3;CLOCK;TADA1;RUVBL2;TWIST1;JADE1;KANSL1;POLE3;BRD8;RPS6KA5;DR1;ING3;SET;OGT;SMAD4;IRF4	BEND3;CLOCK;RUVBL2;JADE1;KANSL1;BRD8;OGT;SMAD4	TADA1;TWIST1;POLE3;RPS6KA5;DR1;ING3;SET;IRF4
GO:0010950	positive regulation of endopeptidase activity	http://amigo.geneontology.org/amigo/term/GO:0010950	163	16	6.66125	2.40195	0.00106158	0.033305	387;637;841;1612;3146;3429;4217;4609;5468;5720;6188;7023;8795;9131;114548;341676	TFAP4;RHOA;PPARG;CASP8;TNFRSF10B;PSME1;NEK5;BID;DAPK1;RPS3;AIFM1;IFI27;MYC;HMGB1;MAP3K5;NLRP3	PPARG;NEK5;DAPK1;AIFM1;HMGB1;MAP3K5;NLRP3	TFAP4;RHOA;CASP8;TNFRSF10B;PSME1;BID;RPS3;IFI27;MYC
GO:0097756	negative regulation of blood vessel diameter	http://amigo.geneontology.org/amigo/term/GO:0097756	77	10	3.14672	3.17791	0.00112598	0.0351508	150;387;477;1621;1906;2244;3383;3952;5910;10242	RHOA;ATP1A2;EDN1;RAP1GDS1;FGB;LEP;ADRA2A;DBH;ICAM1;KCNMB2	ATP1A2;RAP1GDS1;FGB;LEP;ADRA2A;DBH	RHOA;EDN1;ICAM1;KCNMB2
GO:0000186	activation of MAPKK activity	http://amigo.geneontology.org/amigo/term/GO:0000186	52	8	2.12506	3.7646	0.00114364	0.0355262	1399;4217;4296;5663;9344;10818;197259;203447	FRS2;NRK;MAP3K11;TAOK2;CRKL;PSEN1;MAP3K5;MLKL	FRS2;NRK;MAP3K11;TAOK2;MAP3K5;MLKL	CRKL;PSEN1
GO:0032607	interferon-alpha production	http://amigo.geneontology.org/amigo/term/GO:0032607	30	6	1.226	4.89398	0.00116775	0.0360973	3146;3661;3663;6772;51284;197358	TLR7;STAT1;NLRC3;IRF5;HMGB1;IRF3	STAT1;NLRC3;IRF5;HMGB1;IRF3	TLR7
GO:0051924	regulation of calcium ion transport	http://amigo.geneontology.org/amigo/term/GO:0051924	229	20	9.35844	2.13711	0.00118091	0.036326	150;387;477;481;799;816;818;1815;2539;2859;2864;3383;4985;4987;5031;5294;7439;8573;63892;387129	G6PD;CAMK2B;OPRD1;RHOA;PIK3CG;NPSR1;CASK;ATP1B1;P2RY6;THADA;CAMK2G;ATP1A2;DRD4;ADRA2A;OPRL1;CALCR;ICAM1;FFAR1;GPR35;BEST1	G6PD;OPRD1;PIK3CG;CASK;THADA;CAMK2G;ATP1A2;ADRA2A;OPRL1;CALCR;BEST1	CAMK2B;RHOA;NPSR1;ATP1B1;P2RY6;DRD4;ICAM1;FFAR1;GPR35
GO:0050870	positive regulation of T cell activation	http://amigo.geneontology.org/amigo/term/GO:0050870	197	18	8.05071	2.23583	0.00122714	0.0372001	387;641;2736;2737;3071;3109;3146;3559;3566;3606;3952;5290;6188;7525;7704;9308;80380;114548	PIK3CA;BLM;IL2RA;GLI3;HLA-DMB;IL4R;RHOA;ZBTB16;NCKAP1L;PDCD1LG2;IL18;LEP;RPS3;GLI2;YES1;HMGB1;CD83;NLRP3	PIK3CA;BLM;GLI3;IL4R;ZBTB16;NCKAP1L;LEP;GLI2;YES1;HMGB1;CD83;NLRP3	IL2RA;HLA-DMB;RHOA;PDCD1LG2;IL18;RPS3
GO:1903708	positive regulation of hemopoiesis	http://amigo.geneontology.org/amigo/term/GO:1903708	181	17	7.39684	2.29828	0.0012279	0.0372001	387;537;695;841;2736;2737;3071;3146;3148;3202;3559;3566;3606;6772;7704;9308;114548	BTK;IL2RA;GLI3;IL4R;RHOA;HOXA5;ATP6AP1;CASP8;ZBTB16;NCKAP1L;IL18;STAT1;GLI2;HMGB1;CD83;HMGB2;NLRP3	BTK;GLI3;IL4R;ZBTB16;NCKAP1L;STAT1;GLI2;HMGB1;CD83;NLRP3	IL2RA;RHOA;HOXA5;ATP6AP1;CASP8;IL18;HMGB2
GO:0051090	regulation of DNA-binding transcription factor activity	http://amigo.geneontology.org/amigo/term/GO:0051090	404	30	16.5101	1.81707	0.00122998	0.0372001	190;367;695;847;1906;3383;3606;3728;3845;4092;4601;4985;5468;5927;6188;6283;6788;7185;7291;7316;7471;7984;8431;8553;8896;9252;9575;114548;149951;197358	BTK;BHLHE40;WNT1;AR;OPRD1;KRAS;PPARG;CLOCK;TRAF1;NR0B2;TWIST1;JUP;KDM5A;RPS6KA5;EDN1;SMAD7;IL18;RPS3;BUD31;S100A12;NLRC3;UBC;MXI1;NR0B1;ICAM1;STK3;COMMD7;CAT;ARHGEF5;NLRP3	BTK;BHLHE40;WNT1;AR;OPRD1;PPARG;CLOCK;TRAF1;JUP;KDM5A;NLRC3;NR0B1;CAT;ARHGEF5;NLRP3	KRAS;NR0B2;TWIST1;RPS6KA5;EDN1;SMAD7;IL18;RPS3;BUD31;S100A12;UBC;MXI1;ICAM1;STK3;COMMD7
GO:0018108	peptidyl-tyrosine phosphorylation	http://amigo.geneontology.org/amigo/term/GO:0018108	386	29	15.7745	1.83841	0.00123292	0.0372001	27;150;695;2065;2475;2690;3084;3383;3480;3606;3952;4915;5008;5515;5606;5663;5771;6416;6464;7525;8576;8826;9961;10461;11140;23529;55294;56034;285220	BTK;ERBB3;NTRK2;MERTK;OSM;ABL2;PDGFC;MAP2K3;IGF1R;MVP;NRG1;IL18;MTOR;LEP;PPP2CA;CLCF1;ADRA2A;GHR;FBXW7;CDC37;PTPN2;PSEN1;YES1;EPHA6;ICAM1;IQGAP1;STK16;SHC1;MAP2K4	BTK;ERBB3;NTRK2;MERTK;IGF1R;MVP;NRG1;MTOR;LEP;ADRA2A;GHR;FBXW7;CDC37;PTPN2;YES1;EPHA6;IQGAP1	OSM;ABL2;PDGFC;MAP2K3;IL18;PPP2CA;CLCF1;PSEN1;ICAM1;STK16;SHC1;MAP2K4
GO:0002292	T cell differentiation involved in immune response	http://amigo.geneontology.org/amigo/term/GO:0002292	65	9	2.65633	3.38814	0.00124343	0.0372163	2475;3146;3566;3606;3662;4092;27086;30009;114548	IL4R;TBX21;FOXP1;SMAD7;IL18;MTOR;HMGB1;IRF4;NLRP3	IL4R;TBX21;FOXP1;MTOR;HMGB1;NLRP3	SMAD7;IL18;IRF4
GO:0031669	cellular response to nutrient levels	http://amigo.geneontology.org/amigo/term/GO:0031669	230	20	9.3993	2.12782	0.00124527	0.0372163	1981;2475;3171;3383;3952;3992;4217;5032;5468;6647;8897;9131;10533;10641;23235;30849;57026;81788;90226;167359	SOD1;NIM1K;FOXA3;UCN2;EIF4G1;PPARG;PIK3R4;PDXP;FADS1;P2RY11;ATG7;MTOR;LEP;MTMR3;SIK2;NPRL2;AIFM1;ICAM1;MAP3K5;NUAK2	NIM1K;EIF4G1;PPARG;PIK3R4;ATG7;MTOR;LEP;MTMR3;SIK2;AIFM1;MAP3K5	SOD1;FOXA3;UCN2;PDXP;FADS1;P2RY11;NPRL2;ICAM1;NUAK2
GO:0002696	positive regulation of leukocyte activation	http://amigo.geneontology.org/amigo/term/GO:0002696	298	24	12.1782	1.97073	0.00125274	0.037263	387;641;695;2736;2737;2956;3071;3109;3146;3559;3566;3606;3952;5290;6188;7525;7704;9173;9308;10451;23529;30009;80380;114548	PIK3CA;BTK;BLM;IL2RA;GLI3;HLA-DMB;IL4R;RHOA;TBX21;MSH6;ZBTB16;NCKAP1L;PDCD1LG2;IL1RL1;IL18;VAV3;LEP;RPS3;CLCF1;GLI2;YES1;HMGB1;CD83;NLRP3	PIK3CA;BTK;BLM;GLI3;IL4R;TBX21;MSH6;ZBTB16;NCKAP1L;IL1RL1;VAV3;LEP;GLI2;YES1;HMGB1;CD83;NLRP3	IL2RA;HLA-DMB;RHOA;PDCD1LG2;IL18;RPS3;CLCF1
GO:0022409	positive regulation of cell-cell adhesion	http://amigo.geneontology.org/amigo/term/GO:0022409	247	21	10.094	2.08044	0.00126498	0.0373867	387;641;2244;2736;2737;3071;3109;3146;3383;3559;3566;3606;3952;4092;5290;6188;7525;7704;9308;80380;114548	PIK3CA;BLM;IL2RA;GLI3;HLA-DMB;IL4R;RHOA;ZBTB16;NCKAP1L;PDCD1LG2;SMAD7;IL18;FGB;LEP;RPS3;GLI2;YES1;HMGB1;ICAM1;CD83;NLRP3	PIK3CA;BLM;GLI3;IL4R;ZBTB16;NCKAP1L;FGB;LEP;GLI2;YES1;HMGB1;CD83;NLRP3	IL2RA;HLA-DMB;RHOA;PDCD1LG2;SMAD7;IL18;RPS3;ICAM1
GO:0048568	embryonic organ development	http://amigo.geneontology.org/amigo/term/GO:0048568	423	31	17.2865	1.7933	0.00126875	0.0373867	90;220;841;860;1045;1051;1746;1750;1906;2735;2736;2737;3202;3215;3373;5663;6491;6647;6788;6932;7291;7403;7471;8575;9968;10818;25836;56034;57453;203447;204851	SOD1;HIPK1;FRS2;HYAL1;WNT1;NRK;ALDH1A3;GLI3;TCF7;DLX2;HOXB5;MED12;HOXA5;PDGFC;GLI1;TWIST1;CASP8;DLX6;ACVR1;EDN1;RUNX2;PRKRA;CDX2;GLI2;PSEN1;NIPBL;STK3;KDM6A;STIL;CEBPB;DSCAML1	FRS2;HYAL1;WNT1;NRK;GLI3;TCF7;MED12;GLI1;ACVR1;GLI2;NIPBL;STIL;CEBPB;DSCAML1	SOD1;HIPK1;ALDH1A3;DLX2;HOXB5;HOXA5;PDGFC;TWIST1;CASP8;DLX6;EDN1;RUNX2;PRKRA;CDX2;PSEN1;STK3;KDM6A
GO:0051052	regulation of DNA metabolic process	http://amigo.geneontology.org/amigo/term/GO:0051052	405	30	16.5509	1.81258	0.00127836	0.0374946	143;545;641;1843;2735;2736;2956;3146;3265;3326;4609;5111;5290;5468;5515;6188;6416;7291;7398;9131;10111;10419;10533;23529;30009;51548;54464;55294;64710;140609	PIK3CA;BLM;NEK7;HSP90AB1;PPARG;RAD50;PCNA;TBX21;MSH6;GLI1;TWIST1;XRN1;ATG7;PRMT5;HRAS;PPP2CA;RPS3;CLCF1;GLI2;AIFM1;SIRT6;FBXW7;MYC;NUCKS1;HMGB1;DUSP1;ATR;PARP4;USP1;MAP2K4	PIK3CA;BLM;HSP90AB1;PPARG;RAD50;TBX21;MSH6;GLI1;XRN1;ATG7;PRMT5;GLI2;AIFM1;SIRT6;FBXW7;HMGB1;DUSP1;ATR;PARP4;USP1	NEK7;PCNA;TWIST1;HRAS;PPP2CA;RPS3;CLCF1;MYC;NUCKS1;MAP2K4
GO:0018394	peptidyl-lysine acetylation	http://amigo.geneontology.org/amigo/term/GO:0018394	166	16	6.78385	2.35854	0.00128804	0.0376005	1810;3662;4089;6418;7291;8473;9252;9575;10856;10902;54107;54556;57673;79960;117143;284058	BEND3;CLOCK;TADA1;RUVBL2;TWIST1;JADE1;KANSL1;POLE3;BRD8;RPS6KA5;DR1;ING3;SET;OGT;SMAD4;IRF4	BEND3;CLOCK;RUVBL2;JADE1;KANSL1;BRD8;OGT;SMAD4	TADA1;TWIST1;POLE3;RPS6KA5;DR1;ING3;SET;IRF4
GO:0045621	positive regulation of lymphocyte differentiation	http://amigo.geneontology.org/amigo/term/GO:0045621	92	11	3.75972	2.92575	0.00129848	0.0376005	387;695;2736;2737;3071;3559;3566;3606;7704;9308;114548	BTK;IL2RA;GLI3;IL4R;RHOA;ZBTB16;NCKAP1L;IL18;GLI2;CD83;NLRP3	BTK;GLI3;IL4R;ZBTB16;NCKAP1L;GLI2;CD83;NLRP3	IL2RA;RHOA;IL18
GO:0006006	glucose metabolic process	http://amigo.geneontology.org/amigo/term/GO:0006006	198	18	8.09157	2.22454	0.00129986	0.0376005	208;2475;2539;2819;3099;3101;3146;3952;5160;5165;5290;5313;5499;5771;6576;8473;9563;10327	G6PD;PIK3CA;H6PD;AKT2;PKLR;AKR1A1;GPD1;HK3;SLC25A1;OGT;MTOR;LEP;PDK3;PPP1CA;PTPN2;HMGB1;PDHA1;HK2	G6PD;PIK3CA;H6PD;AKT2;PKLR;GPD1;HK3;OGT;MTOR;LEP;PDK3;PPP1CA;PTPN2;HMGB1;PDHA1;HK2	AKR1A1;SLC25A1
GO:0030728	ovulation	http://amigo.geneontology.org/amigo/term/GO:0030728	21	5	0.858197	5.82617	0.00132436	0.0379609	174;3566;3952;4327;8204	IL4R;LEP;MMP19;AFP;NRIP1	IL4R;LEP;MMP19;AFP;NRIP1
GO:0032986	protein-DNA complex disassembly	http://amigo.geneontology.org/amigo/term/GO:0032986	21	5	0.858197	5.82617	0.00132436	0.0379609	4609;6418;6603;7141;9349	TNP1;SMARCD2;SET;MYC;RPL23	SMARCD2	TNP1;SET;MYC;RPL23
GO:0014068	positive regulation of phosphatidylinositol 3-kinase signaling	http://amigo.geneontology.org/amigo/term/GO:0014068	79	10	3.22846	3.09746	0.00137473	0.0391357	847;2065;3606;3952;4915;5008;5290;5291;5294;56034	PIK3CA;ERBB3;NTRK2;PIK3CB;PIK3CG;OSM;PDGFC;IL18;LEP;CAT	PIK3CA;ERBB3;NTRK2;PIK3CB;PIK3CG;LEP;CAT	OSM;PDGFC;IL18
GO:0043491	protein kinase B signaling	http://amigo.geneontology.org/amigo/term/GO:0043491	232	20	9.48104	2.10947	0.00138301	0.0391357	208;799;1263;2065;2155;2475;3084;3326;3606;3952;4915;5008;5290;5291;5294;6453;6788;10461;10818;22933	PIK3CA;ITSN1;AKT2;FRS2;SIRT2;ERBB3;NTRK2;HSP90AB1;PIK3CB;PIK3CG;MERTK;OSM;F7;NRG1;IL18;MTOR;LEP;CALCR;STK3;PLK3	PIK3CA;ITSN1;AKT2;FRS2;SIRT2;ERBB3;NTRK2;HSP90AB1;PIK3CB;PIK3CG;MERTK;F7;NRG1;MTOR;LEP;CALCR;PLK3	OSM;IL18;STK3
GO:0018212	peptidyl-tyrosine modification	http://amigo.geneontology.org/amigo/term/GO:0018212	389	29	15.8971	1.82423	0.00138736	0.0391357	27;150;695;2065;2475;2690;3084;3383;3480;3606;3952;4915;5008;5515;5606;5663;5771;6416;6464;7525;8576;8826;9961;10461;11140;23529;55294;56034;285220	BTK;ERBB3;NTRK2;MERTK;OSM;ABL2;PDGFC;MAP2K3;IGF1R;MVP;NRG1;IL18;MTOR;LEP;PPP2CA;CLCF1;ADRA2A;GHR;FBXW7;CDC37;PTPN2;PSEN1;YES1;EPHA6;ICAM1;IQGAP1;STK16;SHC1;MAP2K4	BTK;ERBB3;NTRK2;MERTK;IGF1R;MVP;NRG1;MTOR;LEP;ADRA2A;GHR;FBXW7;CDC37;PTPN2;YES1;EPHA6;IQGAP1	OSM;ABL2;PDGFC;MAP2K3;IL18;PPP2CA;CLCF1;PSEN1;ICAM1;STK16;SHC1;MAP2K4
GO:0032728	positive regulation of interferon-beta production	http://amigo.geneontology.org/amigo/term/GO:0032728	31	6	1.26686	4.73611	0.00139864	0.0391357	3146;3148;3661;3663;10623;51284	TLR7;IRF5;HMGB1;IRF3;POLR3C;HMGB2	IRF5;HMGB1;IRF3;POLR3C	TLR7;HMGB2
GO:0007548	sex differentiation	http://amigo.geneontology.org/amigo/term/GO:0007548	266	22	10.8705	2.02383	0.00140092	0.0391357	174;190;269;367;658;1051;1399;1761;2288;3148;3383;3952;4089;4327;5927;6647;6932;7543;8204;10046;10461;25836	SOD1;AMHR2;AR;TCF7;MERTK;BMPR1B;KDM5A;CRKL;MAMLD1;LEP;MMP19;NR0B1;NIPBL;ICAM1;AFP;FKBP4;HMGB2;SMAD4;CEBPB;NRIP1;ZFX;DMRT1	AR;TCF7;MERTK;BMPR1B;KDM5A;MAMLD1;LEP;MMP19;NR0B1;NIPBL;AFP;SMAD4;CEBPB;NRIP1;ZFX	SOD1;AMHR2;CRKL;ICAM1;FKBP4;HMGB2;DMRT1
GO:0006275	regulation of DNA replication	http://amigo.geneontology.org/amigo/term/GO:0006275	107	12	4.37272	2.74429	0.00140258	0.0391357	545;641;2735;2736;2956;3265;5111;5515;6416;10533;55294;64710	BLM;PCNA;MSH6;GLI1;ATG7;HRAS;PPP2CA;GLI2;FBXW7;NUCKS1;ATR;MAP2K4	BLM;MSH6;GLI1;ATG7;GLI2;FBXW7;ATR	PCNA;HRAS;PPP2CA;NUCKS1;MAP2K4
GO:1902806	regulation of cell cycle G1/S phase transition	http://amigo.geneontology.org/amigo/term/GO:1902806	152	15	6.21171	2.41479	0.00142427	0.0392709	328;637;1263;1981;2735;3373;5111;5720;8318;11319;25793;25946;55294;58190;79960	FBXO7;HYAL1;EIF4G1;PCNA;GLI1;CTDSP1;JADE1;ZNF385A;PSME1;BID;CDC45;APEX1;FBXW7;ECD;PLK3	FBXO7;HYAL1;EIF4G1;GLI1;JADE1;CDC45;APEX1;FBXW7;ECD;PLK3	PCNA;CTDSP1;ZNF385A;PSME1;BID
GO:0007188	adenylate cyclase-modulating G protein-coupled receptor signaling pathway	http://amigo.geneontology.org/amigo/term/GO:0007188	216	19	8.82717	2.15244	0.00142611	0.0392709	19;150;799;1815;1906;2740;2913;2914;4160;4985;4987;5567;5660;10419;11214;27201;83550;90226;221188	PSAP;UCN2;GPR101;ADGRG5;OPRD1;GRM3;MC4R;PRMT5;AKAP13;GLP1R;EDN1;DRD4;ADRA2A;OPRL1;GRM4;PRKACB;CALCR;ABCA1;GPR78	ADGRG5;OPRD1;GRM3;PRMT5;AKAP13;ADRA2A;OPRL1;GRM4;CALCR;ABCA1	PSAP;UCN2;GPR101;MC4R;GLP1R;EDN1;DRD4;PRKACB;GPR78
GO:0007584	response to nutrient	http://amigo.geneontology.org/amigo/term/GO:0007584	216	19	8.82717	2.15244	0.00142611	0.0392709	19;191;847;1938;2155;2182;2475;3673;3952;5009;5032;5111;5313;5468;6647;6772;8473;9131;57026	SOD1;PKLR;ITGA2;PPARG;PCNA;PDXP;P2RY11;F7;OGT;MTOR;LEP;STAT1;OTC;AHCY;EEF2;AIFM1;CAT;ABCA1;ACSL4	PKLR;ITGA2;PPARG;F7;OGT;MTOR;LEP;STAT1;OTC;AHCY;EEF2;AIFM1;CAT;ABCA1;ACSL4	SOD1;PCNA;PDXP;P2RY11
GO:0060099	regulation of phagocytosis, engulfment	http://amigo.geneontology.org/amigo/term/GO:0060099	13	4	0.531265	7.5292	0.00147111	0.0401594	3071;3673;5468;10347	ITGA2;PPARG;ABCA7;NCKAP1L	ITGA2;PPARG;ABCA7;NCKAP1L
GO:0071352	cellular response to interleukin-2	http://amigo.geneontology.org/amigo/term/GO:0071352	13	4	0.531265	7.5292	0.00147111	0.0401594	3559;3561;5771;6464	IL2RA;IL2RG;PTPN2;SHC1	PTPN2	IL2RA;IL2RG;SHC1
GO:0019058	viral life cycle	http://amigo.geneontology.org/amigo/term/GO:0019058	285	23	11.647	1.97476	0.00152593	0.0414763	103;290;325;1380;1525;1642;2219;3326;3373;3383;3429;3673;4864;5045;5479;6041;6504;7153;7316;26986;55054;64710;282617	CXADR;ANPEP;HYAL1;ITGA2;HSP90AB1;SLAMF1;APCS;ATG16L1;NPC1;DDB1;CR2;ADAR;IFNL3;IFI27;UBC;NUCKS1;ICAM1;FCN1;RNASEL;TOP2A;FURIN;PABPC1;PPIB	ANPEP;HYAL1;ITGA2;HSP90AB1;SLAMF1;ATG16L1;NPC1;DDB1;CR2;ADAR;TOP2A;FURIN;PABPC1	CXADR;APCS;IFNL3;IFI27;UBC;NUCKS1;ICAM1;FCN1;RNASEL;PPIB
GO:0046578	regulation of Ras protein signal transduction	http://amigo.geneontology.org/amigo/term/GO:0046578	234	20	9.56277	2.09144	0.00153353	0.0415041	19;382;1399;2859;3084;3265;3845;3925;6453;6464;7204;7984;8473;10451;11214;11235;26030;79109;80243;157285	PDCD10;ITSN1;PREX2;KRAS;PLEKHG3;ARF6;TRIO;PRAG1;AKAP13;NRG1;CRKL;HRAS;OGT;VAV3;STMN1;ABCA1;ARHGEF5;SHC1;GPR35;MAPKAP1	ITSN1;PREX2;PLEKHG3;TRIO;PRAG1;AKAP13;NRG1;OGT;VAV3;ABCA1;ARHGEF5;MAPKAP1	PDCD10;KRAS;ARF6;CRKL;HRAS;STMN1;SHC1;GPR35
GO:0006695	cholesterol biosynthetic process	http://amigo.geneontology.org/amigo/term/GO:0006695	67	9	2.73806	3.287	0.00154719	0.041641	47;2539;4801;6307;6647;9453;10654;51478;91734	G6PD;SOD1;ACLY;NFYB;IDI2;GGPS1;MSMO1;PMVK;HSD17B7	G6PD;ACLY;HSD17B7	SOD1;NFYB;IDI2;GGPS1;MSMO1;PMVK
GO:0045785	positive regulation of cell adhesion	http://amigo.geneontology.org/amigo/term/GO:0045785	392	29	16.0197	1.81027	0.00155828	0.041641	387;641;1399;2244;2736;2737;3071;3109;3146;3373;3383;3559;3566;3606;3673;3728;3952;4092;5290;5645;6188;6251;7525;7704;8826;9308;10451;80380;114548	PIK3CA;PRSS2;HYAL1;ITGA2;BLM;IL2RA;GLI3;HLA-DMB;IL4R;RHOA;JUP;ZBTB16;NCKAP1L;PDCD1LG2;SMAD7;CRKL;IL18;FGB;VAV3;LEP;RPS3;GLI2;RSU1;YES1;HMGB1;ICAM1;IQGAP1;CD83;NLRP3	PIK3CA;PRSS2;HYAL1;ITGA2;BLM;GLI3;IL4R;JUP;ZBTB16;NCKAP1L;FGB;VAV3;LEP;GLI2;YES1;HMGB1;IQGAP1;CD83;NLRP3	IL2RA;HLA-DMB;RHOA;PDCD1LG2;SMAD7;CRKL;IL18;RPS3;RSU1;ICAM1
GO:0007219	Notch signaling pathway	http://amigo.geneontology.org/amigo/term/GO:0007219	185	17	7.56031	2.24859	0.0015584	0.041641	1745;1746;3559;4609;4904;5663;6772;7471;8431;8470;8553;9787;11235;22848;55294;81619;157285	PDCD10;BHLHE40;SORBS2;WNT1;IL2RA;DLX2;YBX1;NR0B2;PRAG1;TSPAN14;AAK1;DLX1;STAT1;DLGAP5;FBXW7;PSEN1;MYC	BHLHE40;SORBS2;WNT1;YBX1;PRAG1;AAK1;STAT1;DLGAP5;FBXW7	PDCD10;IL2RA;DLX2;NR0B2;TSPAN14;DLX1;PSEN1;MYC
GO:0007568	aging	http://amigo.geneontology.org/amigo/term/GO:0007568	303	24	12.3826	1.93821	0.00156851	0.0417342	328;545;821;847;1906;1938;2475;2937;2956;3265;3383;3845;3952;4000;4316;5663;6647;6648;7291;7471;10533;30001;115004;140679	SOD1;WNT1;MMP7;SLC32A1;CANX;KRAS;MSH6;LMNA;TWIST1;ATG7;EDN1;CGAS;HRAS;GSS;MTOR;LEP;EEF2;APEX1;PSEN1;SOD2;ICAM1;CAT;ATR;ERO1A	WNT1;MMP7;SLC32A1;MSH6;LMNA;ATG7;CGAS;GSS;MTOR;LEP;EEF2;APEX1;CAT;ATR;ERO1A	SOD1;CANX;KRAS;TWIST1;EDN1;HRAS;PSEN1;SOD2;ICAM1
GO:0032727	positive regulation of interferon-alpha production	http://amigo.geneontology.org/amigo/term/GO:0032727	22	5	0.899064	5.56134	0.00165685	0.0432448	3146;3661;3663;6772;51284	TLR7;STAT1;IRF5;HMGB1;IRF3	STAT1;IRF5;HMGB1;IRF3	TLR7
GO:1901020	negative regulation of calcium ion transmembrane transporter activity	http://amigo.geneontology.org/amigo/term/GO:1901020	32	6	1.30773	4.58811	0.00166275	0.0432448	150;477;1815;2859;4987;63892	THADA;ATP1A2;DRD4;ADRA2A;OPRL1;GPR35	THADA;ATP1A2;ADRA2A;OPRL1	DRD4;GPR35
GO:0099131	ATP hydrolysis coupled ion transmembrane transport	http://amigo.geneontology.org/amigo/term/GO:0099131	32	6	1.30773	4.58811	0.00166275	0.0432448	477;478;480;523;537;10257	ATP6V1A;ATP6AP1;ATP1A2;ATP1A4;ABCC4;ATP1A3	ATP6V1A;ATP1A2;ATP1A4;ABCC4;ATP1A3	ATP6AP1
GO:0009954	proximal/distal pattern formation	http://amigo.geneontology.org/amigo/term/GO:0009954	32	6	1.30773	4.58811	0.00166275	0.0432448	1745;1746;2735;2736;2737;5089	GLI3;DLX2;GLI1;DLX1;GLI2;PBX2	GLI3;GLI1;GLI2;PBX2	DLX2;DLX1
GO:0000027	ribosomal large subunit assembly	http://amigo.geneontology.org/amigo/term/GO:0000027	32	6	1.30773	4.58811	0.00166275	0.0432448	6122;6135;6147;51187;80135;140801	RSL24D1;RPL23A;RPL10L;RPL3;RPL11;RPF1	RPL3;RPF1	RSL24D1;RPL23A;RPL10L;RPL11
GO:0045582	positive regulation of T cell differentiation	http://amigo.geneontology.org/amigo/term/GO:0045582	81	10	3.31019	3.02097	0.00166643	0.0432448	387;2736;2737;3071;3559;3566;3606;7704;9308;114548	IL2RA;GLI3;IL4R;RHOA;ZBTB16;NCKAP1L;IL18;GLI2;CD83;NLRP3	GLI3;IL4R;ZBTB16;NCKAP1L;GLI2;CD83;NLRP3	IL2RA;RHOA;IL18
GO:0003002	regionalization	http://amigo.geneontology.org/amigo/term/GO:0003002	340	26	13.8946	1.87123	0.00168592	0.0435714	90;367;658;1045;1399;1745;1746;1906;2735;2736;2737;3202;3215;4089;5089;5567;5663;7403;7471;7473;7704;8553;9968;10818;57453;204851	BHLHE40;HIPK1;FRS2;WNT1;AR;GLI3;DLX2;HOXB5;MED12;HOXA5;WNT3;GLI1;ZBTB16;BMPR1B;ACVR1;EDN1;CRKL;DLX1;CDX2;GLI2;PRKACB;PSEN1;KDM6A;SMAD4;PBX2;DSCAML1	BHLHE40;FRS2;WNT1;AR;GLI3;MED12;WNT3;GLI1;ZBTB16;BMPR1B;ACVR1;GLI2;SMAD4;PBX2;DSCAML1	HIPK1;DLX2;HOXB5;HOXA5;EDN1;CRKL;DLX1;CDX2;PRKACB;PSEN1;KDM6A
GO:0044772	mitotic cell cycle phase transition	http://amigo.geneontology.org/amigo/term/GO:0044772	487	34	19.902	1.70837	0.00171696	0.0439106	90;324;328;637;641;993;1263;1642;1843;1981;2956;3373;4331;4609;5111;5720;6241;7023;7175;8318;8900;9344;9787;10460;11319;22822;22933;25793;25946;26524;54107;58190;79858;79960	APC;FBXO7;TACC3;HYAL1;SIRT2;EIF4G1;BLM;TFAP4;CCNA1;LATS2;PCNA;MSH6;CTDSP1;RRM2;PHLDA1;JADE1;POLE3;ZNF385A;MNAT1;PSME1;TAOK2;ACVR1;NEK11;BID;DDB1;CDC45;APEX1;DLGAP5;MYC;ECD;DUSP1;TPR;PLK3;CDC25A	APC;FBXO7;TACC3;HYAL1;SIRT2;EIF4G1;BLM;CCNA1;LATS2;MSH6;RRM2;PHLDA1;JADE1;TAOK2;ACVR1;NEK11;DDB1;CDC45;APEX1;DLGAP5;ECD;DUSP1;TPR;PLK3;CDC25A	TFAP4;PCNA;CTDSP1;POLE3;ZNF385A;MNAT1;PSME1;BID;MYC
GO:0006397	mRNA processing	http://amigo.geneontology.org/amigo/term/GO:0006397	487	34	19.902	1.70837	0.00171696	0.0439106	103;105;984;2521;4154;4331;4686;4809;4904;5430;6041;6627;6632;8487;8896;9444;9939;10284;10419;10595;10898;10929;11157;11319;22916;23451;23543;24148;26986;26993;51593;51690;54998;59286	NCBP1;QKI;PRPF6;AKAP8L;CDK11B;RBFOX2;SAP18;UBL5;POLR2A;YBX1;RBM8A;PRMT5;LSM6;MNAT1;ADARB2;SRRT;CPSF4;MBNL1;LSM7;FUS;ADAR;GEMIN2;NCBP2;SF3B1;BUD31;SNRPD1;ERN2;SRSF8;ECD;RNASEL;PABPC1;AURKAIP1;SNRPA1;SNU13	NCBP1;QKI;PRPF6;AKAP8L;CDK11B;RBFOX2;POLR2A;YBX1;PRMT5;ADARB2;SRRT;MBNL1;ADAR;SF3B1;ERN2;SRSF8;ECD;PABPC1	SAP18;UBL5;RBM8A;LSM6;MNAT1;CPSF4;LSM7;FUS;GEMIN2;NCBP2;BUD31;SNRPD1;RNASEL;AURKAIP1;SNRPA1;SNU13
GO:1902653	secondary alcohol biosynthetic process	http://amigo.geneontology.org/amigo/term/GO:1902653	68	9	2.77892	3.23866	0.00171994	0.0439106	47;2539;4801;6307;6647;9453;10654;51478;91734	G6PD;SOD1;ACLY;NFYB;IDI2;GGPS1;MSMO1;PMVK;HSD17B7	G6PD;ACLY;HSD17B7	SOD1;NFYB;IDI2;GGPS1;MSMO1;PMVK
GO:0042391	regulation of membrane potential	http://amigo.geneontology.org/amigo/term/GO:0042391	414	30	16.9187	1.77318	0.00179353	0.0456048	208;477;478;480;481;483;488;637;1525;1815;1906;2030;2557;2567;2568;2859;2898;3728;3775;4092;4915;4985;5663;6647;10242;22930;23704;85358;93974;112755	CXADR;GABRP;AKT2;ATP2A2;SOD1;GABRG3;NTRK2;SLC29A1;OPRD1;SHANK3;ATP1B1;KCNK1;JUP;ATP1A2;ATP1B3;GABRA4;ATP1A4;BID;EDN1;SMAD7;RAB3GAP1;DRD4;ATP5IF1;ATP1A3;PSEN1;GRIK2;GPR35;KCNMB2;STX1B;KCNE4	GABRP;AKT2;ATP2A2;NTRK2;OPRD1;SHANK3;JUP;ATP1A2;ATP1B3;GABRA4;ATP1A4;RAB3GAP1;ATP1A3;GRIK2;STX1B	CXADR;SOD1;GABRG3;SLC29A1;ATP1B1;KCNK1;BID;EDN1;SMAD7;DRD4;ATP5IF1;PSEN1;GPR35;KCNMB2;KCNE4
GO:1901216	positive regulation of neuron death	http://amigo.geneontology.org/amigo/term/GO:1901216	82	10	3.35106	2.98413	0.00183	0.0463454	387;841;2475;2898;4217;4296;4605;6416;9131;55294	RHOA;MAP3K11;CASP8;MTOR;AIFM1;FBXW7;MAP3K5;MYBL2;GRIK2;MAP2K4	MAP3K11;MTOR;AIFM1;FBXW7;MAP3K5;MYBL2;GRIK2	RHOA;CASP8;MAP2K4
GO:0045637	regulation of myeloid cell differentiation	http://amigo.geneontology.org/amigo/term/GO:0045637	221	19	9.03151	2.10375	0.00185847	0.0468781	325;537;841;1051;1441;2101;2475;3071;3146;3148;3202;4609;5771;6772;7704;8085;23543;27086;55294	RBFOX2;KMT2D;HOXA5;FOXP1;ATP6AP1;APCS;CASP8;ZBTB16;NCKAP1L;CSF3R;MTOR;STAT1;FBXW7;PTPN2;MYC;HMGB1;HMGB2;CEBPB;ESRRA	RBFOX2;KMT2D;FOXP1;ZBTB16;NCKAP1L;CSF3R;MTOR;STAT1;FBXW7;PTPN2;HMGB1;CEBPB	HOXA5;ATP6AP1;APCS;CASP8;MYC;HMGB2;ESRRA
GO:0051091	positive regulation of DNA-binding transcription factor activity	http://amigo.geneontology.org/amigo/term/GO:0051091	255	21	10.421	2.01517	0.00187581	0.0469629	367;695;847;1906;3383;3606;3728;3845;4985;5468;6188;6283;6788;7185;7316;7471;7984;8896;9252;9575;114548	BTK;WNT1;AR;OPRD1;KRAS;PPARG;CLOCK;TRAF1;JUP;RPS6KA5;EDN1;IL18;RPS3;BUD31;S100A12;UBC;ICAM1;STK3;CAT;ARHGEF5;NLRP3	BTK;WNT1;AR;OPRD1;PPARG;CLOCK;TRAF1;JUP;CAT;ARHGEF5;NLRP3	KRAS;RPS6KA5;EDN1;IL18;RPS3;BUD31;S100A12;UBC;ICAM1;STK3
GO:0006909	phagocytosis	http://amigo.geneontology.org/amigo/term/GO:0006909	238	20	9.72624	2.05629	0.00187673	0.0469629	19;2219;3071;3146;3326;3673;3952;5031;5290;5291;5468;6441;6504;7525;10347;10451;10461;10552;64581;147179	PIK3CA;SFTPD;ITGA2;HSP90AB1;PIK3CB;PPARG;MERTK;SLAMF1;P2RY6;WIPF2;ABCA7;NCKAP1L;ARPC1A;VAV3;LEP;YES1;HMGB1;CLEC7A;ABCA1;FCN1	PIK3CA;ITGA2;HSP90AB1;PIK3CB;PPARG;MERTK;SLAMF1;ABCA7;NCKAP1L;ARPC1A;VAV3;LEP;YES1;HMGB1;ABCA1	SFTPD;P2RY6;WIPF2;CLEC7A;FCN1
GO:0050727	regulation of inflammatory response	http://amigo.geneontology.org/amigo/term/GO:0050727	361	27	14.7528	1.83016	0.00190753	0.0474634	325;695;713;1051;1380;2693;3559;3606;3661;3673;3952;5008;5294;5468;5771;6283;9173;9575;23097;23765;27086;29102;51284;81494;90527;114548;197358	BTK;TLR7;ITGA2;IL2RA;PPARG;CLOCK;PIK3CG;OSM;CFHR5;CDK19;FOXP1;APCS;DUOXA1;IL1RL1;GHSR;IL18;CR2;C1QB;LEP;IL17RA;S100A12;NLRC3;PTPN2;IRF3;DROSHA;CEBPB;NLRP3	BTK;ITGA2;PPARG;CLOCK;PIK3CG;CFHR5;CDK19;FOXP1;DUOXA1;IL1RL1;CR2;LEP;IL17RA;NLRC3;PTPN2;IRF3;DROSHA;CEBPB;NLRP3	TLR7;IL2RA;OSM;APCS;GHSR;IL18;C1QB;S100A12
GO:0035051	cardiocyte differentiation	http://amigo.geneontology.org/amigo/term/GO:0035051	141	14	5.76218	2.42964	0.00191178	0.0474634	90;1525;1906;2475;2539;3084;4000;4089;6416;7291;8324;8470;10818;11214	G6PD;CXADR;SORBS2;FRS2;LMNA;FZD7;TWIST1;AKAP13;ACVR1;NRG1;EDN1;MTOR;SMAD4;MAP2K4	G6PD;SORBS2;FRS2;LMNA;FZD7;AKAP13;ACVR1;NRG1;MTOR;SMAD4	CXADR;TWIST1;EDN1;MAP2K4
GO:0090257	regulation of muscle system process	http://amigo.geneontology.org/amigo/term/GO:0090257	222	19	9.07237	2.09427	0.00195707	0.0482737	150;387;477;481;488;816;818;1906;2475;2539;2693;3673;3728;4000;4089;4092;5294;6647;29995	G6PD;ATP2A2;SOD1;CAMK2B;ITGA2;RHOA;PIK3CG;ATP1B1;LMNA;JUP;CAMK2G;ATP1A2;LMCD1;EDN1;SMAD7;GHSR;MTOR;ADRA2A;SMAD4	G6PD;ATP2A2;ITGA2;PIK3CG;LMNA;JUP;CAMK2G;ATP1A2;LMCD1;MTOR;ADRA2A;SMAD4	SOD1;CAMK2B;RHOA;ATP1B1;EDN1;SMAD7;GHSR
GO:0001818	negative regulation of cytokine production	http://amigo.geneontology.org/amigo/term/GO:0001818	256	21	10.4618	2.0073	0.00196739	0.0482737	695;2693;3071;3146;3326;3661;4092;5004;5045;5552;6441;6504;7291;9173;9252;9308;10461;30009;80380;114548;197358	BTK;SFTPD;HSP90AB1;MERTK;TBX21;ORM1;SLAMF1;TWIST1;RPS6KA5;NCKAP1L;PDCD1LG2;SMAD7;IL1RL1;GHSR;SRGN;NLRC3;HMGB1;IRF3;CD83;FURIN;NLRP3	BTK;HSP90AB1;MERTK;TBX21;SLAMF1;NCKAP1L;IL1RL1;NLRC3;HMGB1;IRF3;CD83;FURIN;NLRP3	SFTPD;ORM1;TWIST1;RPS6KA5;PDCD1LG2;SMAD7;GHSR;SRGN
GO:0072593	reactive oxygen species metabolic process	http://amigo.geneontology.org/amigo/term/GO:0072593	256	21	10.4618	2.0073	0.00196739	0.0482737	387;847;1906;2475;2539;3099;3326;3383;3952;4358;5165;6441;6647;6648;6697;22933;27035;50506;50508;90527;93974	G6PD;SOD1;SFTPD;SIRT2;HSP90AB1;RHOA;MPV17;NOX3;NOX1;DUOXA1;EDN1;MTOR;LEP;ATP5IF1;PDK3;SPR;DUOX2;SOD2;ICAM1;CAT;HK2	G6PD;SIRT2;HSP90AB1;NOX3;DUOXA1;MTOR;LEP;PDK3;DUOX2;CAT;HK2	SOD1;SFTPD;RHOA;MPV17;NOX1;EDN1;ATP5IF1;SPR;SOD2;ICAM1
GO:0014733	regulation of skeletal muscle adaptation	http://amigo.geneontology.org/amigo/term/GO:0014733	14	4	0.572132	6.9914	0.00199344	0.0483486	488;816;818;2475	ATP2A2;CAMK2B;CAMK2G;MTOR	ATP2A2;CAMK2G;MTOR	CAMK2B
GO:1905153	regulation of membrane invagination	http://amigo.geneontology.org/amigo/term/GO:1905153	14	4	0.572132	6.9914	0.00199344	0.0483486	3071;3673;5468;10347	ITGA2;PPARG;ABCA7;NCKAP1L	ITGA2;PPARG;ABCA7;NCKAP1L
GO:0070669	response to interleukin-2	http://amigo.geneontology.org/amigo/term/GO:0070669	14	4	0.572132	6.9914	0.00199344	0.0483486	3559;3561;5771;6464	IL2RA;IL2RG;PTPN2;SHC1	PTPN2	IL2RA;IL2RG;SHC1
GO:0106106	cold-induced thermogenesis	http://amigo.geneontology.org/amigo/term/GO:0106106	142	14	5.80305	2.41253	0.00204341	0.0488888	324;1051;1621;3480;3566;3606;3662;3952;7090;8473;50486;51548;56034;85440	APC;IL4R;PDGFC;DOCK7;IGF1R;IL18;OGT;TLE3;LEP;G0S2;SIRT6;DBH;CEBPB;IRF4	APC;IL4R;DOCK7;IGF1R;OGT;TLE3;LEP;SIRT6;DBH;CEBPB	PDGFC;IL18;G0S2;IRF4
GO:0120161	regulation of cold-induced thermogenesis	http://amigo.geneontology.org/amigo/term/GO:0120161	142	14	5.80305	2.41253	0.00204341	0.0488888	324;1051;1621;3480;3566;3606;3662;3952;7090;8473;50486;51548;56034;85440	APC;IL4R;PDGFC;DOCK7;IGF1R;IL18;OGT;TLE3;LEP;G0S2;SIRT6;DBH;CEBPB;IRF4	APC;IL4R;DOCK7;IGF1R;OGT;TLE3;LEP;SIRT6;DBH;CEBPB	PDGFC;IL18;G0S2;IRF4
GO:1902107	positive regulation of leukocyte differentiation	http://amigo.geneontology.org/amigo/term/GO:1902107	142	14	5.80305	2.41253	0.00204341	0.0488888	387;537;695;841;2736;2737;3071;3146;3559;3566;3606;7704;9308;114548	BTK;IL2RA;GLI3;IL4R;RHOA;ATP6AP1;CASP8;ZBTB16;NCKAP1L;IL18;GLI2;HMGB1;CD83;NLRP3	BTK;GLI3;IL4R;ZBTB16;NCKAP1L;GLI2;HMGB1;CD83;NLRP3	IL2RA;RHOA;ATP6AP1;CASP8;IL18
GO:0019054	modulation by virus of host process	http://amigo.geneontology.org/amigo/term/GO:0019054	23	5	0.93993	5.31954	0.00204672	0.0488888	293;841;10533;10898;402569	KPNA7;ATG7;CASP8;CPSF4;SLC25A6	ATG7;SLC25A6	KPNA7;CASP8;CPSF4
GO:0043200	response to amino acid	http://amigo.geneontology.org/amigo/term/GO:0043200	112	12	4.57705	2.62177	0.00207826	0.0494547	387;1051;1906;2155;2475;2937;3383;4915;5111;9131;56034;158376	NTRK2;RHOA;PCNA;PDGFC;F7;EDN1;GSS;MTOR;AIFM1;ICAM1;CEBPB;SPAAR	NTRK2;F7;GSS;MTOR;AIFM1;CEBPB	RHOA;PCNA;PDGFC;EDN1;ICAM1;SPAAR
GO:0016202	regulation of striated muscle tissue development	http://amigo.geneontology.org/amigo/term/GO:0016202	127	13	5.19005	2.50479	0.00208623	0.0494579	1525;1906;2065;2475;2539;2735;3084;4089;6285;7291;8324;10818;22933	G6PD;CXADR;FRS2;SIRT2;ERBB3;GLI1;FZD7;TWIST1;NRG1;EDN1;MTOR;S100B;SMAD4	G6PD;FRS2;SIRT2;ERBB3;GLI1;FZD7;NRG1;MTOR;SMAD4	CXADR;TWIST1;EDN1;S100B
