# Supplementary material for: NP-TCMtarget: a network pharmacology platform for exploring mechanisms of action of traditional Chinese medicine
Source: Brief Bioinform. 2025 Feb 28;26(1):bbaf078. doi: 10.1093/bib/bbaf078 (PMC11879102; doi:10.1093/bib/bbaf078)
Supplement: Supplementary_table_7_bbaf078 [file supplementary_table_7_bbaf078.xlsx]

## Sheet: KEGG enrichment
Supplementary_table 7. Action pathways of top 38 direct targets with NETS absolute values ≥ 4
geneSet	description	link	size	overlap	expect	enrichmentRatio	pValue	FDR	overlapId	userId
hsa04973	Carbohydrate digestion and absorption	http://www.kegg.jp/kegg-bin/show_pathway?hsa04973+3101+477+478+480+483	44	5	0.163389	30.6019	4.7e-07	0.000147965	3101;477;478;480;483	HK3;ATP1B3;ATP1A3;ATP1A4;ATP1A2
hsa04964	Proximal tubule bicarbonate reclamation	http://www.kegg.jp/kegg-bin/show_pathway?hsa04964+477+478+480+483	23	4	0.0854078	46.8341	1.27e-06	0.000200456	477;478;480;483	ATP1B3;ATP1A3;ATP1A4;ATP1A2
hsa04960	Aldosterone-regulated sodium reabsorption	http://www.kegg.jp/kegg-bin/show_pathway?hsa04960+477+478+480+483	37	4	0.137395	29.1131	9.16e-06	0.000961969	477;478;480;483	ATP1B3;ATP1A3;ATP1A4;ATP1A2
hsa04022	cGMP-PKG signaling pathway	http://www.kegg.jp/kegg-bin/show_pathway?hsa04022+293+477+478+480+483+4985	163	6	0.605281	9.91275	2.32e-05	0.00151974	293;477;478;480;483;4985	SLC25A6;ATP1B3;ATP1A3;OPRD1;ATP1A4;ATP1A2
hsa04961	Endocrine and other factor-regulated calcium reabsorption	http://www.kegg.jp/kegg-bin/show_pathway?hsa04961+477+478+480+483	47	4	0.174529	22.9188	2.41e-05	0.00151974	477;478;480;483	ATP1B3;ATP1A3;ATP1A4;ATP1A2
hsa04978	Mineral absorption	http://www.kegg.jp/kegg-bin/show_pathway?hsa04978+477+478+480+483	51	4	0.189382	21.1213	3.35e-05	0.00175646	477;478;480;483	ATP1B3;ATP1A3;ATP1A4;ATP1A2
hsa04919	Thyroid hormone signaling pathway	http://www.kegg.jp/kegg-bin/show_pathway?hsa04919+477+478+480+483+9968	116	5	0.430752	11.6076	5.78e-05	0.00260107	477;478;480;483;9968	MED12;ATP1B3;ATP1A3;ATP1A4;ATP1A2
hsa04976	Bile secretion	http://www.kegg.jp/kegg-bin/show_pathway?hsa04976+477+478+480+483	71	4	0.26365	15.1716	0.000123648	0.00482311	477;478;480;483	ATP1B3;ATP1A3;ATP1A4;ATP1A2
hsa04918	Thyroid hormone synthesis	http://www.kegg.jp/kegg-bin/show_pathway?hsa04918+477+478+480+483	74	4	0.27479	14.5566	0.000145316	0.00482311	477;478;480;483	ATP1B3;ATP1A3;ATP1A4;ATP1A2
hsa04971	Gastric acid secretion	http://www.kegg.jp/kegg-bin/show_pathway?hsa04971+477+478+480+483	75	4	0.278504	14.3625	0.000153114	0.00482311	477;478;480;483	ATP1B3;ATP1A3;ATP1A4;ATP1A2
hsa04260	Cardiac muscle contraction	http://www.kegg.jp/kegg-bin/show_pathway?hsa04260+477+478+480+483	78	4	0.289644	13.8101	0.00017833	0.00510671	477;478;480;483	ATP1B3;ATP1A3;ATP1A4;ATP1A2
hsa04911	Insulin secretion	http://www.kegg.jp/kegg-bin/show_pathway?hsa04911+477+478+480+483	85	4	0.315637	12.6728	0.000248681	0.00652789	477;478;480;483	ATP1B3;ATP1A3;ATP1A4;ATP1A2
hsa04970	Salivary secretion	http://www.kegg.jp/kegg-bin/show_pathway?hsa04970+477+478+480+483	90	4	0.334204	11.9687	0.000309871	0.00697209	477;478;480;483	ATP1B3;ATP1A3;ATP1A4;ATP1A2
hsa04974	Protein digestion and absorption	http://www.kegg.jp/kegg-bin/show_pathway?hsa04974+477+478+480+483	90	4	0.334204	11.9687	0.000309871	0.00697209	477;478;480;483	ATP1B3;ATP1A3;ATP1A4;ATP1A2
hsa04925	Aldosterone synthesis and secretion	http://www.kegg.jp/kegg-bin/show_pathway?hsa04925+477+478+480+483	96	4	0.356485	11.2207	0.000396773	0.00781148	477;478;480;483	ATP1B3;ATP1A3;ATP1A4;ATP1A2
hsa04972	Pancreatic secretion	http://www.kegg.jp/kegg-bin/show_pathway?hsa04972+477+478+480+483	96	4	0.356485	11.2207	0.000396773	0.00781148	477;478;480;483	ATP1B3;ATP1A3;ATP1A4;ATP1A2
hsa04261	Adrenergic signaling in cardiomyocytes	http://www.kegg.jp/kegg-bin/show_pathway?hsa04261+477+478+480+483	144	4	0.534727	7.48045	0.00181666	0.0336617	477;478;480;483	ATP1B3;ATP1A3;ATP1A4;ATP1A2
