# Supplementary material for: NP-TCMtarget: a network pharmacology platform for exploring mechanisms of action of traditional Chinese medicine
Source: Brief Bioinform. 2025 Feb 28;26(1):bbaf078. doi: 10.1093/bib/bbaf078 (PMC11879102; doi:10.1093/bib/bbaf078)
Supplement: Supplementary_table_8_bbaf078 [file supplementary_table_8_bbaf078.xlsx]

## Sheet: Alzheimer's disease
Supplementary_table 8.Differential gene expression profile induced by Alzheimer's disease
Gene.symbol	adj.P.Val	P.Value	t	B	logFC
CRH	3.08e-88	7.94e-93	25.9838	200.99	0.895987
XIST	1.16e-13	3.49e-14	-7.82164	21.1975	-0.742904
SERPINA3	2.1e-45	6.07e-47	-16.1462	95.9505	-0.742031
S100A8	4.48e-39	2.55e-40	-14.6599	80.7952	-0.692313
SYT1	5.76e-46	1.54e-47	16.2777	97.3136	0.679231
RPS4Y1	1.05e-14	2.99e-15	8.16553	23.6135	0.661487
PPEF1	1.93e-75	3.99e-79	23.0488	169.63	0.636033
S100A9	7.95e-40	4.18e-41	-14.8388	82.5925	-0.621841
SST	1.29e-66	1.07e-69	21.0459	148.048	0.604015
TAC1	6.97e-62	1.71e-64	19.939	136.13	0.603606
CBLN4	8.35e-65	1.06e-67	20.6219	143.479	0.601454
VIP	6.77e-74	1.92e-77	22.6909	165.779	0.589939
FKBP5	2.15e-75	4.99e-79	-23.0282	169.409	-0.588755
USP9Y	3e-15	8.25e-16	8.34189	24.8829	0.585416
RGS1	8.53e-36	6.28e-37	-13.8786	73.0405	-0.583768
TNFRSF11B	1.55e-53	1.51e-55	-18.0232	115.646	-0.583014
SLCO4A1	3.12e-64	4.35e-67	-20.4911	142.071	-0.569289
C4A	3.63e-71	1.59e-74	-22.0707	159.096	-0.561449
C4B	2.4e-70	1.3e-73	-21.877	157.009	-0.560817
GAD1	6.62e-50	1.11e-51	17.1858	106.799	0.554167
VGF	9.99e-78	1.29e-81	23.5794	175.332	0.5473
ADH1B	1.32e-53	1.27e-55	-18.0395	115.819	-0.544866
MCHR2	1.95e-50	2.94e-52	17.311	108.116	0.543342
SLN	7.91e-59	2.88e-61	19.2509	128.743	0.543106
TMSB4Y	1.48e-25	2.21e-26	11.3089	48.9489	0.536902
CHGB	1.75e-46	4.46e-48	16.3964	98.546	0.531456
FCGBP	4.76e-43	1.83e-44	-15.5954	90.2802	-0.528355
PCSK1	2.66e-50	4.08e-52	17.2801	107.791	0.526914
CP	2.89e-43	1.08e-44	-15.6462	90.7998	-0.524316
CRYM	1.15e-53	1.08e-55	18.0549	115.983	0.519266
TNFRSF10D	3.05e-63	5.59e-66	-20.2552	139.531	-0.519145
NEFL	9.16e-40	4.86e-41	14.824	82.4433	0.51906
CEBPD	1.11e-52	1.24e-54	-17.8256	113.551	-0.516607
SYN2	3.3e-45	9.85e-47	16.0997	95.4704	0.514742
SLC32A1	5.55e-60	1.7e-62	19.513	131.554	0.514098
MT2A	4.17e-49	7.68e-51	-17.0024	104.873	-0.510483
JARID1D	8.32e-12	2.8e-12	7.17728	16.8885	0.505491
NEUROD6	5.51e-77	8.53e-81	23.4044	173.453	0.505063
DDX3Y	8.59e-10	3.27e-10	6.42394	12.2316	0.504942
SLC4A10	1.48e-36	1.03e-37	14.0613	74.8391	0.502983
FREM3	1.85e-66	1.67e-69	21.0047	147.604	0.502574
CXCL1	1.66e-41	7.45e-43	-15.2343	86.5948	-0.502332
SLC7A2	7.37e-70	4.37e-73	-21.7652	155.803	-0.499466
ADCYAP1	4.59e-60	1.4e-62	19.5314	131.752	0.495932
OGN	1.46e-23	2.46e-24	-10.7751	44.2789	-0.495358
MCPH1	2.12e-49	3.78e-51	-17.0694	105.576	-0.495182
PAK1	1.87e-57	8.66e-60	18.9347	125.359	0.492292
PDLIM1	1.61e-41	7.21e-43	-15.2374	86.6267	-0.491442
RGS4	3.6e-62	8.37e-65	20.0051	136.841	0.489315
SYTL4	2.09e-61	5.7e-64	-19.8276	134.932	-0.488394
FRMPD2	2.9e-76	5.23e-80	23.2367	171.651	0.488362
LOC400120	2.82e-59	9.61e-62	19.3527	129.834	0.483457
CAMK4	4.55e-59	1.62e-61	19.3042	129.315	0.48319
GABRG2	2.47e-39	1.37e-40	14.7217	81.4153	0.478175
MAFF	8.72e-54	7.92e-56	-18.0837	116.289	-0.473492
CD44	1.55e-41	6.95e-43	-15.2411	86.6638	-0.472387
NUPR1	6.87e-66	6.92e-69	-20.8734	146.189	-0.471247
NMS	9.3e-62	2.35e-64	19.9095	135.813	0.469053
CSDA	1.21e-48	2.36e-50	-16.8958	103.756	-0.468092
SCIN	2.75e-42	1.14e-43	-15.4172	88.4583	-0.467583
BDNF	7.37e-70	4.19e-73	21.7691	155.846	0.466701
KCNIP4	8.32e-45	2.59e-46	16.0065	94.5074	0.464199
DUSP4	2.37e-73	8.57e-77	22.5528	164.292	0.463699
EMP1	6.42e-48	1.36e-49	-16.7292	102.013	-0.462692
SLC13A4	5.85e-21	1.15e-21	-10.0546	38.1955	-0.462255
S100A12	4.36e-30	4.88e-31	-12.4749	59.5773	-0.462016
TLR2	3.23e-56	1.88e-58	-18.6479	122.295	-0.46156
ARPP-21	5.75e-49	1.07e-50	16.9706	104.539	0.461346
FGF12	8.57e-45	2.68e-46	16.0035	94.4762	0.460001
C1QA	1.4e-50	2.09e-52	-17.3435	108.458	-0.457563
ARPP-19	1.71e-61	4.5e-64	19.8496	135.168	0.456188
MT1X	1.96e-56	1.1e-58	-18.6981	122.831	-0.451557
SCN3B	2.32e-57	1.12e-59	18.9106	125.101	0.451461
CFH	1.22e-52	1.37e-54	-17.8164	113.454	-0.449979
CFHR1	9.61e-53	1.06e-54	-17.8402	113.706	-0.449318
IFITM2	2.22e-53	2.23e-55	-17.9867	115.259	-0.448512
FLJ45910	1.11e-34	8.93e-36	-13.6089	70.4043	-0.447695
CD163	1.26e-46	3.15e-48	-16.4296	98.8912	-0.447295
BAG3	2.3e-46	5.94e-48	-16.369	98.2615	-0.445
SV2B	1.67e-42	6.78e-44	15.4679	88.9759	0.444361
ANGPTL4	2.62e-42	1.08e-43	-15.4223	88.5102	-0.443471
CALB1	3.82e-44	1.28e-45	15.8525	92.9193	0.443257
ADM	2.01e-34	1.66e-35	-13.5456	69.7892	-0.442235
IFITM3	7.71e-55	5.75e-57	-18.3291	118.897	-0.442075
GEM	3.23e-59	1.11e-61	-19.3393	129.69	-0.44095
OLFM3	3.06e-48	6.26e-50	16.8032	102.787	0.439067
GPR158	1.05e-42	4.18e-44	15.515	89.4568	0.438474
PCDH8	9.38e-42	4.14e-43	15.2916	87.1777	0.43583
CA10	2.68e-62	6.08e-65	20.0346	137.157	0.434173
LOC441019	7.87e-53	8.59e-55	-17.8603	113.919	-0.43304
NELL1	2.02e-39	1.11e-40	14.7423	81.6222	0.432781
SLC14A1	1.62e-35	1.22e-36	-13.8113	72.3811	-0.430836
TIMP1	1.31e-45	3.69e-47	-16.1941	96.4472	-0.430299
EGR1	5.22e-55	3.78e-57	18.3682	119.313	0.429264
NRXN3	2.57e-48	5.2e-50	16.8208	102.971	0.429148
SCG2	5.09e-56	3.07e-58	18.6024	121.81	0.428655
S100A11	5.72e-46	1.53e-47	-16.2784	97.3211	-0.428614
SLC6A20	1e-23	1.68e-24	-10.8191	44.6585	-0.427861
VIM	2.66e-41	1.22e-42	-15.1858	86.1027	-0.427506
AEBP1	7.3e-53	7.94e-55	-17.8676	113.996	-0.427088
CYorf15B	4.29e-12	1.42e-12	7.27989	17.5551	0.426543
FBXW7	1.91e-43	6.98e-45	15.6886	91.2351	0.42638
NMU	2.4e-67	1.67e-70	21.2168	149.891	0.426
GNG3	8.11e-55	6.07e-57	18.324	118.843	0.424031
UCHL1	6.9e-42	3.01e-43	15.3228	87.4955	0.423749
APOLD1	3.26e-43	1.23e-44	-15.634	90.6753	-0.423694
SPTLC3	9.81e-25	1.54e-25	-11.0906	47.0225	-0.423565
VSIG4	4.62e-55	3.29e-57	-18.3811	119.451	-0.423379
IL18	2.97e-48	6.06e-50	-16.8064	102.82	-0.422658
RHBDF2	1.42e-65	1.61e-68	-20.7956	145.35	-0.422042
IFITM2///IFITM1	7.97e-59	2.92e-61	-19.2495	128.729	-0.421819
GRIK2	7.83e-42	3.44e-43	15.3098	87.3634	0.421662
CDC42	1.21e-43	4.32e-45	15.7351	91.7122	0.420822
S100A4	2.02e-48	4.07e-50	-16.8442	103.216	-0.420289
CES1	1.23e-31	1.23e-32	-12.8623	63.2263	-0.419946
F13A1	1.11e-26	1.55e-27	-11.6036	51.5816	-0.419715
NEFM	1.91e-34	1.57e-35	13.5511	69.8422	0.41908
CARTPT	2.22e-26	3.15e-27	11.5254	50.8795	0.418675
ANKRD56	1.93e-52	2.27e-54	17.7692	112.954	0.418005
hCG_1776018	3.36e-40	1.7e-41	-14.9274	83.4866	-0.417945
ANGPT2	1.2e-47	2.65e-49	-16.6658	101.352	-0.414502
STYK1	1.65e-41	7.41e-43	15.2347	86.5995	0.414304
RTN1	1.03e-40	5.01e-42	15.0475	84.7001	0.412834
RAB3B	3.54e-52	4.32e-54	17.7086	112.313	0.412646
LCP1	4.55e-52	5.68e-54	-17.6829	112.04	-0.412084
NEGR1	1.01e-40	4.93e-42	15.0492	84.7176	0.411363
TUBB6	1.08e-49	1.84e-51	-17.138	106.296	-0.408618
ANXA2P2	5.28e-44	1.81e-45	-15.8192	92.5765	-0.407157
DSP	9.97e-21	1.99e-21	-9.98861	37.6519	-0.406683
ANXA2	1.42e-42	5.72e-44	-15.4845	89.1452	-0.40655
BEX5	3.15e-57	1.55e-59	18.8804	124.779	0.406132
CAP2	2.66e-53	2.7e-55	17.9688	115.069	0.405659
IFI30	6.58e-43	2.56e-44	-15.5626	89.9442	-0.405181
NELL2	1.47e-33	1.29e-34	13.3356	67.7561	0.405046
ANXA2P1	2e-44	6.47e-46	-15.9186	93.6	-0.404416
MT1M	5.18e-46	1.38e-47	-16.2884	97.4239	-0.40377
ITPKB	8.51e-74	2.64e-77	-22.6617	165.464	-0.40314
CRABP1	1.46e-19	3.11e-20	-9.65456	34.935	-0.403109
HSPB3	3.46e-59	1.2e-61	19.3317	129.61	0.402733
GAD2	2.98e-45	8.86e-47	16.1099	95.5753	0.401862
KLF15	1.69e-65	2.04e-68	-20.7733	145.111	-0.401525
MT1F	5.27e-35	4.14e-36	-13.6873	71.1683	-0.401098
C1R	2.98e-49	5.4e-51	-17.0358	105.224	-0.400976
PAK3	2.24e-41	1.02e-42	15.2036	86.2832	0.400195
RBM3	4.87e-39	2.78e-40	14.6514	80.71	0.399825
SRGN	6.14e-46	1.65e-47	-16.271	97.2442	-0.398526
CFI	3.88e-50	6.15e-52	-17.2413	107.382	-0.397023
PRELP	7.65e-49	1.46e-50	-16.9416	104.236	-0.396962
DYNC1I1	2.61e-42	1.08e-43	15.4228	88.5146	0.39606
FAM84A	2.35e-43	8.74e-45	15.6669	91.0123	0.395659
LILRB3	2.98e-45	8.86e-47	-16.1099	95.5757	-0.394995
C20orf54	2.03e-57	9.44e-60	-18.9266	125.273	-0.394303
EGR2	6.82e-51	9.82e-53	17.4146	109.207	0.393754
CREG2	8.58e-44	3.01e-45	15.7699	92.0698	0.392885
DCLK1	1.55e-44	4.97e-46	15.9439	93.8615	0.392831
ATOH8	1.07e-61	2.75e-64	-19.895	135.657	-0.392128
LOC401097	8.26e-58	3.56e-60	19.0173	126.242	0.390962
NCALD	5.43e-63	1.05e-65	20.197	138.904	0.389044
ELMOD1	1.22e-42	4.88e-44	15.4999	89.302	0.388752
FCGR2A	2.07e-42	8.47e-44	-15.4463	88.7551	-0.387988
ADORA3	2.18e-57	1.03e-59	-18.9189	125.19	-0.387382
ID3	4.41e-53	4.63e-55	-17.9183	114.533	-0.387243
KHDRBS2	7.85e-48	1.69e-49	16.7086	101.799	0.387029
CLEC2B	2.26e-57	1.08e-59	-18.914	125.138	-0.386857
KRT5	1.89e-59	6.15e-62	19.394	130.277	0.384993
HSPA12A	7.87e-34	6.76e-35	13.4018	68.3949	0.38462
SVOP	6.47e-58	2.74e-60	19.0416	126.502	0.384524
ENC1	1.36e-35	1.02e-36	13.8298	72.5624	0.383843
TBX15	2.5e-41	1.14e-42	-15.1924	86.169	-0.383719
ATP6V1B2	1.35e-42	5.44e-44	15.4894	89.1956	0.382641
NAP1L5	1.17e-53	1.1e-55	18.053	115.963	0.382463
DDIT4	3.94e-50	6.27e-52	-17.2395	107.364	-0.382071
MSR1	4.55e-51	6.46e-53	-17.4541	109.624	-0.381574
C1orf162	1.7e-62	3.66e-65	-20.0816	137.663	-0.381418
CDKN1A	2.03e-44	6.59e-46	-15.9168	93.5814	-0.381306
HIF3A	3.68e-56	2.16e-58	-18.635	122.157	-0.380166
VWC2	1.01e-65	1.04e-68	20.8357	145.783	0.379276
C20orf103	3.15e-41	1.46e-42	15.1687	85.9292	0.378638
HAPLN1	3.82e-58	1.56e-60	19.0942	127.065	0.378437
HSD11B2	8.98e-54	8.18e-56	-18.0807	116.257	-0.378253
C6orf105	8.31e-59	3.07e-61	19.245	128.68	0.377961
CHML	1.25e-63	2.04e-66	20.3486	140.536	0.377874
SERPINI1	1.06e-42	4.21e-44	15.5143	89.4495	0.376437
TXNIP	4.11e-44	1.39e-45	-15.8448	92.8402	-0.375984
FBLN7	1.34e-64	1.8e-67	20.5725	142.948	0.375379
GBP2	1.25e-39	6.75e-41	-14.7915	82.1171	-0.374762
MS4A4A	1.45e-38	8.54e-40	-14.5402	79.5961	-0.374656
EDG3	7.8e-56	4.91e-58	-18.5587	121.343	-0.373261
FAM20A	2.66e-27	3.56e-28	-11.7649	53.0387	-0.372966
C1QC	5.73e-38	3.56e-39	-14.3981	78.1778	-0.372826
CHI3L1	8.83e-31	9.42e-32	-12.6489	61.2094	-0.372816
YWHAH	2.29e-39	1.26e-40	14.7295	81.4931	0.372802
MT1A	9.05e-36	6.67e-37	-13.8724	72.9798	-0.372434
IFITM1	1.69e-48	3.37e-50	-16.862	103.402	-0.371925
ENSA	3.48e-36	2.49e-37	13.9721	73.9598	0.370868
LDB2	2e-43	7.34e-45	15.6837	91.1854	0.370034
IGF1	1.48e-58	5.7e-61	19.1874	128.063	0.369979
SLC22A2	1.85e-21	3.53e-22	-10.1954	39.3638	-0.369912
GJA1	3.54e-39	2e-40	-14.6841	81.0377	-0.368309
MT1E	1.02e-35	7.54e-37	-13.8601	72.8593	-0.366703
CRHBP	1.91e-52	2.24e-54	17.7705	112.968	0.366456
DIRAS2	4.55e-44	1.55e-45	15.8342	92.7315	0.366411
DDN	1.6e-40	7.85e-42	15.0034	84.2541	0.365471
C1S	2.04e-46	5.23e-48	-16.3813	98.3883	-0.365457
GLRB	1.36e-34	1.1e-35	13.5874	70.1952	0.365063
ITGA5	1.26e-46	3.16e-48	-16.4294	98.8887	-0.364954
MT1G	3.17e-34	2.65e-35	-13.4976	69.323	-0.364878
NXPH1	1.13e-50	1.68e-52	17.3641	108.675	0.364306
S100A10	1.91e-43	7.01e-45	-15.6883	91.2317	-0.364236
A2BP1	4.75e-41	2.23e-42	15.127	85.5058	0.364197
LMO3	1.24e-28	1.53e-29	12.1064	56.1592	0.364102
HMGCS1	6.92e-38	4.32e-39	14.3787	77.9853	0.363958
SNCA	5.77e-45	1.76e-46	16.0437	94.8908	0.363951
SSTR1	4.81e-53	5.09e-55	17.9094	114.439	0.363439
NRSN1	9.01e-45	2.82e-46	15.9986	94.4254	0.362847
FMOD	9.97e-24	1.67e-24	-10.8198	44.6648	-0.362282
PVALB	5.99e-30	6.76e-31	12.4402	59.2539	0.361836
MAL2	1.29e-55	8.41e-58	18.5085	120.808	0.361737
FOXC1	5.21e-38	3.22e-39	-14.408	78.2768	-0.360588
ATP6V1A	3.6e-33	3.24e-34	13.2405	66.8393	0.360455
NFKBIA	2.97e-72	1.15e-75	-22.3131	161.709	-0.36037
IL1R2	9.72e-34	8.41e-35	-13.3794	68.1782	-0.359809
FGL2	4.34e-33	3.93e-34	-13.2206	66.6479	-0.359623
D4S234E	2.91e-41	1.34e-42	15.1767	86.0104	0.35886
GPR4	6.52e-47	1.57e-48	-16.4961	99.583	-0.358764
IL18R1	7.61e-31	8.09e-32	-12.6649	61.3607	-0.358284
GABRB3	2.1e-43	7.74e-45	15.6786	91.1325	0.358232
C5orf40	9.47e-40	5.04e-41	14.8204	82.4073	0.357389
FGF13	1.37e-52	1.55e-54	17.8046	113.329	0.357283
MFSD1	1.84e-45	5.28e-47	16.1597	96.0907	0.357113
HSD17B12	5.49e-47	1.31e-48	16.5138	99.767	0.356902
MPZL2	1.48e-49	2.56e-51	-17.1066	105.966	-0.35678
SLC10A4	4.62e-64	6.91e-67	20.4484	141.611	0.356543
CNKSR2	6.03e-39	3.46e-40	14.6298	80.493	0.356437
SERPINA5	3.46e-31	3.58e-32	-12.7507	62.1694	-0.356183
IL6	2.82e-17	6.88e-18	-8.97515	29.6031	-0.35609
HLA-DRA	1.45e-38	8.51e-40	-14.5405	79.5994	-0.355916
C3AR1	1.48e-45	4.19e-47	-16.1818	96.3195	-0.35561
PLA1A	6.68e-47	1.61e-48	-16.4936	99.5568	-0.355377
DDIT4L	1.34e-47	2.96e-49	-16.6554	101.243	-0.35486
KCNK1	1.57e-52	1.8e-54	17.7908	113.182	0.354401
FAM107A	1.34e-55	8.79e-58	-18.5043	120.764	-0.354367
GOT1	1.69e-48	3.37e-50	16.8622	103.404	0.354301
MS4A6A	1.63e-49	2.85e-51	-17.0963	105.858	-0.353772
TNFRSF1A	2.87e-58	1.13e-60	-19.1237	127.381	-0.353553
MYT1L	1.07e-32	1e-33	13.1239	65.7204	0.353413
SPON2	1.15e-58	4.4e-61	19.2115	128.321	0.352914
FCER1G	2.17e-45	6.28e-47	-16.143	95.9176	-0.352619
DMXL2	8.55e-44	3e-45	15.7703	92.0737	0.351896
C1QL3	1.87e-35	1.42e-36	13.7961	72.2322	0.351496
KCNC2	3.32e-42	1.39e-43	15.3982	88.2637	0.351159
APOD	1.2e-27	1.58e-28	-11.8539	53.8474	-0.351053
ACTN2	2.55e-43	9.51e-45	15.6586	90.9277	0.350875
HSPA1A	5.76e-19	1.27e-19	-9.48071	33.5454	-0.350566
C7	2.25e-42	9.25e-44	-15.4377	88.6676	-0.349898
LOC284214	1.8e-49	3.17e-51	17.0862	105.752	0.348879
NRG1	1.07e-37	6.76e-39	14.3341	77.541	0.348189
CDH8	1.31e-48	2.57e-50	16.8878	103.672	0.348175
VSTM2A	7.06e-29	8.57e-30	12.1689	56.7351	0.347668
EGR3	6.31e-50	1.05e-51	17.191	106.853	0.346979
DEFB1	9.28e-20	1.96e-20	-9.71142	35.3931	-0.346784
LOC645405	4.27e-41	2e-42	15.1376	85.6136	0.346744
PCP4	4.46e-46	1.18e-47	16.3034	97.5795	0.346389
ATF7IP2	1.6e-47	3.57e-49	16.6376	101.057	0.346273
C21orf62	1.25e-53	1.18e-55	-18.046	115.888	-0.346226
ADD2	2.85e-49	5.13e-51	17.0406	105.274	0.345458
OXR1	2.62e-41	1.2e-42	15.1875	86.1198	0.345342
TBC1D9	4.79e-51	6.81e-53	17.4491	109.571	0.345223
TOMM20	6.55e-50	1.09e-51	17.1869	106.81	0.345133
SPG3A	3.53e-49	6.46e-51	17.0188	105.045	0.345034
KCNV1	1.52e-41	6.82e-43	15.2429	86.6823	0.345013
SNAP91	6.36e-37	4.29e-38	14.149	75.7052	0.344787
PCK1	1.64e-24	2.62e-25	-11.0307	46.4985	-0.344628
TMEFF1	8.45e-44	2.96e-45	15.7715	92.0868	0.344588
GRP	1.57e-65	1.86e-68	20.7822	145.206	0.344516
GABRA5	5.87e-36	4.27e-37	13.9176	73.4235	0.344449
LOC389073	3.76e-44	1.26e-45	15.8542	92.9372	0.343025
STMN2	6.37e-32	6.25e-33	12.9334	63.902	0.342836
B3GALT2	1.33e-41	5.93e-43	15.2566	86.8214	0.34279
C1QB	1.03e-43	3.66e-45	-15.751	91.8759	-0.34275
IGF2	1.48e-22	2.66e-23	-10.4998	41.9238	-0.342373
FCGR2B	1.81e-29	2.11e-30	-12.3192	58.1271	-0.342069
GUCY1B3	4.28e-42	1.82e-43	15.3719	87.996	0.341819
ZFP36L1	5.3e-67	3.97e-70	-21.137	149.031	-0.341298
RBP4	3.31e-50	5.19e-52	17.2574	107.552	0.341259
NRN1	1.14e-65	1.21e-68	20.8217	145.632	0.340629
VCAM1	1.59e-25	2.38e-26	-11.3003	48.8723	-0.340277
SCG5	2.48e-42	1.02e-43	15.4278	88.5659	0.339575
CDH13	2.88e-42	1.2e-43	15.4124	88.4092	0.339544
GADD45B	2.16e-32	2.05e-33	-13.0492	65.0059	-0.339173
PRDM6	3.04e-31	3.12e-32	-12.7649	62.3045	-0.338107
RAB20	2.49e-47	5.7e-49	-16.5929	100.591	-0.337093
DLX1	3.62e-58	1.46e-60	19.1004	127.132	0.337002
DPP6	5.3e-50	8.69e-52	17.2087	107.039	0.336737
A4GALT	6.22e-49	1.17e-50	-16.9625	104.455	-0.336735
RNASE2	2.38e-31	2.44e-32	-12.7911	62.5515	-0.33644
CCL2	2.87e-29	3.38e-30	-12.2687	57.6578	-0.336294
CCKBR	2.02e-54	1.62e-56	18.232	117.864	0.336143
GJA4	4.14e-44	1.4e-45	-15.8439	92.831	-0.336143
ATP8A2	8.05e-46	2.2e-47	16.2435	96.9584	0.335845
CYP1B1	3.48e-23	6.01e-24	-10.6724	43.3958	-0.335778
NLK	5.27e-53	5.62e-55	17.9001	114.341	0.335095
CDK5R2	1.07e-55	6.85e-58	18.5276	121.012	0.334159
B4GALT6	1.06e-48	2.06e-50	16.9086	103.89	0.333951
LOC399947	1.42e-41	6.37e-43	15.2496	86.7505	0.333372
ADAMTS9	1.16e-23	1.95e-24	-10.8016	44.5081	-0.333144
HPRT1	1.48e-47	3.29e-49	16.6452	101.136	0.3326
STEAP4	1.27e-27	1.67e-28	-11.8478	53.7912	-0.332436
C19orf59	1.06e-36	7.26e-38	-14.0961	75.1825	-0.332253
GABRA1	2.1e-38	1.25e-39	14.5022	79.2166	0.332123
HIG2	2.08e-31	2.12e-32	-12.8056	62.6896	-0.331845
NEK2	8.77e-62	2.2e-64	19.9159	135.881	0.331577
TNFRSF1B	1.25e-49	2.14e-51	-17.1234	106.143	-0.331551
LPPR4	2.17e-50	3.28e-52	17.3008	108.009	0.331492
CFB	3.04e-41	1.4e-42	-15.1723	85.965	-0.330666
KCNJ3	2.58e-41	1.18e-42	15.1889	86.1338	0.330331
SNAP25	5.37e-37	3.6e-38	14.1665	75.879	0.330177
CKMT1B	8.59e-34	7.4e-35	13.3924	68.3043	0.329777
CLTA	6.65e-41	3.17e-42	15.0925	85.1564	0.329094
MLPH	8.5e-27	1.18e-27	-11.634	51.8555	-0.3286
LRRC32	1.27e-53	1.22e-55	-18.0436	115.863	-0.328414
KIAA1467	2.7e-44	8.86e-46	15.8881	93.2866	0.327947
TYROBP	7.92e-40	4.16e-41	-14.8392	82.5974	-0.327576
TM4SF1	1.45e-42	5.83e-44	-15.4826	89.1258	-0.327154
MS4A7	1.39e-38	8.18e-40	-14.5444	79.6384	-0.327091
SKIP	2.28e-39	1.26e-40	14.7297	81.4959	0.326903
PCP4L1	8.09e-57	4.3e-59	18.7856	123.765	0.326584
MT1H	6.85e-52	8.74e-54	-17.6423	111.611	-0.326253
SLC16A9	1.53e-44	4.92e-46	-15.945	93.8725	-0.326197
SLC7A7	3.67e-46	9.63e-48	-16.3227	97.7807	-0.32612
DKFZP564O0823	1.01e-38	5.91e-40	14.5767	79.9618	0.325691
PYGL	8.92e-48	1.94e-49	-16.6954	101.661	-0.325664
SLC39A12	1.38e-43	4.97e-45	-15.7215	91.5725	-0.325446
ZIC1	9.93e-41	4.82e-42	-15.0513	84.7392	-0.325393
COL8A1	1.92e-30	2.1e-31	-12.5644	60.4162	-0.325349
CIDEA	1.03e-39	5.51e-41	14.8116	82.319	0.325346
MRC1	7.16e-22	1.33e-22	-10.3105	40.3261	-0.325314
CLIC1	2.02e-51	2.72e-53	-17.5357	110.485	-0.325171
IL4R	8.85e-49	1.71e-50	-16.9266	104.078	-0.325125
RFX4	2.15e-53	2.16e-55	-17.9899	115.293	-0.324743
MAP1B	4.03e-37	2.68e-38	14.1962	76.1728	0.324008
ALX3	1.39e-32	1.31e-33	-13.0957	65.4509	-0.323719
CYP26A1	3.83e-36	2.75e-37	13.9622	73.8621	0.323531
ATCAY	1.88e-53	1.87e-55	18.0031	115.433	0.323342
PF4	2.39e-26	3.39e-27	-11.5173	50.8064	-0.323113
PVRL3	5.33e-55	3.88e-57	18.3659	119.289	0.323083
FAM19A1	6.29e-40	3.28e-41	14.8628	82.8346	0.322585
CD14	2.8e-34	2.33e-35	-13.5108	69.4509	-0.322471
GPRASP1	3.99e-50	6.36e-52	17.2382	107.35	0.322196
NETO2	6.22e-56	3.78e-58	18.5829	121.602	0.321287
CD93	8.56e-35	6.85e-36	-13.6359	70.6674	-0.321111
SH3GL2	1.14e-28	1.39e-29	12.1166	56.2524	0.321081
TMPRSS5	1.58e-33	1.39e-34	-13.3278	67.6802	-0.321039
TNFRSF6B	1.83e-43	6.69e-45	-15.6927	91.2772	-0.320144
C1orf173	5.47e-29	6.59e-30	12.1971	56.9951	0.320053
COL8A2	5.79e-41	2.74e-42	-15.1067	85.2996	-0.320022
LAT2	3.52e-46	9.24e-48	-16.3268	97.8228	-0.319825
LOC201229	1.23e-43	4.43e-45	15.7327	91.6883	0.319792
UBE2V2	5.88e-41	2.79e-42	15.1049	85.2818	0.319632
FPR1	1.12e-28	1.37e-29	-12.1184	56.2693	-0.319318
FLJ36032	8.14e-52	1.05e-53	17.6251	111.43	0.319086
FBXO16	1.59e-57	7.15e-60	18.9524	125.548	0.318944
LILRA2	5.02e-51	7.14e-53	-17.4445	109.523	-0.318876
GYPC	2.1e-43	7.73e-45	-15.6788	91.1341	-0.318393
CORT	1.12e-79	1.15e-83	24.0164	180.02	0.318385
ACTR3B	5.45e-50	8.97e-52	17.2057	107.008	0.318045
MOAP1	1.07e-45	2.97e-47	16.2148	96.661	0.318037
OLFM1	6.67e-57	3.47e-59	18.8054	123.977	0.317325
BCL6	2.06e-59	6.75e-62	-19.3853	130.185	-0.317172
MFSD4	3.33e-38	2.03e-39	14.4539	78.7347	0.317106
BEX1	3.9e-42	1.65e-43	15.3814	88.0925	0.316879
TGIF1	6.4e-54	5.58e-56	-18.1165	116.637	-0.316518
PLK2	6.4e-37	4.32e-38	14.1483	75.698	0.316391
MSX1	1.95e-40	9.67e-42	-14.983	84.0475	-0.316323
MID1IP1	1.94e-30	2.12e-31	-12.5634	60.4066	-0.316289
CPVL	6.4e-43	2.47e-44	-15.5659	89.9778	-0.315536
PPBP	6.13e-24	1.01e-24	-10.8771	45.1613	-0.315038
NYD-SP21	1.19e-45	3.31e-47	-16.2044	96.5537	-0.314923
LOC643037	4.03e-54	3.45e-56	18.1616	117.116	0.314607
SELL	1.54e-45	4.36e-47	-16.1779	96.2792	-0.314214
HMP19	1.74e-46	4.43e-48	16.397	98.5525	0.313992
FAM3C	2.79e-49	5.02e-51	17.0427	105.296	0.31383
KIFAP3	2.88e-45	8.51e-47	16.1137	95.6151	0.313243
LYZ	1.6e-31	1.62e-32	-12.834	62.9586	-0.312608
TRIP10	4.73e-50	7.69e-52	-17.2202	107.16	-0.312378
TAC3	1.94e-45	5.57e-47	16.1545	96.0366	0.312345
LRP10	5.18e-52	6.5e-54	-17.6703	111.907	-0.312329
PTGDS	4.54e-23	7.91e-24	-10.6405	43.1227	-0.311831
FBXO9	3.23e-59	1.12e-61	19.3386	129.683	0.311504
TNFRSF10B	3.33e-65	4.12e-68	-20.7086	144.414	-0.311263
PRMT8	8.8e-53	9.67e-55	17.8492	113.801	0.311052
CIRBP	2.69e-40	1.35e-41	14.9501	83.7153	0.311016
RIT2	2.61e-38	1.57e-39	14.4794	78.9891	0.310933
LOC728192	2.96e-49	5.35e-51	17.0367	105.233	0.310436
STAT4	8.63e-33	7.99e-34	13.1471	65.9426	0.310322
TUBB2A	6.79e-47	1.64e-48	16.492	99.5397	0.310216
TMEM155	4.52e-39	2.57e-40	14.6591	80.787	0.310103
PIK3AP1	3.59e-37	2.37e-38	-14.2084	76.2937	-0.309939
LRRTM1	1.79e-43	6.54e-45	15.6949	91.3002	0.309863
VSNL1	3.53e-35	2.74e-36	13.7292	71.578	0.309594
RFPL1	1.62e-35	1.22e-36	13.8115	72.3826	0.309458
FRMPD4	6.82e-40	3.56e-41	14.8546	82.7523	0.309348
TAGLN	3.96e-21	7.71e-22	-10.1024	38.5912	-0.30854
VNN2	7.24e-31	7.68e-32	-12.6704	61.4123	-0.308376
MLLT11	1.21e-43	4.34e-45	15.7347	91.7082	0.308353
HN1	9.16e-49	1.77e-50	16.9229	104.04	0.308351
ALOX5AP	4.42e-36	3.18e-37	-13.9474	73.7163	-0.308307
HAMP	3.59e-18	8.29e-19	-9.24543	31.6922	-0.30824
ADFP	1.01e-43	3.58e-45	-15.7532	91.8983	-0.308176
ROBO2	2.92e-43	1.09e-44	15.6451	90.7893	0.307909
LOC647509	4.32e-60	1.3e-62	19.5378	131.821	0.307687
LOC286002	5.47e-33	4.99e-34	13.1958	66.4104	0.30743
MAP2K1	9.5e-33	8.83e-34	13.1368	65.8439	0.307137
MRGPRF	3e-32	2.87e-33	-13.0146	64.6752	-0.306958
GNG2	3.02e-42	1.26e-43	15.4075	88.359	0.306819
EMP3	7.21e-62	1.79e-64	-19.935	136.087	-0.304872
CHST3	1.25e-54	9.64e-57	-18.2808	118.383	-0.304853
GAP43	2.25e-37	1.46e-38	14.2567	76.7729	0.304818
CNN2	4.92e-31	5.16e-32	-12.7123	61.8068	-0.304681
GNB5	1.15e-54	8.83e-57	18.2889	118.47	0.304235
RIMS1	2.87e-50	4.45e-52	17.272	107.706	0.303993
PALLD	2.24e-53	2.26e-55	-17.9855	115.246	-0.303747
NFE2	2.04e-37	1.33e-38	-14.2667	76.8721	-0.303247
SLC26A2	7.07e-31	7.49e-32	-12.673	61.4369	-0.303011
EPB41L3	3.71e-38	2.27e-39	14.4429	78.6251	0.302922
FCGR1B	6.53e-22	1.22e-22	-10.3216	40.4192	-0.30288
LOC645652	1.05e-47	2.3e-49	-16.6795	101.494	-0.302728
MIA	2.84e-35	2.19e-36	-13.752	71.8007	-0.302667
IER3	2.34e-36	1.66e-37	-14.0132	74.3642	-0.302594
ARHGAP20	5.53e-47	1.32e-48	16.5127	99.7559	0.302124
RGS7	3.84e-47	8.92e-49	16.5502	100.146	0.302067
SCG3	4.29e-50	6.9e-52	17.2305	107.269	0.301898
RAB13	2.83e-51	3.86e-53	-17.5025	110.134	-0.301887
TMEM176A	4.36e-48	9.05e-50	-16.7682	102.421	-0.301859
NMNAT2	9.26e-37	6.33e-38	14.11	75.3199	0.30184
CDA	4.84e-48	1.01e-49	-16.7577	102.311	-0.301732
FGF14	5.53e-36	4.01e-37	13.9238	73.4846	0.301472
ATRNL1	4.19e-50	6.72e-52	17.233	107.295	0.301357
AQP4	1.19e-35	8.81e-37	-13.8442	72.7037	-0.300686
PHYHD1	1.16e-49	1.97e-51	-17.1311	106.224	-0.300384
GRIK1	3.58e-53	3.7e-55	17.9393	114.755	0.300127
C1orf78	5.52e-52	6.95e-54	-17.664	111.84	-0.300049
ADH1A	9.74e-40	5.19e-41	-14.8174	82.3775	-0.299946
ANKRD25	2.8e-50	4.34e-52	-17.2743	107.73	-0.299926
FLJ20160	1.11e-46	2.76e-48	16.4423	99.023	0.299925
FGFRL1	3.71e-49	6.79e-51	-17.014	104.995	-0.299874
SLC11A1	2.88e-29	3.39e-30	-12.2682	57.6539	-0.299676
GPSM3	3.09e-43	1.16e-44	-15.6393	90.7295	-0.2994
CACNB2	6.8e-40	3.55e-41	14.8549	82.7551	0.2986
LTBR	4.94e-45	1.5e-46	-16.0591	95.0503	-0.298497
HCK	2.59e-30	2.85e-31	-12.5318	60.1099	-0.298389
RELL1	1.57e-55	1.06e-57	-18.487	120.579	-0.298311
MGC2889	2.07e-52	2.45e-54	17.7619	112.876	0.298041
CHN1	7.19e-32	7.08e-33	12.9203	63.7778	0.297726
ST6GALNAC5	1.09e-36	7.53e-38	14.0925	75.1465	0.297594
ANK3	2.35e-40	1.18e-41	14.9638	83.8534	0.297283
KLC1	4.3e-50	6.93e-52	17.2301	107.265	0.296949
HGF	1.02e-36	6.99e-38	-14.0999	75.2201	-0.296916
RAB27B	9.61e-34	8.31e-35	13.3805	68.1896	0.296892
CD200	5.92e-47	1.42e-48	16.5061	99.6862	0.296838
TPD52L1	1.23e-55	7.99e-58	-18.5133	120.859	-0.296661
HVCN1	1.09e-57	4.76e-60	-18.9904	125.954	-0.296619
LOC387763	2.85e-24	4.6e-25	-10.9668	45.9406	-0.296348
CD74	1.46e-33	1.28e-34	-13.3362	67.7612	-0.296253
CD300A	8.74e-34	7.54e-35	-13.3905	68.2863	-0.296136
LRTM2	4.64e-48	9.68e-50	16.7618	102.354	0.295769
CNTN4	3.78e-42	1.6e-43	15.3846	88.1258	0.295627
C3	7.38e-28	9.59e-29	-11.908	54.3399	-0.295315
PROK2	1.62e-32	1.53e-33	-13.0797	65.2971	-0.294894
PDLIM4	1.1e-34	8.9e-36	-13.6092	70.4076	-0.294807
HIST1H1C	8.32e-40	4.39e-41	-14.834	82.5447	-0.294765
EPHA4	4.72e-36	3.4e-37	13.9405	73.6485	0.294658
SECTM1	1.28e-26	1.79e-27	-11.5876	51.4373	-0.29456
RANBP3L	3.53e-41	1.64e-42	-15.1572	85.8119	-0.29453
ITGB2	3.54e-40	1.79e-41	-14.9222	83.4334	-0.294326
EPHA2	1.36e-48	2.69e-50	-16.8836	103.628	-0.294162
IL18RAP	5.57e-33	5.08e-34	-13.194	66.3925	-0.293988
RAN	1.47e-36	1.02e-37	14.0619	74.8449	0.293947
DLEU7	1.48e-45	4.18e-47	16.1821	96.3231	0.293816
DTNA	2.56e-56	1.45e-58	-18.6725	122.557	-0.293655
STS-1	1.61e-48	3.2e-50	16.867	103.454	0.293545
RGS7BP	2.3e-40	1.15e-41	14.9662	83.8779	0.29349
LOC441052	3.29e-40	1.66e-41	14.9297	83.5096	0.293016
TCIRG1	6.17e-49	1.16e-50	-16.9636	104.466	-0.292488
STX11	2.72e-42	1.13e-43	-15.4184	88.4702	-0.291889
ARL4C	1.13e-45	3.13e-47	16.2099	96.611	0.291808
LAPTM5	8.76e-40	4.63e-41	-14.8287	82.4908	-0.291111
C20orf141	1.54e-60	4.52e-63	-19.6359	132.873	-0.291051
ZIC2	3.56e-40	1.81e-41	-14.9214	83.4261	-0.290743
PXN	1.84e-63	3.09e-66	-20.3099	140.12	-0.290598
NCF2	5.33e-33	4.85e-34	-13.1987	66.4377	-0.290314
C1orf128	1.89e-33	1.67e-34	13.3087	67.4961	0.289944
LOC730034	1.55e-56	8.46e-59	18.7225	123.092	0.28992
PTTG1IP	2.85e-63	5.14e-66	-20.263	139.615	-0.289893
RBM9	1.25e-63	2.02e-66	20.3494	140.544	0.288998
KIAA1239	1.92e-34	1.58e-35	13.5505	69.8362	0.288968
EIF4A2	4.28e-37	2.85e-38	14.19	76.1117	0.288964
CD59	2.51e-66	2.33e-69	-20.9736	147.269	-0.288942
CHRM3	3.36e-31	3.47e-32	12.7538	62.1996	0.288891
TBXAS1	2.7e-42	1.12e-43	-15.4191	88.4773	-0.288698
RCAN2	4.49e-50	7.25e-52	17.2258	107.219	0.288587
CAPS	8.91e-37	6.08e-38	-14.1141	75.3599	-0.288583
HCN1	7.59e-39	4.38e-40	14.6065	80.2598	0.28856
CYBRD1	1.45e-45	4.09e-47	-16.1842	96.3444	-0.288536
LTF	1.18e-14	3.36e-15	-8.1495	23.4992	-0.288492
THRB	4.17e-39	2.37e-40	14.6673	80.8691	0.288446
MYOT	1.9e-36	1.34e-37	-14.0348	74.5773	-0.2883
URP2	9.09e-42	4.01e-43	-15.2947	87.2096	-0.288292
DLEC1	6.47e-43	2.51e-44	-15.5647	89.9651	-0.288283
HLA-DMB	9.25e-32	9.18e-33	-12.8932	63.5202	-0.288035
CDKN2AIPNL	6.11e-59	2.2e-61	19.2756	129.008	0.288033
SLC4A11	4.08e-38	2.51e-39	-14.4331	78.5267	-0.288028
OLFML2A	2.64e-22	4.8e-23	-10.4306	41.3378	-0.287953
SRD5A1	2.79e-51	3.8e-53	17.5041	110.151	0.287941
FAM19A2	1.53e-31	1.54e-32	12.8389	63.0044	0.287792
CBLN2	2.2e-30	2.41e-31	12.5498	60.2788	0.287774
TGFBR3	1.85e-47	4.17e-49	-16.6227	100.901	-0.287672
LIMK2	2.56e-45	7.51e-47	-16.1258	95.7404	-0.287664
SERPINH1	6.13e-32	6e-33	-12.9376	63.942	-0.287606
DRD1	1.18e-28	1.44e-29	12.1127	56.2172	0.287596
PRPH2	1.5e-35	1.13e-36	13.819	72.4564	0.287535
SNURF	4.29e-33	3.88e-34	13.2218	66.66	0.287244
PDE1A	2.8e-27	3.75e-28	11.7592	52.987	0.287143
GABRD	8.71e-47	2.13e-48	16.4671	99.2807	0.286571
CEBPB	3.18e-54	2.69e-56	-18.1849	117.364	-0.286535
CYorf15A	4.7e-16	1.23e-16	8.59765	26.7592	0.286454
ATP1B1	2.44e-31	2.5e-32	12.7884	62.5262	0.286425
FAM89A	1.56e-53	1.53e-55	-18.0221	115.634	-0.286055
KCNA4	3.21e-35	2.49e-36	13.7391	71.6739	0.285622
HIST1H2BD	6.39e-33	5.86e-34	-13.1792	66.2505	-0.285496
MCTP1	8.59e-24	1.43e-24	10.8376	44.8185	0.285442
TLN1	8.54e-29	1.04e-29	-12.1481	56.5433	-0.285343
DLG3	6.15e-47	1.48e-48	16.502	99.6445	0.285195
NP	1.72e-41	7.72e-43	-15.2308	86.5591	-0.285179
PLA2G2A	3.17e-15	8.71e-16	-8.33449	24.8292	-0.2851
GRIA2	7.68e-32	7.57e-33	12.9133	63.7112	0.285
GDAP1	1.65e-35	1.24e-36	13.8094	72.3622	0.28492
SIX1	1.75e-18	3.96e-19	-9.33836	32.4204	-0.284892
RNASE3	1.94e-28	2.43e-29	-12.0567	55.7018	-0.284851
UBE2T	9.56e-43	3.78e-44	15.5248	89.5575	0.284632
LATS2	2e-54	1.6e-56	-18.2332	117.877	-0.284615
MAP7D2	6.48e-35	5.12e-36	13.6656	70.9571	0.284562
ELAVL2	1.93e-30	2.1e-31	12.5642	60.4137	0.284126
CTSC	9.86e-31	1.06e-31	-12.6368	61.0962	-0.284013
MARK1	2.72e-46	7.09e-48	16.3521	98.0858	0.283899
SCN2A	1.07e-31	1.06e-32	12.8778	63.3737	0.283863
MICALL2	2.07e-39	1.14e-40	-14.7396	81.5947	-0.283508
SLC2A5	4.56e-31	4.77e-32	-12.7205	61.8846	-0.283263
PCMT1	1.45e-45	4.08e-47	16.1843	96.3454	0.28324
SRPX2	1e-36	6.87e-38	-14.1017	75.2381	-0.283134
ARHGEF9	1.24e-33	1.08e-34	13.3537	67.9305	0.282984
C10orf105	2.29e-33	2.04e-34	-13.2882	67.2983	-0.282889
IL17RB	2.42e-47	5.53e-49	-16.5958	100.621	-0.282815
LRP4	2.98e-51	4.08e-53	-17.4974	110.08	-0.282635
PPM1E	6.04e-33	5.53e-34	13.1853	66.3092	0.28255
PENK	3.15e-25	4.8e-26	11.2219	48.1783	0.282524
BCL3	3.74e-39	2.12e-40	-14.6786	80.982	-0.282436
HTR2A	1.48e-37	9.53e-39	14.2997	77.1994	0.282397
ROM1	1.84e-60	5.47e-63	-19.6183	132.684	-0.281912
REPS2	2.78e-36	1.97e-37	13.9955	74.1902	0.281765
UNC5D	1.01e-42	4e-44	15.5192	89.4994	0.28176
FLJ25076	1.45e-32	1.36e-33	13.0919	65.4139	0.281557
KIAA0984	1.05e-33	9.1e-35	13.3712	68.0997	0.281459
UTY	2.12e-11	7.3e-12	7.03099	15.9513	0.281206
CNTNAP2	5.5e-40	2.84e-41	14.8768	82.9757	0.281206
RTEL1	7.49e-33	6.92e-34	-13.1621	66.0863	-0.281199
CRYAB	4.44e-27	6.04e-28	-11.707	52.5147	-0.281179
ANKRD39	2.16e-62	4.78e-65	20.0568	137.396	0.28111
ATP2B1	8.59e-28	1.12e-28	11.8909	54.1844	0.280707
PCLO	4.22e-40	2.15e-41	14.9042	83.2519	0.280673
ACSL5	3.68e-42	1.55e-43	-15.3874	88.1541	-0.280635
EMX2	2.34e-50	3.55e-52	-17.2932	107.929	-0.280566
FYB	1.38e-31	1.39e-32	-12.8498	63.1084	-0.28039
hCG_38480///KCTD1	1.81e-47	4.07e-49	16.625	100.926	0.280301
FXYD5	7.01e-47	1.7e-48	-16.4884	99.5029	-0.280081
SLC1A3	9.17e-38	5.78e-39	-14.3497	77.6961	-0.279992
PECAM1	5.21e-48	1.09e-49	-16.7504	102.235	-0.279731
FER1L3	1.87e-41	8.41e-43	-15.2223	86.4736	-0.279599
LHFPL2	2.88e-55	2e-57	-18.4277	119.947	-0.279384
GPR120	2.08e-61	5.62e-64	19.8289	134.946	0.279369
SMAD6	2.06e-31	2.1e-32	-12.8068	62.7006	-0.279307
RASSF5	1.39e-33	1.22e-34	13.3411	67.8088	0.279162
BMP4	3.79e-19	8.25e-20	-9.53418	33.971	-0.278674
LOC157503	3.69e-44	1.23e-45	15.8562	92.9581	0.278434
ST8SIA3	1.14e-25	1.69e-26	11.3389	49.2146	0.277787
PTP4A1	4.81e-54	4.15e-56	18.1443	116.932	0.277224
NKIRAS1	9.8e-47	2.42e-48	16.4549	99.1541	0.27658
TNFRSF12A	1.15e-38	6.72e-40	-14.564	79.8338	-0.276503
CRB2	2.55e-45	7.44e-47	-16.1267	95.7487	-0.276443
C5orf13	2.37e-63	4.21e-66	20.2813	139.812	0.276415
RTP1	5.85e-44	2.02e-45	15.8088	92.4702	0.27638
GLRA2	3.39e-40	1.72e-41	14.9266	83.4777	0.276026
CSTA	1e-28	1.22e-29	-12.1307	56.3825	-0.275853
BEX2	3.97e-47	9.27e-49	16.5465	100.107	0.275744
CASP7	3.48e-50	5.48e-52	-17.2523	107.498	-0.275678
PCDH19	9.48e-47	2.33e-48	16.4584	99.1907	0.275451
ABCA1	2.53e-49	4.54e-51	-17.0523	105.396	-0.275387
METTL7B	3.38e-51	4.65e-53	-17.485	109.95	-0.27535
STOM	1.77e-55	1.2e-57	-18.4752	120.453	-0.27533
EGR4	7.55e-37	5.12e-38	14.1313	75.5299	0.275283
RIMBP2	6e-46	1.61e-47	16.2735	97.2696	0.275081
C9orf61	6.84e-42	2.98e-43	-15.3238	87.5059	-0.274999
TSPAN13	1.75e-31	1.77e-32	12.8244	62.8672	0.274887
DKFZP761N09121	1.42e-26	1.98e-27	11.5763	51.3361	0.274877
LOC389023	2.03e-46	5.19e-48	16.382	98.3958	0.27466
SIDT1	8.64e-36	6.36e-37	13.8772	73.027	0.27463
EBI2	2.05e-16	5.25e-17	-8.7101	27.5972	-0.274546
CMAS	3.09e-46	8.09e-48	16.3395	97.9544	0.27451
TASP1	2.14e-57	9.98e-60	18.9214	125.217	0.27429
C9orf4	2.17e-35	1.65e-36	13.7804	72.0781	0.274135
THSD4	1.86e-26	2.62e-27	-11.5457	51.061	-0.274126
DARC	3.57e-32	3.44e-33	-12.9956	64.4947	-0.274078
FZD7	3.16e-40	1.59e-41	-14.9339	83.5514	-0.273883
KALRN	1.59e-45	4.54e-47	16.1742	96.2408	0.273734
SCN8A	9.71e-53	1.08e-54	17.839	113.693	0.273716
PPFIA2	1.16e-34	9.34e-36	13.6043	70.3593	0.273699
OLAH	5.45e-37	3.66e-38	-14.165	75.8637	-0.273662
STAR	3.32e-39	1.87e-40	14.6908	81.1051	0.273602
EBI3	1.15e-42	4.58e-44	-15.5061	89.3661	-0.27331
MAP2	3.22e-34	2.7e-35	13.496	69.3072	0.273309
CYP4B1	1.72e-28	2.14e-29	-12.0701	55.8252	-0.272905
PLEKHA4	2.23e-45	6.47e-47	-16.1401	95.8881	-0.272754
BTBD14A	6.84e-47	1.66e-48	-16.4912	99.5315	-0.272483
GPR146	1.63e-52	1.88e-54	-17.787	113.142	-0.272449
YWHAG	4.02e-37	2.67e-38	14.1965	76.1755	0.272431
CTXN3	2.46e-21	4.74e-22	10.1605	39.0731	0.272374
OR7A5	7.39e-34	6.34e-35	-13.4084	68.4588	-0.272331
SGK	2.9e-36	2.06e-37	-13.9909	74.145	-0.272222
NECAP1	1.53e-46	3.86e-48	16.4104	98.691	0.272189
PRPS2	7.66e-41	3.67e-42	15.0781	85.0096	0.27185
ACOT7	5.5e-44	1.89e-45	15.815	92.5336	0.271821
RAB3C	1.36e-46	3.43e-48	16.4217	98.8088	0.271729
NBEA	6.09e-40	3.16e-41	14.8664	82.8707	0.271703
C6orf142	6.33e-42	2.74e-43	15.3318	87.5869	0.271671
PNOC	5.7e-64	8.68e-67	20.4273	141.384	0.271646
B4GALT1	1.64e-41	7.36e-43	-15.2355	86.6071	-0.271598
CXCR4	3.09e-32	2.96e-33	-13.0111	64.6427	-0.271443
FLJ32679	3.08e-31	3.17e-32	12.7633	62.2893	0.271379
FOXJ1	7.25e-34	6.21e-35	-13.4104	68.4784	-0.271289
CDK2	2.25e-50	3.41e-52	-17.297	107.968	-0.271286
NPTX1	5.16e-24	8.46e-25	10.8973	45.3366	0.271238
MST150	4.12e-51	5.82e-53	-17.4638	109.727	-0.271075
GSG1	5.43e-67	4.2e-70	21.1318	148.974	0.27105
CLU	2.03e-44	6.61e-46	-15.9164	93.578	-0.270993
GADD45G	5.85e-36	4.25e-37	-13.918	73.4277	-0.270949
IL1R1	1.89e-39	1.04e-40	-14.7491	81.6907	-0.270944
NRIP3	7.32e-49	1.39e-50	16.9459	104.281	0.270906
COL6A3	2.72e-19	5.88e-20	-9.57606	34.3055	-0.270789
GAS1	2.62e-25	3.98e-26	-11.2428	48.3636	-0.270703
MRVI1	1.89e-41	8.54e-43	-15.2209	86.4584	-0.270377
QPCT	1.3e-35	9.71e-37	13.8344	72.6071	0.27031
RARRES3	7.57e-38	4.75e-39	-14.3693	77.8918	-0.270152
CPZ	1.14e-17	2.7e-18	-9.09507	30.5247	-0.27008
PLTP	2e-41	9.06e-43	-15.2152	86.4005	-0.269886
RPH3A	8.66e-41	4.17e-42	15.0656	84.883	0.269753
CA4	7.08e-44	2.46e-45	15.7897	92.2732	0.269749
TUSC3	1.36e-42	5.46e-44	15.4891	89.192	0.269526
NFATC2	6.43e-62	1.56e-64	-19.9476	136.222	-0.268949
C1QTNF4	3.04e-56	1.76e-58	18.6545	122.365	0.268886
SERPIND1	2.15e-16	5.53e-17	-8.70339	27.5469	-0.268885
C1orf76	1.57e-52	1.81e-54	17.7903	113.177	0.268854
SLC38A2	2.08e-46	5.34e-48	-16.3793	98.3681	-0.268809
DUSP1	5.98e-26	8.71e-27	-11.4126	49.8703	-0.268785
TMEM130	1.15e-30	1.23e-31	12.6205	60.9425	0.268626
NCF4	2.92e-45	8.65e-47	-16.1122	95.5989	-0.268572
C1orf90	2.85e-38	1.72e-39	-14.4703	78.8977	-0.268535
PCDH11Y	5.96e-30	6.73e-31	12.4407	59.2586	0.268204
ATP1A3	2.96e-38	1.79e-39	14.4663	78.8581	0.26819
FLJ10781	3.41e-34	2.86e-35	13.4898	69.2476	0.26802
CLEC5A	7.66e-44	2.67e-45	-15.7817	92.1914	-0.267902
OCA2	5.96e-41	2.83e-42	15.1036	85.2687	0.267857
TREM2	6.84e-32	6.72e-33	-12.9258	63.8296	-0.267832
KCNS2	6.79e-31	7.18e-32	12.6774	61.4785	0.267815
SLC30A3	2.22e-54	1.82e-56	18.2216	117.753	0.267776
KLK5	2.67e-31	2.74e-32	12.7788	62.4357	0.267724
NPTN	4.62e-37	3.09e-38	14.182	76.0319	0.26763
LOC493869	4.72e-21	9.23e-22	-10.0809	38.4127	-0.267388
STAB1	4e-38	2.45e-39	-14.4352	78.5481	-0.267371
MICA	6.11e-59	2.21e-61	-19.2755	129.008	-0.267115
NME5	5.56e-50	9.17e-52	17.2036	106.986	0.267114
IHPK3	7.32e-24	1.21e-24	-10.8561	44.9794	-0.267042
SYT13	7.49e-34	6.42e-35	13.407	68.4452	0.267006
CADPS	3.07e-29	3.63e-30	12.261	57.5871	0.266921
TBR1	7.82e-28	1.02e-28	11.9014	54.2804	0.266828
FCGR3A	6.33e-17	1.58e-17	-8.86764	28.7843	-0.266569
FGF2	4.61e-32	4.47e-33	-12.9683	64.2343	-0.266494
TAGLN2	2.74e-44	8.99e-46	-15.8867	93.2719	-0.266428
C5AR1	1.77e-27	2.36e-28	-11.8101	53.4489	-0.266047
MARCO	1.86e-13	5.66e-14	-7.75258	20.7219	-0.265979
CSF1R	2.28e-35	1.75e-36	-13.7749	72.0245	-0.265899
KCNIP1	1.51e-39	8.23e-41	14.772	81.9204	0.265819
FSTL1	3.54e-45	1.06e-46	-16.0926	95.3963	-0.265787
SLC39A10	7.55e-50	1.27e-51	17.1731	106.665	0.265769
CHI3L2	8.26e-16	2.19e-16	-8.5207	26.1903	-0.265425
ACTR2	6.64e-31	7.02e-32	12.6798	61.5012	0.265222
ATP2B2	5.78e-53	6.23e-55	17.8904	114.237	0.265072
RNF150	1.98e-40	9.83e-42	14.9814	84.0316	0.264963
KIAA1622	3.09e-38	1.88e-39	14.4617	78.8121	0.264922
PDK4	9.24e-24	1.54e-24	-10.8289	44.7439	-0.264687
SLITRK5	1.47e-27	1.94e-28	11.831	53.6392	0.264678
HLA-DRB3	1.28e-20	2.58e-21	-9.95775	37.3983	-0.264497
TMPRSS3	2.22e-32	2.11e-33	-13.0463	64.978	-0.264408
HLA-DPA1	2.32e-26	3.29e-27	-11.5206	50.8366	-0.26425
CASP1	9.09e-44	3.21e-45	-15.7639	92.0083	-0.264051
TPBG	1.62e-39	8.85e-41	14.7648	81.8484	0.26387
TOX	8.87e-41	4.28e-42	15.0629	84.8562	0.263856
ADAM33	1.33e-37	8.52e-39	-14.3109	77.3111	-0.263589
CALM3	1.13e-42	4.48e-44	15.5083	89.3885	0.263564
RASL10A	4.84e-48	1.01e-49	16.7576	102.31	0.263377
GNA13	6.64e-52	8.43e-54	-17.6457	111.648	-0.263164
RASGRP1	4.06e-41	1.9e-42	15.1429	85.6667	0.263129
IRX3	2.82e-22	5.13e-23	-10.4228	41.2716	-0.263036
DUSP6	1.16e-50	1.72e-52	17.3619	108.652	0.262953
TMEM132D	6.81e-41	3.25e-42	15.0901	85.1318	0.262895
EDN1	3.42e-27	4.61e-28	-11.7367	52.7827	-0.262844
PCYOX1L	1.4e-43	5.06e-45	15.7198	91.5557	0.262642
PTPRR	4.73e-50	7.71e-52	17.22	107.159	0.262602
KDR	1.42e-16	3.6e-17	-8.75987	27.9705	-0.262457
KLHL6	3.1e-42	1.3e-43	-15.405	88.3331	-0.262193
MRAP	2.08e-23	3.54e-24	-10.7332	43.9179	-0.26215
ELOVL7	8.61e-48	1.87e-49	-16.6991	101.699	-0.261592
AOX1	7.11e-24	1.18e-24	-10.8597	45.0104	-0.261418
IL15RA	1.27e-48	2.49e-50	-16.8907	103.702	-0.261417
NAV3	5.41e-34	4.6e-35	13.4412	68.7759	0.261413
ZNF238	4.61e-31	4.82e-32	12.7194	61.8743	0.261384
STON2	1.51e-37	9.72e-39	-14.2978	77.1806	-0.261319
PLSCR4	3.61e-31	3.75e-32	-12.7459	62.1242	-0.261064
GABBR2	2.84e-39	1.58e-40	14.7072	81.2692	0.26089
HCLS1	3.84e-52	4.72e-54	-17.7002	112.224	-0.26086
TSGA14	1.56e-38	9.2e-40	14.5327	79.5214	0.260724
C10orf54	1.15e-44	3.63e-46	-15.9742	94.1737	-0.26043
HOMER1	1.9e-38	1.13e-39	14.5126	79.3201	0.260407
SLC22A6	1.8e-15	4.87e-16	-8.41337	25.4031	-0.260311
PODN	1.33e-29	1.53e-30	-12.3531	58.4414	-0.260288
OSR1	9.84e-13	3.13e-13	-7.50444	19.04	-0.259951
METTL7A	1.28e-49	2.18e-51	-17.1216	106.124	-0.25976
ANXA1	4.72e-33	4.28e-34	-13.2117	66.5631	-0.259529
PLAC8	1.07e-18	2.4e-19	-9.40105	32.9144	-0.259321
C18orf33	4.25e-57	2.12e-59	18.8515	124.47	0.259309
MKNK2	2.48e-35	1.9e-36	-13.7662	71.9394	-0.259048
MOV10L1	1.7e-62	3.69e-65	-20.0807	137.654	-0.259029
C6orf154	1.55e-59	4.95e-62	19.4142	130.494	0.258755
IL10RA	1.32e-41	5.88e-43	-15.2574	86.83	-0.258679
NOPE	7.23e-51	1.05e-52	-17.4086	109.144	-0.258638
ST6GAL2	9.39e-51	1.38e-52	17.3827	108.872	0.258633
TPM2	1.69e-21	3.22e-22	-10.2065	39.4562	-0.258571
DUSP2	2.57e-56	1.46e-58	18.6718	122.55	0.258281
NRXN1	4.06e-27	5.5e-28	11.7174	52.6082	0.258009
COL18A1	6.14e-35	4.84e-36	-13.6713	71.0125	-0.257863
PCDH11X	4.87e-28	6.25e-29	11.9545	54.7648	0.257842
PARK2	1.13e-46	2.83e-48	16.44	98.9993	0.257803
SLA	1.76e-43	6.4e-45	-15.697	91.3217	-0.257644
GIMAP5	1.69e-50	2.52e-52	-17.3255	108.269	-0.257633
OPN3	2.83e-42	1.18e-43	15.4143	88.4284	0.257617
TRIM36	1.86e-38	1.11e-39	14.5145	79.3393	0.257536
GABRA4	3.71e-17	9.1e-18	8.9389	29.3262	0.25749
LOC253962	3.05e-53	3.13e-55	17.955	114.923	0.257474
ODZ2	9.69e-42	4.29e-43	15.2882	87.1437	0.257399
KLHDC5	5.08e-29	6.11e-30	12.2051	57.0697	0.25736
PCSK2	3.67e-26	5.29e-27	11.468	50.3654	0.257027
SERPING1	3.25e-44	1.07e-45	-15.8695	93.0948	-0.256822
VAMP8	2.13e-40	1.06e-41	-14.9738	83.9549	-0.256713
CD180	8.38e-38	5.27e-39	-14.3589	77.7875	-0.25667
C7orf16	1.64e-30	1.78e-31	12.582	60.5807	0.256613
RP5-1022P6.2	3.91e-53	4.07e-55	17.9304	114.661	0.256553
BCAP29	1.2e-45	3.34e-47	16.2035	96.5439	0.25648
ALDH1L1	3.83e-44	1.29e-45	-15.8521	92.9157	-0.256461
ATP2A2	2.69e-50	4.15e-52	17.2786	107.774	0.256417
NAP1L3	7.07e-28	9.18e-29	11.9127	54.383	0.256336
SLC4A8	7.86e-37	5.33e-38	14.1271	75.489	0.256293
C1orf95	3.52e-62	8.07e-65	20.0084	136.876	0.256291
PEAR1	1.24e-37	7.9e-39	-14.3185	77.3864	-0.256237
ABHD12B	3.39e-42	1.42e-43	15.3958	88.24	0.256173
TMEM16C	7.52e-26	1.1e-26	11.3864	49.6373	0.256156
CASP4	2.75e-46	7.16e-48	-16.3511	98.0754	-0.255955
PBEF1	2.19e-26	3.09e-27	-11.5273	50.8965	-0.255916
NPY	1.44e-30	1.55e-31	12.5962	60.7144	0.255671
ATP6AP2	1.82e-45	5.2e-47	16.161	96.1044	0.255642
KIAA1949	1.42e-44	4.52e-46	-15.9531	93.956	-0.255576
FBLN1	3.48e-39	1.96e-40	-14.686	81.057	-0.255575
NUAK2	1.61e-35	1.21e-36	-13.812	72.3872	-0.255558
ABBA-1	3.23e-25	4.92e-26	-11.2191	48.1536	-0.255453
BGN	7.11e-35	5.64e-36	-13.6557	70.86	-0.255287
KCTD8	1.18e-44	3.71e-46	15.9721	94.1519	0.25521
MGST1	3.06e-32	2.93e-33	-13.0121	64.652	-0.255209
TBRG1	8.59e-47	2.1e-48	16.4685	99.2953	0.254925
CD34	3.18e-24	5.16e-25	-10.9537	45.8267	-0.254924
GNG12	2e-55	1.36e-57	-18.4633	120.327	-0.254803
ALOX5	6.64e-30	7.53e-31	-12.4288	59.1469	-0.254787
C6orf145	1.54e-54	1.21e-56	-18.2598	118.16	-0.254581
CPNE4	1.44e-32	1.36e-33	13.0922	65.4166	0.254532
LILRB5	4.35e-19	9.53e-20	-9.51633	33.8287	-0.254428
RANBP6	1.31e-25	1.95e-26	11.3228	49.0716	0.254297
HMOX1	5.42e-31	5.7e-32	-12.7018	61.7079	-0.254207
2024-03-04	1.58e-49	2.74e-51	17.1001	105.898	0.254181
IL13RA1	4.55e-52	5.67e-54	-17.6831	112.043	-0.254159
CCR5	2.79e-26	3.97e-27	-11.4996	50.6483	-0.253974
MGC26718	5.54e-41	2.62e-42	15.1112	85.3451	0.25396
YWHAB	7.45e-43	2.91e-44	15.5503	89.8182	0.253814
CFC1	8.53e-36	6.28e-37	13.8786	73.0403	0.253754
NDRG4	5.8e-42	2.5e-43	15.3407	87.6783	0.253752
MFAP4	2.8e-18	6.44e-19	-9.27727	31.9411	-0.253697
FXYD3	1.38e-47	3.06e-49	-16.6521	101.208	-0.253649
UCHL5	7.95e-46	2.17e-47	16.2448	96.9719	0.253642
CLEC7A	1.79e-35	1.36e-36	-13.8004	72.2741	-0.253613
ADSS	5.16e-26	7.49e-27	11.4294	50.0202	0.253595
ATP6V1G2	8.83e-41	4.26e-42	15.0635	84.8626	0.253377
ERBB2IP	3.89e-46	1.02e-47	-16.3172	97.7233	-0.253373
HOPX	3.15e-50	4.93e-52	17.2623	107.604	0.253336
RNASE4	2.11e-42	8.64e-44	-15.4443	88.7348	-0.253322
NOL4	2.02e-35	1.54e-36	13.7877	72.15	0.253315
LOC158402	5.96e-36	4.35e-37	13.9158	73.4057	0.253243
SEPP1	2.72e-29	3.21e-30	-12.2743	57.7101	-0.252944
OXCT1	9.06e-41	4.38e-42	15.0606	84.8332	0.252924
SLC12A5	3.39e-24	5.51e-25	10.9463	45.7618	0.252909
C3orf14	3.83e-44	1.28e-45	15.8523	92.9175	0.252903
GRAMD3	5.74e-39	3.29e-40	-14.6349	80.5446	-0.252897
TMEM118	4.26e-61	1.2e-63	19.759	134.195	0.252876
TRIM9	3.24e-53	3.33e-55	17.9491	114.86	0.25284
FAM59B	4.58e-33	4.15e-34	-13.2149	66.5931	-0.252593
CD99	4.51e-35	3.52e-36	-13.7038	71.33	-0.252463
YWHAZ	1.24e-41	5.54e-43	15.2631	86.8879	0.252373
BOC	1.81e-57	8.32e-60	-18.9383	125.398	-0.252342
NSF	4.16e-40	2.12e-41	14.9056	83.2665	0.252309
GRIN3A	1.62e-39	8.85e-41	14.7648	81.8481	0.252203
HLA-DRB1	1.74e-25	2.61e-26	-11.2903	48.784	-0.252122
KLHL14	5.19e-43	2e-44	15.5868	90.1914	0.251879
GDF15	4.38e-25	6.74e-26	-11.1839	47.8433	-0.251868
COL1A2	2.77e-20	5.67e-21	-9.86242	36.6184	-0.25183
ANXA3	1.01e-41	4.49e-43	-15.2838	87.098	-0.251619
PJA2	6.94e-37	4.69e-38	14.14	75.6163	0.25153
C1orf64	1.18e-38	6.93e-40	-14.5609	79.8032	-0.251417
2024-03-03	1.47e-42	5.93e-44	-15.481	89.1098	-0.25117
FAM129B	4.27e-43	1.63e-44	-15.6065	90.3929	-0.25107
CBLN1	1.65e-33	1.45e-34	13.3233	67.6368	0.251005
C14orf44	4.52e-48	9.4e-50	16.7646	102.383	0.250939
CLDN5	9.13e-41	4.42e-42	-15.0598	84.8253	-0.250876
AKT3	4.74e-42	2.03e-43	15.3613	87.8878	0.250864
SYK	1.19e-39	6.41e-41	-14.7967	82.1687	-0.250719
TMBIM1	6.99e-35	5.54e-36	-13.6576	70.8786	-0.250426
CD86	1.1e-31	1.1e-32	-12.8742	63.3392	-0.250391
KIAA1199	2.4e-17	5.81e-18	-8.99685	29.7692	-0.250325
RASL12	1.66e-39	9.06e-41	-14.7625	81.825	-0.250262
GRIA1	5.59e-38	3.46e-39	14.4008	78.2053	0.250237
MSN	1.43e-46	3.59e-48	-16.4172	98.7618	-0.250088
PTPRC	1.09e-31	1.08e-32	-12.876	63.3563	-0.24992
HSPA1B	1.85e-15	5e-16	-8.40967	25.376	-0.24986
B3GALNT1	5.13e-42	2.21e-43	15.353	87.8037	0.249703
PGAM5	6.08e-57	3.09e-59	18.8163	124.093	0.249621
CACNG3	6.26e-31	6.61e-32	12.6862	61.5615	0.249516
ATPIF1	6.55e-54	5.73e-56	18.1141	116.611	0.249501
LOC375196	1.94e-58	7.52e-61	19.1617	127.789	0.249257
C10orf116	6.36e-35	5.01e-36	-13.6677	70.9777	-0.249055
IL3RA	8.77e-40	4.64e-41	-14.8285	82.4892	-0.249034
STMN1	1.73e-49	3.03e-51	17.0906	105.799	0.248947
PGM2L1	1.33e-37	8.54e-39	14.3107	77.3083	0.248929
NWD1	7.65e-29	9.31e-30	-12.16	56.6532	-0.248917
CACNA2D3	6.1e-28	7.88e-29	11.9293	54.5347	0.248911
LRRC2	2.83e-25	4.3e-26	11.2342	48.2871	0.248864
TSLP	1.09e-35	8.11e-37	-13.8527	72.7862	-0.248842
RREB1	1.64e-56	9.05e-59	-18.7163	123.025	-0.24875
TES	4.39e-38	2.7e-39	-14.4257	78.4527	-0.248745
TCEAL6	7.04e-42	3.07e-43	15.3208	87.4749	0.248742
NPTX2	1.54e-25	2.3e-26	11.3042	48.9066	0.248664
OXGR1	1.83e-40	9.05e-42	14.9895	84.1133	0.248636
AMICA1	7.62e-35	6.08e-36	-13.6482	70.7867	-0.248631
CLTC	2.65e-20	5.43e-21	9.86763	36.6609	0.248582
PTPN3	1.3e-38	7.64e-40	14.5512	79.7066	0.248551
TIMP3	3.83e-41	1.78e-42	-15.1488	85.7265	-0.248515
FOXD1	1.98e-33	1.75e-34	-13.3041	67.4521	-0.248422
HMHA1	1.58e-49	2.75e-51	-17.0997	105.894	-0.248349
BASP1	8.46e-35	6.77e-36	13.6372	70.6797	0.248334
MT1P2	8.72e-30	9.95e-31	-12.3992	58.8708	-0.248186
LOC402573	4.18e-26	6.02e-27	-11.4535	50.2358	-0.247882
SNX10	5.29e-36	3.84e-37	13.9283	73.529	0.247845
IQGAP1	1.42e-56	7.72e-59	-18.7311	123.183	-0.247707
LOC348801	4.91e-55	3.53e-57	18.3745	119.381	0.247679
CALML4	1.81e-66	1.59e-69	-21.0093	147.654	-0.247581
FLJ22662	7e-38	4.38e-39	-14.3774	77.9722	-0.247296
TNIP2	2.59e-51	3.5e-53	-17.5118	110.233	-0.247219
FCER1A	1.74e-11	5.98e-12	-7.06157	16.1459	-0.247162
MYD88	6.14e-47	1.47e-48	-16.5023	99.6472	-0.247077
C6orf176	6.23e-37	4.2e-38	14.1511	75.7257	0.246921
GBP3	7.59e-20	1.59e-20	-9.73671	35.5975	-0.246716
PLCXD3	2.03e-26	2.87e-27	11.5356	50.9709	0.246671
CDH9	2.53e-32	2.42e-33	13.0322	64.8432	0.246585
VIL2	1.86e-42	7.58e-44	-15.4572	88.8659	-0.246549
FOXF1	2.77e-35	2.13e-36	-13.7545	71.8254	-0.246277
ENTPD3	1.86e-30	2.02e-31	12.5682	60.4518	0.246221
PTPN5	1.18e-37	7.52e-39	14.3234	77.435	0.246209
UNC84B	9.76e-43	3.86e-44	-15.5226	89.5351	-0.246172
SBNO2	1.52e-44	4.86e-46	-15.946	93.8831	-0.246135
CAPRIN1	1.16e-37	7.36e-39	14.3256	77.4567	0.246114
FOXO1	7.19e-60	2.24e-62	-19.4875	131.28	-0.245908
NIPSNAP1	7.48e-54	6.62e-56	18.1005	116.467	0.245824
GABRB2	4.08e-34	3.45e-35	13.4708	69.0632	0.24554
PCDH10	3.05e-29	3.61e-30	12.2616	57.5925	0.245492
IL8	6.66e-14	1.98e-14	-7.90207	21.7555	-0.245467
AKR1C3	1.17e-37	7.45e-39	-14.3244	77.4447	-0.245429
OPCML	5.61e-30	6.32e-31	12.4475	59.3213	0.245366
TPTE2	5.79e-35	4.56e-36	13.6774	71.0721	0.245321
TEAD2	1.02e-34	8.19e-36	-13.6177	70.4899	-0.245317
ARHGEF7	2.4e-34	1.99e-35	13.5269	69.6071	0.245245
IRF1	2.89e-33	2.58e-34	-13.2638	67.0641	-0.245148
GOLGA1	7.34e-45	2.27e-46	16.0194	94.6407	0.245116
DCN	3.37e-27	4.55e-28	-11.7382	52.7969	-0.245057
RUNX1	3.95e-33	3.56e-34	-13.2306	66.7446	-0.244914
EPHX1	3.67e-43	1.39e-44	-15.6217	90.5489	-0.244679
COPS4	1.75e-38	1.03e-39	14.5212	79.4059	0.244645
CLUL1	7.54e-22	1.41e-22	10.3043	40.2739	0.244635
TRAF3IP2	3.95e-51	5.57e-53	-17.468	109.771	-0.244597
FGD2	2.96e-34	2.47e-35	-13.505	69.3945	-0.244581
KCNJ6	5.12e-28	6.58e-29	11.9488	54.7133	0.244495
SOX9	2.23e-47	5.05e-49	-16.6045	100.712	-0.244474
GFRA2	2.93e-28	3.71e-29	12.011	55.2829	0.244411
CCDC103	8.74e-28	1.14e-28	11.889	54.1674	0.244365
ITGB4	3.17e-45	9.43e-47	-16.1039	95.5131	-0.244246
ANGPT1	2.95e-50	4.59e-52	-17.2691	107.674	-0.24391
FHL2	1.12e-46	2.78e-48	16.4415	99.0145	0.243893
PRSS16	9.34e-48	2.04e-49	16.6909	101.614	0.243776
SQRDL	1.71e-46	4.34e-48	-16.3992	98.5745	-0.243729
LOC338651	1.32e-42	5.26e-44	15.4926	89.228	0.243623
TRIM22	6.04e-49	1.13e-50	-16.9657	104.488	-0.243585
TFPI	4.65e-31	4.87e-32	-12.7184	61.8646	-0.243585
RAP1GDS1	2.27e-30	2.49e-31	12.5462	60.2447	0.243492
CHCHD6	1.4e-65	1.55e-68	20.7986	145.383	0.243455
PTPRN2	3.48e-46	9.12e-48	16.328	97.8352	0.243445
DLL4	2.38e-39	1.32e-40	-14.7252	81.4504	-0.243424
EID2	1.12e-46	2.78e-48	16.4418	99.018	0.243408
MLSTD1	7.36e-36	5.39e-37	13.8941	73.1925	0.24337
KCNB2	2.05e-30	2.23e-31	12.5577	60.3527	0.243335
EMILIN2	1.32e-34	1.07e-35	-13.5902	70.2224	-0.243171
FAM49A	1.68e-43	6.1e-45	15.7018	91.3702	0.243135
SH3TC1	6.81e-48	1.45e-49	-16.7231	101.949	-0.243072
PTBP1	1.71e-52	1.98e-54	-17.7819	113.088	-0.243025
GIMAP4	6.21e-47	1.49e-48	-16.501	99.6335	-0.242979
SIPA1	3.93e-51	5.53e-53	-17.4687	109.778	-0.242957
C13orf15	1.38e-42	5.57e-44	-15.4871	89.1717	-0.242848
CASP6	2.5e-34	2.08e-35	-13.5226	69.5657	-0.242835
ZFP36	4.3e-30	4.81e-31	-12.4764	59.5921	-0.242779
LOC150166	1.13e-54	8.6e-57	-18.2914	118.496	-0.242773
CD302	1.66e-56	9.19e-59	-18.7148	123.009	-0.242543
MACROD2	2e-39	1.1e-40	14.7436	81.6347	0.242537
LIG4	1.64e-23	2.77e-24	10.7614	44.1613	0.242491
CNIH3	2.51e-38	1.51e-39	14.4834	79.0291	0.24237
ENO2	2.4e-34	1.99e-35	13.5268	69.6065	0.242334
TMEM10	4.59e-15	1.28e-15	8.28255	24.4535	0.241991
CYP20A1	5.66e-51	8.1e-53	17.4327	109.398	0.241907
PPM2C	3.69e-28	4.69e-29	11.9855	55.0485	0.241765
FLJ22655	3.24e-24	5.25e-25	10.9518	45.8096	0.241555
FAM129A	1.46e-31	1.47e-32	-12.8441	63.0535	-0.241368
RP11-216N14.7	1.67e-35	1.26e-36	-13.8079	72.3473	-0.241366
CLIC6	1.77e-19	3.78e-20	-9.63045	34.7412	-0.241192
GALNTL2	8.19e-28	1.07e-28	-11.8962	54.233	-0.241176
LYVE1	1.57e-29	1.81e-30	-12.3351	58.2745	-0.241149
GPRC5A	2.31e-23	3.94e-24	-10.721	43.813	-0.241012
KTN1	6.42e-45	1.97e-46	-16.0331	94.7813	-0.240958
TMEM169	1.67e-57	7.62e-60	18.9465	125.485	0.240871
SMYD2	2.41e-36	1.7e-37	14.0102	74.3354	0.240838
CHAF1B	2.72e-47	6.25e-49	16.5842	100.5	0.240811
TM6SF1	9.64e-40	5.14e-41	14.8185	82.388	0.240568
MAPKAPK2	1.68e-53	1.66e-55	-18.0144	115.553	-0.240541
SEZ6L2	3.19e-37	2.1e-38	14.2209	76.4172	0.240249
SEC23A	2.71e-25	4.11e-26	11.2394	48.333	0.240151
CUX2	1.82e-26	2.56e-27	11.5481	51.0826	0.24013
SIX5	4.52e-50	7.32e-52	-17.2249	107.21	-0.239892
TSPAN7	4.78e-40	2.46e-41	14.8911	83.1197	0.239834
GPR22	3.6e-21	6.99e-22	10.1141	38.6884	0.239816
TAGLN3	1.2e-39	6.45e-41	14.7961	82.1627	0.239602
SLC25A4	2.41e-46	6.24e-48	16.3643	98.2123	0.239515
SLC6A15	2.68e-17	6.51e-18	8.98223	29.6573	0.239291
VDAC1	4.33e-44	1.47e-45	15.8392	92.7829	0.239267
NAP1L2	3.38e-30	3.75e-31	12.5028	59.8389	0.239179
PVRL2	3.73e-40	1.89e-41	-14.917	83.3814	-0.239128
TOMM70A	1.56e-43	5.65e-45	15.709	91.4448	0.239126
PPP1R3B	3.1e-44	1.02e-45	-15.8743	93.1441	-0.23889
DDR2	3.99e-46	1.05e-47	-16.3145	97.6953	-0.23884
IL13RA2	1.76e-33	1.55e-34	13.3162	67.5687	0.238683
MRPS30	3.05e-52	3.67e-54	17.7239	112.474	0.238592
CARD6	1.41e-54	1.09e-56	-18.2691	118.259	-0.238536
XKR4	2.78e-36	1.98e-37	13.9952	74.1872	0.238528
CNR1	6.84e-25	1.06e-25	11.1324	47.3897	0.238483
R3HDM1	6.34e-46	1.71e-47	16.2677	97.2094	0.238468
C10orf35	6.11e-50	1.01e-51	17.1944	106.889	0.238467
FAM46A	2.39e-32	2.28e-33	-13.0383	64.9017	-0.238276
SUSD4	3.64e-37	2.4e-38	14.2072	76.2814	0.238261
MAP3K8	1.77e-50	2.65e-52	-17.3209	108.22	-0.2382
CHST6	5.91e-33	5.41e-34	-13.1875	66.3303	-0.238033
PRNP	2e-33	1.77e-34	13.3027	67.4382	0.238015
SLC16A14	5.6e-48	1.17e-49	16.7436	102.163	0.23799
HS3ST2	2.17e-21	4.17e-22	10.1758	39.2001	0.237866
CSRP1	6.3e-48	1.33e-49	-16.7315	102.037	-0.237707
LAMP2	5.35e-37	3.59e-38	-14.1668	75.8817	-0.237645
CCNC	7.02e-38	4.4e-39	14.377	77.9685	0.237417
NPC2	3.3e-52	3.99e-54	-17.7161	112.392	-0.237409
SERPINB1	2.14e-31	2.18e-32	-12.8028	62.663	-0.237204
ADAMTS1	3.11e-22	5.67e-23	-10.4111	41.1726	-0.237188
LILRB2	2.84e-27	3.81e-28	-11.7576	52.9726	-0.237144
LNX1	2.79e-26	3.98e-27	11.4994	50.6465	0.237096
CYTL1	5.25e-32	5.11e-33	-12.9544	64.1016	-0.237046
PHF14	6.17e-45	1.89e-46	16.0368	94.8203	0.236993
WNT2	1e-28	1.23e-29	12.1304	56.3798	0.236601
NXN	2.14e-42	8.78e-44	-15.4429	88.7197	-0.236537
HYAL2	1.42e-35	1.06e-36	-13.8251	72.5159	-0.236193
MYO5A	3.06e-34	2.56e-35	13.5013	69.359	0.236109
PRKY	1.76e-09	6.83e-10	6.30105	11.5126	0.236056
RNASE6	1.36e-38	8e-40	-14.5467	79.6611	-0.235998
TSPO	5.29e-53	5.65e-55	-17.8995	114.334	-0.235912
SOD2	1.05e-21	1.98e-22	-10.264	39.9365	-0.235877
GRAMD1C	9.59e-40	5.11e-41	-14.8191	82.3944	-0.235835
TCL1B	3.18e-41	1.47e-42	-15.1675	85.9165	-0.235828
NLRC4	2.68e-31	2.75e-32	-12.7784	62.4318	-0.235781
LOC387856	1.05e-51	1.37e-53	17.5999	111.163	0.235747
TINAGL1	5.25e-32	5.11e-33	-12.9544	64.1016	-0.235723
NPY5R	1.17e-37	7.45e-39	14.3243	77.4442	0.235705
FLJ23049	1.29e-35	9.63e-37	13.8352	72.6154	0.235678
MCL1	2.82e-52	3.37e-54	-17.7319	112.559	-0.235669
TSPAN5	8.83e-44	3.11e-45	15.7668	92.0382	0.235623
IGFBP5	2.06e-33	1.82e-34	-13.2996	67.4088	-0.235497
SLC47A2	3.08e-23	5.3e-24	-10.6869	43.5201	-0.235432
FABP3	1.28e-36	8.87e-38	14.076	74.9842	0.235368
SERPINA1	1.83e-35	1.39e-36	-13.7984	72.2546	-0.235301
RXFP1	3.07e-26	4.39e-27	11.4885	50.5489	0.235275
TRHDE	9.53e-27	1.32e-27	11.6212	51.7402	0.235259
SLC25A27	9.81e-51	1.44e-52	17.3783	108.824	0.235256
PPP2R1B	1.65e-43	5.98e-45	-15.7037	91.3898	-0.235195
LMO4	1.41e-37	9.02e-39	14.3052	77.2542	0.235166
GSDMDC1	1.2e-46	2.99e-48	-16.4346	98.9426	-0.235071
SLIT2	4.39e-30	4.92e-31	12.4741	59.5698	0.234985
SASH1	1.65e-46	4.17e-48	-16.4028	98.6122	-0.234977
DSE	1.14e-51	1.49e-53	-17.592	111.079	-0.234869
GSTA4	9.85e-50	1.66e-51	17.1473	106.394	0.23485
VWF	6.67e-37	4.51e-38	-14.144	75.6556	-0.234835
PIK3CB	3.32e-28	4.21e-29	11.9972	55.1562	0.234822
C1orf165	5.04e-58	2.11e-60	19.066	126.764	0.234627
FAM81A	2.02e-35	1.54e-36	13.788	72.1522	0.234602
MYCT1	4.46e-37	2.98e-38	-14.1857	76.0685	-0.234399
WSB2	1.42e-65	1.65e-68	20.7932	145.324	0.234366
LOC440731	8.84e-49	1.7e-50	-16.9269	104.081	-0.234164
SLC9A6	5.11e-30	5.74e-31	12.4577	59.4168	0.234026
ITGB8	8.9e-33	8.25e-34	-13.1438	65.911	-0.23401
NTRK2	2e-30	2.18e-31	-12.5602	60.3766	-0.234003
BHLHB4	1.61e-51	2.13e-53	-17.5584	110.724	-0.233991
PRKD3	1.85e-63	3.19e-66	-20.307	140.088	-0.233843
TMEM176B	4.11e-43	1.57e-44	-15.6102	90.4314	-0.233744
ARRDC2	5.34e-35	4.19e-36	-13.6859	71.1545	-0.233611
TNS1	3.31e-45	9.87e-47	-16.0995	95.4681	-0.233587
LOC153277	8.38e-43	3.28e-44	-15.5385	89.6969	-0.233568
CXorf21	4.06e-38	2.49e-39	-14.4336	78.5324	-0.233524
HSFY1	4.16e-11	1.46e-11	6.92342	15.2722	0.233473
EYA2	3.87e-39	2.19e-40	-14.6751	80.9473	-0.233464
BAZ2A	1.21e-53	1.14e-55	-18.05	115.93	-0.23338
NETO1	1.31e-32	1.23e-33	13.1024	65.5149	0.233307
LOC153328	5.12e-22	9.46e-23	-10.351	40.6664	-0.233281
EFHD1	2.54e-31	2.6e-32	-12.7842	62.4861	-0.23322
SLFN11	2.04e-49	3.63e-51	-17.0734	105.618	-0.233126
HSFY2	6.99e-11	2.49e-11	6.8396	14.7488	0.23312
SORCS3	1.69e-43	6.16e-45	15.7008	91.36	0.233111
PF4V1	1.54e-22	2.76e-23	-10.4954	41.8863	-0.232944
PAR5	1.52e-30	1.65e-31	12.59	60.6559	0.232921
CNTN1	1.14e-22	2.03e-23	10.5309	42.1877	0.232902
VNN1	8.34e-32	8.25e-33	-12.9043	63.6258	-0.232788
NALCN	1.03e-33	8.9e-35	13.3735	68.1218	0.232743
EIF1AY	8.59e-12	2.9e-12	7.17234	16.8566	0.232726
LONRF2	7.83e-36	5.74e-37	13.8876	73.1295	0.232671
OTOS	4.16e-45	1.26e-46	-16.0763	95.2282	-0.232427
SLC25A18	2.05e-42	8.39e-44	-15.4473	88.7649	-0.232309
FNDC5	1.97e-52	2.32e-54	17.7671	112.931	0.232127
RUNX3	7.78e-39	4.49e-40	-14.6039	80.2334	-0.231898
CDCA5	1.76e-38	1.04e-39	14.5206	79.4004	0.231814
AKR1C1	2.48e-26	3.52e-27	-11.5131	50.7686	-0.231802
NDUFA5	1.11e-43	3.96e-45	15.7435	91.7987	0.23172
PITPNB	3.05e-22	5.58e-23	10.4131	41.1896	0.231686
CAMKK2	2.97e-27	4e-28	11.7523	52.924	0.231585
CHDH	8.74e-41	4.21e-42	-15.0646	84.8736	-0.231541
SLC44A3	8.99e-32	8.91e-33	-12.8963	63.5495	-0.231464
POLR3K	1.41e-49	2.42e-51	17.1118	106.021	0.231388
GSN	1e-34	8.07e-36	-13.6193	70.5052	-0.231265
ISG20	8.35e-30	9.52e-31	-12.4039	58.9147	-0.231251
NDUFA4	6.13e-50	1.02e-51	17.194	106.885	0.231159
TCEAL7	7.42e-57	3.9e-59	18.7945	123.86	0.230963
INPP5D	1.73e-47	3.89e-49	-16.6294	100.972	-0.230945
FLJ35024	8.98e-21	1.79e-21	10.0014	37.7573	0.230889
DNAJB6	3.97e-37	2.64e-38	-14.1978	76.1882	-0.230804
ELOVL4	3.53e-27	4.76e-28	11.7332	52.7518	0.230747
DSC2	5.62e-38	3.48e-39	-14.4002	78.199	-0.230593
SGIP1	2.72e-52	3.24e-54	17.7356	112.598	0.23055
WEE1	1.04e-37	6.6e-39	-14.3365	77.5651	-0.230526
AGTR1	2.13e-23	3.63e-24	-10.7305	43.8949	-0.23036
CYBA	5.11e-40	2.64e-41	-14.8843	83.0512	-0.230342
KIAA1843	4.89e-27	6.67e-28	11.6963	52.4177	0.230216
ABHD7	5.44e-30	6.12e-31	12.4508	59.3521	0.230055
CXCL2	1.47e-17	3.51e-18	-9.06151	30.2659	-0.230029
GRM1	2.63e-20	5.37e-21	9.86886	36.6709	0.230002
CRISPLD2	2.03e-23	3.45e-24	-10.7362	43.9444	-0.229988
LOC162073	2.57e-26	3.65e-27	-11.5089	50.7316	-0.229585
GREM2	5.02e-28	6.45e-29	11.9511	54.7337	0.229416
COPS8	9.16e-45	2.87e-46	15.9968	94.407	0.22927
HTR2C	4.7e-38	2.89e-39	14.4187	78.3834	0.22925
TOB2	4.09e-51	5.77e-53	-17.4647	109.736	-0.229231
ZNF804A	5.11e-30	5.75e-31	12.4575	59.4153	0.229129
DRD5	4.17e-40	2.13e-41	14.9054	83.2644	0.229097
FOLH1	2.41e-12	7.87e-13	7.36831	18.1355	0.229065
DRP2	8.87e-41	4.28e-42	15.063	84.8568	0.228992
C20orf7	7.94e-47	1.93e-48	16.4763	99.3765	0.228889
XK	1.77e-25	2.65e-26	11.2884	48.7671	0.228806
HACL1	1.68e-45	4.79e-47	16.1691	96.1876	0.228799
LRRC49	3.06e-37	2.01e-38	14.2249	76.4573	0.228747
CYBB	1.72e-22	3.1e-23	-10.4819	41.7718	-0.228735
MAPK9	2.35e-43	8.73e-45	15.667	91.0137	0.228717
TGFBI	2.43e-15	6.64e-16	-8.37133	25.0967	-0.228429
TARBP1	6.81e-40	3.56e-41	14.8548	82.7537	0.228361
KRT222P	5.72e-45	1.75e-46	16.0446	94.9007	0.228341
PLSCR1	9.44e-32	9.37e-33	-12.8911	63.5	-0.228262
LRRC8B	3.91e-33	3.52e-34	13.2318	66.7557	0.228241
PLCB1	6.37e-38	3.97e-39	14.3872	78.0698	0.22795
CDC42SE2	9.31e-30	1.06e-30	12.3919	58.8034	0.227906
GPRASP2	8.08e-40	4.25e-41	14.8372	82.5765	0.227837
H19	3.2e-12	1.05e-12	-7.32501	17.8506	-0.227751
NFKBIZ	1.37e-39	7.4e-41	-14.7825	82.0257	-0.227719
RALB	3.05e-44	1.01e-45	15.876	93.1611	0.227659
FLJ20699	1.47e-52	1.68e-54	-17.7973	113.251	-0.22763
ARHGAP30	2.03e-48	4.08e-50	-16.8439	103.213	-0.2276
VASP	2.7e-51	3.68e-53	-17.5071	110.184	-0.227406
SLC1A5	1.1e-36	7.58e-38	-14.0918	75.14	-0.227337
DDR1	6.01e-40	3.12e-41	-14.8677	82.8844	-0.227245
CLGN	1.86e-31	1.88e-32	12.818	62.8069	0.227235
ZNF365	1.43e-27	1.88e-28	11.8345	53.6706	0.227187
MAPK8	4.4e-29	5.26e-30	12.2212	57.2183	0.227125
HPR	1.84e-16	4.71e-17	-8.72453	27.7052	-0.227114
NDUFC2	2.89e-38	1.75e-39	14.4686	78.8813	0.227032
C3orf26	7.21e-53	7.84e-55	17.8689	114.01	0.227025
TUBB3	4.28e-32	4.14e-33	12.9762	64.3096	0.226997
NXPH2	6.53e-50	1.09e-51	17.1874	106.815	0.22695
MYO1F	4.35e-42	1.85e-43	-15.3701	87.9773	-0.226876
TUBA1A	4.48e-42	1.91e-43	15.3672	87.9474	0.226738
EBNA1BP2	1.27e-53	1.22e-55	18.0434	115.86	0.226632
SMARCA2	3.17e-32	3.05e-33	13.0082	64.6146	0.226521
HIVEP2	4.22e-42	1.79e-43	15.3733	88.0098	0.226436
SPEF1	1.11e-57	4.88e-60	18.988	125.929	0.226348
ELAVL4	4.42e-29	5.29e-30	12.2206	57.2131	0.226314
JAKMIP1	7.44e-41	3.56e-42	15.0811	85.04	0.226294
ANXA5	3.24e-45	9.65e-47	-16.1016	95.4901	-0.226293
CYP3A5	7.08e-21	1.4e-21	-10.031	38.0007	-0.226067
NFE2L2	1.56e-52	1.78e-54	-17.7918	113.193	-0.226052
RAB6B	2.82e-29	3.32e-30	12.2706	57.6762	0.226034
HLTF	1.39e-30	1.5e-31	12.5997	60.7476	0.225939
RBM47	2.05e-36	1.44e-37	-14.0271	74.5018	-0.225934
NPPA	4.08e-47	9.54e-49	16.5438	100.079	0.225918
SCAMP1	5.09e-34	4.32e-35	13.4477	68.8388	0.225903
UBLCP1	7.65e-56	4.8e-58	18.5609	121.367	0.225798
HMGCLL1	1.17e-33	1.02e-34	13.36	67.9912	0.225567
GLT1D1	2.32e-37	1.51e-38	14.2538	76.7433	0.225534
ETV5	1.13e-58	4.28e-61	19.2141	128.35	0.22553
DGKE	4.77e-36	3.45e-37	13.9392	73.6365	0.22549
GPR155	1.35e-32	1.27e-33	13.0992	65.4841	0.2254
SDC2	1.45e-41	6.48e-43	-15.2479	86.7335	-0.225309
RFC3	1.77e-40	8.73e-42	14.993	84.1485	0.225264
SVIL	9.08e-30	1.04e-30	-12.3946	58.8287	-0.225246
TERF2IP	1.27e-44	4.01e-46	15.9646	94.0752	0.225232
ARMCX4	1.07e-43	3.81e-45	15.7472	91.8371	0.225224
SOD3	3.78e-26	5.44e-27	-11.4648	50.3367	-0.225198
SLPI	7.82e-17	1.96e-17	-8.83944	28.5706	-0.225186
C9orf167	1.7e-42	6.88e-44	-15.4665	88.9609	-0.225161
LOC390616	2.56e-26	3.64e-27	11.5094	50.736	0.22511
TUBA4A	7.04e-33	6.48e-34	13.1688	66.1512	0.225082
TDRD5	2.88e-31	2.96e-32	12.7707	62.3586	0.224993
LOC283755	1.48e-13	4.49e-14	-7.7857	20.9495	-0.22499
MLKL	1.27e-40	6.19e-42	-15.0268	84.4904	-0.224853
EMX2OS	1.33e-34	1.08e-35	-13.5893	70.214	-0.224812
FBXL2	2.34e-37	1.52e-38	14.2528	76.7333	0.224789
NRGN	1.25e-25	1.85e-26	11.3285	49.1221	0.224723
IQWD1	4.68e-44	1.59e-45	15.8315	92.7036	0.224663
TCEAL5	1.47e-55	9.76e-58	18.4946	120.66	0.224641
NUDT4P1	2.56e-22	4.65e-23	10.4343	41.3693	0.224395
LRRC1	1.98e-35	1.5e-36	-13.7902	72.1739	-0.224307
NIT2	4.84e-33	4.39e-34	13.209	66.537	0.224251
PPP3CB	8.11e-40	4.27e-41	14.8367	82.5718	0.224244
VLDLR	8.27e-48	1.79e-49	16.7035	101.745	0.224113
SLC1A7	7.14e-12	2.4e-12	-7.20118	17.0431	-0.224025
PLXNB1	7.62e-48	1.64e-49	-16.7118	101.831	-0.223981
RNF175	7.27e-27	1e-27	11.6518	52.0157	0.223967
YARS	4.3e-38	2.65e-39	14.4276	78.4722	0.223957
ECM2	8.19e-30	9.32e-31	-12.4061	58.9355	-0.223697
PLOD2	9.98e-40	5.33e-41	-14.8149	82.3522	-0.22366
CLEC2L	7.64e-37	5.18e-38	14.1301	75.5183	0.223651
KCNAB1	6.22e-46	1.68e-47	16.2696	97.2293	0.22352
MAGI1	4.37e-41	2.05e-42	15.1354	85.591	0.223458
KIT	8.75e-36	6.44e-37	13.8759	73.0146	0.223398
DLX2	4.64e-30	5.2e-31	12.4681	59.5142	0.223084
STXBP1	8.73e-29	1.06e-29	12.1457	56.5206	0.223083
TRIM47	6.3e-48	1.33e-49	-16.7315	102.037	-0.223072
LAIR1	9.92e-31	1.06e-31	-12.6362	61.0903	-0.223015
TOX3	3.04e-46	7.93e-48	16.3414	97.9739	0.223006
ACSF2	3.29e-40	1.66e-41	-14.9296	83.5087	-0.222991
TMEM163	1.13e-37	7.2e-39	14.3278	77.4782	0.222915
DPP10	2.41e-35	1.85e-36	13.7693	71.9701	0.222876
RELA	2.77e-54	2.32e-56	-18.1985	117.508	-0.222855
DOCK2	1.31e-33	1.15e-34	-13.3473	67.8689	-0.22284
SYNGR3	6.4e-30	7.23e-31	12.4331	59.187	0.222823
ZWILCH	2.56e-32	2.44e-33	13.0312	64.8343	0.222669
HECW2	3.62e-52	4.43e-54	17.7062	112.287	0.222658
SLC25A16	4.75e-50	7.76e-52	17.2194	107.151	0.22262
PDGFRB	2.87e-40	1.44e-41	-14.9435	83.6485	-0.222473
RFTN2	8.74e-39	5.07e-40	-14.5919	80.1133	-0.222383
ICAM2	3.59e-43	1.36e-44	-15.624	90.5729	-0.222274
CCDC102A	8.7e-43	3.42e-44	-15.5344	89.655	-0.221984
BCAS2	4.38e-50	7.07e-52	17.2282	107.244	0.221833
STARD8	1.45e-44	4.64e-46	-15.9505	93.9297	-0.221762
MEF2C	3.15e-28	3.99e-29	12.0031	55.2103	0.221717
TMEM65	1.49e-37	9.55e-39	14.2995	77.1972	0.221702
PPM1H	5.57e-38	3.45e-39	14.4013	78.21	0.221641
CCNA1	2.22e-39	1.22e-40	14.7327	81.5255	0.221608
SOBP	1.66e-68	1.07e-71	21.47	152.621	0.221415
IMPG1	9.78e-37	6.7e-38	14.1043	75.2632	0.221323
SPA17	3.42e-47	7.91e-49	16.5617	100.266	0.221277
MDH2	5.47e-55	4.01e-57	18.3628	119.256	0.221277
MAD2L1	8.9e-35	7.14e-36	13.6317	70.6264	0.221257
ADRBK2	5.31e-34	4.52e-35	13.4431	68.7949	0.221246
TAP1	7.57e-45	2.34e-46	-16.0164	94.6094	-0.221215
TMEM17	2.15e-42	8.81e-44	15.4425	88.7159	0.221172
TUBB4	1.56e-34	1.27e-35	13.5727	70.0517	0.221144
NOD2	2.6e-24	4.19e-25	-10.9772	46.0317	-0.221112
ITPR3	5.22e-37	3.5e-38	-14.1694	75.9075	-0.221046
ICA1	3.81e-39	2.16e-40	14.6767	80.9628	0.221021
CNTN6	1.76e-36	1.23e-37	14.043	74.6582	0.221021
CPM	1.98e-33	1.75e-34	-13.3039	67.4504	-0.221001
PPARA	6.89e-48	1.47e-49	-16.7219	101.937	-0.220866
KLF2	2.45e-20	4.99e-21	-9.87786	36.7444	-0.220862
LGALS8	5.11e-33	4.64e-34	13.2032	66.4815	0.220715
PHF19	7.27e-54	6.41e-56	-18.1035	116.499	-0.22069
LBH	3.66e-44	1.22e-45	15.857	92.9658	0.220506
PRKACB	7.14e-21	1.41e-21	10.0299	37.9916	0.220489
CDC14A	5.26e-46	1.4e-47	-16.2866	97.4061	-0.22048
DOPEY2	1.45e-37	9.31e-39	14.3021	77.2228	0.220433
DOK1	1.23e-56	6.66e-59	-18.7448	123.329	-0.220391
MOBKL3	5.85e-40	3.04e-41	14.8704	82.9109	0.220386
GPR61	3.46e-50	5.44e-52	17.2529	107.505	0.220381
CDKN3	1.62e-39	8.82e-41	14.7651	81.8507	0.220289
BRMS1L	2.66e-39	1.48e-40	14.714	81.338	0.220256
RGL3	1.69e-21	3.22e-22	-10.2064	39.4554	-0.220221
TRIM56	1.46e-44	4.66e-46	-15.9501	93.9248	-0.220207
TBC1D7	8.94e-43	3.52e-44	15.5316	89.6267	0.220199
EFNA4	3.96e-56	2.34e-58	-18.6277	122.079	-0.220164
KIAA1045	2.05e-34	1.69e-35	13.544	69.7736	0.220162
UBE2NL	1.36e-31	1.37e-32	12.8516	63.1249	0.220019
OGFRL1	1.89e-44	6.1e-46	-15.9242	93.6583	-0.219822
GNAS	5.31e-38	3.29e-39	14.4061	78.2575	0.2198
AP3B2	9.12e-30	1.04e-30	12.3943	58.825	0.21979
LRIG1	5.19e-36	3.76e-37	-13.9305	73.5502	-0.219777
SCARA3	2.97e-40	1.49e-41	-14.9402	83.6155	-0.219745
CHL1	1.37e-29	1.58e-30	12.3501	58.414	0.219724
MICAL2	1.34e-24	2.12e-25	11.0548	46.7095	0.219708
PPL	5.35e-29	6.45e-30	12.1994	57.0169	0.219574
ME3	7.1e-46	1.93e-47	16.2562	97.0906	0.219499
NGEF	4.29e-43	1.64e-44	15.606	90.3878	0.219499
FANCC	4.68e-53	4.94e-55	-17.9123	114.469	-0.219113
CACNB4	3.66e-31	3.8e-32	12.7445	62.1113	0.219097
LOC653506	1.1e-30	1.18e-31	-12.6248	60.983	-0.219051
PLAUR	5.57e-37	3.75e-38	-14.1626	75.8397	-0.219018
PNMA2	8.62e-24	1.43e-24	10.8371	44.8144	0.218963
ITFG1	4.49e-51	6.36e-53	17.4556	109.639	0.218866
OSBPL11	9.65e-57	5.18e-59	-18.7682	123.58	-0.218841
TncRNA	5.55e-24	9.13e-25	-10.8886	45.2612	-0.218828
LGALS3	4.89e-28	6.28e-29	-11.9539	54.76	-0.218702
GPR26	1.97e-25	2.96e-26	11.2762	48.6583	0.218677
BMP6	1.29e-35	9.61e-37	-13.8355	72.6177	-0.218658
HLA-C	5.07e-29	6.09e-30	-12.2056	57.0739	-0.218444
CD47	4.26e-28	5.44e-29	11.9695	54.902	0.218296
MXI1	3.97e-47	9.26e-49	-16.5466	100.109	-0.218095
FN1	7.5e-22	1.4e-22	-10.3048	40.2787	-0.218088
SUB1	1.6e-57	7.25e-60	18.9512	125.535	0.218061
CALD1	5.9e-36	4.3e-37	-13.917	73.4174	-0.21806
HIST2H2BE	1.9e-31	1.93e-32	-12.8154	62.7819	-0.217935
REEP1	3.36e-28	4.27e-29	11.9958	55.1433	0.217893
IRF7	3.54e-48	7.31e-50	-16.7885	102.633	-0.217773
VDAC2	1.9e-48	3.82e-50	16.8502	103.278	0.217686
DGCR6	1.11e-51	1.45e-53	-17.5946	111.108	-0.217672
DKFZP586K1520	1.44e-64	1.97e-67	20.5641	142.857	0.217547
CSF3R	2.09e-29	2.44e-30	-12.3033	57.9795	-0.217531
SPARC	7.92e-39	4.58e-40	-14.602	80.2147	-0.217404
CYCS	4.9e-57	2.47e-59	18.8372	124.317	0.217374
KIF9	1.29e-51	1.7e-53	17.58	110.952	0.217351
HEYL	3.27e-31	3.38e-32	-12.7567	62.2261	-0.21722
SUSD1	4.04e-40	2.06e-41	14.9086	83.2963	0.21718
TAF9	6.36e-42	2.76e-43	15.3312	87.5807	0.217173
CLSTN3	6.35e-42	2.75e-43	15.3314	87.5831	0.217029
HAR1A	5.04e-40	2.6e-41	14.8856	83.0641	0.217026
LSM11	4.98e-28	6.38e-29	11.9521	54.7434	0.21696
CCDC34	5.49e-37	3.69e-38	14.164	75.8541	0.216867
NUDT11	4.18e-23	7.25e-24	10.6506	43.2089	0.216834
VASN	4.96e-34	4.21e-35	-13.4504	68.8657	-0.216784
CTGF	6.26e-17	1.56e-17	-8.86915	28.7958	-0.216686
SULT1B1	6.93e-25	1.08e-25	-11.1309	47.3764	-0.216657
PTPRD	8.42e-24	1.4e-24	10.8398	44.8383	0.216571
KIAA1107	6.65e-27	9.13e-28	11.6618	52.1056	0.216562
LY96	2.9e-31	2.98e-32	-12.7698	62.35	-0.21653
PTP4A3	3.09e-39	1.73e-40	-14.6983	81.18	-0.21646
LL22NC03-75B3.6	2.79e-45	8.22e-47	16.1171	95.6497	0.216408
ANKRD19	8.92e-30	1.02e-30	12.3967	58.8481	0.216391
PLEKHB2	6.68e-56	4.15e-58	18.5743	121.51	0.216303
NDRG1	1.76e-35	1.33e-36	-13.8025	72.2944	-0.216158
TMEM158	1.31e-55	8.55e-58	18.5069	120.791	0.216101
GALNTL5	1.5e-24	2.38e-25	11.0413	46.5914	0.215946
BACE2	2.28e-41	1.04e-42	-15.2017	86.2643	-0.215935
AFF1	2.14e-74	5.53e-78	-22.8059	167.016	-0.215733
CNTNAP5	3.65e-30	4.06e-31	12.4943	59.759	0.21571
DDX25	4.46e-41	2.09e-42	15.1333	85.5692	0.215707
KIAA1804	4.96e-27	6.76e-28	11.6948	52.4038	0.215604
FBXO3	2.93e-41	1.35e-42	15.176	86.0026	0.215599
KCNK3	1.09e-47	2.39e-49	16.6759	101.457	0.215562
KIF1B	9.31e-34	8.04e-35	-13.384	68.2225	-0.21545
SLC26A6	4.68e-50	7.6e-52	-17.2213	107.172	-0.215421
AZGP1	4.9e-29	5.89e-30	-12.2092	57.1074	-0.215367
PREP	3.29e-31	3.41e-32	12.7559	62.2189	0.21506
HECW1	3.23e-32	3.1e-33	13.0062	64.5959	0.215048
SLC27A2	4.59e-25	7.06e-26	11.1786	47.7962	0.214955
C17orf51	7.43e-42	3.26e-43	15.315	87.4161	0.214908
PTPN20B	5.5e-17	1.36e-17	8.88668	28.9288	0.214874
TRAPPC2L	4.13e-52	5.12e-54	17.6927	112.144	0.214811
DYNC1LI1	4.83e-47	1.14e-48	16.5268	99.9028	0.214728
WNT6	2.33e-26	3.31e-27	-11.5199	50.8297	-0.214719
PDE4DIP	1.1e-25	1.63e-26	-11.3427	49.2489	-0.214679
ZMAT4	4.4e-29	5.27e-30	12.2212	57.2178	0.214532
NDN	8.85e-51	1.29e-52	17.3885	108.932	0.214505
LOC284454	9.5e-44	3.36e-45	-15.7594	91.9618	-0.214323
FBXL17	1.91e-40	9.47e-42	14.985	84.0685	0.214305
COL4A1	1.45e-16	3.69e-17	-8.75649	27.9451	-0.214225
LTBP1	5.96e-36	4.34e-37	-13.9158	73.4064	-0.214211
CCR1	7.25e-24	1.2e-24	-10.8574	44.9902	-0.21418
RIN3	1.92e-44	6.22e-46	-15.9222	93.638	-0.214165
STEAP3	8.83e-44	3.11e-45	-15.7669	92.039	-0.214134
PGCP	7.27e-57	3.81e-59	-18.7968	123.885	-0.214132
C12orf29	9.32e-38	5.89e-39	14.3479	77.6784	0.213905
HPCAL4	1.79e-35	1.36e-36	13.8004	72.2745	0.213896
CXCR7	5.22e-30	5.87e-31	-12.4553	59.3941	-0.213693
C17orf72	1.25e-44	3.97e-46	15.9657	94.0858	0.213648
CD37	2.35e-35	1.8e-36	-13.7718	71.9946	-0.213611
GPR56	2.53e-41	1.15e-42	-15.1914	86.1591	-0.213595
SLC26A7	1.69e-12	5.44e-13	-7.42306	18.4977	-0.213514
PNRC1	9.68e-65	1.25e-67	-20.6063	143.311	-0.21345
ANTXR1	1.09e-43	3.9e-45	-15.7451	91.8148	-0.213371
TIMM8A	4.75e-49	8.75e-51	16.99	104.743	0.21336
ELTD1	2.02e-43	7.41e-45	-15.6828	91.1757	-0.213282
NME1	3.66e-45	1.1e-46	16.0892	95.3613	0.213203
ACSBG1	3.4e-43	1.28e-44	-15.6296	90.6302	-0.212986
VKORC1L1	2.61e-57	1.27e-59	18.8993	124.98	0.212971
PTPN20A///PTPN20B	1.77e-17	4.25e-18	9.037	30.0773	0.212878
STXBP5L	4.13e-38	2.53e-39	14.432	78.5156	0.212765
PAFAH1B1	1.9e-45	5.45e-47	16.1565	96.0575	0.212761
BCL6B	9.87e-28	1.29e-28	-11.8755	54.0441	-0.212611
SRD5A3	4.98e-35	3.9e-36	13.6934	71.2276	0.212603
ANXA6	1.13e-25	1.68e-26	11.3396	49.2214	0.212594
SRrp35	2.11e-36	1.49e-37	14.0239	74.4703	0.212435
ISYNA1	7.08e-30	8.04e-31	-12.4218	59.0817	-0.212315
AQP11	2.06e-46	5.28e-48	16.3803	98.3782	0.212292
ECHDC3	6.95e-37	4.7e-38	-14.1398	75.6145	-0.212289
FZD3	1.39e-16	3.53e-17	8.76222	27.9882	0.212233
JUP	1.13e-24	1.79e-25	-11.0737	46.8751	-0.212185
MAGEH1	6.39e-50	1.06e-51	17.1896	106.838	0.212153
NDUFAB1	1.82e-48	3.64e-50	16.8548	103.326	0.212127
CITED1	7.61e-35	6.06e-36	13.6484	70.789	0.212095
HECTD2	2.53e-41	1.16e-42	15.1911	86.1565	0.211755
FRZB	1.67e-13	5.06e-14	-7.76858	20.8318	-0.21175
EFNA1	6.18e-32	6.05e-33	-12.9368	63.9341	-0.211745
ARID5A	4.37e-33	3.95e-34	-13.2199	66.6413	-0.211703
HRASLS	5.77e-53	6.2e-55	17.8908	114.242	0.211694
GPR65	1.13e-27	1.49e-28	-11.8603	53.9057	-0.21164
HIST3H2BB	1.07e-43	3.79e-45	-15.7477	91.8421	-0.211409
PSTPIP2	4.04e-31	4.21e-32	-12.7337	62.0095	-0.211395
RGS17	2.33e-29	2.73e-30	12.2916	57.8708	0.211371
WIF1	2.87e-14	8.35e-15	8.02322	22.6042	0.211321
FAM49B	3.2e-36	2.28e-37	13.9807	74.0448	0.211158
NRG3	8.49e-41	4.09e-42	15.0675	84.9032	0.211156
TRIP6	1.52e-47	3.39e-49	-16.6426	101.109	-0.210959
TCEB1	1.96e-61	5.25e-64	19.8353	135.015	0.210958
DNAJC6	3.1e-37	2.04e-38	14.2237	76.4453	0.210793
KIAA0774	7.13e-26	1.04e-26	11.3925	49.6916	0.210784
FGF7	1.5e-23	2.52e-24	10.7722	44.2542	0.210708
MTHFD2	1.9e-24	3.04e-25	-11.0136	46.3492	-0.210674
PTGDR	4.19e-14	1.23e-14	-7.96891	22.2225	-0.210619
AMPH	3.3e-23	5.68e-24	10.6789	43.4518	0.210572
M6PRBP1	1.81e-32	1.71e-33	-13.0679	65.185	-0.21053
FAIM2	2.64e-26	3.76e-27	11.5056	50.702	0.210529
RFK	2.5e-38	1.51e-39	14.4838	79.0329	0.210483
LPGAT1	2.29e-29	2.68e-30	12.2934	57.8877	0.210478
BBS7	1.46e-31	1.47e-32	12.8442	63.0551	0.210449
AKR1C2	7.53e-20	1.58e-20	-9.73774	35.6058	-0.210342
CDH5	7.92e-29	9.63e-30	-12.1564	56.6195	-0.210278
PLCE1	4.9e-55	3.51e-57	-18.375	119.386	-0.21027
RNF128	8.26e-32	8.16e-33	12.9055	63.6372	0.210266
STAT3	2.78e-53	2.84e-55	-17.9642	115.02	-0.210249
CTSS	2.44e-25	3.7e-26	-11.2513	48.438	-0.210112
INPPL1	9.39e-51	1.38e-52	-17.3825	108.869	-0.210084
C11orf41	3.71e-27	5.02e-28	11.7274	52.6985	0.210038
NQO1	1.61e-21	3.07e-22	-10.2122	39.5035	-0.209981
SYNJ1	1.19e-36	8.21e-38	14.0838	75.0613	0.209922
WWTR1	2.12e-35	1.62e-36	-13.7826	72.0994	-0.20983
C9orf125	4.55e-31	4.76e-32	12.7208	61.8871	0.209829
KCNJ9	1.34e-29	1.54e-30	12.3526	58.4375	0.209793
GRHL1	3.02e-36	2.15e-37	13.9866	74.1029	0.209784
LRFN2	2.55e-37	1.67e-38	14.2437	76.6439	0.209732
SNF1LK	8.59e-18	2.03e-18	-9.13185	30.809	-0.20972
LOC728730	2.95e-45	8.73e-47	16.1113	95.5902	0.209714
AKAP11	5.96e-33	5.46e-34	13.1866	66.3217	0.209679
RUFY3	7.97e-26	1.17e-26	11.3798	49.5787	0.20963
SC5DL	1.46e-41	6.55e-43	15.2468	86.7225	0.209593
MYL9	1.21e-12	3.86e-13	-7.47358	18.8338	-0.209571
PGAM1	2.53e-50	3.87e-52	17.285	107.842	0.209496
GLI1	1.76e-33	1.55e-34	-13.3167	67.5729	-0.209461
GRAMD1B	1.4e-30	1.51e-31	12.5992	60.7428	0.209323
C5orf22	1.1e-38	6.42e-40	14.5685	79.8796	0.20917
NAPG	2.37e-25	3.58e-26	11.2549	48.4699	0.209152
ACADL	1.34e-24	2.13e-25	-11.0541	46.7031	-0.208849
YAP1	6.29e-47	1.51e-48	-16.4997	99.6196	-0.208757
LOC196541	1.78e-21	3.39e-22	10.2004	39.4051	0.208624
STON1	1.78e-30	1.94e-31	-12.5726	60.4931	-0.20853
DHRS3	1.08e-48	2.09e-50	-16.9073	103.876	-0.208464
CAPG	4.52e-36	3.26e-37	-13.945	73.6927	-0.208348
LOC338758	4.77e-49	8.82e-51	16.9892	104.735	0.208245
SCARA5	3.48e-09	1.38e-09	-6.18174	10.8258	-0.208239
PNMA1	3.45e-42	1.45e-43	15.394	88.2213	0.208165
RHOBTB3	6.97e-32	6.86e-33	-12.9237	63.8096	-0.208146
DGKB	6.86e-36	5.01e-37	13.9014	73.2651	0.20813
FMO2	1.31e-36	9.06e-38	-14.0738	74.9626	-0.207996
SEMA3E	9.95e-25	1.56e-25	11.0889	47.0084	0.207986
KCNN3	1.3e-31	1.31e-32	-12.856	63.1668	-0.207956
PRKAR1A	2.55e-42	1.05e-43	15.4252	88.539	0.207898
ANK2	9.49e-20	2e-20	9.70859	35.3703	0.207823
TBX3	7.45e-37	5.05e-38	-14.1326	75.5435	-0.20782
CACNA1E	1.15e-22	2.05e-23	10.53	42.1802	0.207805
ID4	1.99e-29	2.32e-30	-12.309	58.0321	-0.207798
ARPC1B	3.07e-38	1.87e-39	-14.4622	78.8174	-0.207671
FAM110C	0.000673	0.000402	-3.56467	-1.26233	-0.207656
ACP1	6.23e-62	1.49e-64	19.9515	136.264	0.207506
AK5	1.9e-21	3.62e-22	10.1924	39.3385	0.207319
C1orf115	2.21e-42	9.09e-44	15.4395	88.6853	0.207317
GOSR2	7.55e-44	2.63e-45	15.7832	92.2067	0.207265
HP	3.95e-23	6.84e-24	-10.6574	43.2672	-0.207247
DCC	2.29e-29	2.69e-30	12.2932	57.8858	0.207223
THBD	8.78e-19	1.96e-19	-9.42679	33.1179	-0.207169
BAZ1A	8.21e-51	1.2e-52	-17.3957	109.009	-0.207167
MAGEE1	1.11e-29	1.27e-30	12.3731	58.6279	0.207147
CPT1B	3.13e-47	7.2e-49	-16.5706	100.359	-0.207077
MVP	3.17e-32	3.04e-33	-13.0083	64.6159	-0.206958
SEH1L	7.96e-51	1.16e-52	17.3989	109.042	0.206864
C1orf96	2.56e-30	2.81e-31	12.5333	60.1243	0.206857
LGI2	1.89e-42	7.7e-44	15.4556	88.8496	0.206814
LOC284530	1.38e-28	1.7e-29	12.0949	56.0528	0.206812
ANKRD55	8.01e-44	2.8e-45	15.7771	92.1438	0.206681
UNC13A	4.07e-32	3.94e-33	12.9815	64.36	0.206669
RNASEH2B	1.89e-42	7.69e-44	15.4557	88.8513	0.206482
G3BP2	1.09e-41	4.82e-43	15.2767	87.0264	0.206442
MGC33846	1.04e-33	9.01e-35	-13.3723	68.1097	-0.206433
PTGER3	6.17e-17	1.53e-17	8.87124	28.8116	0.206387
ERBB2	2.94e-28	3.71e-29	-12.0109	55.2816	-0.206357
SUCLA2	1.94e-42	7.94e-44	15.4526	88.8189	0.2063
HDAC9	4.65e-55	3.32e-57	18.3803	119.442	0.206251
HS3ST3B1	1.52e-18	3.43e-19	-9.35641	32.5624	-0.206239
TMCO4	1.29e-47	2.85e-49	-16.6591	101.281	-0.206069
DYNLT3	2.44e-33	2.17e-34	13.2816	67.2351	0.205981
TJP2	8.91e-28	1.16e-28	-11.8868	54.1473	-0.205949
PLDN	9.56e-29	1.17e-29	12.1356	56.4281	0.205946
CBFB	5.04e-46	1.34e-47	-16.2914	97.4551	-0.205922
ELF1	8.35e-48	1.81e-49	-16.7025	101.734	-0.205878
MMD	6.82e-43	2.66e-44	15.559	89.9072	0.205862
RASSF8	1.46e-52	1.66e-54	-17.7982	113.261	-0.205789
FBXL7	8.21e-45	2.55e-46	-16.0082	94.5243	-0.205756
HEBP2	3.26e-42	1.36e-43	-15.3999	88.281	-0.20575
PCTK2	6.38e-21	1.26e-21	10.0438	38.1068	0.205711
CDKN1C	1.27e-22	2.28e-23	-10.5178	42.0769	-0.205701
CCDC91	6.05e-39	3.47e-40	14.6294	80.4894	0.205678
ZBTB16	1.1e-54	8.31e-57	-18.2946	118.53	-0.205641
EDG1	2.58e-35	1.98e-36	-13.7621	71.8991	-0.205626
SLC43A3	2.41e-38	1.44e-39	-14.4879	79.0741	-0.205607
RQCD1	2.25e-44	7.32e-46	15.9065	93.4762	0.205555
IKZF1	5.41e-35	4.25e-36	-13.6845	71.1408	-0.205544
FLRT1	3.55e-45	1.06e-46	16.0924	95.3944	0.205482
INA	8.68e-22	1.63e-22	10.2872	40.1309	0.205389
SMTN	2.48e-38	1.49e-39	-14.485	79.0452	-0.205323
STK3	4.31e-52	5.35e-54	-17.6885	112.1	-0.205186
TUBAL3	7.42e-30	8.44e-31	-12.4167	59.0339	-0.205163
LOC647979	4.51e-40	2.31e-41	14.8972	83.1813	0.204988
VDAC3	1.39e-30	1.5e-31	12.6	60.7498	0.20495
PRKCH	7.1e-44	2.46e-45	-15.7894	92.2701	-0.204927
DPY19L2	4.07e-29	4.86e-30	12.2297	57.2974	0.204837
TMEM16B	2.28e-42	9.4e-44	-15.4362	88.6515	-0.204819
MECR	1.97e-49	3.49e-51	17.077	105.656	0.204733
SRPX	1.41e-40	6.9e-42	-15.0161	84.3827	-0.204688
ATP6V0E1	3.88e-51	5.42e-53	-17.4706	109.798	-0.204658
MYC	1.24e-29	1.43e-30	-12.3605	58.511	-0.2046
ZDHHC21	1.13e-24	1.79e-25	11.0737	46.8749	0.204598
OCIAD2	1.91e-51	2.55e-53	17.5415	110.547	0.20453
FOXO4	1.8e-32	1.7e-33	-13.0686	65.1916	-0.20449
CRYBB2	8.76e-21	1.75e-21	10.0044	37.7816	0.204468
SERTAD1	5.01e-47	1.19e-48	-16.5229	99.8615	-0.20439
CCDC113	1.21e-50	1.8e-52	17.3573	108.603	0.204309
ADIPOR2	1.85e-39	1.02e-40	-14.7511	81.7106	-0.204282
BBOX1	6.63e-29	8.04e-30	-12.1758	56.7985	-0.204265
ATP5G3	9.14e-39	5.31e-40	14.5874	80.0682	0.204232
SERTAD3	9.65e-55	7.29e-57	-18.3068	118.66	-0.204207
ISCA1	4.83e-40	2.49e-41	14.8901	83.1095	0.204105
TMEM66	1.35e-37	8.64e-39	14.3096	77.2976	0.204048
CHKB	4.39e-46	1.16e-47	-16.305	97.5961	-0.204027
TTC9	7.1e-35	5.63e-36	13.6559	70.8621	0.203878
CCDC88B	4.85e-42	2.08e-43	-15.359	87.8643	-0.203739
GPR137C	8.81e-28	1.15e-28	11.8881	54.1585	0.203688
TRIM5	6.56e-43	2.55e-44	-15.563	89.948	-0.203676
SLC17A6	5.83e-20	1.22e-20	9.76961	35.8638	0.203583
ZNF217	3.12e-38	1.9e-39	-14.4604	78.7997	-0.203563
GPR177	5.24e-40	2.71e-41	-14.8816	83.0247	-0.203508
ARMCX5	7.26e-37	4.92e-38	14.1353	75.5698	0.203467
LHFPL4	1.74e-29	2.02e-30	12.3238	58.1691	0.203463
LY86	1.04e-19	2.2e-20	-9.69684	35.2755	-0.203437
TMEM14A	1.27e-39	6.84e-41	14.7902	82.104	0.203436
THBS1	1.44e-16	3.65e-17	-8.75812	27.9574	-0.203429
CISD1	3.97e-44	1.34e-45	15.8483	92.876	0.203413
RHOC	2.26e-40	1.13e-41	-14.9678	83.8939	-0.203408
CEP68	3.42e-44	1.14e-45	15.8642	93.0399	0.203326
DDAH2	4.76e-45	1.45e-46	-16.0628	95.0886	-0.203293
PERP	3.22e-35	2.49e-36	-13.7388	71.6711	-0.203284
CALN1	1.98e-31	2.01e-32	12.8114	62.7443	0.20318
IDH3A	1.29e-27	1.7e-28	11.8457	53.773	0.203102
LOC339524	9.09e-47	2.23e-48	16.4628	99.2357	0.203046
SLC2A13	7.08e-28	9.2e-29	11.9125	54.3813	0.203025
INPP5F	9.14e-33	8.48e-34	13.1409	65.8835	0.202958
STX1A	2.8e-42	1.17e-43	15.4152	88.4373	0.20281
ARL9	3.97e-50	6.33e-52	17.2387	107.355	0.202758
ESAM	2.26e-31	2.31e-32	-12.7968	62.6058	-0.202595
SLC9A9	4.24e-45	1.28e-46	-16.0744	95.2082	-0.202557
BTBD10	4.3e-39	2.45e-40	14.6641	80.8372	0.20251
HLA-DRB4	2.89e-33	2.58e-34	-13.2638	67.064	-0.202504
LOC441666///LOC283027	5.22e-29	6.29e-30	12.2022	57.0422	0.2025
ACTR1B	1.08e-57	4.69e-60	-18.9917	125.969	-0.202413
BAI3	1.09e-31	1.08e-32	12.8758	63.3543	0.202333
CCDC50	1.53e-43	5.52e-45	-15.7114	91.4693	-0.202261
LOC112703	4.53e-59	1.6e-61	19.3052	129.326	0.202175
PCDHA13	1.08e-43	3.85e-45	15.7463	91.8273	0.202134
SDC4	1.73e-20	3.5e-21	-9.92075	37.095	-0.202116
PCDHA3	5.02e-44	1.72e-45	15.8244	92.6302	0.202088
VAT1	1.27e-44	4.01e-46	-15.9645	94.0737	-0.202048
LPA	2.02e-40	1.01e-41	14.9789	84.0069	0.201988
RAD18	9.04e-39	5.25e-40	14.5885	80.0795	0.201953
MDP-1	2.08e-52	2.46e-54	17.7614	112.871	0.201944
GABARAPL1	1.44e-50	2.15e-52	17.3404	108.426	0.201922
BDH2	1.62e-44	5.21e-46	-15.9393	93.8138	-0.20185
SAMSN1	8.99e-22	1.69e-22	-10.2829	40.0947	-0.201846
LAMA5	3.43e-45	1.02e-46	-16.0959	95.4306	-0.201798
HBQ1	9.05e-44	3.19e-45	15.7644	92.0134	0.201789
HAP1	4.37e-58	1.8e-60	-19.0805	126.919	-0.201617
KIAA1524	2.83e-22	5.16e-23	10.4222	41.2671	0.201521
POLR2K	7.5e-46	2.04e-47	16.2507	97.0336	0.201502
RNASET2	1.34e-45	3.78e-47	-16.1917	96.4222	-0.20148
TBL1X	8.83e-48	1.92e-49	-16.6966	101.672	-0.201429
HLA-DRB6	2.61e-19	5.63e-20	-9.58141	34.3482	-0.201396
LINGO1	1.19e-31	1.19e-32	12.866	63.2614	0.201392
CDKN2D	4.44e-63	8.25e-66	20.2193	139.145	0.201372
MIR16	7.44e-33	6.87e-34	13.1628	66.0933	0.201333
GNG5	7.49e-44	2.6e-45	-15.7841	92.2163	-0.201329
TM4SF18	3.6e-27	4.87e-28	-11.7307	52.7287	-0.201287
DNM1L	9.51e-41	4.61e-42	15.0558	84.7839	0.201278
DBI	1.05e-58	3.94e-61	-19.2217	128.431	-0.201253
PCOLCE	7.55e-25	1.18e-25	-11.1209	47.2886	-0.201237
PACSIN1	2.5e-34	2.08e-35	13.5227	69.5667	0.20123
KCNT1	1.19e-20	2.39e-21	9.96681	37.4727	0.201206
PPP1R1B	3.32e-26	4.76e-27	-11.4796	50.4693	-0.201203
PCDHA12	2.22e-43	8.21e-45	15.6729	91.0736	0.201155
SEZ6L	1.02e-42	4.05e-44	15.5181	89.4888	0.201139
FXYD1	6.93e-24	1.15e-24	-10.8628	45.0367	-0.201131
ELK1	1.82e-49	3.21e-51	-17.0849	105.739	-0.201092
LOC440248	1.23e-33	1.07e-34	-13.3544	67.9372	-0.20109
PCDHA5	5.4e-43	2.08e-44	15.5827	90.1498	0.201082
MAP3K9	1.16e-29	1.34e-30	12.3675	58.5757	0.200898
UHRF1	9.42e-35	7.57e-36	-13.6258	70.569	-0.200867
C14orf129	5.72e-41	2.7e-42	15.1081	85.314	0.200859
BEX4	3.39e-47	7.83e-49	16.5626	100.275	0.200855
DACH2	1.7e-21	3.24e-22	10.2058	39.45	0.200793
ID1	2.31e-24	3.71e-25	-10.9912	46.1535	-0.200792
EVI1	8.71e-35	6.99e-36	-13.6339	70.6482	-0.200712
MAST3	1.32e-42	5.27e-44	15.4925	89.2266	0.200696
FLJ10357	7.02e-35	5.56e-36	-13.6571	70.8743	-0.200695
PCDHA11	3.89e-43	1.48e-44	15.6159	90.4898	0.200695
SLC16A1	3.55e-25	5.42e-26	-11.2082	48.0578	-0.200618
MPPED1	2.57e-23	4.4e-24	10.7082	43.7031	0.200531
STAMBPL1	2.6e-38	1.56e-39	14.4801	78.9954	0.200483
DMRTC1	1.49e-32	1.41e-33	13.0884	65.3806	0.200453
SYN3	4.26e-33	3.85e-34	13.2227	66.6681	0.200451
SLC39A11	6.32e-43	2.44e-44	-15.5672	89.9905	-0.200341
HPCAL1	2.47e-35	1.89e-36	13.7667	71.944	0.200329
HEPH	3.89e-41	1.81e-42	-15.1471	85.7097	-0.200233
MYH11	6.26e-08	2.7e-08	-5.65607	7.93398	-0.200201
SMYD3	2.6e-38	1.56e-39	14.4799	78.9943	0.200176
NDUFA4L2	4.06e-20	8.4e-21	-9.81468	36.2297	-0.200171
NDFIP2	1.33e-28	1.64e-29	12.0988	56.0889	0.200117
ACSS3	4.89e-40	2.52e-41	-14.8886	83.0952	-0.200099
C13orf1	3.8e-42	1.6e-43	15.3841	88.1203	0.200019
PAPLN	5.33e-25	8.24e-26	-11.1613	47.6442	-0.199989
FCGR1A	2.85e-24	4.6e-25	-10.9667	45.9394	-0.199741
DOCK8	6.55e-26	9.57e-27	-11.402	49.7766	-0.1997
SYNCRIP	2.69e-46	7.01e-48	16.3532	98.097	0.199629
PPP1R14BP1	1.53e-43	5.53e-45	-15.7111	91.4662	-0.199419
PRMT6	6.62e-49	1.25e-50	16.9561	104.387	0.199416
C7orf53	5.21e-28	6.71e-29	-11.9468	54.6945	-0.199378
DOK3	5.53e-45	1.69e-46	-16.0479	94.9349	-0.199291
LARGE	2.86e-43	1.07e-44	15.647	90.8085	0.199149
PRIC285	7.77e-27	1.07e-27	-11.6442	51.9475	-0.199143
ASB2	9.3e-41	4.51e-42	15.0579	84.8058	0.199119
TMEM132B	8.56e-37	5.83e-38	14.1182	75.4008	0.19909
EMP2	5.66e-37	3.81e-38	-14.1609	75.8227	-0.199069
PRKCZ	3.01e-37	1.98e-38	14.2268	76.4758	0.198911
CDC40	1.08e-32	1.01e-33	13.1227	65.7091	0.198895
C3orf59	5.45e-37	3.66e-38	14.1649	75.8622	0.198848
GOLT1A	2.61e-48	5.28e-50	16.8194	102.956	0.198776
KCNF1	4.39e-57	2.2e-59	18.8481	124.433	0.198721
NNT	6.6e-30	7.49e-31	12.4294	59.1531	0.198638
LHFPL5	3.97e-30	4.43e-31	12.4852	59.6736	0.19849
TSKU	4.31e-19	9.42e-20	-9.51769	33.8396	-0.198462
CHSY1	6.32e-48	1.34e-49	-16.7309	102.032	-0.198444
ZFHX3	3.32e-43	1.25e-44	-15.6322	90.6566	-0.198433
ALDH1A3	1.9e-40	9.41e-42	14.9857	84.0747	0.198383
KIF1C	9.06e-25	1.42e-25	-11.0998	47.1038	-0.198303
ADAM11	4.25e-41	1.99e-42	15.1383	85.6202	0.198182
SP110	1.85e-39	1.01e-40	-14.7516	81.7157	-0.198119
TP53BP2	2.73e-32	2.6e-33	-13.0245	64.7701	-0.198049
HAS1	3.11e-39	1.74e-40	14.6978	81.1746	0.197891
HIST1H2AC	7.97e-29	9.7e-30	-12.1556	56.6124	-0.197867
LRCH4	1.52e-40	7.45e-42	-15.0086	84.3065	-0.197803
DAB2	2.23e-23	3.79e-24	-10.7254	43.8512	-0.197802
ALPPL2	6.48e-56	3.99e-58	-18.5781	121.55	-0.197772
TUBA1B	3.01e-27	4.05e-28	11.7508	52.9108	0.197671
C14orf126	2.37e-38	1.42e-39	14.4898	79.0923	0.19764
TM7SF2	1.58e-53	1.55e-55	18.0211	115.623	0.197587
C12orf24	1.18e-35	8.74e-37	13.8451	72.7124	0.197586
C10orf11	1.56e-23	2.63e-24	-10.7675	44.2134	-0.197557
SRGAP1	5.04e-45	1.53e-46	-16.0571	95.0293	-0.197549
MDH1B	2.14e-32	2.03e-33	13.0504	65.017	0.197375
FAM64A	5.54e-38	3.43e-39	14.4018	78.215	0.197288
SLC15A3	4.27e-42	1.81e-43	-15.3721	87.9982	-0.197225
NPL	1.36e-25	2.02e-26	-11.3186	49.0342	-0.196957
RTN4R	1.34e-45	3.76e-47	16.1923	96.4286	0.196704
RBM13	1.59e-22	2.86e-23	10.4912	41.8509	0.196672
STK32C	6.66e-48	1.42e-49	16.7255	101.974	0.196604
SOX2	1.48e-34	1.21e-35	-13.5783	70.1062	-0.196408
ACSL4	1.93e-37	1.25e-38	14.2726	76.9304	0.196386
LGI4	2.56e-43	9.56e-45	-15.6582	90.9231	-0.196386
RP13-102H20.1	1.06e-47	2.33e-49	16.678	101.479	0.196366
PAIP2	1.32e-29	1.51e-30	12.3544	58.4538	0.196319
BCAT1	1.91e-29	2.22e-30	12.3134	58.0733	0.196314
GNRH1	4.5e-64	6.61e-67	-20.4524	141.654	-0.196247
BTG1	1.87e-54	1.49e-56	-18.2401	117.95	-0.196162
LSS	1.91e-47	4.29e-49	-16.62	100.873	-0.196072
MORF4L2	2.39e-30	2.63e-31	12.5404	60.1905	0.19605
PARP14	2.42e-34	2e-35	-13.5263	69.6015	-0.195985
ARMC3	8.36e-43	3.27e-44	-15.5388	89.7002	-0.195831
FAM40B	5.8e-46	1.55e-47	16.277	97.3057	0.195827
GLI2	2.48e-36	1.76e-37	-14.0072	74.3051	-0.195617
LTBP2	1.62e-26	2.28e-27	-11.5612	51.2002	-0.19551
GAGE6	7.98e-25	1.25e-25	-11.1144	47.2318	-0.195441
NHLRC1	7.33e-33	6.76e-34	13.1644	66.1084	0.195389
SPAG6	2.71e-22	4.93e-23	10.4275	41.3111	0.195096
GRIP1	3.81e-34	3.21e-35	13.4781	69.1338	0.195082
DOK6	1.02e-33	8.86e-35	13.374	68.1262	0.195057
KRT19	7.53e-19	1.67e-19	-9.44656	33.2745	-0.19498
FLJ20628	2.11e-33	1.88e-34	13.2967	67.3803	0.194911
IGFBP7	1.29e-28	1.6e-29	-12.1019	56.1173	-0.194898
CALCOCO2	1.08e-64	1.42e-67	-20.5942	143.181	-0.194878
HIGD1B	5.39e-29	6.49e-30	-12.1987	57.0104	-0.194816
RAB2A	1.51e-34	1.23e-35	13.5761	70.0857	0.194799
INHBB	2.55e-35	1.96e-36	-13.7634	71.9115	-0.194723
RCN2	6.01e-42	2.6e-43	15.337	87.6401	0.194706
KIAA0500	1.17e-19	2.48e-20	-9.68252	35.1601	-0.194639
CTNNA1	5.09e-44	1.74e-45	15.8229	92.6155	0.194474
BNIP3	4.74e-31	4.97e-32	12.7162	61.8444	0.194438
RAB3IL1	1.16e-30	1.25e-31	-12.6189	60.928	-0.194401
NPFFR2	4.16e-21	8.1e-22	10.0966	38.5427	0.194334
RARRES2	6.05e-32	5.92e-33	-12.9391	63.9562	-0.1943
RBPMS	6.1e-37	4.12e-38	-14.1532	75.7465	-0.19416
KMO	5.63e-30	6.35e-31	12.4469	59.316	0.194158
C6orf117	6.58e-26	9.61e-27	11.4016	49.7725	0.19412
EID1	2.1e-40	1.05e-41	14.9752	83.9689	0.194118
DRAM	7.77e-46	2.12e-47	-16.2473	96.9978	-0.194108
CNN3	1.64e-26	2.31e-27	-11.5597	51.187	-0.194081
PER1	1.64e-48	3.26e-50	-16.8652	103.436	-0.19408
AP1S1	1.3e-36	8.97e-38	14.0749	74.9726	0.194034
CCNB1	1.4e-27	1.85e-28	11.8363	53.6866	0.193886
TIPARP	1.93e-35	1.46e-36	-13.7928	72.1998	-0.193857
FXYD6	1.35e-32	1.26e-33	13.0997	65.4886	0.193845
PID1	1.32e-39	7.16e-41	14.7857	82.0585	0.193821
PREPL	1.61e-22	2.89e-23	10.4898	41.8393	0.193756
NPM2	2.19e-33	1.95e-34	13.2929	67.3444	0.193683
TACSTD1	8.79e-17	2.21e-17	8.82386	28.4528	0.193671
IL1RL1	4.91e-18	1.14e-18	-9.20477	31.3751	-0.193632
GALNT14	3.16e-39	1.78e-40	14.6958	81.1546	0.193577
FOS	1.27e-12	4.08e-13	-7.46565	18.7809	-0.193571
TUBB4Q	7.82e-39	4.52e-40	14.6033	80.228	0.193562
PLEKHA7	2.57e-42	1.06e-43	-15.4243	88.5305	-0.193524
RAD51C	8.33e-39	4.83e-40	14.5968	80.1621	0.193467
CACNA1G	1.61e-26	2.26e-27	11.5621	51.2088	0.193425
KCNG3	1.67e-41	7.49e-43	15.2337	86.5891	0.193399
PIM1	2.88e-29	3.4e-30	-12.268	57.6514	-0.193323
CAMK1D	5.43e-33	4.95e-34	13.1967	66.4187	0.193318
KRAS	3.32e-33	2.98e-34	13.2491	66.9227	0.193301
LRRC4C	1.79e-36	1.25e-37	14.0411	74.6395	0.193241
HIST1H3D	2.3e-22	4.17e-23	-10.4471	41.4774	-0.19322
FEN1	4.71e-40	2.42e-41	14.8927	83.1357	0.193196
PTPN13	4.51e-50	7.3e-52	-17.2252	107.213	-0.193183
FLI1	1.92e-36	1.35e-37	-14.0338	74.5677	-0.193172
IARS	1.27e-42	5.06e-44	15.4964	89.2664	0.193109
POLR3A	3.22e-35	2.5e-36	13.7385	71.6683	0.193085
SNED1	8.71e-27	1.2e-27	-11.6313	51.8313	-0.193012
SLC4A2	5.35e-38	3.31e-39	-14.4053	78.2497	-0.192963
PGAM2	3.83e-28	4.89e-29	-11.9811	55.0087	-0.192953
FGF9	5.72e-33	5.22e-34	13.1912	66.3656	0.192924
IFI16	5.28e-33	4.81e-34	-13.1996	66.4465	-0.192864
NRCAM	2.92e-32	2.79e-33	13.0172	64.7005	0.192793
LOC285556	6.63e-36	4.84e-37	13.9049	73.2994	0.192614
RUNDC1	1.32e-49	2.26e-51	17.1181	106.087	0.192538
SERPINF1	2.29e-26	3.25e-27	11.522	50.8484	0.192511
IMPA2	1.11e-34	8.93e-36	-13.6089	70.4044	-0.192508
GPR34	1.14e-14	3.24e-15	-8.15441	23.5342	-0.192492
SSFA2	3.46e-50	5.44e-52	-17.253	107.505	-0.192492
FLJ23861	7.06e-44	2.45e-45	-15.7901	92.2779	-0.192456
UBE2E3	4.78e-50	7.83e-52	17.2186	107.143	0.192441
COL4A2	5.82e-23	1.02e-23	-10.611	42.8705	-0.192332
MEOX2	3.49e-17	8.54e-18	-8.94712	29.389	-0.19231
MCF2	4.02e-22	7.4e-23	10.3799	40.9102	0.192214
FKBP10	6.48e-25	1.01e-25	-11.1386	47.4446	-0.192144
PAQR9	1.27e-28	1.57e-29	12.1038	56.135	0.192069
PLEK	1.43e-20	2.88e-21	-9.94424	37.2875	-0.192011
C13orf18	2.51e-39	1.4e-40	14.7198	81.3956	0.191973
SRPK2	5.63e-35	4.43e-36	13.6804	71.1012	0.191958
SLC2A3P1	9.17e-30	1.05e-30	12.3936	58.8187	0.191915
CALB2	2.9e-18	6.67e-19	9.27288	31.9067	0.19191
XPO7	3.04e-26	4.35e-27	11.4896	50.5588	0.191867
CD68	3.08e-20	6.31e-21	-9.84936	36.512	-0.191819
AXL	1.91e-24	3.06e-25	-11.0131	46.3443	-0.191744
PON2	2.11e-25	3.18e-26	-11.268	48.5865	-0.191721
SSPN	4.91e-31	5.15e-32	-12.7124	61.8085	-0.191689
NR4A3	1.26e-27	1.65e-28	11.8487	53.7998	0.191661
RGS18	1.5e-27	1.99e-28	-11.8286	53.6169	-0.1916
VAMP2	3.88e-22	7.14e-23	10.3841	40.9454	0.191512
MPST	6.33e-52	8e-54	-17.6507	111.7	-0.191417
SNAPC5	6.42e-52	8.13e-54	17.6491	111.683	0.191397
ABCC4	3.03e-33	2.72e-34	-13.2585	67.0126	-0.191385
CD24	3.88e-13	1.21e-13	7.64328	19.9758	0.191261
RAB1A	5.86e-28	7.57e-29	11.9336	54.5745	0.191214
RS1	3.66e-19	7.97e-20	9.53844	34.005	0.191194
RCC1	7.15e-29	8.68e-30	-12.1676	56.7227	-0.191164
CAMK2N1	2.87e-30	3.18e-31	12.5204	60.0037	0.191161
SLITRK1	1.7e-31	1.72e-32	12.8275	62.8967	0.191146
CST7	5.3e-21	1.04e-21	-10.0668	38.2964	-0.191139
P4HA1	7.97e-23	1.41e-23	-10.5738	42.5536	-0.191083
GUF1	4.91e-35	3.84e-36	13.6948	71.2415	0.191066
TDRD10	8.32e-32	8.23e-33	-12.9047	63.6288	-0.190987
MYCBP2	1.37e-35	1.03e-36	13.8286	72.5503	0.190951
CORO2A	9.62e-33	8.94e-34	13.1355	65.8315	0.190943
FAM149A	2.32e-40	1.16e-41	14.9653	83.8693	0.190836
SMPD3	9.04e-41	4.37e-42	15.0609	84.8363	0.19082
BMPR1B	1.97e-32	1.87e-33	-13.0592	65.1011	-0.1908
TGFB3	3.24e-22	5.93e-23	-10.406	41.1298	-0.190793
C6orf168	1.28e-33	1.12e-34	13.3501	67.8952	0.190698
OR4C12	0.000282	0.000163	-3.80188	-0.413905	-0.190691
SFRP2	3.47e-14	1.02e-14	-7.99574	22.4108	-0.190642
NGFR	2.43e-27	3.24e-28	-11.7752	53.1321	-0.190615
OSBPL10	1.44e-43	5.18e-45	15.7175	91.5321	0.190614
YES1	8.44e-44	2.96e-45	-15.7718	92.0895	-0.190556
GOT2	3.27e-41	1.52e-42	15.1648	85.8888	0.190483
CTDSP1	2.74e-30	3.03e-31	-12.5254	60.0503	-0.190413
LCA5	7.24e-64	1.12e-66	-20.4037	141.129	-0.190377
GLIS3	3.04e-39	1.7e-40	-14.7	81.1967	-0.190214
PTAR1	1.88e-44	6.07e-46	-15.9247	93.6633	-0.190202
EPS8	8.39e-39	4.86e-40	-14.596	80.155	-0.190141
OAT	5.88e-36	4.28e-37	13.9173	73.4212	0.190088
CHM	3.11e-29	3.68e-30	12.2594	57.5722	0.190069
LEPREL1	2.54e-39	1.41e-40	-14.7188	81.386	-0.190028
C16orf80	9.33e-46	2.56e-47	16.229	96.8081	0.189974
ACTL6A	1.29e-36	8.92e-38	-14.0754	74.9784	-0.189953
NCKAP1L	6.43e-23	1.13e-23	-10.5991	42.7694	-0.189752
RLBP1L1	2.14e-31	2.18e-32	12.8025	62.66	0.189726
GTF2H3	4.75e-36	3.42e-37	13.9399	73.6427	0.189713
ZFPM2	2.44e-26	3.46e-27	11.5148	50.784	0.189666
BRUNOL5	2.93e-36	2.09e-37	13.9899	74.1351	0.189647
CD48	4.08e-19	8.92e-20	-9.52451	33.8939	-0.189627
FSTL5	4.89e-28	6.27e-29	11.9541	54.7617	0.189538
DGKG	8.07e-45	2.51e-46	-16.0098	94.5416	-0.189513
C18orf1	1.02e-61	2.6e-64	19.9001	135.711	0.189411
ANG	5.14e-41	2.42e-42	-15.119	85.4242	-0.189296
GBP1	2.93e-15	8.04e-16	-8.3453	24.9076	-0.189228
LOC256273	4.44e-42	1.89e-43	15.368	87.9559	0.189225
RAMP1	1.68e-53	1.65e-55	-18.0147	115.556	-0.189204
PAX6	2.62e-37	1.72e-38	-14.2409	76.616	-0.189168
JPH1	2.68e-27	3.59e-28	11.7642	53.0323	0.18915
COPS7A	3.23e-56	1.88e-58	18.6482	122.299	0.189116
GIMAP2	4.95e-33	4.5e-34	-13.2066	66.5136	-0.189097
F10	6.85e-25	1.07e-25	-11.1321	47.3875	-0.189069
TMEM85	8.19e-44	2.87e-45	15.7748	92.1201	0.189
SLC47A1	2.12e-13	6.49e-14	-7.73292	20.5871	-0.188809
STXBP5	1.33e-42	5.32e-44	15.4916	89.2174	0.188684
GDPD1	2.04e-36	1.44e-37	14.0274	74.5046	0.188672
LOC283535	1.39e-22	2.5e-23	10.5069	41.9838	0.18866
C9orf72	2.76e-23	4.73e-24	10.7	43.6327	0.18865
MRPS25	1.69e-52	1.95e-54	17.7834	113.104	0.188625
NGFRAP1	7.51e-52	9.65e-54	17.633	111.513	0.188522
TRPC3	8.45e-41	4.07e-42	15.068	84.9082	0.188518
ITGB5	1.74e-42	7.06e-44	-15.464	88.9353	-0.188516
LOC647121	6.41e-30	7.25e-31	12.4328	59.1843	0.188486
CXCL14	1.71e-31	1.73e-32	12.827	62.8913	0.188399
FEZ1	7.57e-45	2.34e-46	16.0163	94.6086	0.188381
SVIP	4.44e-22	8.2e-23	10.3678	40.8083	0.188292
FREM1	1.2e-45	3.34e-47	16.2036	96.5455	0.188288
PRKAR2B	3.09e-25	4.71e-26	11.224	48.1972	0.188272
HCRTR2	3.92e-34	3.31e-35	13.475	69.1038	0.188257
PPP1R14B	2.42e-44	7.88e-46	-15.8994	93.4031	-0.188218
PTPLAD1	3.43e-29	4.07e-30	12.2487	57.4731	0.18819
KCNQ1	1.02e-29	1.17e-30	-12.3817	58.7076	-0.188174
SP8	7.94e-16	2.1e-16	8.52623	26.2311	0.188036
KCNIP3	9.22e-40	4.9e-41	14.8232	82.436	0.188007
PPIC	3.21e-34	2.69e-35	-13.4964	69.3109	-0.18799
SH3BP4	2.88e-38	1.75e-39	-14.4691	78.8859	-0.187931
GPC4	6.37e-32	6.24e-33	-12.9335	63.9026	-0.187925
PHF10	9.24e-53	1.02e-54	-17.8443	113.749	-0.187904
RAB7L1	7.51e-49	1.43e-50	-16.9434	104.255	-0.1879
TNFAIP8	1.18e-35	8.77e-37	-13.8448	72.7089	-0.187898
MERTK	1.77e-34	1.45e-35	-13.5594	69.9231	-0.187784
RAB27A	1.21e-42	4.82e-44	-15.5011	89.3152	-0.187768
PRICKLE1	4.6e-31	4.81e-32	12.7196	61.8759	0.187754
YPEL1	8.11e-46	2.22e-47	16.2427	96.9507	0.187735
PI16	6.96e-28	9.03e-29	-11.9145	54.3996	-0.187639
CCRK	9.46e-42	4.18e-43	15.2907	87.1687	0.187633
ARMCX3	9.02e-31	9.63e-32	12.6466	61.1879	0.187433
PDHX	1.96e-37	1.27e-38	14.2712	76.916	0.187388
WASF1	8.08e-24	1.34e-24	10.8447	44.8805	0.187348
GPRC5B	9.75e-26	1.44e-26	-11.3566	49.3724	-0.187259
IDS	2.24e-57	1.06e-59	18.9154	125.153	0.187221
CABYR	8.98e-31	9.58e-32	12.6471	61.1925	0.1872
GABRE	2.22e-38	1.33e-39	-14.4963	79.1574	-0.187189
ACTR10	6.18e-49	1.16e-50	16.9634	104.464	0.187179
BCL11A	5.52e-49	1.03e-50	16.9748	104.584	0.18707
COPZ2	3.76e-30	4.19e-31	-12.491	59.7283	-0.187036
HSPC159	1.92e-45	5.51e-47	16.1555	96.0469	0.186888
C6orf115	2.56e-45	7.51e-47	16.1258	95.7402	0.186821
NEDD4	7.1e-42	3.1e-43	-15.3198	87.4651	-0.186802
LOC158376	1.18e-28	1.46e-29	-12.1119	56.2095	-0.186735
GDPD2	8.38e-22	1.57e-22	-10.2914	40.1663	-0.1867
AIF1	1.71e-15	4.61e-16	-8.42055	25.4555	-0.186693
SMO	1.08e-48	2.1e-50	-16.9068	103.871	-0.186686
RIN2	3.71e-47	8.61e-49	-16.5536	100.181	-0.186686
MOBKL2C	2.29e-57	1.1e-59	-18.9125	125.121	-0.186637
PCDHA2	8.52e-46	2.34e-47	16.2378	96.8997	0.186501
PANK3	7.94e-49	1.52e-50	16.9377	104.194	0.18633
PAH	1.65e-26	2.32e-27	11.5592	51.1823	0.186295
GAGE7B	6.03e-24	9.93e-25	-10.879	45.1777	-0.186282
FAM46C	1.58e-25	2.36e-26	-11.3015	48.8833	-0.18625
ATP6V1E1	5.49e-47	1.31e-48	16.5137	99.7664	0.186247
RASAL1	2.19e-37	1.42e-38	14.2598	76.8029	0.186212
RASL11B	1.5e-21	2.85e-22	10.221	39.5769	0.186161
CDC42EP4	7.37e-42	3.23e-43	-15.316	87.4258	-0.186141
ITPR1	8.39e-32	8.31e-33	12.9037	63.6192	0.186113
ABHD4	5.34e-47	1.27e-48	-16.5166	99.7963	-0.186108
MRPL15	4.58e-43	1.75e-44	15.5994	90.3207	0.186076
STAT5A	6.3e-48	1.33e-49	-16.7313	102.035	-0.185797
C3orf28	1.21e-28	1.49e-29	12.1097	56.189	0.185749
LILRA5	1.74e-20	3.53e-21	-9.91983	37.0875	-0.185689
TSPYL5	3.06e-47	7.03e-49	16.5729	100.383	0.185615
DDA1	3.97e-54	3.38e-56	18.1634	117.135	0.185608
ZAK	5.25e-44	1.8e-45	-15.8198	92.5832	-0.185606
SFRS12	3.07e-48	6.3e-50	-16.8027	102.781	-0.185427
EEF1D	1.27e-45	3.55e-47	-16.1977	96.4839	-0.185377
PPAP2B	7.86e-28	1.02e-28	-11.9009	54.2755	-0.185274
MAP2K4	2.39e-26	3.4e-27	11.517	50.804	0.185271
PSD3	2.52e-18	5.78e-19	9.29088	32.0477	0.185214
LRRTM2	3.88e-20	8e-21	9.82049	36.277	0.185152
HABP4	5.92e-54	5.14e-56	18.1241	116.718	0.185118
CAMKV	1.51e-24	2.4e-25	11.0408	46.5864	0.185101
DSTN	2.99e-40	1.51e-41	14.9392	83.6058	0.18507
DNA2L	2.83e-33	2.53e-34	-13.2658	67.0827	-0.185052
CCL15	1.92e-19	4.12e-20	-9.61992	34.6567	-0.185043
RAP2A	4.06e-20	8.38e-21	9.81485	36.2311	0.185036
HHEX	4.21e-36	3.03e-37	-13.9522	73.7643	-0.184969
SYNGR2	1.43e-37	9.15e-39	-14.3038	77.2402	-0.184966
CECR6	4.37e-45	1.32e-46	16.0714	95.177	0.184965
COL24A1	1.4e-30	1.51e-31	12.5989	60.7394	0.184956
ATP5F1	1.2e-32	1.12e-33	13.112	65.6067	0.184898
ADCY2	1.07e-46	2.66e-48	16.446	99.0611	0.184893
GRRP1	3.01e-33	2.69e-34	-13.2595	67.0222	-0.184867
C17orf76	1.29e-66	1.07e-69	21.0456	148.045	0.184814
RHBDF1	4e-43	1.52e-44	-15.6132	90.4625	-0.18476
TMEFF2	2.01e-33	1.77e-34	13.3025	67.4367	0.184756
DCBLD1	1.65e-26	2.32e-27	11.5591	51.1811	0.184755
YDD19	1.18e-17	2.81e-18	9.09012	30.4865	0.184696
GPD1	8.83e-37	6.02e-38	14.115	75.3696	0.184657
GPRC5C	3.08e-31	3.18e-32	-12.7632	62.2883	-0.184609
KIAA0323	7.33e-58	3.14e-60	-19.0289	126.367	-0.184474
GSTA1	2.28e-11	7.87e-12	7.01939	15.8777	0.184297
C1orf74	6.52e-44	2.26e-45	15.7979	92.3577	0.184244
SKAP2	2.56e-29	3.01e-30	12.2811	57.7735	0.184194
C6orf190	2.43e-17	5.88e-18	8.99532	29.7575	0.184172
SLC39A1	1.15e-42	4.59e-44	-15.5059	89.3634	-0.184119
MCTS1	2.86e-44	9.42e-46	15.8823	93.2263	0.184103
C9orf91	6.73e-33	6.18e-34	13.1737	66.1981	0.18401
E2F3	1.13e-28	1.38e-29	12.1176	56.2617	0.183969
FKBP1B	1.85e-41	8.35e-43	15.2231	86.4815	0.183951
MRPS23	1.84e-46	4.68e-48	16.3918	98.4983	0.183924
NTN4	8.7e-43	3.42e-44	15.5344	89.6555	0.183922
SAMD9L	7.79e-24	1.29e-24	-10.849	44.9177	-0.183917
CCDC13///HIGD1A	2.22e-44	7.23e-46	15.9078	93.4886	0.183832
PCDHAC2	8.3e-45	2.59e-46	16.0069	94.5109	0.183787
PCDHA9	6.54e-45	2.01e-46	16.0309	94.7594	0.183768
BTG2	2.93e-23	5.03e-24	-10.6928	43.5711	-0.183748
EDN3	3.32e-26	4.77e-27	11.4795	50.4678	0.183675
ATP5H	3.83e-50	6.06e-52	17.2427	107.397	0.183656
PPP3CA	2.44e-26	3.47e-27	11.5146	50.7822	0.183656
LIPG	7.87e-14	2.35e-14	-7.87786	21.5871	-0.183645
SLC27A4	4.5e-45	1.37e-46	16.0682	95.1446	0.183633
GLS2	6.96e-23	1.23e-23	10.5898	42.6895	0.183554
ZNF706	1.52e-35	1.14e-36	13.8178	72.4444	0.183526
HSPA8	3.08e-23	5.3e-24	10.6868	43.5196	0.183429
P4HA2	1.48e-31	1.49e-32	-12.8423	63.0369	-0.183401
PPP1R14C	7.06e-47	1.72e-48	16.4877	99.4955	0.183345
EMILIN1	1.88e-37	1.22e-38	-14.2754	76.9577	-0.183309
ATP6V1H	1.88e-36	1.32e-37	14.036	74.5897	0.183282
PCDHA10	6.48e-45	1.99e-46	16.0319	94.7696	0.183219
CASQ1	8.96e-23	1.59e-23	10.5599	42.4351	0.1832
GPI	9.62e-34	8.32e-35	13.3805	68.1889	0.183199
STK17B	1.17e-36	8.08e-38	-14.0854	75.0771	-0.183095
GNG11	1.46e-25	2.18e-26	-11.3103	48.961	-0.18307
FGFR4	9.97e-33	9.28e-34	-13.1316	65.7947	-0.183063
HDAC7A	2.78e-41	1.28e-42	-15.181	86.0539	-0.183023
EIF4E	2.61e-51	3.53e-53	17.511	110.224	0.182984
BST2	4.33e-31	4.52e-32	-12.7262	61.9386	-0.182941
TMEM14B	1.4e-53	1.36e-55	18.0333	115.753	0.182914
ORAI1	3.88e-37	2.58e-38	-14.2002	76.2122	-0.182849
CDC42EP3	8.37e-34	7.21e-35	13.3952	68.3313	0.182822
IDI1	7.75e-25	1.21e-25	11.1178	47.2616	0.182747
TIMM23	5.84e-44	2.01e-45	15.8091	92.4726	0.182708
PCDHA6	2.3e-44	7.5e-46	15.9043	93.4529	0.182658
UQCRH	1.42e-47	3.14e-49	16.6497	101.183	0.182627
PRKX	1.78e-38	1.05e-39	-14.5195	79.3891	-0.182478
RABGAP1L	3.4e-26	4.89e-27	11.4767	50.4427	0.182475
CLEC4G	9.83e-33	9.14e-34	13.1332	65.8097	0.182437
OPA1	1.18e-33	1.03e-34	13.3586	67.9779	0.182388
C21orf9	2.05e-41	9.31e-43	-15.2124	86.3727	-0.182384
C11orf31	1.66e-66	1.41e-69	21.0198	147.767	0.182367
PARVG	4.69e-44	1.6e-45	-15.8312	92.7002	-0.182364
PLEKHF1	1.21e-53	1.15e-55	-18.049	115.92	-0.182335
MYH9	1.69e-36	1.18e-37	-14.047	74.6974	-0.182303
KIAA0513	1.68e-30	1.83e-31	12.579	60.5525	0.182278
ZNRF3	8.4e-25	1.32e-25	-11.1085	47.1804	-0.182246
SLC16A3	2.89e-15	7.91e-16	-8.34755	24.9239	-0.182162
STK38	1.88e-54	1.5e-56	-18.2396	117.945	-0.182139
IMPAD1	1.17e-26	1.63e-27	11.5977	51.5286	0.18199
MEGF10	1.76e-33	1.55e-34	-13.3165	67.5713	-0.181916
HSPB2	1.48e-37	9.51e-39	-14.2999	77.2018	-0.18187
B2M	4.45e-20	9.22e-21	-9.80323	36.1367	-0.181813
PAP2D	2.87e-37	1.88e-38	14.2316	76.5234	0.181801
MCAT	2.3e-48	4.65e-50	16.8315	103.083	0.181763
TUBA3C	5.05e-37	3.38e-38	14.173	75.9424	0.181755
C1orf86	7.67e-37	5.2e-38	-14.1296	75.5135	-0.181704
SERTAD4	8.84e-28	1.16e-28	11.8877	54.1554	0.181658
CDS1	4.8e-29	5.75e-30	12.2117	57.1303	0.181601
2024-09-06	9.08e-32	9e-33	12.8953	63.5395	0.181558
C6orf114	2.6e-38	1.56e-39	14.48	78.9948	0.181557
KCNH5	3.5e-38	2.14e-39	14.4486	78.6817	0.181549
LOC285147	2.31e-25	3.49e-26	11.2577	48.4946	0.181547
PRDX6	2.07e-35	1.58e-36	-13.7852	72.1251	-0.181531
SLC25A5	3.7e-50	5.84e-52	17.2462	107.434	0.181494
PCDHA1	4.97e-45	1.51e-46	16.0585	95.0445	0.181462
BMP5	2.41e-13	7.4e-14	-7.71394	20.4572	-0.181455
LRRC4	3.44e-23	5.95e-24	10.6735	43.4057	0.181454
C4orf33	2.25e-28	2.82e-29	12.0407	55.5545	0.181389
RNF11	4.25e-53	4.46e-55	17.9218	114.571	0.18134
MSL-1	4.25e-37	2.83e-38	14.1908	76.1187	0.181274
GNAL	4.28e-42	1.82e-43	15.372	87.9967	0.181251
ENPP5	1.86e-26	2.63e-27	11.5454	51.0583	0.181169
PRDM12	3.99e-32	3.86e-33	12.9836	64.3801	0.18115
C4orf27	4.18e-42	1.77e-43	15.3745	88.0223	0.181127
SHANK2	9.68e-34	8.37e-35	13.3798	68.1822	0.18107
DNAJC18	4.51e-56	2.7e-58	18.6145	121.939	0.181061
MTA2	3.19e-20	6.55e-21	-9.84488	36.4754	-0.181
F5	8.47e-22	1.59e-22	-10.2902	40.1558	-0.180939
GPNMB	9.93e-19	2.22e-19	-9.41115	32.9942	-0.180934
ACADSB	2.09e-43	7.71e-45	15.6789	91.1361	0.180929
ADORA2B	8.21e-27	1.13e-27	-11.6381	51.8919	-0.180917
DPYS	2.29e-36	1.62e-37	14.0153	74.3849	0.180894
STMN3	1.14e-32	1.07e-33	13.117	65.6545	0.180834
CDH18	1.63e-19	3.48e-20	9.64078	34.8242	0.180792
PPP2R2B	1.28e-51	1.68e-53	17.5806	110.959	0.180782
FZD9	1.01e-28	1.23e-29	-12.13	56.3766	-0.180782
KIAA0802	6.98e-22	1.3e-22	10.3136	40.3521	0.18078
TPPP	4.1e-28	5.23e-29	11.9737	54.9407	0.180719
BTBD1	1.61e-19	3.43e-20	9.64257	34.8386	0.180695
LOC202134	4.03e-27	5.46e-28	11.7182	52.6159	0.18068
CTDSP2	2.33e-45	6.76e-47	-16.1359	95.8442	-0.180645
MAP3K6	3.41e-52	4.13e-54	-17.7128	112.357	-0.180611
LRRC20	3.57e-45	1.07e-46	16.0917	95.3878	0.180586
SH3BP2	6.16e-39	3.53e-40	-14.6277	80.4721	-0.180538
USP11	2.76e-38	1.67e-39	14.4737	78.9317	0.180531
ZC3HAV1	1.89e-40	9.37e-42	-14.9861	84.0792	-0.180518
[truncated: 17,350 more rows]

## Sheet: Huntington's disease
Differential gene expression profile induced by Huntington's disease
Gene.symbol	adj.P.Val	P.Value	t	B	logFC
TAAR9	1.32e-19	2.11e-20	-9.93201	35.4262	-0.741353
S100A8	1.46e-32	5.84e-34	-13.7329	66.3732	-0.725871
S100A9	2.67e-34	8.53e-36	-14.2202	70.5694	-0.671693
HSPA12A	3.08e-53	3.79e-56	19.5108	117.125	0.585922
FAM110C	4.14e-13	1.15e-13	-7.76559	20.1183	-0.551004
SERPINA3	2.47e-18	4.43e-19	-9.52905	32.4145	-0.52364
SYT1	1.86e-27	1.36e-28	12.2803	54.1083	0.511489
CEBPD	7.44e-40	1.12e-41	-15.7615	84.0181	-0.508536
SLCO4A1	8.43e-43	7.93e-45	-16.5796	91.2277	-0.507157
HSPB1	3.38e-35	9.44e-37	-14.4727	72.7554	-0.505049
ENSA	1.84e-49	5.23e-52	18.4374	107.656	0.498728
MID1IP1	6.89e-56	3.95e-59	-20.2876	123.947	-0.492621
RBM3	5.21e-35	1.5e-36	14.4199	72.2979	0.490084
S100A11	3.72e-45	2.23e-47	-17.2399	97.0639	-0.488549
RPS4Y1	4.21e-07	1.95e-07	5.32271	6.10077	0.485727
MT1X	7.53e-43	6.96e-45	-16.5942	91.3562	-0.48432
S100A12	5.88e-26	5.05e-27	-11.8453	50.5246	-0.479033
MT2A	3.49e-35	9.78e-37	-14.4687	72.7206	-0.47077
BAG3	5.6e-28	3.88e-29	-12.43	55.3527	-0.462787
C1QA	3.72e-35	1.05e-36	-14.4608	72.6526	-0.460327
XIST	3.04e-05	1.66e-05	-4.37372	1.82312	-0.460101
CLTC	1.53e-42	1.51e-44	16.5071	90.5878	0.458036
PPEF1	4.19e-38	7.98e-40	15.2788	79.7833	0.457914
C1QC	1.43e-36	3.33e-38	-14.8548	76.0781	-0.457901
TNFRSF10D	5.34e-39	9.05e-41	-15.5256	81.9462	-0.456954
FLJ45910	1.94e-27	1.42e-28	-12.275	54.0646	-0.45415
TMSB4Y	3.3e-16	7.13e-17	8.83542	27.3955	0.453703
HMGCS1	1.3e-40	1.74e-42	15.9721	85.8712	0.44909
CRH	1.29e-19	2.05e-20	9.93548	35.4525	0.447485
NEFL	1.69e-34	5.27e-36	14.2755	71.0473	0.447454
TLN1	3.47e-58	1.15e-61	-20.9508	129.743	-0.44407
NUPR1	2.31e-45	1.34e-47	-17.2969	97.5679	-0.442985
CXCL1	5.59e-21	7.88e-22	-10.3576	38.6773	-0.434189
FKBP5	2.73e-31	1.28e-32	-13.3746	63.3114	-0.433075
MT1G	4.19e-30	2.26e-31	-13.0384	60.4589	-0.428167
LOC645652	4.54e-50	1.12e-52	-18.611	109.19	-0.427859
SYTL4	1.04e-37	2.08e-39	-15.1701	78.8314	-0.427536
MAFF	8.89e-37	2.01e-38	-14.9122	76.5792	-0.427443
LAMP1	1.06e-29	6.01e-31	12.9235	59.4882	0.426526
FCGBP	1.41e-19	2.26e-20	-9.92266	35.3556	-0.42442
KLF15	9.29e-53	1.36e-55	-19.3669	115.859	-0.419106
TMEM176A	4.38e-59	1.35e-62	-21.1958	131.877	-0.417173
USP9Y	1.21e-06	5.82e-07	5.10202	5.04212	0.412124
ATP6V1A	2.73e-35	7.51e-37	14.4989	72.9828	0.41046
NEFM	9.85e-43	9.34e-45	16.5612	91.0649	0.41015
MCHR2	1.49e-29	8.58e-31	12.8815	59.1344	0.409824
C4B	1.62e-30	8.31e-32	-13.1557	61.4518	-0.409312
TPM4	7.76e-56	4.77e-59	-20.2661	123.759	-0.407782
C4A	9.43e-31	4.7e-32	-13.2225	62.0178	-0.406284
MT1A	2.01e-29	1.18e-30	-12.8445	58.8227	-0.403777
ABBA-1	4.64e-54	4.28e-57	-19.7572	119.293	-0.402319
GRIK2	8.76e-36	2.27e-37	14.6354	74.1688	0.400462
IFITM2///IFITM1	5.57e-39	9.48e-41	-15.5203	81.8998	-0.400091
RGS4	8.01e-35	2.39e-36	14.3665	71.8351	0.399418
IFITM2	2.83e-31	1.33e-32	-13.3701	63.2731	-0.397575
CDKN1A	3.24e-36	7.94e-38	-14.7556	75.2143	-0.397181
LOC441019	7.74e-37	1.73e-38	-14.9292	76.7272	-0.393057
GFAP	4.72e-26	4.02e-27	-11.8728	50.7496	-0.391828
RHBDF2	4.06e-39	6.7e-41	-15.5596	82.2445	-0.389844
APOD	2.82e-37	5.83e-39	-15.053	77.8081	-0.388933
AEBP1	1.51e-39	2.35e-41	-15.6779	83.2835	-0.388568
HSPA1A	4.12e-15	9.76e-16	-8.46592	24.8148	-0.386526
FBXW7	4.72e-39	7.91e-41	15.5408	82.0795	0.386195
C1QB	3.4e-36	8.36e-38	-14.7498	75.1636	-0.386025
TLR2	4.93e-29	3.02e-30	-12.7331	57.887	-0.38598
OR4C12	1.15e-09	4.29e-10	-6.4467	12.053	-0.384418
NMS	5.21e-38	1.01e-39	15.2527	79.5542	0.383426
HSPA1B	4.9e-23	5.7e-24	-10.9811	43.5575	-0.382873
ARPP-19	2.05e-39	3.22e-41	15.6425	82.973	0.382819
IFITM3	2.11e-31	9.77e-33	-13.4057	63.5763	-0.381619
MT1F	2.1e-27	1.54e-28	-12.2652	53.9838	-0.380848
TNFRSF11B	2.26e-22	2.8e-23	-10.7814	41.9801	-0.379996
SCIN	1.47e-17	2.82e-18	-9.27965	30.5848	-0.379465
LOC645405	2.68e-35	7.36e-37	14.5011	73.0023	0.376689
CBLN4	1.9e-25	1.72e-26	11.6967	49.3116	0.37663
TAC1	3.29e-23	3.77e-24	11.0327	43.9674	0.376474
OR5AR1	5.03e-09	1.97e-09	-6.18085	10.5637	-0.374491
TRIP10	1.66e-55	1.19e-58	-20.1626	122.852	-0.371523
ZNF423	4.1e-46	1.96e-48	-17.5128	99.4777	-0.370887
SYN2	7.25e-24	7.76e-25	11.229	45.5333	0.370103
SLC4A10	1.34e-20	1.96e-21	10.2404	37.775	0.370082
ATOH8	2.56e-46	1.18e-48	-17.5703	99.9872	-0.369609
MKNK2	5.51e-40	8.19e-42	-15.7972	84.3319	-0.368433
GPSM3	2.75e-52	4.29e-55	-19.237	114.714	-0.368335
HIF3A	1.68e-40	2.31e-42	-15.9401	85.5894	-0.366359
CHML	1.94e-53	2.18e-56	19.573	117.674	0.366068
DKK3	4.65e-47	1.89e-49	17.7754	101.801	0.365027
RGS1	2.11e-11	6.77e-12	-7.1329	16.1142	-0.36491
DIRAS2	2.86e-36	6.91e-38	14.7715	75.3527	0.364192
LMO3	3.36e-26	2.82e-27	11.9158	51.1021	0.364117
ANGPTL4	3.49e-21	4.81e-22	-10.4209	39.1661	-0.361308
CNN2	1.44e-35	3.85e-37	-14.5753	73.6459	-0.36012
URP2	3.15e-40	4.47e-42	-15.8655	84.9328	-0.359259
HOXA7	5.21e-50	1.29e-52	-18.5944	109.043	-0.35879
PAK1	1.73e-30	8.87e-32	13.1481	61.3872	0.357553
IGFBP4	5.19e-43	4.64e-45	-16.6399	91.7606	-0.355673
UBE2V2	7.85e-44	6.18e-46	16.8666	93.7633	0.355213
VSIG4	3.54e-33	1.32e-34	-13.9052	67.8526	-0.354891
MTA2	7.58e-53	1.02e-55	-19.3987	116.138	-0.353864
ITGA5	5.4e-37	1.17e-38	-14.9737	77.1154	-0.353543
ZNF687	1.65e-44	1.11e-46	-17.0597	95.4701	-0.352706
DDX3Y	0.000127	7.37e-05	4.01734	0.407497	0.352335
LCP1	1.05e-28	6.71e-30	-12.6386	57.0948	-0.351818
DSCR10	6.12e-13	1.72e-13	-7.70417	19.7193	-0.35147
C20orf54	5.36e-39	9.09e-41	-15.5251	81.9415	-0.350979
LOC652128	1.21e-10	4.12e-11	-6.84026	14.345	-0.350896
OXR1	2.56e-34	8.17e-36	14.2253	70.6129	0.350852
TYROBP	1.14e-31	5.1e-33	-13.4815	64.2226	-0.350822
HIST1H2BD	2.54e-33	9.25e-35	-13.9459	68.2031	-0.349882
CRABP1	3.49e-17	6.91e-18	-9.15763	29.6997	-0.34972
CSDA	1.63e-22	1.99e-23	-10.8244	42.3183	-0.34821
BCL3	9.18e-46	4.8e-48	-17.4124	98.5902	-0.347141
ANKRD56	4.99e-37	1.08e-38	14.9833	77.1997	0.34695
LOC730107	4.84e-49	1.42e-51	18.3247	106.66	0.345265
RASSF8	9.28e-38	1.84e-39	-15.1843	78.9561	-0.344695
TAGLN	8.55e-19	1.48e-19	-9.67532	33.5	-0.34445
CRYM	8.02e-33	3.1e-34	13.806	67.0007	0.344199
C1R	1.55e-25	1.39e-26	-11.7222	49.5194	-0.343512
NUDT4P1	2.02e-36	4.77e-38	14.8138	75.7213	0.343505
LILRB3	2.46e-28	1.64e-29	-12.5325	56.2074	-0.342952
ADH1B	1e-20	1.45e-21	-10.2793	38.0741	-0.342867
KIAA1949	1.79e-53	1.88e-56	-19.5902	117.824	-0.341662
MIA	2.95e-33	1.09e-34	-13.927	68.0408	-0.340583
MT1E	4.93e-34	1.65e-35	-14.1444	69.914	-0.340582
FCER1G	4.78e-29	2.92e-30	-12.7371	57.9204	-0.33923
CAMK4	1.58e-33	5.59e-35	14.0039	68.7029	0.338802
FKBP8	2.01e-53	2.31e-56	-19.5666	117.616	-0.338741
KCNIP4	2.42e-13	6.6e-14	7.849	20.6635	0.338252
SMAD6	5.6e-37	1.22e-38	-14.9693	77.0772	-0.338233
SLC16A3	1.8e-33	6.45e-35	-13.9874	68.5607	-0.337279
SLC14A1	3.81e-18	6.94e-19	-9.46888	31.9706	-0.336948
RAB20	8.76e-37	1.98e-38	-14.9141	76.5956	-0.336526
CD44	2.53e-18	4.54e-19	-9.52563	32.3892	-0.336431
NFKBIA	3.43e-48	1.2e-50	-18.0848	104.539	-0.336369
FGF12	3.87e-27	2.92e-28	12.1886	53.3495	0.335538
FLJ22655	2.82e-32	1.17e-33	13.6521	65.6813	0.335274
GPR158	1e-32	3.91e-34	13.7794	66.7724	0.335244
VIP	4.44e-22	5.61e-23	10.694	41.2936	0.335224
DUSP4	6.23e-27	4.83e-28	12.1284	52.8519	0.334883
FGFRL1	2.89e-43	2.45e-45	-16.7115	92.393	-0.334006
DMXL2	1.22e-35	3.21e-37	14.596	73.826	0.333939
PLP1	3.81e-20	5.8e-21	10.1001	36.7016	0.333097
C6orf105	1.28e-44	8.33e-47	17.0918	95.754	0.332876
HSD11B2	4.13e-31	1.97e-32	-13.324	62.881	-0.332599
NEUROD6	5.91e-36	1.5e-37	14.6829	74.5817	0.332366
TUBB6	3.32e-27	2.5e-28	-12.2076	53.506	-0.332354
CDC42	1.38e-37	2.77e-39	15.1376	78.5476	0.332066
AHDC1	7.93e-41	1.03e-42	-16.0311	86.3903	-0.331593
EML2	2e-45	1.12e-47	17.317	97.7459	0.330988
FLJ32679	1.61e-38	2.91e-40	15.3932	80.7856	0.330657
MT1H	3.08e-43	2.63e-45	-16.7036	92.3229	-0.330059
PCDH10	2.14e-41	2.53e-43	16.1897	87.7879	0.330005
NELL1	5.23e-27	4.02e-28	12.1506	53.035	0.329959
SST	4.01e-17	8e-18	9.13766	29.5555	0.329731
PNPLA2	1.79e-54	1.42e-57	-19.8814	120.385	-0.329699
NLK	2.31e-42	2.35e-44	16.4573	90.148	0.328694
GSTA1	4.86e-27	3.73e-28	12.1596	53.1093	0.328533
CRYAB	2.68e-24	2.75e-25	-11.3569	46.5601	-0.327663
SEMA3E	1.36e-47	5.15e-50	17.9216	103.094	0.327323
IFI30	1.28e-20	1.88e-21	-10.2461	37.8187	-0.327004
GEM	5.97e-31	2.9e-32	-13.2788	62.4961	-0.326925
MAP1B	5.29e-29	3.25e-30	12.7243	57.813	0.326698
CYorf15B	5.01e-07	2.33e-07	5.2867	5.92546	0.326529
GABRG2	4.91e-23	5.72e-24	10.9807	43.5544	0.326497
CD163	8.51e-26	7.44e-27	-11.7983	50.1405	-0.326288
ADSS	1.88e-34	5.9e-36	14.2626	70.9352	0.326166
ARID5A	6.79e-54	6.43e-57	-19.7111	118.888	-0.326063
FCGR2A	2.95e-23	3.37e-24	-11.0469	44.0798	-0.325765
CSF1R	2.78e-32	1.15e-33	-13.6541	65.6979	-0.325676
C5AR1	1.19e-34	3.64e-36	-14.3179	71.4145	-0.324159
B3GALT2	2.32e-32	9.49e-34	13.6767	65.8915	0.323403
SMARCA2	4.74e-44	3.53e-46	16.9295	94.3188	0.323119
ZNF238	2.47e-28	1.65e-29	12.5321	56.2041	0.323014
MT1M	2.9e-25	2.67e-26	-11.6429	48.8732	-0.32275
TOMM20	1.35e-36	3.12e-38	14.8619	76.1407	0.322488
EPHX1	2.51e-59	7.07e-63	-21.2695	132.517	-0.322079
A4GALT	3.33e-39	5.41e-41	-15.5838	82.4568	-0.321911
ALDH1A1	9.68e-36	2.53e-37	14.6234	74.0646	0.321698
FPR1	9.8e-21	1.41e-21	-10.2825	38.0986	-0.321591
NRXN3	2.4e-33	8.75e-35	13.9522	68.2577	0.320639
C1orf90	1.66e-44	1.12e-46	-17.0588	95.4625	-0.320523
S100A4	4.37e-28	3e-29	-12.4608	55.6091	-0.320481
CIRBP	5.14e-31	2.48e-32	13.2971	62.6523	0.320258
FBXO9	3.06e-46	1.43e-48	17.548	99.7896	0.320046
ACTR2	1.67e-35	4.5e-37	14.5576	73.4922	0.319722
TMEM10	5.8e-17	1.17e-17	9.08509	29.1768	0.319638
FOXJ1	6.76e-31	3.31e-32	-13.2634	62.3658	-0.319554
IL1R2	8e-23	9.48e-24	-10.9175	43.0536	-0.319036
TEAD2	8.02e-50	2.12e-52	-18.539	108.554	-0.318903
IL18R1	5.93e-19	1.01e-19	-9.72584	33.877	-0.318843
GPR4	4.39e-31	2.1e-32	-13.3163	62.8151	-0.318839
AXL	5.14e-44	3.85e-46	-16.9199	94.234	-0.318619
GNG2	2.05e-34	6.43e-36	14.2528	70.851	0.318618
SNAP25	2.79e-34	8.96e-36	14.2146	70.5204	0.318234
PTPRD	2.36e-38	4.4e-40	15.3463	80.3745	0.31767
ITPKB	2.68e-42	2.77e-44	-16.439	89.9862	-0.31759
SLC7A2	1.72e-27	1.25e-28	-12.2901	54.19	-0.31758
HIG2	3.12e-22	3.9e-23	-10.7399	41.654	-0.31678
LOC402573	6.85e-28	4.78e-29	-12.4051	55.1455	-0.316475
HOXA10	2.85e-33	1.05e-34	-13.9315	68.0793	-0.31608
FCRL2	2.83e-06	1.41e-06	-4.91801	4.18857	-0.315856
PCDHGB5	1.33e-46	5.75e-49	-17.6507	100.698	-0.315853
CES1	1.09e-18	1.9e-19	-9.64161	33.249	-0.315431
PCDHGB2	1.06e-46	4.58e-49	-17.6762	100.924	-0.31542
EPB41L3	1.45e-40	1.97e-42	15.9582	85.7487	0.314978
PCDHGA10	5.05e-46	2.49e-48	-17.4859	99.2397	-0.314945
PCDHGA9	1.42e-46	6.27e-49	-17.641	100.612	-0.314827
PCDHGA5	1.02e-46	4.32e-49	-17.6828	100.982	-0.314632
EMP1	9.77e-19	1.7e-19	-9.65698	33.3634	-0.314625
PCDHGB4	6.41e-47	2.66e-49	-17.7373	101.464	-0.31437
PCDHGB3	6.96e-46	3.54e-48	-17.4464	98.8904	-0.314315
TNFRSF1A	7.87e-35	2.34e-36	-14.3689	71.8555	-0.313865
PCDHGC5	1.44e-45	7.91e-48	-17.3563	98.0932	-0.313574
PLXNB3	2.79e-38	5.24e-40	-15.3265	80.2008	-0.312972
PRELP	3.03e-33	1.12e-34	-13.9241	68.0152	-0.312697
PCDHGA1	1.72e-46	7.68e-49	-17.6182	100.411	-0.312659
PCDHGC4	2.52e-46	1.14e-48	-17.5735	100.015	-0.311836
PCDHGB7	2.01e-45	1.13e-47	-17.3158	97.7351	-0.311796
LAT2	3.39e-30	1.82e-31	-13.0641	60.6762	-0.311757
TCIRG1	3.13e-47	1.26e-49	-17.8214	102.208	-0.311599
PCDHGA12	8.91e-46	4.63e-48	-17.4163	98.6245	-0.311589
PCDHGB1	2.99e-46	1.39e-48	-17.5514	99.8194	-0.311519
PCDHGA4	4.48e-46	2.17e-48	-17.5015	99.3782	-0.311417
JARID1D	9.43e-05	5.41e-05	4.09307	0.699312	0.311281
C11orf55	1.1e-11	3.45e-12	-7.24037	16.7774	-0.311115
TMEFF1	5.39e-34	1.82e-35	14.1335	69.8197	0.311019
PCDHGA2	9.33e-46	4.9e-48	-17.41	98.5687	-0.310968
CD34	1.58e-30	8.08e-32	-13.1591	61.4802	-0.310728
HAMP	1.72e-13	4.64e-14	-7.90185	21.0111	-0.310527
PCDHGB6	8.87e-46	4.59e-48	-17.4174	98.6343	-0.310498
PDLIM1	1.58e-15	3.61e-16	-8.60755	25.7959	-0.31012
PCDHGA6	2.06e-45	1.17e-47	-17.3126	97.7068	-0.309918
PCDHGA7	1.21e-45	6.45e-48	-17.3792	98.296	-0.309789
LRP10	5.52e-43	4.97e-45	-16.6322	91.6922	-0.309673
PCDHGA3	4.93e-46	2.41e-48	-17.4896	99.2732	-0.309622
PCDHGA8	1.22e-45	6.57e-48	-17.377	98.277	-0.309346
RSAD2	3.67e-33	1.37e-34	13.9005	67.8127	0.309213
GAD1	8.16e-20	1.28e-20	9.99718	35.9196	0.309116
GLP1R	7.45e-11	2.5e-11	-6.92191	14.8332	-0.308998
PCDHGA11	1.33e-45	7.25e-48	-17.3661	98.1799	-0.308749
MALAT1	2.05e-15	4.74e-16	8.56877	25.5262	0.308729
S100A1	9.69e-42	1.09e-43	-16.2845	88.6239	-0.308361
ACTN2	1.17e-34	3.58e-36	14.3199	71.4316	0.308013
FOLH1	5.22e-14	1.35e-14	8.08524	22.229	0.307887
ANK3	5.3e-40	7.85e-42	15.802	84.3744	0.307652
C19orf59	1.83e-24	1.84e-25	-11.4063	46.9585	-0.307376
SERPINB12	1.47e-12	4.29e-13	-7.56506	18.8236	-0.306808
XAB2	3.43e-53	4.37e-56	-19.4946	116.983	-0.305777
KLK14	1.37e-45	7.5e-48	-17.3622	98.1454	-0.305202
KCNG1	2.59e-31	1.21e-32	-13.381	63.3658	-0.30469
RNASE2	3.22e-20	4.87e-21	-10.1228	36.8753	-0.304378
TIMP1	6.24e-20	9.67e-21	-10.0335	36.1955	-0.304105
CHI3L1	6.87e-16	1.53e-16	-8.72884	26.6442	-0.30339
HAPLN1	6.94e-32	3.01e-33	13.5425	64.7438	0.303348
CD74	1.38e-22	1.67e-23	-10.8465	42.4928	-0.303157
MICALL2	1.73e-28	1.13e-29	-12.5765	56.5749	-0.30295
SBNO2	3.77e-44	2.75e-46	-16.9577	94.5689	-0.302864
RP5-1022P6.2	2.31e-45	1.34e-47	17.2972	97.5712	0.302468
CD14	2.59e-22	3.23e-23	-10.7637	41.8411	-0.302038
KLHDC5	4.71e-35	1.35e-36	14.4321	72.4031	0.301395
C9orf144	6.89e-06	3.55e-06	-4.72004	3.30031	-0.300369
PCSK1	5.04e-24	5.31e-25	11.2759	45.909	0.300296
COL8A1	8.98e-23	1.07e-23	-10.9024	42.9342	-0.299783
SLC7A7	4.02e-29	2.44e-30	-12.7584	58.0992	-0.299711
CYP26A1	1.07e-28	6.84e-30	12.6363	57.0755	0.299408
C3AR1	6.38e-24	6.79e-25	-11.2454	45.6652	-0.298972
LTBR	2.09e-36	4.97e-38	-14.809	75.6795	-0.298845
PITPNB	3.05e-20	4.61e-21	10.13	36.9296	0.29873
POU4F2	1.04e-35	2.73e-37	-14.6147	73.9885	-0.298469
FLJ20160	1.93e-38	3.53e-40	15.3715	80.595	0.298374
SPOCK3	1.26e-21	1.66e-22	10.5562	40.2171	0.298347
C6orf190	4.69e-30	2.55e-31	13.0244	60.3404	0.298194
F13A1	1.43e-13	3.83e-14	-7.93055	21.2005	-0.298111
hCG_1776018	7.61e-17	1.55e-17	-9.04643	28.899	-0.298016
ZNF703	1.44e-53	1.48e-56	-19.6172	118.062	-0.297894
ATP6V1B2	1.74e-26	1.41e-27	11.9994	51.7889	0.297596
NEGR1	1.16e-21	1.52e-22	10.5677	40.3068	0.297476
HSD17B12	7.53e-26	6.54e-27	11.8139	50.268	0.296625
D4S234E	2.45e-26	2.03e-27	11.9556	51.4286	0.296499
PRR12	5.93e-45	3.67e-47	-17.1838	96.5675	-0.296399
C1orf128	3.34e-29	2.01e-30	12.7811	58.2895	0.295855
RAN	3.69e-31	1.74e-32	13.3382	63.0018	0.295299
NAP1L5	2.3e-39	3.66e-41	15.628	82.8451	0.29445
CP	1.44e-11	4.56e-12	-7.19597	16.5026	-0.294219
ANXA6	5.32e-39	9e-41	15.5262	81.9511	0.293943
CDA	4.47e-38	8.54e-40	-15.2711	79.7156	-0.293761
SERPINA1	1.37e-26	1.1e-27	-12.0292	52.0336	-0.293699
UCHL1	6.51e-24	6.94e-25	11.2429	45.6444	0.292819
C10orf54	4.17e-36	1.04e-37	-14.7253	74.9504	-0.292792
PCP4	5.79e-35	1.68e-36	14.4068	72.1839	0.292095
ELF5	4.94e-08	2.11e-08	-5.74994	8.25529	-0.291818
WAS	2.2e-42	2.23e-44	-16.463	90.1987	-0.291643
CRB2	3.34e-44	2.39e-46	-16.9733	94.7066	-0.291556
PIK3AP1	3.07e-23	3.5e-24	-11.042	44.0413	-0.291162
SLC13A4	3.52e-08	1.49e-08	-5.81527	8.59671	-0.291043
CHST3	1.19e-35	3.14e-37	-14.5988	73.8503	-0.29074
ID3	1.05e-29	5.92e-31	-12.9252	59.5025	-0.290488
SCN3B	3.12e-23	3.56e-24	11.0398	44.0236	0.290447
PDE1A	9.49e-30	5.31e-31	12.938	59.6108	0.290338
APOLD1	1.21e-17	2.3e-18	-9.30699	30.7841	-0.290234
FGD2	1.08e-29	6.11e-31	-12.9216	59.4725	-0.2897
ARPP-21	4.12e-20	6.3e-21	10.0893	36.6196	0.289636
SERPINH1	1.77e-18	3.13e-19	-9.57545	32.7579	-0.289446
NFE2	1.23e-27	8.81e-29	-12.3322	54.5394	-0.289197
ADORA3	3.36e-26	2.82e-27	-11.9159	51.1031	-0.288661
MGAT5B	1.82e-27	1.33e-28	-12.2833	54.1332	-0.288597
NWD1	7.68e-29	4.8e-30	-12.6782	57.4259	-0.287937
C1orf78	5.95e-46	2.97e-48	-17.4661	99.0651	-0.287554
SNCA	3.09e-35	8.57e-37	14.4837	72.8512	0.286762
GJA4	1.54e-29	8.91e-31	-12.8771	59.0974	-0.286665
OLFM3	6.49e-28	4.53e-29	12.4117	55.2003	0.286571
FAM135A	5.52e-22	7.04e-23	-10.6652	41.068	-0.286458
IL18	5.58e-20	8.61e-21	-10.0488	36.3112	-0.286122
LILRA2	9.81e-29	6.23e-30	-12.6473	57.1669	-0.286059
SPG3A	2.04e-33	7.37e-35	13.9721	68.4287	0.28551
TP53	6.45e-38	1.26e-39	-15.2274	79.3327	-0.285449
CIDEA	5.96e-32	2.56e-33	13.5613	64.9044	0.285287
C10orf105	1.19e-23	1.3e-24	-11.1652	45.0232	-0.284907
GLI1	6.43e-37	1.42e-38	-14.952	76.9259	-0.284163
NUAK2	6.49e-33	2.48e-34	-13.8319	67.2228	-0.283097
CD180	1.19e-31	5.33e-33	-13.4762	64.1777	-0.282958
EBI3	1.82e-28	1.19e-29	-12.5703	56.5231	-0.282464
ETV1	3.33e-51	6.39e-54	18.9328	112.032	0.282351
TBRG1	2.18e-53	2.57e-56	19.5547	117.512	0.281444
MYL9	1e-17	1.88e-18	-9.33434	30.9837	-0.28053
MSX1	9.48e-28	6.72e-29	-12.3645	54.8077	-0.280387
DPP9	2.53e-56	1.3e-59	-20.4137	125.052	-0.279417
IL6	2.96e-08	1.24e-08	-5.84873	8.77276	-0.279233
ATP1B1	7.6e-43	7.04e-45	16.5929	91.3452	0.279161
LOC201229	2.78e-29	1.66e-30	12.804	58.4819	0.279086
NMU	4.37e-22	5.51e-23	10.6961	41.3101	0.279021
B4GALT6	4.1e-34	1.35e-35	14.1676	70.1143	0.278927
SELL	9.01e-26	7.9e-27	-11.791	50.0806	-0.278791
TNKS1BP1	1.94e-53	2.13e-56	-19.5757	117.697	-0.278223
FAM84A	4.28e-26	3.62e-27	11.8856	50.8549	0.278071
HCK	8.66e-18	1.62e-18	-9.35447	31.1309	-0.278054
RIT2	2.45e-32	1.01e-33	13.6698	65.8323	0.277729
FREM3	3.58e-20	5.44e-21	10.1083	36.7646	0.277633
CEBPB	9.84e-38	1.95e-39	-15.1775	78.8968	-0.2772
PXN	4.38e-45	2.67e-47	-17.2197	96.885	-0.277131
MDH1	4.96e-33	1.88e-34	13.8642	67.5004	0.276881
PVALB	2.13e-22	2.64e-23	10.7892	42.0413	0.276611
FCGR1B	5.94e-13	1.67e-13	-7.70893	19.7501	-0.276601
CD37	1.57e-38	2.83e-40	-15.3964	80.8129	-0.276512
RANBP6	9.41e-23	1.12e-23	10.8962	42.8855	0.276438
TINAGL1	1.05e-38	1.85e-40	-15.4447	81.2363	-0.2763
KCNC2	8.55e-26	7.48e-27	11.7977	50.1354	0.276227
LDB2	9.46e-29	6e-30	12.6519	57.2058	0.276055
PTP4A1	2.87e-34	9.28e-36	14.2106	70.4862	0.275882
C10orf38	4.48e-41	5.61e-43	16.0998	86.9959	0.275499
CNTFR	2e-38	3.67e-40	-15.3671	80.5561	-0.275485
GPR146	1.46e-42	1.44e-44	-16.5127	90.6369	-0.275414
IFITM1	5.67e-24	6.01e-25	-11.2605	45.7861	-0.275394
SLC2A5	1.91e-20	2.83e-21	-10.1929	37.4109	-0.275094
SPP1	5.38e-15	1.28e-15	-8.42655	24.5438	-0.274578
EDG3	7.71e-28	5.43e-29	-12.3901	55.0203	-0.274511
NPFFR2	2.92e-38	5.51e-40	15.3209	80.152	0.274446
NIT2	2.73e-35	7.53e-37	14.4985	72.9797	0.274275
LOC284933	1.13e-07	4.97e-08	-5.58794	7.42224	-0.274142
C21orf62	7.57e-31	3.72e-32	-13.2497	62.2493	-0.273959
ZFP36L1	1.52e-40	2.08e-42	-15.9519	85.6927	-0.273843
STX11	1.08e-26	8.55e-28	-12.0597	52.2856	-0.273657
SLC11A1	1.58e-19	2.54e-20	-9.9073	35.2397	-0.273585
FGF14	1.79e-26	1.46e-27	11.9954	51.756	0.273498
NCF4	2.06e-34	6.47e-36	-14.252	70.8441	-0.27333
CREG2	1.45e-23	1.6e-24	11.1392	44.8153	0.273257
A2BP1	1.06e-31	4.72e-33	13.4905	64.2992	0.273213
DARC	1.55e-30	7.92e-32	-13.1613	61.499	-0.273179
ZNF253	5.54e-37	1.2e-38	14.9706	77.0889	0.27291
INSL4	4.57e-08	1.94e-08	-5.76513	8.33437	-0.272811
HIST1H1C	3.88e-24	4.04e-25	-11.3096	46.1801	-0.272612
TCF7	3.29e-43	2.84e-45	-16.695	92.2465	-0.27253
PAK3	1.09e-23	1.19e-24	11.1763	45.1119	0.272185
PDLIM7	1.1e-28	7.04e-30	-12.6329	57.047	-0.271956
SLC16A9	2.7e-24	2.77e-25	-11.3561	46.5539	-0.271929
C1orf162	8.35e-27	6.56e-28	-12.0917	52.5489	-0.271698
MCPH1	9.09e-14	2.38e-14	-8.00088	21.6664	-0.271588
TARBP1	1.2e-43	9.68e-46	16.816	93.3164	0.271561
LOC150166	5.04e-49	1.5e-51	-18.319	106.609	-0.271298
RTN1	3.4e-24	3.52e-25	11.3267	46.3171	0.271277
CA10	1.09e-29	6.19e-31	12.9199	59.4584	0.271049
SIPA1	6.32e-51	1.31e-53	-18.852	111.318	-0.270139
MAP2K1	1.42e-25	1.27e-26	11.7335	49.611	0.270037
PYGL	4.01e-29	2.43e-30	-12.7588	58.1021	-0.269911
FOXO4	4.73e-47	1.94e-49	-17.7728	101.778	-0.269592
TBX15	1.76e-21	2.36e-22	-10.5117	39.8705	-0.269344
S100A10	1.79e-22	2.19e-23	-10.8123	42.2235	-0.269225
RASSF5	1.79e-24	1.81e-25	11.4088	46.9779	0.268956
NEUROD2	4.15e-31	1.98e-32	-13.3234	62.876	-0.268938
KHSRP	1.66e-55	1.15e-58	-20.166	122.882	-0.268727
FXYD1	2.05e-35	5.57e-37	-14.533	73.2791	-0.2687
ADM	8.86e-12	2.76e-12	-7.27564	16.9966	-0.268443
FAM78A	2.79e-53	3.36e-56	-19.5244	117.245	-0.26828
IRF2BP1	2.59e-48	8.77e-51	-18.1205	104.854	-0.268166
BARX1	1.47e-34	4.56e-36	-14.2921	71.1907	-0.268093
SMTN	2.28e-49	6.59e-52	-18.4113	107.425	-0.267899
MT1P2	5.31e-28	3.67e-29	-12.4368	55.4096	-0.267857
ATP2B1	4.28e-30	2.32e-31	13.0354	60.4335	0.267833
LOC162073	2.97e-31	1.39e-32	-13.3643	63.2239	-0.266984
ATF7IP2	8.46e-29	5.32e-30	12.6661	57.3244	0.266541
DOPEY2	2.48e-48	8.33e-51	18.1262	104.905	0.266511
PJA2	7.53e-42	8.33e-44	16.3148	88.8911	0.266368
LOC153277	3.45e-41	4.2e-43	-16.1325	87.2836	-0.266348
SLC4A11	2.87e-25	2.64e-26	-11.644	48.8827	-0.266119
CHGB	4.13e-17	8.25e-18	9.13329	29.5239	0.266101
NP	2.67e-30	1.41e-31	-13.0937	60.9261	-0.266061
RFX4	1.92e-28	1.27e-29	-12.5633	56.4647	-0.265458
TNFRSF6B	1.64e-22	2e-23	-10.824	42.315	-0.26534
DDIT4L	3.42e-21	4.7e-22	-10.4237	39.1879	-0.26516
RAP1GDS1	6.78e-26	5.86e-27	11.8273	50.3775	0.265154
MEX3A	4.97e-41	6.25e-43	-16.0877	86.889	-0.265043
PDLIM4	1.26e-19	2.01e-20	-9.93796	35.4712	-0.264958
PLTP	1.62e-39	2.52e-41	-15.67	83.2143	-0.264891
LRRC33	6.12e-43	5.53e-45	-16.62	91.5844	-0.264681
IL4R	5.33e-27	4.1e-28	-12.1481	53.0144	-0.264607
BGN	5.25e-35	1.51e-36	-14.4189	72.2887	-0.264569
METTL7B	4.26e-36	1.06e-37	-14.7226	74.9274	-0.264556
KLC1	1.66e-38	3.01e-40	15.3894	80.752	0.264431
BDNF	4.85e-25	4.6e-26	11.5764	48.3335	0.264416
GADD45B	4.53e-17	9.09e-18	-9.1201	29.4288	-0.26437
ZNF91	9.68e-35	2.91e-36	14.3438	71.6388	0.264366
ARMCX3	1.9e-43	1.56e-45	16.7621	92.8398	0.264224
KCNJ3	1.61e-27	1.17e-28	12.2982	54.2573	0.264154
C13orf31	8.39e-21	1.2e-21	10.3032	38.2574	0.264012
ZNF708	5.8e-34	1.97e-35	14.1243	69.7409	0.263947
EGR1	1.36e-19	2.17e-20	9.92783	35.3947	0.263719
SV2B	5.01e-21	7.03e-22	10.3722	38.79	0.263513
LOC440731	7.11e-43	6.54e-45	-16.6012	91.4184	-0.263415
NELL2	1.92e-20	2.85e-21	10.1921	37.405	0.263404
PPP2R5A	7.59e-08	3.29e-08	-5.66649	7.82374	-0.263189
TMEM144	3.14e-12	9.4e-13	7.44391	18.0528	0.26298
NALCN	2.68e-29	1.59e-30	12.8085	58.5198	0.26293
EFHD1	2.09e-29	1.22e-30	-12.8396	58.782	-0.262875
KIFAP3	4.32e-28	2.96e-29	12.4624	55.6225	0.262518
CNTN1	1.95e-20	2.89e-21	10.1902	37.3903	0.261823
SFRS5	5.29e-41	6.7e-43	16.0798	86.8196	0.261819
PRKAR1A	4.56e-47	1.85e-49	17.7782	101.826	0.261796
PPP1R1B	3.68e-37	7.7e-39	-15.0213	77.5314	-0.261747
TGIF1	7.15e-33	2.74e-34	-13.8203	67.1234	-0.261718
CCNC	1.3e-38	2.3e-40	15.4198	81.0183	0.261609
KCNK1	1.4e-27	1e-28	12.3165	54.409	0.261379
NIN	1.72e-27	1.25e-28	-12.2904	54.1926	-0.261326
ADAMTS9	1.22e-13	3.23e-14	-7.95569	21.3667	-0.26122
RORA	5.32e-21	7.47e-22	-10.3644	38.7293	-0.261125
SRGN	1.8e-18	3.18e-19	-9.57331	32.742	-0.261053
GOT1	1.25e-28	8.05e-30	12.6169	56.9132	0.261047
IL17RB	1.87e-34	5.87e-36	-14.2632	70.9412	-0.261004
RCC1	1.56e-31	7.06e-33	-13.4436	63.899	-0.260803
PLAC8	4.43e-14	1.14e-14	-8.1101	22.3955	-0.260674
RTEL1	5.81e-20	8.98e-21	-10.0432	36.2692	-0.260477
PVRL2	8.19e-37	1.84e-38	-14.9225	76.6685	-0.260246
MOBP	8.15e-17	1.67e-17	9.03662	28.8287	0.260237
NXN	3.08e-43	2.63e-45	-16.7036	92.3231	-0.260195
C9orf61	2.2e-26	1.81e-27	-11.9695	51.5431	-0.260138
NYD-SP21	2.22e-26	1.83e-27	-11.9681	51.5311	-0.260101
DCLK1	3.7e-23	4.26e-24	11.0174	43.8457	0.260081
VASN	5.2e-29	3.19e-30	-12.7266	57.8319	-0.259935
PIK3CB	1.95e-28	1.29e-29	12.5614	56.4487	0.259694
KCNIP1	8.34e-35	2.49e-36	14.3616	71.7924	0.259517
AKT3	4.96e-33	1.87e-34	13.8643	67.5014	0.259505
JUP	1.3e-32	5.17e-34	-13.747	66.494	-0.259184
CSF3R	1.26e-25	1.12e-26	-11.7484	49.7326	-0.259133
IGF2	1.25e-19	2e-20	-9.93902	35.4793	-0.25909
PLCXD3	7.18e-26	6.22e-27	11.82	50.3175	0.258918
CLU	3.61e-30	1.94e-31	-13.0563	60.6103	-0.258692
BMP4	3.93e-17	7.83e-18	-9.14053	29.5762	-0.258562
GRIA2	9.68e-31	4.83e-32	13.2191	61.9897	0.258482
DFNB31	6.12e-37	1.34e-38	-14.9584	76.9822	-0.258147
PAR5	7.37e-26	6.39e-27	11.8167	50.2903	0.257851
PTPN9	2.21e-54	1.93e-57	-19.8473	120.085	-0.257796
KIF1C	1.43e-33	5.05e-35	-14.0157	68.8038	-0.257426
MS4A4A	7.13e-17	1.45e-17	-9.05571	28.9656	-0.257301
GUCY1B3	2.28e-21	3.09e-22	10.4774	39.604	0.25728
ARHGEF9	2.38e-32	9.75e-34	13.6735	65.8641	0.257171
CLEC2B	6.02e-22	7.7e-23	-10.6538	40.9788	-0.257158
SLC39A12	4.22e-24	4.41e-25	-11.2988	46.093	-0.257071
FAM100A	1.08e-51	1.96e-54	-19.0657	113.204	-0.256202
YWHAZ	2.74e-40	3.84e-42	15.8828	85.0848	0.255959
LRP4	1.18e-33	4.14e-35	-14.0385	69.0002	-0.255847
ZNF66	2.35e-33	8.55e-35	13.9549	68.2808	0.255681
PRMT1	3.7e-40	5.34e-42	15.8455	84.7573	0.255415
APBB1IP	1.36e-17	2.59e-18	-9.29124	30.6693	-0.255065
CXCL2	2.37e-14	5.96e-15	-8.20467	23.0319	-0.254742
RNASE3	3.53e-17	6.99e-18	-9.15608	29.6885	-0.254476
GBP2	8.94e-19	1.55e-19	-9.66916	33.454	-0.254416
FYB	4.2e-18	7.66e-19	-9.45551	31.8722	-0.254297
LRRC32	2.89e-30	1.54e-31	-13.0838	60.8423	-0.25424
CACNB4	6.38e-37	1.4e-38	14.9532	76.937	0.254107
BTBD1	1.59e-30	8.17e-32	13.1578	61.4692	0.254091
PPM1E	7.78e-24	8.36e-25	11.2198	45.4598	0.253993
CTSC	2.08e-19	3.39e-20	-9.86952	34.9549	-0.253741
MBP	2.16e-11	6.92e-12	7.12954	16.0937	0.253589
ANK2	2.68e-25	2.46e-26	11.653	48.9559	0.253588
PPFIA2	2.77e-31	1.3e-32	13.3727	63.2954	0.253519
IER3	1.46e-23	1.61e-24	-11.1384	44.8087	-0.253482
TBC1D9	1.28e-26	1.03e-27	12.0378	52.1048	0.253331
SH3BGRL3	5.02e-52	8.36e-55	-19.1619	114.052	-0.252618
CD300A	1.12e-16	2.32e-17	-8.99107	28.5025	-0.252459
LOC144097	3.84e-50	9.14e-53	-18.6335	109.388	-0.252321
ITGB4	7.12e-37	1.58e-38	-14.9393	76.8157	-0.252282
PHF19	9.24e-54	9.23e-57	-19.6702	118.528	-0.251939
HMHA1	2.36e-38	4.39e-40	-15.3467	80.3779	-0.251673
GNAO1	1.87e-42	1.88e-44	-16.4825	90.3702	-0.251527
C20orf149	2.52e-25	2.31e-26	-11.6606	49.0179	-0.251463
SEC23A	1.21e-20	1.76e-21	10.2546	37.884	0.251452
HTR2A	5.74e-32	2.46e-33	13.5659	64.9437	0.2511
KCNT1	7.8e-28	5.5e-29	12.3885	55.0074	0.250988
GLDN	5.42e-12	1.65e-12	7.35584	17.4979	0.250982
HIVEP2	4.15e-36	1.03e-37	14.7259	74.9557	0.25088
NLRP5	3.66e-10	1.3e-10	-6.64934	13.2204	-0.250751
KIAA2022	1.2e-27	8.59e-29	12.3352	54.5644	0.250571
OR7A5	1.71e-27	1.25e-28	-12.2906	54.1943	-0.250521
SCAMP1	9.47e-27	7.48e-28	12.0759	52.4184	0.250481
PURB	1.85e-28	1.21e-29	12.5684	56.5071	0.250424
UCP2	2.96e-25	2.73e-26	-11.64	48.8498	-0.249934
C10orf11	2.55e-25	2.34e-26	-11.6589	49.0038	-0.24971
ATP6AP2	4.8e-34	1.6e-35	14.1477	69.9423	0.249545
VSNL1	1.64e-30	8.41e-32	13.1543	61.4398	0.249438
EIF4A2	3.11e-28	2.09e-29	12.5036	55.9657	0.249328
FAM3C	8.12e-31	4.01e-32	13.2409	62.1744	0.249148
C13orf8	1.91e-46	8.56e-49	-17.6059	100.302	-0.249098
VIM	1.86e-15	4.29e-16	-8.5831	25.6259	-0.249002
BCL6	2.51e-35	6.88e-37	-14.509	73.0702	-0.248994
COL8A2	3.48e-26	2.93e-27	-11.9113	51.0654	-0.248958
MACROD2	2.98e-33	1.1e-34	13.926	68.0318	0.248954
CD24	8.73e-16	1.96e-16	8.69375	26.398	0.248774
OGFRL1	8.44e-35	2.52e-36	-14.3602	71.7807	-0.24862
GPLD1	9.23e-40	1.41e-41	15.7357	83.7915	0.24856
ALDH1A3	2.62e-46	1.21e-48	17.5673	99.96	0.248416
JMJD3	3.43e-43	2.97e-45	-16.69	92.2023	-0.248363
TPM2	1.85e-15	4.26e-16	-8.58409	25.6327	-0.248323
RARA	3.99e-35	1.12e-36	-14.4527	72.5824	-0.248031
PON2	4.7e-29	2.87e-30	-12.7392	57.9379	-0.247823
C1QL3	2.17e-17	4.22e-18	9.22492	30.187	0.247759
SERTAD4	3.36e-35	9.39e-37	14.4733	72.7609	0.2476
SOX9	2.31e-33	8.39e-35	-13.9572	68.3	-0.24757
CCL2	1.66e-12	4.86e-13	-7.5457	18.6998	-0.247553
PLDN	1.54e-27	1.11e-28	12.3042	54.3069	0.247273
IDI1	2.11e-34	6.67e-36	14.2485	70.8135	0.247119
PLA1A	1.44e-21	1.91e-22	-10.5385	40.0794	-0.247023
FBLN7	1.76e-29	1.02e-30	12.8609	58.9607	0.246679
TRIO	1.41e-35	3.75e-37	-14.5784	73.673	-0.246675
SPON2	2.52e-28	1.69e-29	12.5293	56.1803	0.246616
VNN2	4.61e-19	7.75e-20	-9.76066	34.1374	-0.246615
ARL4C	2.1e-26	1.72e-27	11.9754	51.5916	0.246484
FOXD1	3.09e-37	6.39e-39	-15.0425	77.7166	-0.246357
ZNF479	3.21e-36	7.84e-38	14.7571	75.2273	0.246268
NCALD	1.15e-33	4.01e-35	14.0422	69.0322	0.246158
DOK3	1.17e-44	7.54e-47	-17.103	95.8531	-0.24614
PTMS	1.19e-51	2.22e-54	-19.0517	113.081	-0.2461
CNTN4	2.44e-25	2.23e-26	11.6649	49.0529	0.245977
PARK2	1.37e-33	4.83e-35	14.0208	68.8482	0.245571
LOC387763	1.15e-13	3.04e-14	-7.96501	21.4284	-0.245416
UBE2NL	3.74e-31	1.77e-32	13.3364	62.9863	0.245321
LRRC28	4.3e-35	1.22e-36	14.4435	72.502	0.245047
ARHGDIB	2.72e-31	1.27e-32	-13.3753	63.3172	-0.244979
FOXC1	3.92e-20	5.98e-21	-10.0962	36.6718	-0.244916
MRC1	8.8e-14	2.31e-14	-8.00578	21.699	-0.244761
MAPK8	2.53e-25	2.32e-26	11.6602	49.0145	0.244695
C9orf167	9.77e-39	1.71e-40	-15.4535	81.3142	-0.244474
SECTM1	1.13e-17	2.14e-18	-9.31708	30.8577	-0.244375
NEFH	7.36e-24	7.89e-25	11.227	45.5177	0.244303
VPS4B	7.43e-28	5.22e-29	12.3948	55.0594	0.244241
BCAP29	3.25e-32	1.36e-33	13.635	65.5346	0.24412
DYNC1I1	2.87e-21	3.92e-22	10.4468	39.3673	0.24409
FAM89A	6.04e-35	1.76e-36	-14.4011	72.1349	-0.243815
ITGB2	1.14e-20	1.65e-21	-10.2625	37.9446	-0.243322
OSR1	3.52e-13	9.72e-14	-7.79088	20.2832	-0.243307
FXYD3	2.42e-34	7.7e-36	-14.232	70.6708	-0.243197
GAGE6	3.61e-23	4.15e-24	-11.0209	43.8733	-0.243127
MXI1	8.68e-53	1.22e-55	-19.3787	115.962	-0.242902
SLC35E2	1.14e-18	1.99e-19	-9.63552	33.2037	-0.242758
CCNT1	3.55e-41	4.32e-43	-16.1292	87.2543	-0.242679
C4BPA	1.18e-15	2.68e-16	-8.64958	26.0891	-0.242543
NAV3	1.73e-30	8.89e-32	13.1479	61.3852	0.242218
SLC6A20	7.89e-08	3.42e-08	-5.65895	7.78499	-0.24221
PTBP1	3.86e-44	2.82e-46	-16.9546	94.5407	-0.242113
RALB	1.23e-36	2.82e-38	14.8735	76.2411	0.242092
BEX5	1.52e-25	1.36e-26	11.7248	49.5404	0.241808
RCAN2	3.85e-46	1.83e-48	17.5209	99.5497	0.241396
OTP	4.08e-23	4.71e-24	-11.0049	43.7462	-0.241383
PCYT1B	1.59e-45	8.82e-48	-17.344	97.9843	-0.241366
KLF10	3.92e-37	8.2e-39	15.0142	77.4689	0.241176
SBDSP	3.75e-40	5.43e-42	15.8436	84.74	0.241013
IRX3	2.18e-16	4.64e-17	-8.89513	27.8188	-0.240915
SLC25A5	1.37e-60	2.8e-64	21.639	135.723	0.240746
PCTK2	5.95e-21	8.4e-22	10.3494	38.6137	0.240642
PF4	2.76e-15	6.46e-16	-8.52484	25.2217	-0.240635
PHF1	1.28e-50	2.79e-53	-18.7669	110.567	-0.240631
RUNX1	9.22e-23	1.1e-23	-10.8988	42.9058	-0.240585
APBB2	1.89e-20	2.8e-21	10.1943	37.4219	0.240566
FAM107A	4.04e-24	4.21e-25	-11.3045	46.1391	-0.240078
C14orf126	1.15e-38	2.04e-40	15.4335	81.1386	0.240074
IL3RA	2.13e-30	1.11e-31	-13.122	61.1663	-0.239765
SCAMP4	1.45e-39	2.25e-41	-15.6832	83.33	-0.239556
ELAVL2	4.51e-33	1.69e-34	13.876	67.6019	0.23939
RXFP1	5.52e-25	5.27e-26	11.5598	48.1987	0.239245
EPHA2	1.67e-28	1.09e-29	-12.581	56.6126	-0.23887
TAF9B	1.1e-34	3.34e-36	14.328	71.5018	0.238859
OLAH	5.82e-26	5e-27	-11.8465	50.5348	-0.238695
CD93	2.71e-17	5.32e-18	-9.1934	29.9585	-0.238503
STAB1	4.1e-28	2.8e-29	-12.4689	55.6765	-0.238327
GLRB	1.98e-20	2.94e-21	10.1879	37.3726	0.238264
SV2C	6.02e-34	2.04e-35	14.1201	69.7044	0.238257
HACL1	6.04e-34	2.05e-35	14.1196	69.7005	0.238247
NOTCH3	2.06e-29	1.21e-30	-12.8414	58.7968	-0.237978
CRHBP	1.26e-17	2.4e-18	9.30151	30.7441	0.237938
HVCN1	5.46e-36	1.38e-37	-14.6926	74.6661	-0.237867
FXYD5	3.11e-34	1.01e-35	-14.2011	70.4038	-0.237814
ROM1	2.55e-33	9.32e-35	-13.945	68.1952	-0.237774
TBL1XR1	1.87e-24	1.89e-25	11.4032	46.9329	0.237593
COPS4	7.14e-30	3.94e-31	12.9731	59.9065	0.237241
IPO7	4.08e-23	4.72e-24	11.0048	43.7454	0.236785
DLEC1	9.45e-26	8.32e-27	-11.7847	50.0295	-0.236261
GPRC5A	1.7e-19	2.75e-20	-9.89713	35.163	-0.236118
RAB13	3.27e-30	1.74e-31	-13.0691	60.7183	-0.235918
SNAP91	6.87e-26	5.93e-27	11.8257	50.3644	0.235888
PTK2B	2.33e-30	1.22e-31	-13.1112	61.0742	-0.235793
HTR2C	3.02e-40	4.28e-42	15.8706	84.9775	0.235632
ZNF609	3.06e-61	5.49e-65	-21.8258	137.34	-0.235565
ABCA2	7.88e-34	2.71e-35	-14.0875	69.4228	-0.235553
MED25	1.87e-57	9.12e-61	-20.7155	127.69	-0.235517
SC5DL	8.19e-42	9.12e-44	16.3046	88.8004	0.235473
MLL2	1.11e-55	7.08e-59	-20.2213	123.367	-0.235422
BTBD14A	6.29e-32	2.71e-33	-13.5548	64.849	-0.235378
VSIG8///C1orf204	2.94e-40	4.15e-42	15.874	85.0077	0.235365
OTOS	9.29e-31	4.62e-32	-13.2243	62.0338	-0.235154
FZD3	6.42e-23	7.55e-24	10.946	43.2795	0.234941
TRIM47	4.16e-39	6.88e-41	-15.5565	82.2176	-0.23467
SF3B4	1.5e-45	8.31e-48	-17.3506	98.0434	-0.234611
TNS1	6.17e-38	1.2e-39	-15.2324	79.3772	-0.234505
NRG1	1.3e-25	1.15e-26	11.7449	49.7042	0.234344
2024-03-03	2.1e-28	1.39e-29	-12.5525	56.3739	-0.234311
LILRB5	1.05e-16	2.16e-17	-9.00104	28.5738	-0.234049
HSF1	1.48e-60	3.42e-64	-21.616	135.524	-0.233925
SORBS3	9.41e-47	3.98e-49	-17.6921	101.064	-0.233917
SNED1	3.73e-35	1.05e-36	-14.4605	72.6499	-0.233867
CASP7	1.54e-25	1.38e-26	-11.7232	49.5276	-0.23364
TMED2	4.37e-24	4.58e-25	11.2942	46.056	0.233513
HMOX1	7.3e-19	1.25e-19	-9.69708	33.6622	-0.233494
LOC401015///FAM133B	4.3e-35	1.22e-36	14.4435	72.5019	0.233453
SLC2A3P1	3.2e-28	2.16e-29	12.4997	55.9337	0.233436
SOD3	1.78e-25	1.61e-26	-11.7048	49.3777	-0.233425
HIST2H2BE	8.44e-25	8.23e-26	-11.5052	47.7572	-0.233329
FZD9	3.24e-41	3.93e-43	-16.1399	87.3492	-0.233329
DYNC1H1	4.55e-39	7.59e-41	15.5454	82.1201	0.233251
CCDC91	9.7e-36	2.53e-37	14.6231	74.0615	0.233242
DIO3	9.09e-37	2.06e-38	-14.9093	76.5537	-0.232977
OGN	8.4e-06	4.36e-06	-4.67517	3.10339	-0.232942
FGFR4	5.86e-33	2.23e-34	-13.8441	67.3274	-0.232636
CD59	2.53e-38	4.73e-40	-15.3382	80.3036	-0.232611
TM6SF1	6.86e-31	3.36e-32	13.2617	62.3515	0.232434
CHN1	2.01e-28	1.32e-29	12.558	56.4199	0.232242
GABRD	1.32e-34	4.08e-36	14.3051	71.303	0.232212
CNKSR2	1.84e-24	1.85e-25	11.4056	46.9526	0.232169
TMPRSS5	1.74e-15	3.99e-16	-8.5931	25.6954	-0.23216
SLC30A4	3.38e-19	5.63e-20	-9.80275	34.4529	-0.232077
LRRC8B	1.04e-39	1.61e-41	15.721	83.662	0.232073
MSR1	6.64e-17	1.35e-17	-9.06581	29.0382	-0.231996
TAGLN2	1.71e-30	8.76e-32	-13.1496	61.3995	-0.231893
GSDMDC1	3.41e-40	4.88e-42	-15.8557	84.8463	-0.231871
MDGA1	2.74e-41	3.3e-43	-16.1597	87.5237	-0.231868
PEAR1	5.96e-30	3.28e-31	-12.9947	60.0894	-0.231863
JUNB	1.31e-18	2.29e-19	-9.61699	33.066	-0.231817
ESAM	6.99e-41	8.98e-43	-16.0467	86.5279	-0.231783
SERPINA5	1e-11	3.13e-12	-7.25528	16.87	-0.231679
SLC6A15	8.42e-14	2.2e-14	8.01258	21.7443	0.231549
ZIC2	2.2e-26	1.81e-27	-11.9691	51.5398	-0.231539
MS4A6A	4.23e-21	5.88e-22	-10.3951	38.9668	-0.231465
STARD8	1.06e-47	3.92e-50	-17.9524	103.367	-0.231426
LOC643338	2.19e-30	1.14e-31	-13.1186	61.1375	-0.231313
PRKACB	4.96e-15	1.18e-15	8.43856	24.6264	0.231281
RAB3B	7.38e-19	1.27e-19	9.69547	33.6502	0.231197
DOK2	6.38e-15	1.53e-15	-8.40128	24.3703	-0.231142
NME5	4.64e-36	1.16e-37	14.7119	74.834	0.230939
ARHGAP20	4.74e-23	5.51e-24	10.9853	43.591	0.230928
CLPTM1	1.18e-30	5.95e-32	-13.1947	61.7827	-0.230919
ALX3	2.93e-16	6.29e-17	-8.85285	27.5189	-0.230731
TNFRSF10B	4.38e-31	2.1e-32	-13.3166	62.8174	-0.230664
EDIL3	8e-14	2.09e-14	8.0204	21.7963	0.230654
CYorf15A	2.1e-08	8.69e-09	5.91392	9.11805	0.230615
PLK2	9.96e-27	7.88e-28	12.0695	52.366	0.230466
CFHR1	6.57e-15	1.58e-15	-8.39677	24.3394	-0.230456
CD99	5.91e-22	7.56e-23	-10.6562	40.998	-0.230417
FKBP10	1.09e-33	3.81e-35	-14.0481	69.0837	-0.230341
HLTF	3.4e-25	3.17e-26	11.6221	48.7044	0.230336
KCTD8	8.31e-34	2.86e-35	14.0811	69.3677	0.23015
EGR3	1.01e-29	5.7e-31	12.9298	59.5415	0.230114
AIF1	1.34e-13	3.57e-14	-7.9409	21.2689	-0.229993
CFH	9.04e-15	2.2e-15	-8.34939	24.0152	-0.229981
GABRA1	1.14e-21	1.49e-22	10.5701	40.3254	0.22996
TBX1	1.32e-33	4.64e-35	-14.0253	68.8872	-0.229916
GAGE3	4.33e-23	5.01e-24	-10.9972	43.6855	-0.22989
CAMK2N1	1.5e-40	2.04e-42	15.9541	85.7128	0.229761
TOMM70A	8.55e-37	1.92e-38	14.9173	76.6233	0.229727
SPSB1	1.11e-38	1.97e-40	-15.4377	81.1751	-0.229722
NRN1	6.81e-38	1.33e-39	15.2209	79.2759	0.229683
TASP1	2.26e-34	7.16e-36	14.2404	70.7438	0.229569
OPN3	5.54e-30	3.04e-31	13.0037	60.1657	0.229275
RARRES3	2.85e-19	4.71e-20	-9.82637	34.6303	-0.229206
IL10RA	5.28e-27	4.06e-28	-12.1493	53.0247	-0.229124
AOC2	2.35e-37	4.83e-39	-15.0745	77.9955	-0.229036
RASGRP1	3.9e-29	2.36e-30	12.7622	58.1311	0.229027
FOXF1	5.47e-27	4.22e-28	-12.1447	52.9867	-0.229021
LHX1	1.29e-41	1.48e-43	-16.2499	88.3182	-0.228929
COL4A2	7.72e-25	7.51e-26	-11.5165	47.8487	-0.228678
UCHL5	2.54e-35	6.95e-37	14.5077	73.059	0.228466
RXRG	5.35e-37	1.16e-38	-14.9749	77.1259	-0.228413
NAPG	6.08e-22	7.79e-23	10.6524	40.9682	0.228396
ZBTB7B	9.96e-50	2.7e-52	-18.5115	108.311	-0.228293
PFN1	3.53e-44	2.55e-46	-16.9661	94.6425	-0.228254
HPRT1	8.31e-32	3.65e-33	13.5204	64.5545	0.228072
ATP8A2	1.3e-23	1.43e-24	11.1533	44.9283	0.228031
RAB3IL1	9.97e-42	1.13e-43	-16.2804	88.5871	-0.227981
MARK1	2.82e-31	1.32e-32	13.3709	63.2797	0.227957
TRPC3	1.89e-41	2.22e-43	16.2043	87.9163	0.227934
GPR155	2.74e-33	1e-34	13.9365	68.1224	0.22788
LYVE1	6.71e-32	2.9e-33	-13.5469	64.781	-0.227776
SPTBN1	3.61e-18	6.55e-19	9.47652	32.0268	0.227747
TM4SF1	2.79e-19	4.59e-20	-9.82962	34.6547	-0.227736
LRRC49	4.66e-40	6.85e-42	15.8174	84.5101	0.227724
C1S	8.72e-19	1.51e-19	-9.67266	33.4801	-0.227413
ZWILCH	4.53e-32	1.92e-33	13.5947	65.19	0.226865
TMEM155	1.82e-27	1.33e-28	12.2831	54.1315	0.226462
DLG3	1.65e-24	1.65e-25	11.4198	47.067	0.22638
GDAP1	1.52e-31	6.9e-33	13.4462	63.9219	0.226308
RPS6KA3	2.72e-26	2.26e-27	11.9425	51.3211	0.226228
GIT1	1.08e-41	1.23e-43	-16.2708	88.5024	-0.226128
VAT1	6.72e-52	1.15e-54	-19.1256	113.732	-0.226023
RUNDC3B	7.93e-43	7.38e-45	16.5877	91.2991	0.225942
MAPKAPK2	1.14e-41	1.3e-43	-16.2644	88.4467	-0.225941
DDIT4	1.68e-15	3.84e-16	-8.59865	25.734	-0.225936
TOX	1.35e-32	5.4e-34	13.742	66.451	0.225935
LATS2	3.47e-33	1.29e-34	-13.9073	67.8712	-0.225662
RCE1	1.23e-43	9.96e-46	-16.8129	93.2889	-0.225634
TBXAS1	5.44e-19	9.22e-20	-9.73767	33.9654	-0.225617
TMEM63C	5.9e-33	2.25e-34	-13.8431	67.3187	-0.225514
CD4	1.34e-42	1.31e-44	-16.523	90.7284	-0.225217
NKIRAS1	5.74e-28	3.99e-29	12.4269	55.3265	0.225122
TMEM30A	1.84e-43	1.52e-45	16.7657	92.8714	0.224992
CDKN2AIPNL	1.75e-32	7.07e-34	13.7107	66.1832	0.224987
NRCAM	2.35e-47	9.21e-50	17.8563	102.517	0.224944
PCDHGB8P	6.17e-31	3.01e-32	-13.2746	62.461	-0.224766
DNAJB6	1.97e-23	2.21e-24	-11.0995	44.4984	-0.224557
DBN1	2.46e-36	5.89e-38	-14.7897	75.5109	-0.224486
HOXB2	8.26e-29	5.19e-30	-12.669	57.3494	-0.224483
GAGE7B	1.9e-21	2.55e-22	-10.5018	39.7936	-0.224185
ROCK2	2.65e-33	9.71e-35	13.9403	68.1546	0.224072
EPM2AIP1	2.9e-35	8.03e-37	14.4913	72.9168	0.223959
METTL7A	3.93e-27	2.97e-28	-12.1866	53.3328	-0.223859
PLOD3	2.12e-30	1.1e-31	-13.1223	61.169	-0.223778
CHN2	1.28e-30	6.49e-32	13.1846	61.6968	0.223771
ENC1	7.4e-19	1.27e-19	9.69523	33.6484	0.223591
SLC22A2	6.8e-09	2.69e-09	-6.12555	10.2601	-0.223304
C3orf28	2.23e-29	1.31e-30	12.8313	58.7121	0.223146
ZBTB16	3.68e-42	3.87e-44	-16.4012	89.653	-0.223106
CXorf20	2.81e-08	1.17e-08	-5.85901	8.82699	-0.22294
CNDP1	2.46e-13	6.72e-14	7.84634	20.6461	0.22294
C14orf44	1.27e-32	5.05e-34	13.7496	66.5167	0.222909
TCAP	4.09e-38	7.77e-40	-15.2819	79.8102	-0.222791
CALCOCO1	2.37e-62	3.04e-66	-22.1587	140.214	-0.222755
LOC390205	6.03e-35	1.76e-36	-14.4015	72.138	-0.222727
HAND2	4.27e-27	3.24e-28	-12.1763	53.2472	-0.222597
SLC25A16	5.59e-44	4.26e-46	16.9083	94.1315	0.222434
DDX17	9.81e-20	1.55e-20	-9.97228	35.7309	-0.222368
C4orf33	2.38e-36	5.68e-38	14.7938	75.5469	0.222335
LOC284214	6.46e-28	4.51e-29	12.4122	55.2047	0.221918
CMAS	1.15e-30	5.81e-32	13.1976	61.8072	0.221766
SLC16A6	7.27e-42	8.02e-44	16.319	88.9282	0.22175
HIST3H2BB	7.07e-37	1.57e-38	-14.9403	76.8244	-0.221602
MED13L	2.75e-30	1.46e-31	13.09	60.8951	0.221177
FMOD	4.95e-11	1.64e-11	-6.99078	15.2483	-0.221169
FGF13	4.45e-27	3.38e-28	12.1712	53.2052	0.221165
CSTA	3.47e-17	6.87e-18	-9.15847	29.7058	-0.221112
LOC283547	9.66e-19	1.67e-19	9.65859	33.3753	0.221092
NFATC2	4.33e-34	1.44e-35	-14.1603	70.0512	-0.220937
ALOX5AP	1.14e-17	2.16e-18	-9.31553	30.8464	-0.220901
IDH3A	1.9e-31	8.67e-33	13.4196	63.6951	0.220796
MFSD4	3.04e-24	3.14e-25	11.3408	46.4305	0.220684
SNORD47	1.49e-33	5.29e-35	14.0103	68.7575	0.220673
VAMP8	3.67e-25	3.42e-26	-11.6125	48.6266	-0.220508
LRRC4	2.33e-32	9.52e-34	13.6762	65.8878	0.220466
SNURF	1.88e-22	2.31e-23	10.8058	42.1721	0.220454
FAM26B	1.64e-29	9.52e-31	12.8693	59.0318	0.220367
GAGE7	4.6e-21	6.42e-22	-10.3838	38.8792	-0.220249
C12orf53	1.3e-23	1.43e-24	-11.1531	44.9263	-0.220229
STAT3	1.31e-44	8.68e-47	-17.0871	95.7126	-0.2202
SMARCB1	2.94e-39	4.76e-41	-15.5982	82.5832	-0.220016
LOC493869	8.23e-13	2.34e-13	-7.65763	19.4184	-0.21996
FAM59B	9.07e-28	6.42e-29	-12.37	54.8535	-0.219836
IL4	4.92e-16	1.08e-16	-8.77739	26.9857	-0.219833
JARID1C	6.99e-41	8.98e-43	-16.0468	86.5283	-0.219747
MST150	2.41e-30	1.26e-31	-13.1067	61.0363	-0.219715
STOM	1.51e-29	8.69e-31	-12.8801	59.1224	-0.219682
LOC647979	1.67e-40	2.3e-42	15.9408	85.5951	0.219677
SRD5A3	1.31e-26	1.05e-27	12.0347	52.0793	0.219582
CIC	2.22e-48	7.27e-51	-18.1415	105.04	-0.2195
SLC32A1	2.04e-12	6e-13	7.51331	18.4933	0.219488
GPR137C	9.51e-26	8.38e-27	11.7839	50.0226	0.219486
HMGN2	5.88e-32	2.53e-33	13.563	64.9184	0.219421
GABRB2	4.66e-28	3.21e-29	12.4528	55.5421	0.21939
FLJ23049	8.37e-34	2.88e-35	14.0801	69.3597	0.21937
MPZL2	4.82e-21	6.74e-22	-10.3776	38.8315	-0.219283
MGC26718	1.13e-27	8.05e-29	12.343	54.6289	0.21928
ATP1A3	4.58e-27	3.49e-28	12.1675	53.1744	0.219242
PML	3.88e-42	4.1e-44	-16.3946	89.5951	-0.219114
GPRASP1	1.88e-29	1.1e-30	12.8527	58.8921	0.219098
LRRTM1	7.48e-20	1.17e-20	10.0089	36.0085	0.219085
SLC25A27	1.49e-34	4.61e-36	14.2908	71.1797	0.218997
GAGE4	4.24e-21	5.89e-22	-10.3948	38.9646	-0.218969
PLA2G2A	8.62e-12	2.68e-12	-7.28025	17.0254	-0.218966
PODN	9.06e-24	9.79e-25	-11.2003	45.3034	-0.218947
GLCE	2.6e-41	3.12e-43	16.1659	87.5778	0.218832
C12orf34	1.77e-21	2.37e-22	-10.5113	39.8679	-0.21878
RSPH3	4.04e-50	9.73e-53	18.6264	109.326	0.218778
LOC284294	1.65e-05	8.81e-06	-4.51875	2.42973	-0.218766
SLC1A5	3.05e-29	1.83e-30	-12.7925	58.3859	-0.218713
REPS2	2.47e-28	1.64e-29	12.5323	56.2056	0.218622
TMEM176B	7.52e-28	5.29e-29	-12.3932	55.0461	-0.218616
KLHL6	5.09e-23	5.94e-24	-10.9761	43.5177	-0.218418
GRIN1	5.8e-33	2.21e-34	-13.8454	67.3386	-0.218181
HECTD3	4.33e-51	8.55e-54	-18.9001	111.742	-0.21814
MTMR6	1.35e-21	1.78e-22	10.5472	40.1471	0.217943
RAPGEF5	4.2e-24	4.39e-25	-11.2995	46.0991	-0.217897
SLC44A3	2.44e-19	3.99e-20	-9.84807	34.7934	-0.217883
NGFR	1.95e-23	2.19e-24	-11.1006	44.5076	-0.217749
SAMSN1	2.5e-19	4.11e-20	-9.84427	34.7649	-0.217687
P4HA2	4.07e-24	4.24e-25	-11.3036	46.1316	-0.217536
AP1S2	6.39e-25	6.15e-26	11.541	48.0464	0.217127
C3	3.74e-11	1.23e-11	-7.03759	15.5321	-0.217042
CCDC50	3.75e-40	5.44e-42	-15.8435	84.7389	-0.217041
ZNF580	5.79e-43	5.22e-45	-16.6266	91.643	-0.217009
C7orf53	6e-21	8.47e-22	-10.3483	38.6049	-0.21699
CCDC120	8.49e-50	2.26e-52	-18.5316	108.489	-0.216933
STS-1	9.72e-26	8.57e-27	11.7812	50.0002	0.21692
NDUFA5	3.3e-40	4.72e-42	15.8594	84.8794	0.216889
NRXN1	4.49e-28	3.08e-29	12.4574	55.5806	0.216763
VWC2	3.55e-24	3.68e-25	11.3212	46.2731	0.216471
RUFY3	5.13e-29	3.14e-30	12.7283	57.8467	0.21645
EAF1	2.1e-29	1.24e-30	12.8386	58.7734	0.216329
NXPH1	5.68e-19	9.65e-20	9.73172	33.9209	0.216204
FAM20A	7.67e-11	2.58e-11	-6.91679	14.8025	-0.216192
TMBIM1	3.79e-19	6.35e-20	-9.78703	34.335	-0.216189
AHNAK2	1.7e-34	5.29e-36	14.2752	71.0449	0.216172
GPR85	3.37e-28	2.28e-29	12.4933	55.8806	0.216146
RFC3	1.61e-27	1.17e-28	12.2983	54.2581	0.216067
RAB1A	3.3e-30	1.76e-31	13.0678	60.7074	0.215892
HDHD2	6.49e-46	3.28e-48	17.4552	98.9686	0.215884
MBTPS2	5.5e-25	5.25e-26	11.5604	48.2035	0.215673
DRD1	1.41e-18	2.47e-19	9.60695	32.9915	0.215496
RGL3	4.89e-19	8.26e-20	-9.75229	34.0748	-0.215414
TWIST1	3.47e-21	4.77e-22	-10.4218	39.1733	-0.215387
RIOK3	9.43e-34	3.28e-35	14.0654	69.2325	0.215337
B4GALT1	5.72e-24	6.07e-25	-11.2593	45.7763	-0.215335
ZNF441	1.02e-38	1.79e-40	15.4484	81.269	0.215141
DYNLT3	1.96e-36	4.62e-38	14.8174	75.7525	0.215099
AKTIP	2.08e-36	4.93e-38	14.8099	75.6871	0.21507
NDUFC2	6.34e-36	1.62e-37	14.6742	74.5057	0.215062
HECW2	4.39e-37	9.31e-39	14.9997	77.3427	0.215009
DDR1	5.76e-31	2.8e-32	-13.2831	62.5328	-0.214905
MEF2D	3.32e-50	7.73e-53	18.6523	109.554	0.214905
LPHN1	8.9e-34	3.08e-35	-14.0725	69.2939	-0.214826
PI16	3.49e-29	2.11e-30	-12.7756	58.2434	-0.214797
LPGAT1	3.69e-34	1.21e-35	14.1804	70.2254	0.214758
HEBP2	9.06e-33	3.52e-34	-13.7914	66.8748	-0.214545
NDUFA4L2	2.75e-23	3.13e-24	-11.056	44.1522	-0.214312
LRCH4	2.75e-38	5.16e-40	-15.3282	80.2157	-0.214267
FCGR2B	5.87e-11	1.95e-11	-6.96214	15.0753	-0.214258
CPVL	5.45e-18	1e-18	-9.41938	31.6065	-0.214234
CBX8	5.61e-15	1.34e-15	-8.4203	24.5009	-0.214187
BOC	2.13e-36	5.06e-38	-14.807	75.6618	-0.213941
EYA2	2.68e-26	2.23e-27	-11.9442	51.3356	-0.213711
ANKRD13B	5.17e-42	5.55e-44	-16.3606	89.2945	-0.213676
RAMP2	8.68e-26	7.6e-27	-11.7957	50.119	-0.213638
TGFBI	3.47e-12	1.04e-12	-7.42811	17.9529	-0.213612
SLN	1.6e-10	5.53e-11	6.79167	14.0565	0.213573
ERBB3	3.95e-21	5.46e-22	10.4045	39.0396	0.213566
LYG2	5.21e-20	8.02e-21	-10.058	36.3812	-0.213549
RAB3GAP1	1.1e-41	1.25e-43	16.2688	88.4849	0.213441
SBDS	2.44e-37	5.03e-39	15.0697	77.9539	0.213337
MYOT	1.63e-16	3.43e-17	-8.93709	28.1173	-0.213305
ZNF326	1.07e-25	9.47e-27	11.769	49.9008	0.213194
ZEB1	8.89e-26	7.79e-27	11.7926	50.0939	0.21316
ISLR2	2.93e-25	2.7e-26	-11.6414	48.8611	-0.213094
GMPPB	1.71e-52	2.54e-55	19.2962	115.236	0.21305
NOPE	2.47e-28	1.65e-29	-12.5319	56.2019	-0.21301
TNFRSF1B	1.22e-17	2.32e-18	-9.30634	30.7793	-0.212993
DGKE	2.53e-28	1.69e-29	12.5289	56.1772	0.212927
HLA-DRA	3.12e-10	1.1e-10	-6.67686	13.381	-0.212878
FGF7	3.31e-21	4.55e-22	10.4279	39.2206	0.212715
EXOC5	2.59e-16	5.55e-17	8.87028	27.6424	0.212697
VDAC3	5.78e-35	1.67e-36	14.4074	72.1891	0.212621
PREP	3.33e-29	2e-30	12.7815	58.293	0.212565
CCR5	7.9e-15	1.91e-15	-8.36948	24.1525	-0.212477
ABHD10	6.6e-31	3.22e-32	13.2665	62.3921	0.212462
GAGE8	3.05e-22	3.81e-23	-10.7428	41.6762	-0.212433
HPCA	1.56e-23	1.73e-24	-11.1298	44.7401	-0.212295
YWHAH	1.03e-17	1.95e-18	9.32936	30.9473	0.212243
PALLD	1.22e-23	1.33e-24	-11.1619	44.9965	-0.212158
APLP1	3.19e-40	4.54e-42	-15.8639	84.9185	-0.21212
BCAR3	2.77e-40	3.9e-42	-15.881	85.0694	-0.212046
DTNA	3.91e-27	2.96e-28	-12.1872	53.3377	-0.211998
ACTR1B	2.99e-44	2.12e-46	-16.9866	94.8238	-0.211939
SRPX2	7.02e-25	6.8e-26	-11.5287	47.9469	-0.211737
CDK5R2	1.21e-26	9.7e-28	12.0446	52.1605	0.211584
NFKB2	2.27e-45	1.3e-47	-17.3001	97.5959	-0.211553
CFB	6.99e-18	1.3e-18	-9.38447	31.3505	-0.211501
HCLS1	2.39e-29	1.41e-30	-12.8227	58.6398	-0.211462
NCKAP1L	1.31e-18	2.29e-19	-9.61722	33.0677	-0.211412
LOC400099	1.43e-20	2.1e-21	10.2315	37.7069	0.211343
IHPK3	1.07e-11	3.34e-12	-7.24549	16.8092	-0.211336
ADFP	5.15e-19	8.72e-20	-9.74505	34.0206	-0.21119
MICB	3.57e-20	5.41e-21	-10.109	36.7698	-0.21111
C5orf22	5.3e-40	7.86e-42	15.8019	84.3736	0.211098
NLRC4	1.23e-18	2.15e-19	-9.62518	33.1269	-0.211079
CCDC88B	5.32e-38	1.03e-39	-15.2502	79.5327	-0.211065
ANKRD13D	2.14e-38	3.93e-40	-15.3591	80.4861	-0.211001
LAPTM5	4.31e-16	9.4e-17	-8.79676	27.1223	-0.210899
SYNJ1	2.68e-27	1.99e-28	12.2348	53.7318	0.210558
FRMPD2	1.36e-15	3.08e-16	8.62978	25.9508	0.21052
VIL2	3.57e-30	1.92e-31	-13.0579	60.6231	-0.210516
SERTAD1	2.04e-40	2.83e-42	-15.9174	85.3895	-0.210499
ERBB2	7.35e-25	7.13e-26	-11.5228	47.8993	-0.210465
FLJ13137	1.58e-43	1.29e-45	-16.7841	93.0341	-0.210326
CXorf21	3.97e-24	4.14e-25	-11.3067	46.1565	-0.210309
SH3GL2	8.62e-17	1.77e-17	9.02868	28.7717	0.210307
PAR4	5.42e-25	5.17e-26	-11.5622	48.2189	-0.210278
SOX13	6.59e-43	6.01e-45	-16.6107	91.5023	-0.209985
HSHUR7SEQ	9.52e-09	3.81e-09	-6.06325	9.92063	-0.209951
CRISPLD2	1.24e-16	2.58e-17	-8.97637	28.3975	-0.209941
FBLN1	1.35e-40	1.82e-42	-15.9672	85.828	-0.209932
EDC3	1.88e-48	6.13e-51	-18.1608	105.21	-0.209877
ISYNA1	1.99e-32	8.05e-34	-13.6957	66.0541	-0.209845
GNB5	2.97e-24	3.06e-25	11.3439	46.456	0.209794
IMPAD1	1.85e-24	1.87e-25	11.4046	46.9444	0.209793
SUPT6H	8.28e-44	6.57e-46	-16.8596	93.7012	-0.209717
SERPINI1	9.84e-22	1.28e-22	10.5893	40.4752	0.209559
LOC286186	3.87e-22	4.87e-23	10.7118	41.4335	0.209489
FAM49B	8.95e-35	2.68e-36	14.353	71.7183	0.209452
LYZ	4.89e-13	1.37e-13	-7.73946	19.9482	-0.209354
FAM129A	5.34e-20	8.23e-21	-10.0545	36.3552	-0.209333
C7	1.54e-18	2.71e-19	-9.59433	32.8978	-0.209321
ENPP2	4.84e-12	1.47e-12	7.37428	17.6137	0.209198
CD68	5.03e-22	6.39e-23	-10.6775	41.1644	-0.208994
SHOX2	3.96e-41	4.88e-43	-16.1157	87.1352	-0.208971
SCN2A	3.21e-24	3.32e-25	11.3339	46.3748	0.208872
DNAJB1	8.82e-12	2.74e-12	-7.27635	17.001	-0.208863
C8orf33	8.96e-24	9.67e-25	11.2018	45.3158	0.20884
PRPH2	2.29e-16	4.88e-17	8.88831	27.7704	0.208833
PLAGL2	1.14e-49	3.12e-52	-18.4955	108.169	-0.208813
FRMPD4	1.12e-21	1.46e-22	10.5723	40.3425	0.208755
GHITM	5.1e-32	2.18e-33	13.5802	65.0657	0.208628
SLC4A2	5.58e-39	9.51e-41	-15.5199	81.8965	-0.208548
GADD45G	1.38e-16	2.88e-17	-8.96138	28.2905	-0.208501
STEAP4	3.8e-11	1.24e-11	-7.03522	15.5177	-0.208491
CCDC88C	1.49e-21	1.98e-22	-10.534	40.0442	-0.208485
MT3	1.18e-35	3.11e-37	-14.5999	73.8597	-0.208336
CNOT3	2.23e-39	3.52e-41	-15.6325	82.8846	-0.208297
L2HGDH	2.39e-45	1.4e-47	17.2919	97.5242	0.20829
NCF2	9.29e-14	2.44e-14	-7.99747	21.6438	-0.208215
LOC153328	2.02e-15	4.65e-16	-8.57156	25.5456	-0.208182
RANBP3L	5.26e-17	1.06e-17	-9.09905	29.2772	-0.208039
DDN	2.9e-16	6.23e-17	8.85411	27.5278	0.207999
YDD19	2.57e-15	5.99e-16	8.53552	25.2956	0.207918
MEF2B	1.19e-47	4.45e-50	-17.9381	103.241	-0.207904
CXCR7	3.87e-25	3.62e-26	-11.6056	48.571	-0.207892
IGFBP5	4.57e-28	3.14e-29	-12.4552	55.5629	-0.20785
FAM129B	1.9e-31	8.68e-33	-13.4195	63.6939	-0.207713
TREM2	4.33e-13	1.2e-13	-7.75867	20.0732	-0.207678
SLC1A3	1.45e-17	2.77e-18	-9.28193	30.6014	-0.207673
SYNCRIP	1.41e-37	2.84e-39	15.1349	78.5237	0.20762
ACRC	1.36e-24	1.36e-25	-11.444	47.2622	-0.207532
PGAM2	2.3e-25	2.1e-26	-11.6723	49.1129	-0.207499
AQP4	1.81e-16	3.81e-17	-8.92267	28.0146	-0.20749
ACBD5	1.7e-20	2.51e-21	10.2084	37.5297	0.207452
GCNT1	4.13e-34	1.36e-35	14.1663	70.1035	0.207253
GYPC	2.44e-19	4.01e-20	-9.84757	34.7896	-0.207162
MRAS	6.33e-29	3.93e-30	-12.7019	57.6253	-0.207112
CASKIN2	9.04e-40	1.38e-41	-15.7383	83.8145	-0.207112
ACTG1	7.26e-31	3.57e-32	13.2546	62.2909	0.207052
MYO1F	5.54e-26	4.75e-27	-11.8528	50.5857	-0.207011
HOXD11	1.06e-29	6e-31	-12.9237	59.4904	-0.206861
WHSC1	5.38e-38	1.04e-39	15.2486	79.5182	0.206818
RELA	8.14e-39	1.42e-40	-15.4745	81.4978	-0.20681
PTGDS	8.02e-12	2.48e-12	-7.29223	17.1	-0.206799
MCTP1	1.07e-12	3.09e-13	7.61551	19.1471	0.206366
FBXO16	3.3e-28	2.23e-29	12.4961	55.9034	0.206285
CNNM1	1.37e-36	3.18e-38	-14.8601	76.1243	-0.206246
IL18RAP	2.09e-15	4.84e-16	-8.56597	25.5068	-0.206107
ATP5F1	2.14e-37	4.37e-39	15.0857	78.0939	0.206023
DLG1	1.43e-25	1.28e-26	11.7326	49.6042	0.206012
GMNN	7.13e-27	5.56e-28	-12.1116	52.7128	-0.205985
C20orf141	1.42e-28	9.23e-30	-12.6008	56.7781	-0.205907
B3GALNT1	2.96e-26	2.47e-27	11.9318	51.2334	0.205855
SC4MOL	6.42e-21	9.1e-22	10.3391	38.5344	0.205795
PVRL3	1.9e-19	3.07e-20	9.88262	35.0535	0.205751
CASP6	5.36e-42	5.76e-44	-16.3563	89.2566	-0.205605
PRKCSH	6e-46	3.01e-48	-17.4647	99.0528	-0.205593
RGS19	2.34e-41	2.79e-43	-16.1785	87.6894	-0.205577
PTPLAD1	3.96e-29	2.4e-30	12.7604	58.116	0.205523
PICALM	3.08e-16	6.63e-17	8.84545	27.4665	0.205501
CYP4B1	1.52e-15	3.48e-16	-8.61271	25.8318	-0.20538
PCMT1	5.15e-25	4.9e-26	11.5686	48.2707	0.205366
ELK1	8.53e-42	9.55e-44	-16.2994	88.7549	-0.20535
GRIA1	1.44e-21	1.91e-22	10.5388	40.0816	0.20533
DPP4	8.42e-39	1.47e-40	15.4705	81.4628	0.205198
CLIC1	9.78e-19	1.7e-19	-9.65688	33.3626	-0.205074
RNF125	1.08e-23	1.18e-24	11.1776	45.1222	0.204958
MGST1	8.96e-17	1.84e-17	-9.02318	28.7323	-0.204684
PPP2R1B	4.38e-28	3e-29	-12.4605	55.6068	-0.204604
LNX1	4.06e-21	5.63e-22	10.4007	39.0104	0.204534
HOOK2	1.06e-31	4.71e-33	-13.4908	64.3019	-0.204467
SPAG6	1.23e-24	1.22e-25	11.4568	47.3654	0.204441
SMYD2	8.01e-32	3.52e-33	13.5246	64.5905	0.204433
SCN8A	1.34e-35	3.55e-37	14.5845	73.7263	0.204332
WDTC1	2.73e-40	3.82e-42	-15.8832	85.0889	-0.204227
SCG3	3.91e-33	1.46e-34	13.893	67.7482	0.204219
RIMS1	7.58e-31	3.73e-32	13.2494	62.2466	0.204163
SLAMF9	2.49e-05	1.35e-05	-4.42148	2.02095	-0.204022
KIAA0984	2.93e-26	2.44e-27	11.9332	51.2449	0.203875
SLC2A11	1.41e-46	6.19e-49	17.6424	100.624	0.203859
LOC202347	1.41e-55	9.41e-59	-20.1891	123.084	-0.20383
PTTG1IP	2.07e-19	3.37e-20	9.87033	34.961	0.20371
TAF4	1.03e-57	4.47e-61	-20.7966	128.399	-0.203548
DOCK2	1.09e-20	1.58e-21	-10.2684	37.9902	-0.203544
ST6GAL2	1.53e-35	4.11e-37	14.568	73.5824	0.203539
LOC285281	6.95e-12	2.14e-12	7.31552	17.2454	0.203538
PAIP2	1.31e-27	9.4e-29	12.3244	54.4748	0.203513
DKFZP761N09121	5.08e-24	5.37e-25	11.2746	45.8987	0.203486
LYRM7	1.74e-48	5.58e-51	18.1712	105.303	0.203464
ZNF358	7.12e-38	1.39e-39	-15.2157	79.2304	-0.203425
SERINC3	4.04e-39	6.67e-41	15.5601	82.2494	0.203387
CYP1B1	1.4e-11	4.41e-12	-7.20134	16.5358	-0.203345
USP12	1.57e-24	1.57e-25	11.4261	47.1178	0.203322
C11orf46	4.28e-26	3.62e-27	11.8854	50.8531	0.2033
CD86	1.13e-16	2.34e-17	-8.98996	28.4946	-0.20324
ACTG2	6.81e-07	3.21e-07	-5.22291	5.61736	-0.203205
SCG2	4.77e-16	1.04e-16	8.78204	27.0185	0.203198
KCNAB1	1.31e-18	2.29e-19	9.61682	33.0648	0.203101
CLIP2	4.95e-45	3.04e-47	-17.2049	96.7544	-0.203002
GPRIN1	9.28e-31	4.61e-32	-13.2247	62.0366	-0.202911
BAZ2A	1.16e-38	2.06e-40	-15.4324	81.1288	-0.202904
HS3ST2	2.35e-18	4.2e-19	9.53622	32.4675	0.202888
EGR2	8.56e-12	2.66e-12	7.28133	17.0321	0.202887
CDC14B	3.73e-23	4.3e-24	-11.0165	43.8381	-0.202685
MTHFD2	8.21e-15	1.99e-15	-8.3637	24.113	-0.202619
LOC401097	1.05e-20	1.51e-21	10.2738	38.0312	0.202543
RAB2A	1.5e-27	1.08e-28	12.308	54.3384	0.202514
FAM55C	1.89e-33	6.76e-35	13.982	68.5136	0.202493
CLASP2	4.03e-33	1.51e-34	13.8894	67.7172	0.202438
ADAMTSL4	3.32e-30	1.77e-31	-13.0668	60.6989	-0.202436
SIX1	5.19e-11	1.72e-11	-6.98295	15.2009	-0.20238
KLHL22	4.24e-28	2.9e-29	12.4645	55.6402	0.202363
ADH1A	2.02e-19	3.28e-20	-9.87373	34.9865	-0.202361
CACNB2	4.12e-20	6.29e-21	10.0896	36.622	0.202312
CNTNAP2	3.99e-31	1.9e-32	13.3285	62.9187	0.202306
MTMR4	5.25e-20	8.09e-21	10.0569	36.3727	0.202295
LOC154907	5.36e-11	1.78e-11	-6.97714	15.1658	-0.202269
MYD88	7.49e-24	8.04e-25	-11.2247	45.4987	-0.20214
TES	3.13e-23	3.57e-24	-11.0394	44.0205	-0.201902
C9orf72	5.72e-20	8.84e-21	10.0453	36.2846	0.201898
PCNP	1.93e-41	2.28e-43	16.2015	87.8921	0.201844
NETO2	5.09e-23	5.94e-24	10.9761	43.5178	0.201839
MAGED2	7.97e-30	4.43e-31	12.9594	59.791	0.201838
TMEM119	3.63e-24	3.78e-25	-11.318	46.2472	-0.201825
MGEA5	2.92e-28	1.96e-29	12.5113	56.03	0.201759
TUBGCP5	1.41e-42	1.38e-44	16.5171	90.6761	0.201758
ASB3	2.22e-18	3.96e-19	-9.54386	32.524	-0.201746
SH3TC1	3e-25	2.77e-26	-11.6384	48.8368	-0.201718
DGCR8	3.65e-38	6.92e-40	-15.2951	79.9256	-0.201701
TCF7L1	1.18e-33	4.16e-35	-14.0381	68.9972	-0.20166
ZBTB7A	3.04e-19	5.03e-20	-9.81768	34.565	-0.201632
PPP1R14BP1	6.58e-35	1.93e-36	-14.3909	72.046	-0.20158
LAIR1	5.5e-18	1.01e-18	-9.41822	31.5981	-0.201523
FLJ36032	1.88e-24	1.9e-25	11.4025	46.9272	0.201522
BNIP3	9.4e-29	5.95e-30	12.6528	57.2131	0.201507
RNF150	4.34e-24	4.54e-25	11.2953	46.065	0.201496
TPD52L1	4.52e-25	4.26e-26	-11.5857	48.4089	-0.201401
CD47	1.02e-36	2.32e-38	14.8958	76.4364	0.201397
MBD3	1.17e-40	1.55e-42	-15.9855	85.989	-0.201183
RAB7L1	5.84e-41	7.44e-43	-16.068	86.7155	-0.201182
ABHD12B	2.77e-23	3.15e-24	11.0549	44.144	0.201068
MDH1B	1.01e-27	7.21e-29	12.3561	54.7382	0.20087
SERPINF2	2.15e-37	4.41e-39	-15.0848	78.0864	-0.200835
UNC5A	1.58e-24	1.59e-25	-11.4247	47.1069	-0.200823
AGTPBP1	3.78e-31	1.8e-32	13.3348	62.9727	0.200787
DIO2	2.04e-17	3.97e-18	9.23329	30.2478	0.200778
NFKBIZ	9.83e-22	1.28e-22	-10.5895	40.4767	-0.200755
MAGI1	3.27e-23	3.75e-24	11.0335	43.9733	0.200579
GTF2A1	5.65e-10	2.04e-10	-6.57336	12.7794	-0.200564
FOXP4	1.21e-45	6.47e-48	-17.3789	98.2932	-0.200523
COL9A3	1.14e-22	1.38e-23	10.8708	42.6841	0.200473
PPP3CA	5.41e-34	1.82e-35	14.133	69.8161	0.200402
GPD1	5.01e-30	2.73e-31	13.0163	60.2719	0.200378
IRF7	1.14e-34	3.47e-36	-14.3236	71.4631	-0.200372
C14orf129	2.88e-27	2.15e-28	12.2254	53.6536	0.200364
PPBP	2.82e-11	9.15e-12	-7.08471	15.8192	-0.200339
C5orf13	1.46e-37	2.96e-39	15.1299	78.4802	0.200332
ACSL6	2.03e-31	9.37e-33	13.4107	63.6186	0.200294
C9orf4	4.33e-21	6.02e-22	10.392	38.9428	0.200238
KIAA1467	4.05e-21	5.61e-22	10.4012	39.0136	0.199938
C3orf26	3.92e-38	7.43e-40	15.2869	79.8542	0.199914
MYC	1.52e-23	1.69e-24	-11.1327	44.7632	-0.199907
ZMYND11	1.71e-27	1.25e-28	12.2907	54.1952	0.199835
ELMOD1	3.53e-16	7.65e-17	8.82556	27.3257	0.199799
IQWD1	1.08e-34	3.26e-36	14.3306	71.5237	0.199718
STMN2	4.91e-16	1.08e-16	8.7776	26.9872	0.199533
C19orf25	7.84e-50	2.05e-52	-18.5427	108.586	-0.199513
FEN1	2.33e-32	9.51e-34	13.6764	65.8891	0.199509
PROK2	7.19e-14	1.87e-14	-8.03669	21.9047	-0.199481
C3orf14	1.06e-28	6.79e-30	12.6372	57.0826	0.199383
ZFP36	3.19e-19	5.3e-20	-9.81076	34.513	-0.199358
FANCC	1.1e-38	1.95e-40	-15.4386	81.1833	-0.199215
ORAI1	1.37e-40	1.85e-42	-15.9655	85.8129	-0.199158
BMP2K	1.8e-42	1.8e-44	-16.487	90.4106	-0.199146
LOC340900	6.19e-10	2.24e-10	-6.55728	12.6866	-0.198968
SLC26A6	4.37e-37	9.25e-39	-15.0005	77.3498	-0.198901
LOC728730	1.13e-36	2.58e-38	14.8838	76.3315	0.198887
HEYL	3.15e-23	3.6e-24	-11.0386	44.014	-0.198867
FBXL10	5.02e-46	2.47e-48	17.4869	99.249	0.198867
EML3	1.98e-33	7.12e-35	-13.9761	68.4632	-0.198861
HN1	5.77e-21	8.14e-22	10.3534	38.6445	0.198807
EID1	1.43e-35	3.82e-37	14.5762	73.6543	0.198789
LOC653506	4.75e-27	3.63e-28	-12.1627	53.1347	-0.198786
SCARA3	1.08e-24	1.07e-25	-11.4735	47.5002	-0.198747
FLJ21438	7.42e-33	2.86e-34	-13.8157	67.0837	-0.198625
DCAKD	5.62e-34	1.9e-35	-14.1283	69.7753	-0.198467
KCNS2	2.65e-22	3.29e-23	10.7611	41.8202	0.198346
SIX6	1.18e-25	1.05e-26	-11.7565	49.7987	-0.198278
CASP4	3.82e-25	3.57e-26	-11.6073	48.5845	-0.198222
SYK	1.81e-18	3.2e-19	-9.57258	32.7366	-0.198216
NCDN	1.12e-30	5.63e-32	-13.2013	61.838	-0.198186
MOBKL3	2.28e-27	1.68e-28	12.2547	53.8965	0.198142
RBM13	1.1e-16	2.29e-17	8.99332	28.5186	0.198126
VASP	4.98e-33	1.88e-34	-13.8638	67.4968	-0.198121
RAB3A	4.63e-17	9.28e-18	-9.11721	29.408	-0.198121
GPR56	6.11e-27	4.73e-28	-12.131	52.873	-0.198115
LHFPL2	1.26e-28	8.11e-30	-12.6162	56.9066	-0.198012
SLC38A2	2.22e-21	3.01e-22	-10.4809	39.6311	-0.197995
MAP2	3.62e-26	3.04e-27	11.9066	51.0267	0.197923
CAPZA2	3.55e-19	5.93e-20	9.79595	34.4019	0.197922
DUSP6	3.28e-20	4.96e-21	10.1204	36.857	0.197855
EFNA4	4.1e-38	7.81e-40	-15.2813	79.805	-0.197852
ARMC1	1.54e-24	1.54e-25	11.4282	47.1346	0.197818
LRRTM2	2.9e-26	2.41e-27	11.9346	51.2561	0.197763
HSFY1	2.81e-08	1.17e-08	5.8591	8.82747	0.197696
SLC4A8	3.94e-30	2.13e-31	13.0456	60.5193	0.197582
LOC493754	6.62e-46	3.36e-48	17.4525	98.9442	0.197475
FDPS	2.86e-34	9.23e-36	14.2112	70.4909	0.19747
ACBD7	8.11e-23	9.62e-24	10.9157	43.0391	0.197228
SULT1B1	1.55e-19	2.5e-20	-9.90968	35.2577	-0.197222
UBLCP1	2.22e-35	6.07e-37	14.5232	73.1936	0.197183
GNAL	6.98e-39	1.21e-40	15.4927	81.6575	0.197142
BANP	4.12e-32	1.74e-33	-13.6063	65.2895	-0.197076
CAP2	1.27e-17	2.42e-18	9.30016	30.7342	0.197021
MYH9	1.07e-36	2.44e-38	-14.8903	76.3881	-0.196755
WNK2	1.27e-47	4.79e-50	17.9298	103.168	0.196728
PPARA	2.31e-31	1.07e-32	-13.3947	63.4826	-0.19668
HOMER1	1.24e-22	1.49e-23	10.8606	42.6042	0.196592
CCDC102A	2.86e-29	1.71e-30	-12.8006	58.4533	-0.196573
TBL1X	2.41e-41	2.87e-43	-16.1753	87.6611	-0.196528
PPP1R3B	1.46e-24	1.45e-25	-11.4354	47.193	-0.196362
MPST	6.73e-44	5.24e-46	-16.8851	93.927	-0.19629
VDAC1	6.74e-32	2.92e-33	13.5462	64.775	0.196246
TMEM125	1.1e-10	3.75e-11	6.85567	14.4368	0.196211
C4orf34	9.25e-49	2.82e-51	18.248	105.981	0.196198
ADCYAP1	6.44e-10	2.34e-10	6.55026	12.6462	0.196189
TF	2.35e-08	9.75e-09	5.89278	9.00577	0.196168
KRAS	1.61e-23	1.78e-24	11.1259	44.7091	0.19616
IRF3	9.7e-70	2.48e-74	-24.3297	158.698	-0.196157
BIN2	1.53e-19	2.45e-20	-9.91209	35.2759	-0.196041
SPR	2.62e-32	1.08e-33	-13.6616	65.7626	-0.195963
ANKRD39	1.77e-32	7.14e-34	13.7096	66.1736	0.195942
GJA1	3.27e-10	1.16e-10	-6.66898	13.335	-0.195916
SLC9A6	4.19e-25	3.93e-26	11.5955	48.4889	0.19583
LGALS8	4.52e-26	3.84e-27	11.8785	50.7963	0.195816
CCK	3.08e-18	5.57e-19	9.49825	32.1871	0.195779
SAFB2	2.02e-47	7.86e-50	-17.8741	102.675	-0.195765
OXGR1	5.22e-26	4.46e-27	11.8603	50.6472	0.195684
CXCL12	8.83e-20	1.39e-20	9.98666	35.8398	0.19561
AKAP5	2.13e-30	1.11e-31	13.122	61.1657	0.195576
XPO7	1.11e-23	1.21e-24	11.1738	45.0921	0.19532
CNKSR1	1.31e-29	7.5e-31	-12.8974	59.2689	-0.195269
ZFPM2	7.64e-30	4.24e-31	12.9646	59.8354	0.195259
NDUFS2	8.26e-35	2.46e-36	14.3629	71.8037	0.195231
GALR1	1.04e-37	2.08e-39	15.1701	78.8316	0.195193
ZNF286A	4.38e-22	5.53e-23	10.6957	41.3066	0.19513
CRTC2	1.16e-49	3.21e-52	-18.4923	108.141	-0.195078
MYT1L	1.55e-15	3.54e-16	8.6104	25.8157	0.195033
HRBL	7.58e-53	1.03e-55	-19.3981	116.134	-0.19499
SNHG3	7.98e-33	3.09e-34	-13.8067	67.0065	-0.194988
MAP3K6	1.82e-44	1.24e-46	-17.0472	95.3601	-0.194965
UTY	2.41e-05	1.31e-05	4.42901	2.05232	0.194904
MOBKL2A	2.42e-48	7.99e-51	-18.1309	104.946	-0.194817
TNFRSF12A	5.19e-17	1.05e-17	-9.10094	29.2908	-0.194761
TBX5	4.61e-27	3.52e-28	-12.1665	53.1667	-0.194754
FAM81A	3.67e-30	1.97e-31	13.0544	60.5943	0.1947
COPS8	2.77e-27	2.06e-28	12.2306	53.6966	0.194635
TNIP2	1.05e-27	7.51e-29	-12.3513	54.6984	-0.19462
PCTK3	3.75e-24	3.9e-25	-11.3141	46.2161	-0.194574
CADPS	1.15e-23	1.26e-24	11.1688	45.0515	0.194552
GABRA4	5.4e-12	1.65e-12	7.35663	17.5029	0.194525
HBS1L	4.04e-26	3.41e-27	11.8928	50.9135	0.194473
KIAA1843	2.98e-27	2.23e-28	12.2211	53.6178	0.194307
SERTAD3	3.68e-41	4.51e-43	-16.1245	87.2127	-0.194269
CNOT7	5.64e-28	3.91e-29	12.4292	55.3462	0.194188
XKR4	1.14e-27	8.14e-29	12.3416	54.6177	0.194175
TMC8	1.33e-37	2.68e-39	-15.1415	78.5812	-0.194131
ZKSCAN1	1.86e-48	6.01e-51	18.1629	105.229	0.19403
CXADR	4.82e-30	2.62e-31	13.0209	60.3108	0.193957
FBXL17	3.28e-26	2.75e-27	11.9188	51.1272	0.193929
ARMCX4	7.06e-29	4.4e-30	12.6887	57.5138	0.193909
CEP68	2.18e-31	1.01e-32	13.4018	63.5428	0.19389
PPP1R12A	4.88e-23	5.68e-24	10.9816	43.561	0.193753
MPHOSPH8	1.19e-43	9.57e-46	16.8174	93.3281	0.193723
EMP3	7.38e-28	5.18e-29	-12.3956	55.0663	-0.193705
MFAP4	9.05e-11	3.06e-11	-6.88881	14.6348	-0.193703
KCTD13	5.22e-36	1.32e-37	-14.6979	74.7119	-0.193677
MAP3K8	3.01e-29	1.81e-30	-12.7938	58.3968	-0.193668
SLAMF8	3.88e-18	7.06e-19	-9.46656	31.9535	-0.193641
PCCB	4.87e-32	2.07e-33	-13.5859	65.1148	-0.193635
SLC5A7	7.11e-06	3.67e-06	-4.71295	3.26908	-0.193622
TBC1D5	3.68e-27	2.78e-28	12.1947	53.3997	0.193561
CDKN3	1.11e-29	6.29e-31	12.9182	59.4437	0.193511
RGS7	7.53e-27	5.89e-28	12.1046	52.6555	0.193451
ARMCX5	2.89e-27	2.16e-28	12.2249	53.6495	0.193446
FARSB	3.85e-40	5.61e-42	15.84	84.7086	0.193429
ANXA2P1	4.01e-10	1.43e-10	-6.63321	13.1265	-0.193348
EMX2OS	7.21e-21	1.03e-21	-10.3237	38.4156	-0.193293
DLG2	1e-34	3.03e-36	14.3392	71.5982	0.193282
HIGD2A	4.29e-52	6.92e-55	-19.1832	114.24	-0.193274
C13orf15	1.13e-20	1.64e-21	-10.2634	37.9519	-0.193197
DOK1	8.54e-41	1.12e-42	-16.0218	86.3087	-0.193087
TNFRSF25	5.71e-27	4.41e-28	-12.1394	52.9423	-0.193068
PRKY	1.24e-06	5.98e-07	5.0964	5.01565	0.193058
SLC10A4	8.25e-19	1.42e-19	9.68031	33.5371	0.192966
FLJ22662	1.21e-20	1.76e-21	-10.2545	37.8836	-0.192899
PCDH11Y	4.1e-31	1.95e-32	13.3252	62.891	0.192711
SLC25A31	5.82e-10	2.1e-10	-6.56833	12.7504	-0.192634
SYAP1	2.33e-54	2.09e-57	19.8382	120.005	0.192525
SLC35E1	3.99e-51	7.77e-54	18.9108	111.837	0.192329
STON2	6.33e-19	1.08e-19	-9.71687	33.8099	-0.192272
CYP20A1	1.43e-29	8.21e-31	12.8868	59.1791	0.19226
FAM70B	3.35e-28	2.26e-29	-12.4943	55.8881	-0.192203
EMX2	2.69e-22	3.34e-23	-10.7592	41.8054	-0.192171
SLC39A10	1.07e-28	6.87e-30	12.6358	57.0713	0.192139
SEC63	7.18e-40	1.08e-41	15.7657	84.0547	0.192103
RPL41	6.89e-56	4.06e-59	20.2844	123.92	0.192101
HNRPDL	3.86e-25	3.61e-26	11.606	48.5742	0.192086
FAM43A	1.34e-42	1.31e-44	-16.5227	90.7251	-0.192034
NUBPL	2.49e-44	1.72e-46	17.0104	95.0342	0.191918
SGIP1	1.79e-37	3.65e-39	15.1062	78.2729	0.191884
LIMK2	2.53e-16	5.42e-17	-8.87371	27.6667	-0.191847
WNT6	4.46e-24	4.68e-25	-11.2916	46.0355	-0.191815
RAB5C	2.83e-31	1.33e-32	-13.3698	63.2704	-0.191791
MGC20983	6.37e-40	9.55e-42	-15.7799	84.1797	-0.191767
KCNK2	1.96e-21	2.63e-22	10.4977	39.7622	0.191764
PRKAA2	1.39e-32	5.57e-34	13.7384	66.4209	0.191755
ARHGDIA	9.95e-33	3.88e-34	-13.7802	66.7793	-0.191752
TOB2	3.87e-31	1.84e-32	-13.332	62.949	-0.191709
POU2F2	2.8e-36	6.75e-38	-14.7742	75.376	-0.191706
AKAP11	1.42e-26	1.14e-27	12.0249	51.9984	0.191602
SLC17A6	2.4e-23	2.7e-24	11.0742	44.2971	0.191576
KIAA1804	1.33e-21	1.76e-22	10.5491	40.162	0.191444
LOC282992	3.89e-26	3.28e-27	-11.8976	50.953	-0.191434
MAL2	4.01e-18	7.31e-19	9.4618	31.9185	0.191381
TFF1	1.8e-35	4.86e-37	-14.5486	73.4147	-0.191284
SOX15	5.52e-44	4.19e-46	-16.9103	94.1491	-0.191272
TRIM31	8.61e-29	5.42e-30	-12.6638	57.3055	-0.191233
ARHGAP30	3.58e-25	3.34e-26	-11.6155	48.6509	-0.191223
RREB1	1.08e-31	4.8e-33	-13.4885	64.2829	-0.19098
SNORD116@	2.91e-28	1.95e-29	-12.5118	56.0346	-0.190973
SELE	1.21e-05	6.38e-06	-4.59098	2.73831	-0.19084
ZNF646	2.18e-46	9.83e-49	-17.5905	100.165	-0.190742
RHOC	2.31e-32	9.41e-34	-13.6776	65.8997	-0.190699
EBF2	1.1e-13	2.9e-14	-7.9718	21.4734	-0.190698
ETNK1	1.13e-14	2.77e-15	8.31568	23.7852	0.190665
SLC25A40	7.95e-21	1.14e-21	10.3104	38.3135	0.190622
TBX6	7.72e-44	6.05e-46	-16.8689	93.7835	-0.190614
CHKB	1.9e-32	7.7e-34	-13.7009	66.0988	-0.190597
RGR	3.32e-19	5.52e-20	-9.80546	34.4732	-0.190429
LMAN1	1.48e-15	3.37e-16	8.61699	25.8617	0.19027
CPT1B	1.2e-32	4.75e-34	-13.7569	66.5793	-0.190227
FCGR1A	1.42e-16	2.98e-17	-8.95676	28.2575	-0.190146
CST7	2.84e-16	6.1e-17	-8.85716	27.5494	-0.190121
MARCKS	4.9e-25	4.65e-26	11.5751	48.3233	0.190085
SOX10	1.47e-25	1.32e-26	-11.7289	49.5739	-0.189929
RAB3C	2.08e-24	2.11e-25	11.3896	46.8236	0.189885
CYBRD1	2.81e-19	4.64e-20	-9.82836	34.6452	-0.189855
MAPRE2	1.54e-36	3.58e-38	14.8465	76.0063	0.189809
KCTD11	2.1e-39	3.3e-41	-15.6396	82.9473	-0.189681
C5orf40	7.49e-12	2.31e-12	7.30322	17.1685	0.189641
PARVG	4e-32	1.69e-33	-13.6101	65.3213	-0.189544
SLC39A11	2.57e-32	1.06e-33	-13.6643	65.7853	-0.189484
PCP4L1	3.21e-23	3.67e-24	11.0361	43.994	0.189395
CLUL1	2.65e-11	8.55e-12	7.09563	15.8859	0.189307
MRGPRF	4.76e-13	1.33e-13	-7.74365	19.9755	-0.189255
CLGN	4.91e-20	7.54e-21	10.066	36.4425	0.189106
TCEAL5	3.21e-44	2.28e-46	16.9784	94.7512	0.189092
OCA2	2.35e-24	2.4e-25	11.374	46.6975	0.189068
GARNL1	3.09e-31	1.46e-32	13.3592	63.1804	0.189025
BACE2	2.01e-25	1.82e-26	-11.6892	49.2506	-0.188995
SOD2	1.14e-11	3.57e-12	-7.23466	16.742	-0.188977
TPTE2	1.02e-17	1.93e-18	9.33104	30.9596	0.188964
SEPN1	5.5e-49	1.65e-51	-18.3084	106.515	-0.188861
RGS17	1.04e-24	1.03e-25	11.4781	47.5376	0.188842
RBM42	6.55e-42	7.2e-44	-16.3313	89.0359	-0.188835
VGF	3.3e-10	1.17e-10	6.66712	13.3241	0.188786
NFIC	9.95e-24	1.08e-24	-11.1882	45.2069	-0.18878
SH3GL3	1.99e-29	1.16e-30	12.8456	58.8323	0.188737
IRF1	6.04e-17	1.22e-17	-9.07927	29.1349	-0.188666
CDK2	1.76e-21	2.36e-22	-10.5116	39.8699	-0.188651
FAM98A	4.47e-39	7.44e-41	15.5477	82.1402	0.188638
SLA	1.35e-21	1.78e-22	-10.5475	40.1496	-0.188593
LOC128977	4.01e-42	4.24e-44	16.3908	89.5611	0.188581
SRGAP1	1.09e-34	3.31e-36	-14.3289	71.5094	-0.188516
ZPLD1	3.41e-07	1.56e-07	-5.36573	6.31145	-0.188492
SIX5	1.73e-29	1e-30	-12.863	58.9785	-0.188466
SIPA1L3	1.59e-31	7.23e-33	-13.4409	63.876	-0.188377
KIAA1383	9.3e-25	9.12e-26	11.4927	47.656	0.188314
CDK2AP2	2.65e-36	6.34e-38	-14.7812	75.4373	-0.188072
NDUFA4	3.22e-30	1.71e-31	13.0709	60.7332	0.18802
CFI	4.85e-16	1.06e-16	-8.77939	26.9998	-0.187877
MAPRE3	5.24e-31	2.53e-32	-13.2947	62.6314	-0.187865
MOV10L1	1.99e-31	9.16e-33	-13.4133	63.641	-0.18775
ZNF660	8.92e-29	5.62e-30	-12.6595	57.2694	-0.187741
MARCO	3.75e-07	1.72e-07	-5.34669	6.21801	-0.187691
LGALS9	1.9e-31	8.69e-33	-13.4193	63.6925	-0.187596
ARAF	5.87e-51	1.2e-53	-18.8616	111.403	-0.187595
PCYOX1L	1.25e-19	1.99e-20	9.93927	35.4811	0.18757
PRIC285	2.06e-25	1.87e-26	-11.6862	49.2258	-0.187567
U2AF1	2.09e-24	2.12e-25	11.3889	46.8176	0.18753
EPC1	1.81e-23	2.02e-24	11.1103	44.5847	0.187449
ALOX5	8.61e-13	2.45e-13	-7.65048	19.3722	-0.187391
MINK1	5.04e-37	1.09e-38	-14.982	77.188	-0.18736
LILRA5	5.4e-19	9.16e-20	-9.73856	33.972	-0.187332
RP11-50D16.3	1.3e-26	1.04e-27	12.0358	52.0883	0.187332
CASP1	7.67e-19	1.32e-19	-9.69023	33.6111	-0.187323
CA14	1.26e-13	3.34e-14	7.95099	21.3356	0.187323
SLC5A3	1.28e-30	6.48e-32	-13.1849	61.6993	-0.187277
TXNDC10	1.91e-30	9.91e-32	13.1351	61.2767	0.187174
IL15RA	2.68e-22	3.33e-23	-10.7597	41.8094	-0.187116
LIG4	2.71e-13	7.43e-14	7.83123	20.547	0.187071
TMEM58	1.71e-32	6.9e-34	-13.7136	66.2079	-0.186898
TSLP	6.6e-20	1.02e-20	-10.026	36.1383	-0.186867
CEL	6.95e-39	1.2e-40	-15.4935	81.6642	-0.186861
FGF9	7.92e-32	3.47e-33	13.5261	64.6037	0.186814
PDIA3	9.39e-31	4.67e-32	13.2231	62.0233	0.186657
CD151	1.88e-42	1.9e-44	-16.4815	90.3613	-0.186648
SLC2A4RG	1.03e-34	3.12e-36	-14.3358	71.5694	-0.186631
DCC	4.9e-20	7.52e-21	10.0663	36.4449	0.186614
MAP7D2	4.97e-23	5.79e-24	10.9791	43.5418	0.186611
ABHD8	2.8e-33	1.03e-34	-13.9337	68.0979	-0.186596
GRIK1	3.62e-35	1.02e-36	14.4643	72.6823	0.186581
ALCAM	2.41e-18	4.32e-19	9.53227	32.4383	0.18652
PLOD1	1e-29	5.65e-31	-12.9308	59.5501	-0.186439
MYO9B	1.82e-35	4.93e-37	-14.547	73.4006	-0.186381
ELAVL3	6.1e-35	1.78e-36	-14.4	72.125	-0.186368
KIAA1305	2.95e-46	1.37e-48	-17.5533	99.8361	-0.186219
HIPK3	2.43e-32	9.97e-34	-13.6709	65.8419	-0.186205
BTBD2	1.89e-36	4.44e-38	-14.822	75.7925	-0.186161
LRRC40	1.25e-33	4.39e-35	14.0319	68.9436	0.186145
AP1G2	1.05e-34	3.17e-36	-14.3339	71.5522	-0.186126
WWC2	1.39e-08	5.65e-09	-5.99236	9.53765	-0.186125
AOC3	5.34e-13	1.5e-13	-7.7256	19.8582	-0.186122
MORF4L2	3.12e-31	1.47e-32	13.3579	63.1692	0.186117
TTLL11	4.52e-33	1.7e-34	13.8757	67.5992	0.186067
SGPP1	1.78e-21	2.39e-22	10.5102	39.8593	0.186061
TSPAN14	1.15e-44	7.35e-47	-17.1058	95.8776	-0.18605
RUNX3	2.08e-22	2.56e-23	-10.7927	42.0691	-0.186006
MLPH	7.99e-10	2.93e-10	-6.51205	12.4265	-0.185947
LOC642031	4.34e-33	1.63e-34	-13.8806	67.6414	-0.185926
PLEKHA4	5.47e-21	7.7e-22	-10.3605	38.6998	-0.185778
FBXO3	1.33e-29	7.6e-31	12.8958	59.2551	0.185602
RETSAT	2.05e-36	4.85e-38	14.8119	75.7042	0.185521
GRIP1	4.44e-25	4.19e-26	11.588	48.4276	0.185511
ZDHHC21	1.46e-20	2.15e-21	10.2287	37.6854	0.185493
ICA1	2.48e-28	1.66e-29	12.5313	56.1971	0.185476
CSPG4	2.18e-27	1.61e-28	-12.2602	53.9422	-0.185456
FGL2	1.25e-09	4.66e-10	-6.43234	11.9713	-0.185427
GNG5	6.95e-31	3.4e-32	-13.2601	62.3378	-0.185376
hCG_38480///KCTD1	1.62e-27	1.18e-28	12.2974	54.2508	0.185259
NES	3.87e-16	8.43e-17	-8.81206	27.2303	-0.185174
TERF2IP	3.86e-32	1.62e-33	13.6143	65.3574	0.185112
SFMBT2	3.62e-32	1.52e-33	13.622	65.4235	0.184844
BBC3	1.17e-34	3.58e-36	-14.32	71.4326	-0.18479
CDC40	2.37e-23	2.68e-24	11.0753	44.3062	0.184772
WDR6	6.68e-45	4.15e-47	-17.1699	96.4449	-0.184736
NOVA2	8.65e-36	2.24e-37	-14.637	74.1828	-0.184702
COL4A1	2.67e-10	9.37e-11	-6.70397	13.5398	-0.184701
C6orf145	1.2e-28	7.68e-30	-12.6225	56.96	-0.184696
ACSL5	1.9e-16	4.01e-17	-8.91536	27.9626	-0.184688
ADAMTS2	2.36e-20	3.53e-21	-10.1646	37.1942	-0.184682
TPBG	2.48e-19	4.07e-20	9.84566	34.7753	0.18467
HECW1	1.99e-30	1.03e-31	13.1305	61.238	0.184652
USF1	3.35e-29	2.02e-30	-12.7806	58.2853	-0.184639
PRY	8.02e-06	4.16e-06	-4.68555	3.14881	-0.184557
EDN1	1.4e-11	4.41e-12	-7.20137	16.536	-0.184533
C1orf64	1.69e-20	2.49e-21	-10.2096	37.5385	-0.184511
NPFF	6.01e-37	1.31e-38	-14.9608	77.0034	-0.184504
HNRPA3	5.08e-27	3.9e-28	12.154	53.0632	0.184471
GRHL1	6.27e-21	8.88e-22	10.3422	38.5584	0.184446
NR2E1	1.53e-27	1.1e-28	-12.3054	54.3165	-0.184431
PTPRC	1.89e-13	5.11e-14	-7.88741	20.916	-0.184298
PHYHD1	2.94e-16	6.32e-17	-8.85221	27.5143	-0.184278
C6orf81	3.61e-37	7.54e-39	-15.0238	77.553	-0.18424
KCNH8	8.31e-10	3.05e-10	6.50517	12.387	0.18405
NET1	3.64e-23	4.19e-24	11.0196	43.8631	0.183977
PRKD2	6.66e-36	1.71e-37	-14.6682	74.4538	-0.18397
HSFY2	1e-06	4.78e-07	5.14192	5.23073	0.183899
RNF19B	1.03e-25	9.12e-27	-11.7736	49.9382	-0.183762
TMEM41B	1.09e-24	1.07e-25	11.473	47.4967	0.183688
APPBP1	1.9e-34	5.95e-36	14.2617	70.9276	0.183652
REEP1	5.28e-29	3.24e-30	12.7246	57.815	0.183607
PCDH11X	2.46e-30	1.29e-31	13.104	61.0133	0.183523
SACS	9.9e-22	1.29e-22	10.5885	40.4689	0.18348
NDRG4	1.86e-21	2.5e-22	10.5045	39.8151	0.183437
GTF2H3	4.16e-31	1.99e-32	13.323	62.8725	0.183419
AGL	2.12e-33	7.65e-35	13.9678	68.3913	0.183406
UBE1	1.9e-54	1.56e-57	-19.8712	120.295	-0.183367
RGS18	1.4e-19	2.24e-20	-9.92407	35.3663	-0.183357
EIF1AY	2.54e-07	1.15e-07	5.42584	6.60828	0.183311
MERTK	1.93e-25	1.75e-26	-11.6946	49.2944	-0.183288
PRNP	1.37e-19	2.18e-20	9.92714	35.3895	0.183256
C1orf144	1.62e-39	2.52e-41	-15.6702	83.2158	-0.183218
LOC126520	8.18e-23	9.71e-24	-10.9146	43.0306	-0.183199
DCDC2	5.72e-18	1.05e-18	9.41271	31.5576	0.183188
OAT	4.29e-37	9.07e-39	15.0027	77.3692	0.183058
PAX6	3.11e-29	1.86e-30	-12.7901	58.3651	-0.183022
MOG	4.75e-09	1.85e-09	6.19171	10.6236	0.182991
FLJ13611	1.07e-40	1.41e-42	15.996	86.0811	0.182957
ZNF428	1.22e-42	1.18e-44	-16.5345	90.8293	-0.182951
ITM2A	3.42e-27	2.58e-28	12.2039	53.4755	0.1829
BRI3	9.03e-54	8.79e-57	-19.6758	118.577	-0.182846
PLCXD2	2.02e-23	2.27e-24	-11.096	44.4711	-0.182829
ALS2CR8	3.9e-39	6.41e-41	15.5646	82.2888	0.182812
ERMP1	9.96e-32	4.41e-33	13.4982	64.3651	0.182797
DLEU2L	7.99e-27	6.27e-28	12.0971	52.5938	0.182783
PHF21B	8.97e-27	7.07e-28	-12.0827	52.4746	-0.18275
LY96	3.85e-17	7.65e-18	-9.14377	29.5996	-0.182743
NAP1L3	4.54e-21	6.34e-22	10.3855	38.8927	0.182696
C10orf85	7.31e-30	4.04e-31	-12.9701	59.8814	-0.182688
RBCK1	8.18e-41	1.07e-42	-16.0273	86.3571	-0.182621
GNA13	1.34e-21	1.77e-22	-10.5481	40.1538	-0.182555
EBI2	3.74e-07	1.72e-07	-5.34679	6.2185	-0.182531
SLC25A3	1.04e-46	4.46e-49	17.6791	100.949	0.182475
ARMC5	3.55e-46	1.67e-48	-17.5308	99.6372	-0.182471
CORT	1.69e-19	2.72e-20	9.89837	35.1723	0.182445
STAT4	7.08e-19	1.21e-19	9.70139	33.6944	0.182412
LMO1	3.07e-25	2.84e-26	11.6352	48.8109	0.182409
ABCA9	1.36e-32	5.43e-34	13.7412	66.4449	0.182398
LOC645158	2.2e-38	4.08e-40	15.355	80.4501	0.182396
KLHL23	4.81e-21	6.73e-22	10.3778	38.8331	0.182393
SKIP	5.52e-17	1.11e-17	9.09233	29.2288	0.182358
DPP10	3.34e-28	2.25e-29	12.4947	55.8919	0.182337
CAPRIN1	2.59e-27	1.92e-28	12.2388	53.7649	0.182183
TM7SF2	1.56e-30	7.99e-32	13.1604	61.4913	0.182162
ATPIF1	1.38e-36	3.21e-38	14.859	76.115	0.182111
TMEM66	1.26e-24	1.25e-25	11.4541	47.3439	0.182054
MLSTD1	6.37e-25	6.12e-26	11.5414	48.0503	0.181996
PPM1H	1.35e-27	9.71e-29	12.3206	54.4428	0.181965
CALM2	3.46e-33	1.29e-34	13.9077	67.8744	0.181941
IRF2	4.02e-45	2.43e-47	-17.23	96.9767	-0.181938
PKN1	6.32e-47	2.61e-49	-17.7395	101.484	-0.181892
CARD9	8.13e-34	2.8e-35	-14.0838	69.3908	-0.18189
TPPP	1.99e-29	1.16e-30	12.8456	58.832	0.181757
GUF1	5.8e-26	4.98e-27	11.847	50.5381	0.181729
SCD	1.57e-17	3.02e-18	9.27045	30.5179	0.181715
MAPK9	8.43e-36	2.19e-37	14.64	74.2085	0.181665
ZNRF3	7.05e-25	6.83e-26	-11.5281	47.9423	-0.181606
ZNF705A	6.54e-43	5.95e-45	16.6119	91.5126	0.181558
MFSD1	2.52e-16	5.39e-17	8.87433	27.6712	0.181511
TMEM132A	2.08e-34	6.53e-36	-14.2509	70.8345	-0.181461
RAD18	1.24e-23	1.36e-24	11.1598	44.9797	0.181415
ZCCHC12	4.28e-13	1.19e-13	7.76029	20.0838	0.181343
RP11-35N6.1	1.76e-24	1.77e-25	11.4114	46.9991	0.181287
SMPX	2.01e-29	1.18e-30	12.8441	58.8199	0.181286
HOXD3	2.13e-28	1.41e-29	-12.5508	56.36	-0.181236
NT5C3	6.6e-28	4.61e-29	12.4095	55.1822	0.181147
LOC338758	1.12e-32	4.39e-34	13.766	66.6574	0.181133
ADAM33	4.53e-17	9.09e-18	-9.12016	29.4293	-0.181018
TRIM8	1.18e-47	4.39e-50	-17.9395	103.253	-0.180995
NDRG1	1.81e-19	2.92e-20	-9.88904	35.102	-0.180913
EXOC8	2.01e-35	5.47e-37	14.5351	73.2967	0.180754
PCK1	2.23e-07	1.01e-07	-5.45193	6.73793	-0.180639
ELF4	3.4e-29	2.05e-30	-12.7787	58.2693	-0.180626
MLF2	2.66e-32	1.1e-33	-13.6594	65.7439	-0.18061
PSMAL	1.21e-09	4.48e-10	6.43896	12.009	0.180594
CSRP1	1.67e-24	1.68e-25	-11.418	47.0527	-0.180551
SQRDL	1.75e-21	2.34e-22	-10.5129	39.8797	-0.180499
TUBA1A	2.22e-24	2.26e-25	11.3812	46.7558	0.18049
ALAD	3.07e-27	2.3e-28	12.2173	53.5865	0.180488
C17orf72	4.65e-27	3.55e-28	12.1654	53.1576	0.180488
TUBB4	1.11e-24	1.09e-25	11.4703	47.4745	0.180435
BHLHB4	2.99e-27	2.24e-28	-12.2208	53.6153	-0.180389
UPP1	4.52e-25	4.27e-26	-11.5856	48.4079	-0.180326
C1orf70	8.44e-18	1.58e-18	9.3581	31.1574	0.18031
KIF3A	1.42e-26	1.15e-27	12.0244	51.9944	0.180254
ACSF2	2.71e-29	1.61e-30	-12.8072	58.509	-0.180232
NDUFA9	2.14e-34	6.75e-36	14.2472	70.8025	0.180194
LHCGR	4.31e-12	1.3e-12	-7.39302	17.7315	-0.180173
PLEKHB2	5.12e-32	2.19e-33	13.5796	65.0611	0.180153
NAPE-PLD	2.06e-30	1.07e-31	13.126	61.1997	0.180132
GTF2H5	9.03e-38	1.78e-39	15.1876	78.9849	0.180029
RANBP5	9.94e-23	1.19e-23	10.8891	42.8289	0.179941
LOC387647	6.31e-20	9.78e-21	-10.0321	36.1847	-0.17992
SELT	2.05e-35	5.59e-37	14.5327	73.2762	0.179915
PDGFRB	4.56e-27	3.47e-28	-12.168	53.1786	-0.17989
CHD9	2.88e-32	1.2e-33	13.6498	65.6616	0.179806
MAST4	5.39e-13	1.51e-13	-7.72413	19.8487	-0.179779
FCGR3A	4.07e-08	1.72e-08	-5.78763	8.45184	-0.179765
CCR1	3.22e-14	8.17e-15	-8.15844	22.7202	-0.179729
ANXA2P2	9.78e-09	3.92e-09	-6.05822	9.89333	-0.179553
TRPM4	2.92e-20	4.39e-21	-10.1362	36.9772	-0.179532
NQO1	4.6e-11	1.52e-11	-7.00309	15.3228	-0.179455
NXPH2	7.88e-31	3.88e-32	13.2447	62.2066	0.179448
SORL1	7.95e-32	3.49e-33	13.5257	64.5999	0.179419
OR52E4	5.38e-11	1.79e-11	-6.97664	15.1628	-0.17937
SLC44A2	2.3e-27	1.7e-28	-12.2537	53.8878	-0.17931
RP11-216N14.7	9.83e-18	1.85e-18	-9.33667	31.0007	-0.179262
CHRM3	6.39e-17	1.3e-17	9.0712	29.0769	0.179248
RASL12	6.05e-19	1.03e-19	-9.72302	33.8559	-0.179227
RMND1	2.46e-42	2.51e-44	16.4497	90.0806	0.179217
TBR1	1.23e-16	2.56e-17	8.97744	28.4051	0.179193
MGC33846	2.39e-20	3.56e-21	-10.1631	37.1832	-0.179165
ABCE1	3.59e-38	6.78e-40	15.2973	79.945	0.179107
LSR	1.29e-25	1.15e-26	-11.7455	49.7093	-0.1791
SQLE	1.39e-28	9.03e-30	12.6033	56.7991	0.179049
NNT	1.15e-24	1.13e-25	11.466	47.4403	0.178921
TAP1	3.63e-24	3.77e-25	-11.3182	46.2488	-0.178902
HSPB3	8.29e-16	1.86e-16	8.70145	26.452	0.178829
UNC5D	3.34e-18	6.06e-19	9.48708	32.1047	0.178677
AVIL	5.76e-32	2.48e-33	-13.5654	64.939	-0.178662
CYBA	2.29e-18	4.09e-19	-9.53957	32.4923	-0.178637
LSM11	1.75e-23	1.95e-24	11.1151	44.623	0.178571
ATAD3C	1.3e-26	1.04e-27	-12.0362	52.0912	-0.178567
TRIM4	1.37e-12	3.97e-13	-7.57695	18.8997	-0.17855
TMTC3	3.15e-17	6.22e-18	9.17201	29.8037	0.178536
SLC25A41	5.44e-21	7.66e-22	-10.3612	38.7048	-0.178532
TNFSF10	3.71e-24	3.86e-25	11.3152	46.2253	0.178492
MSN	3.82e-21	5.28e-22	-10.409	39.074	-0.178303
LRRC4B	7.1e-41	9.14e-43	-16.0447	86.5106	-0.178197
ETV5	9.93e-26	8.76e-27	11.7785	49.9781	0.178135
LOC152742	1.18e-44	7.62e-47	17.1018	95.8424	0.178122
LDHA	1.99e-22	2.45e-23	10.7984	42.1133	0.178015
MYCT1	8.87e-20	1.39e-20	-9.98598	35.8347	-0.177992
LDB3	2.25e-15	5.21e-16	8.55533	25.433	0.177989
TMEM85	2.36e-34	7.5e-36	14.2351	70.6978	0.177935
DDX53	0.00124	0.000796	-3.3869	-1.82806	-0.177912
FAM46B	3.28e-16	7.09e-17	-8.8362	27.401	-0.177839
GSTA4	1.4e-29	8.03e-31	12.8893	59.2004	0.177838
DEFB1	1.23e-06	5.92e-07	-5.09838	5.025	-0.177764
C1orf86	1.26e-29	7.2e-31	-12.9022	59.309	-0.177753
SALL1	2.87e-29	1.71e-30	-12.7999	58.4479	-0.177735
THAP5	2.19e-13	5.95e-14	7.86463	20.7662	0.177732
TAF9	2.06e-31	9.52e-33	13.4087	63.6019	0.177729
TMED4	6.02e-36	1.53e-37	14.6806	74.5612	0.177646
C9orf148	3.76e-14	9.6e-15	-8.13489	22.5619	-0.177566
LOC284454	8.66e-28	6.12e-29	-12.3758	54.9016	-0.17755
MIR16	1.15e-21	1.51e-22	10.5681	40.3098	0.177498
LILRB4	3.93e-13	1.09e-13	-7.77365	20.1708	-0.177496
LOC730607///LOC729231	9.28e-31	4.61e-32	-13.2246	62.0359	-0.177479
LGI4	2.63e-30	1.39e-31	-13.0955	60.9416	-0.177447
IGSF8	1.87e-31	8.53e-33	-13.4215	63.7113	-0.177415
ANKRD46	7.36e-28	5.16e-29	12.396	55.0695	0.177379
PRR14	6.62e-58	2.54e-61	-20.8608	128.958	-0.177371
POLR2K	3.04e-36	7.38e-38	14.7639	75.2866	0.177343
GFI1B	2.67e-34	8.56e-36	-14.2199	70.566	-0.17727
COX15	4.65e-37	9.9e-39	14.9927	77.2818	0.177257
RBM14	7.98e-42	8.87e-44	-16.3077	88.828	-0.177235
CADM2	7.76e-27	6.08e-28	12.1008	52.624	0.177177
PDE7A	7.74e-27	6.06e-28	12.1012	52.6269	0.177173
EBNA1BP2	3.16e-32	1.32e-33	13.6385	65.5647	0.177134
KIF1B	3.11e-18	5.62e-19	-9.497	32.1778	-0.177075
RIN3	3.81e-25	3.56e-26	-11.6078	48.5882	-0.176971
GLI2	2.05e-23	2.3e-24	-11.0942	44.4564	-0.17694
ANGPT2	6.13e-10	2.22e-10	-6.55892	12.6961	-0.176901
FIGNL1	1.31e-27	9.4e-29	12.3244	54.4749	0.176854
PCLO	1.01e-23	1.1e-24	11.1863	45.1913	0.176822
PIK3C2A	2.48e-13	6.78e-14	7.84512	20.6381	0.176787
XK	2.44e-21	3.31e-22	10.4687	39.5366	0.176714
MLLT11	1.43e-19	2.3e-20	9.92056	35.3398	0.176649
NOLC1	1.52e-22	1.85e-23	10.8334	42.3897	0.176576
PRKAR2B	4.74e-24	4.99e-25	11.2836	45.9712	0.17656
PEX6	1.22e-11	3.83e-12	-7.22351	16.6729	-0.176553
BCAT1	9.28e-28	6.58e-29	12.3672	54.8297	0.176529
DSN1	1.82e-36	4.28e-38	14.826	75.8278	0.176495
PPP1R9B	1.34e-26	1.07e-27	-12.0322	52.0591	-0.176473
DHRS3	1.91e-33	6.88e-35	-13.9801	68.4974	-0.176453
CHMP2B	1.91e-30	9.91e-32	13.1351	61.2773	0.176434
LRP8	4.1e-41	5.08e-43	16.111	87.0939	0.176408
RGS7BP	1.88e-15	4.34e-16	8.5815	25.6147	0.176377
NANOGP8	5.54e-13	1.56e-13	7.71969	19.8199	0.176297
WIF1	3.65e-09	1.41e-09	6.2398	10.8898	0.176292
PLCB1	7.62e-27	5.96e-28	12.1031	52.6429	0.176267
ISCA1	1.18e-27	8.45e-29	12.3372	54.5806	0.176261
BMPR2	6.19e-25	5.94e-26	11.5451	48.0802	0.176258
NEK9	2.84e-19	4.69e-20	9.82699	34.6349	0.176251
TMSL3	5.36e-25	5.11e-26	11.5636	48.2303	0.176219
CENPH	7.35e-20	1.15e-20	10.0113	36.0263	0.176186
FURIN	6.31e-39	1.08e-40	-15.5058	81.7722	-0.17616
CAPS	4.77e-18	8.75e-19	-9.43777	31.7417	-0.176149
LOC256273	1.67e-36	3.91e-38	14.8363	75.9176	0.176089
KALRN	4.71e-26	4.01e-27	11.8731	50.7522	0.176002
XKR6	1.59e-42	1.58e-44	16.5022	90.5444	0.175939
GATAD2B	1.01e-37	2.01e-39	-15.1742	78.8679	-0.175915
FSTL4	3.79e-29	2.3e-30	12.7654	58.1582	0.175856
UNC84B	2.4e-18	4.29e-19	-9.53316	32.4449	-0.175833
GABRB3	7.8e-12	2.41e-12	7.29671	17.1279	0.175785
ABCA1	1.94e-19	3.15e-20	-9.87922	35.0279	-0.175768
CDC14A	6.21e-25	5.97e-26	-11.5446	48.0756	-0.175577
RAPGEF3	6.56e-31	3.2e-32	-13.2672	62.3981	-0.17556
FZD7	1.99e-18	3.53e-19	-9.55933	32.6384	-0.17552
PAFAH1B1	8.1e-29	5.08e-30	12.6715	57.3702	0.17523
GABRE	2.64e-26	2.19e-27	-11.9464	51.353	-0.175027
ATCAY	3.99e-17	7.94e-18	9.13859	29.5622	0.174987
DYSF	8.41e-16	1.88e-16	-8.69932	26.4371	-0.174949
PRKAG2	1.72e-22	2.11e-23	10.8172	42.262	0.174946
PROM1	1.64e-27	1.19e-28	12.2962	54.2402	0.174897
CHDH	2.56e-20	3.83e-21	-10.1539	37.1126	-0.174757
SELPLG	1.97e-21	2.65e-22	-10.4969	39.7556	-0.174746
HIST1H3D	1.41e-15	3.2e-16	-8.62456	25.9144	-0.174718
KLHL21	9.21e-37	2.09e-38	-14.9077	76.5398	-0.174715
PCDH17	1.02e-29	5.71e-31	12.9294	59.5384	0.174686
SLCO1A2	2.94e-14	7.42e-15	8.17252	22.815	0.174683
TCEAL7	1.08e-31	4.82e-33	13.488	64.2786	0.174683
IL1R1	1.37e-17	2.62e-18	-9.28969	30.6579	-0.17454
HIPK2	2.76e-17	5.42e-18	-9.19072	29.9391	-0.17452
RAP2A	2.26e-13	6.16e-14	7.85944	20.7321	0.174503
C20orf103	3.37e-13	9.28e-14	7.79793	20.3292	0.174501
MDH2	4.21e-28	2.88e-29	12.4656	55.6489	0.174498
SLC27A4	2.67e-30	1.41e-31	13.0938	60.9275	0.174471
OSBPL11	1.14e-32	4.49e-34	-13.7634	66.6346	-0.174464
SIDT1	1.2e-20	1.74e-21	10.2558	37.8929	0.17446
CHM	8.33e-18	1.56e-18	9.35989	31.1705	0.174364
PER1	1.83e-28	1.2e-29	-12.5695	56.516	-0.174348
VNN1	1.09e-14	2.67e-15	-8.32111	23.8221	-0.174236
GEFT	1.8e-30	9.27e-32	-13.143	61.3437	-0.174141
CTSH	1.16e-21	1.53e-22	-10.567	40.3013	-0.174112
TMEM14B	6.86e-37	1.51e-38	14.9444	76.8595	0.174108
KLHL8	5.35e-18	9.83e-19	9.42198	31.6257	0.174108
IMMT	4.82e-40	7.12e-42	15.8131	84.4717	0.17408
CNTN5	1.2e-23	1.31e-24	11.1637	45.0114	0.174074
ZNF574	3.18e-48	1.11e-50	-18.0944	104.623	-0.174038
STYK1	3.86e-11	1.27e-11	7.03244	15.5008	0.173992
C4orf16	1.91e-26	1.56e-27	11.9873	51.6895	0.173903
SOX2OT	3.58e-13	9.87e-14	7.78853	20.2679	0.173901
STXBP2	1.07e-44	6.82e-47	-17.1142	95.9518	-0.173775
FLCN	4.49e-35	1.28e-36	-14.438	72.4543	-0.173764
KIAA0323	1.26e-45	6.85e-48	-17.3725	98.2365	-0.173748
HSD17B1	6.75e-41	8.64e-43	-16.0511	86.5665	-0.17372
MECP2	7.84e-50	2.04e-52	-18.5432	108.591	-0.173705
NPTN	6.4e-22	8.21e-23	10.6457	40.9158	0.173589
HAP1	8.9e-36	2.31e-37	-14.6335	74.1522	-0.173572
KRTAP23-1	6.94e-28	4.85e-29	-12.4035	55.1322	-0.173536
ICA1L	2.3e-41	2.73e-43	16.181	87.711	0.17352
NCSTN	2.73e-36	6.55e-38	-14.7776	75.4058	-0.173517
LOC440104	2.96e-28	1.99e-29	-12.5096	56.0164	-0.173462
ARRDC2	3.16e-18	5.73e-19	-9.49461	32.1602	-0.173424
RCN2	1.41e-25	1.26e-26	11.7347	49.6213	0.17339
TYRO3P	1.69e-19	2.72e-20	9.89823	35.1712	0.173364
ATP2A2	1.85e-30	9.53e-32	13.1397	61.3161	0.173236
ALOX15	1.68e-13	4.52e-14	-7.90565	21.0361	-0.173142
SPTLC3	6.52e-06	3.36e-06	-4.73242	3.35492	-0.173131
MAPK4	1.11e-28	7.1e-30	-12.6319	57.0385	-0.173079
TUSC5	1.56e-20	2.29e-21	-10.2203	37.621	-0.172871
NINJ1	1.41e-43	1.14e-45	-16.7974	93.152	-0.172842
PTP4A3	1.1e-23	1.2e-24	-11.1748	45.1	-0.172841
EEF1D	3.2e-35	8.9e-37	-14.4794	72.8138	-0.172834
CDH8	7.53e-15	1.82e-15	8.37664	24.2015	0.172681
ACADSB	2.62e-30	1.38e-31	13.0961	60.947	0.17264
CDC123	5.41e-39	9.18e-41	15.5239	81.9311	0.172615
LOC647121	6.6e-15	1.59e-15	8.39599	24.3341	0.172545
PNRC1	4.66e-38	8.93e-40	-15.266	79.6713	-0.172508
TUBB2A	8.67e-18	1.62e-18	9.35434	31.1299	0.172491
NFATC2IP	1.62e-42	1.61e-44	16.5	90.525	0.172475
TRAF3IP2	4.3e-21	5.98e-22	-10.3929	38.9501	-0.172413
PLEKHG3	1.96e-17	3.8e-18	-9.23901	30.2893	-0.172397
FLJ12993	2.42e-39	3.87e-41	15.6216	82.7887	0.17235
IPO8	2.1e-18	3.74e-19	9.5515	32.5805	0.172337
C20orf7	8.21e-22	1.06e-22	10.613	40.6602	0.17231
SIX4	1.79e-13	4.82e-14	-7.89613	20.9734	-0.172302
IKZF1	8.94e-21	1.29e-21	-10.2947	38.192	-0.172233
BLVRA	1.29e-23	1.42e-24	11.1545	44.9378	0.172198
LOC730034	1.6e-22	1.95e-23	10.8269	42.3381	0.172195
AES	1.9e-33	6.83e-35	-13.9808	68.5033	-0.1721
MICA	3.02e-25	2.8e-26	-11.6373	48.8277	-0.172032
NEO1	4.78e-36	1.2e-37	-14.7084	74.8033	-0.171995
CTSL2	7.11e-12	2.19e-12	7.31183	17.2223	0.171908
SVIL	1.09e-19	1.73e-20	-9.95765	35.6201	-0.171907
SLC26A1	1.58e-34	4.9e-36	-14.284	71.1207	-0.171829
ACLY	2.3e-39	3.63e-41	15.6288	82.8521	0.171714
ANKRD19	3.87e-25	3.62e-26	11.6057	48.5712	0.171692
TSKU	3.26e-17	6.44e-18	-9.16719	29.7688	-0.171603
PPP1R14B	9.29e-30	5.19e-31	-12.9407	59.6334	-0.17159
OPA1	8.58e-34	2.96e-35	14.0771	69.3331	0.171588
FLJ44342///SFRS1	2.29e-45	1.32e-47	17.2988	97.585	0.171576
CDH5	3.57e-20	5.42e-21	-10.1089	36.7688	-0.171528
MCF2	2.91e-22	3.63e-23	10.7487	41.723	0.171455
LANCL1	9.22e-30	5.14e-31	12.9418	59.6426	0.171449
DSP	9.58e-05	5.5e-05	-4.08911	0.683928	-0.171413
ACSL3	7.3e-37	1.63e-38	14.9361	76.7877	0.171402
SMAD9	2.15e-16	4.56e-17	-8.89758	27.8362	-0.171313
ADD2	5.39e-15	1.29e-15	8.4263	24.5421	0.171313
INPP5D	1.14e-25	1.01e-26	-11.7615	49.8399	-0.171302
IL1F7	2.61e-06	1.3e-06	-4.93571	4.26949	-0.171261
LAMP2	2.43e-16	5.19e-17	-8.87968	27.7091	-0.171257
PDIA4	6.97e-22	8.97e-23	-10.6345	40.8277	-0.171201
THRB	3.75e-19	6.26e-20	9.78885	34.3487	0.171185
CTNNA1	3.36e-42	3.49e-44	16.4128	89.7556	0.171183
CRBN	1.08e-32	4.23e-34	13.7702	66.6931	0.171122
LST1	2.56e-16	5.47e-17	-8.87227	27.6565	-0.1711
MOAP1	3.22e-16	6.96e-17	8.83882	27.4196	0.171013
FBXO44	1.91e-37	3.9e-39	-15.0986	78.207	-0.170969
SVOP	6.91e-17	1.41e-17	9.0601	28.9971	0.170967
CPEB1	8.42e-33	3.27e-34	13.8001	66.95	0.170961
USP14	1.87e-40	2.58e-42	15.9278	85.4809	0.170929
TEAD3	2.62e-36	6.26e-38	-14.7827	75.4506	-0.170917
C1orf165	1.86e-33	6.66e-35	13.9838	68.5297	0.170874
DLG4	9.15e-18	1.72e-18	-9.34675	31.0744	-0.170823
CAMK1D	7.61e-34	2.61e-35	14.0917	69.4593	0.170738
SCG5	1.44e-16	3.02e-17	8.95497	28.2447	0.170711
PCDHGC3	5.63e-37	1.23e-38	-14.9684	77.0697	-0.170642
BANF1	2.46e-48	8.18e-51	-18.1283	104.923	-0.170632
GOLGA	2.32e-29	1.37e-30	12.8262	58.6686	0.170599
LOC728215	2.66e-34	8.52e-36	14.2205	70.5713	0.170505
VPS36	2.59e-30	1.36e-31	13.0978	60.961	0.170467
C4orf27	1.57e-29	9.05e-31	12.8753	59.082	0.170454
KIAA1618	1.44e-23	1.59e-24	-11.1397	44.8197	-0.170375
ZNF658	1.87e-26	1.52e-27	11.9903	51.7137	0.170371
ATP5B	1.87e-29	1.09e-30	12.8532	58.8959	0.170361
VPS26A	2.6e-28	1.74e-29	12.5253	56.1469	0.170336
RABGAP1L	4.91e-29	3e-30	12.7337	57.892	0.170151
CDC42SE2	1.02e-13	2.69e-14	7.98278	21.5463	0.170081
ITFG1	1.03e-31	4.57e-33	13.4942	64.3307	0.170063
PRMT6	3.79e-30	2.04e-31	13.0506	60.5615	0.170021
ASPH	5.98e-19	1.02e-19	-9.72469	33.8683	-0.170003
CLDN11	4.76e-06	2.42e-06	4.80308	3.66906	0.169999
CCDC122	1.6e-13	4.3e-14	7.91322	21.086	0.169979
FCF1	1.24e-23	1.36e-24	11.1593	44.9763	0.169979
TP53INP2	9.5e-15	2.31e-15	8.34187	23.9638	0.169961
POLR3A	3.87e-24	4.03e-25	11.3101	46.1839	0.169961
UGT8	3.28e-08	1.38e-08	5.82911	8.66938	0.169937
HLA-DMB	2.32e-08	9.61e-09	-5.89545	9.01994	-0.16987
WDR23	2.82e-24	2.9e-25	11.3507	46.5105	0.169653
SMO	1.31e-36	3e-38	-14.8665	76.1802	-0.169645
ST8SIA3	1.01e-16	2.09e-17	9.00591	28.6086	0.169608
KHDRBS2	6.62e-13	1.87e-13	7.69184	19.6394	0.169593
GSTM1	1.9e-16	4.01e-17	-8.91554	27.9639	-0.169569
HLA-DRB1	1.16e-09	4.3e-10	-6.44607	12.0494	-0.16951
AMICA1	5.61e-18	1.03e-18	-9.41546	31.5778	-0.169468
IRS2	3.67e-23	4.22e-24	11.0187	43.8559	0.169429
C1orf172	1.1e-19	1.73e-20	-9.95732	35.6176	-0.169411
ENG	6.38e-16	1.42e-16	-8.73944	26.7187	-0.16938
CHORDC1	1.17e-10	3.98e-11	-6.84573	14.3776	-0.169349
SLC25A18	3.28e-20	4.97e-21	-10.1201	36.8545	-0.169338
C9orf123	6.7e-40	1.01e-41	15.7738	84.1266	0.169252
ERAL1	1.72e-50	3.88e-53	-18.7297	110.239	-0.169237
SOX2	2.1e-21	2.84e-22	-10.4881	39.6874	-0.169233
PTPRM	1.12e-37	2.23e-39	15.162	78.7608	0.169228
SFRS12	4.15e-25	3.9e-26	-11.5965	48.4968	-0.169217
PCGF1	4.72e-48	1.69e-50	-18.0465	104.2	-0.169128
LOC646999	4.67e-14	1.2e-14	8.10204	22.3414	0.16911
LOC441666///LOC283027	5.24e-16	1.15e-16	8.76811	26.9203	0.168998
RASAL2	1.13e-42	1.09e-44	16.5437	90.911	0.168969
LENG4	5.49e-43	4.92e-45	-16.6333	91.7015	-0.168921
ADRBK1	1.31e-27	9.44e-29	-12.324	54.4711	-0.16891
MOCOS	4.68e-10	1.68e-10	-6.60634	12.9703	-0.168862
DNM1L	4.45e-28	3.05e-29	12.4586	55.5909	0.168844
NRG3	8.92e-25	8.72e-26	11.4981	47.6996	0.168787
ABI3	1.93e-29	1.13e-30	-12.8494	58.8641	-0.168706
CBX4	1.49e-35	3.98e-37	-14.5714	73.6125	-0.168703
MRPS14	3.23e-24	3.34e-25	11.333	46.3683	0.168687
TEX9	8.96e-20	1.41e-20	-9.98458	35.824	-0.168684
TRIM59	1.5e-07	6.68e-08	5.53145	7.13634	0.168653
NGEF	4.51e-25	4.26e-26	11.5859	48.4103	0.168631
PLEKHG2	9.91e-22	1.29e-22	-10.5883	40.4673	-0.168561
COL18A1	4.47e-23	5.19e-24	-10.993	43.6516	-0.168479
LOC440061	3.64e-08	1.54e-08	-5.80894	8.56348	-0.168415
hCG_1654703	2.61e-11	8.44e-12	-7.09764	15.8983	-0.168334
hCG_2023776	8.8e-43	8.29e-45	16.5745	91.1825	0.168325
FAM49A	8.06e-29	5.06e-30	12.6721	57.3749	0.168317
PRPS2	7.65e-18	1.43e-18	9.37171	31.2571	0.168307
DPY19L2	2.73e-23	3.1e-24	11.0572	44.1622	0.168206
ABL1	8.12e-44	6.43e-46	-16.8621	93.7236	-0.168096
NAPB	6.92e-21	9.84e-22	10.329	38.4565	0.168085
OPTN	1.93e-43	1.6e-45	16.7598	92.819	0.168061
C10orf76	1.68e-47	6.49e-50	-17.8956	102.865	-0.168016
TBX3	4.48e-24	4.7e-25	-11.291	46.0308	-0.167967
SCLT1	3.71e-36	9.16e-38	14.7393	75.0723	0.167934
CALML4	7.08e-31	3.47e-32	-13.2577	62.3172	-0.167878
UQCRC2	6.72e-44	5.21e-46	16.8857	93.9321	0.167743
VLDLR	2.16e-23	2.42e-24	11.0877	44.4048	0.167727
TRIM36	1.18e-23	1.29e-24	11.1661	45.0306	0.167551
SEMA3A	2.81e-26	2.34e-27	11.9383	51.2867	0.167542
C8orf44	7.65e-52	1.33e-54	19.1094	113.589	0.167536
LOC645323	9.3e-29	5.88e-30	12.6541	57.2243	0.167463
PYGO2	1.88e-44	1.28e-46	-17.0432	95.3247	-0.167385
JMJD2B	8.86e-09	3.54e-09	-6.07662	9.99326	-0.167382
SH3BP2	1.45e-25	1.3e-26	-11.7308	49.5892	-0.167317
RPPH1	1.68e-29	9.72e-31	-12.8668	59.0107	-0.167307
RNF170	2.96e-40	4.19e-42	15.873	84.999	0.167287
ACAT2	9.34e-33	3.64e-34	13.7877	66.8431	0.16727
CD302	3.68e-27	2.78e-28	-12.1947	53.3999	-0.167224
GALNT10	2.78e-27	2.07e-28	-12.2302	53.6931	-0.167103
MORF4	2.81e-24	2.89e-25	11.3511	46.5132	0.167042
C10orf116	9.82e-15	2.39e-15	-8.33691	23.9299	-0.166907
LOC654346	6.04e-30	3.33e-31	-12.993	60.075	-0.166892
RNASET2	1.61e-27	1.17e-28	-12.2985	54.2596	-0.166851
KIF9	1.51e-23	1.67e-24	11.1342	44.7755	0.166793
PAH	1.25e-17	2.38e-18	9.30254	30.7516	0.166687
DTX3L	7.67e-20	1.2e-20	-10.0055	35.9826	-0.166653
SLFN11	5.09e-28	3.51e-29	-12.442	55.4526	-0.166615
CDS1	4.87e-25	4.62e-26	11.5759	48.33	0.166596
TGIF2	6.28e-37	1.38e-38	-14.9552	76.9543	-0.166588
C12orf5	8.14e-23	9.66e-24	10.9152	43.0351	0.166539
GNAI2	8.42e-32	3.7e-33	-13.5187	64.5403	-0.1665
MLKL	2.06e-21	2.78e-22	-10.4907	39.7079	-0.16649
YWHAB	5.93e-21	8.37e-22	10.3498	38.6171	0.166442
PLEKHA1	2.94e-20	4.43e-21	10.1349	36.9677	0.166408
RBM9	1.27e-26	1.02e-27	12.039	52.1145	0.16639
CYB5D2	4.28e-31	2.05e-32	13.3195	62.8426	0.166316
C11orf68	3.46e-39	5.62e-41	-15.5794	82.4189	-0.166234
NDUFV1	6.24e-25	5.99e-26	11.5441	48.0717	0.166207
TRIM5	1.48e-27	1.07e-28	-12.3093	54.349	-0.166203
HMGCLL1	7.75e-20	1.21e-20	10.0042	35.9725	0.166185
MAPK7	1.08e-57	4.98e-61	-20.7843	128.291	-0.16617
C4orf21	8.38e-29	5.27e-30	12.6673	57.3345	0.166051
FAM19A2	2.52e-16	5.39e-17	8.87451	27.6724	0.166005
SI	0.000827	0.000524	-3.50448	-1.43772	-0.165935
NOL4	5.82e-18	1.07e-18	9.41007	31.5383	0.165931
MGAT1	5.16e-37	1.12e-38	-14.9791	77.1629	-0.165897
YPEL3	3.71e-48	1.31e-50	-18.0754	104.455	-0.165833
SQSTM1	1.39e-14	3.43e-15	-8.28492	23.5758	-0.16579
ANKRD9	6.75e-28	4.72e-29	-12.4068	55.1597	-0.165784
TPP1	4.93e-32	2.1e-33	-13.5845	65.1026	-0.165766
TMEM118	5.51e-32	2.36e-33	13.5708	64.9855	0.165725
BMPR1B	1.06e-17	2.01e-18	-9.3253	30.9177	-0.165711
STRBP	1.78e-37	3.63e-39	15.1069	78.2788	0.165698
PTPLAD2	7.75e-27	6.07e-28	-12.1009	52.6251	-0.165694
PSD3	8.34e-18	1.56e-18	9.3598	31.1698	0.165673
DDAH1	1.38e-28	8.95e-30	12.6044	56.8084	0.165644
C20orf121	5.07e-33	1.92e-34	13.8616	67.4778	0.165622
RELL1	3.86e-17	7.67e-18	-9.14337	29.5967	-0.165549
ECHDC3	4.08e-25	3.83e-26	-11.5988	48.5154	-0.165532
DPP8	3.6e-40	5.18e-42	15.849	84.7872	0.165462
CNTN6	4.34e-22	5.48e-23	10.6969	41.3166	0.165334
STEAP3	1.4e-21	1.86e-22	-10.5421	40.1072	-0.16533
C9orf52	6.35e-35	1.86e-36	14.395	72.0819	0.165252
LOXL2	1.55e-22	1.89e-23	-10.8311	42.3716	-0.165186
PSMD14	2.5e-28	1.67e-29	12.5304	56.19	0.165184
RPL36	4.03e-41	4.99e-43	-16.1131	87.1128	-0.165174
NPTX1	6.44e-15	1.55e-15	8.39966	24.3593	0.165111
LY6G5C	2.84e-42	2.94e-44	-16.432	89.9244	-0.165081
ZFYVE16	9.18e-23	1.1e-23	10.8995	42.9111	0.165028
ACP1	4.04e-43	3.54e-45	16.6703	92.029	0.165028
C13orf18	9.64e-22	1.25e-22	10.592	40.4963	0.165027
SMCR3	1.01e-20	1.46e-21	-10.2785	38.0678	-0.165007
OPCML	1.07e-19	1.7e-20	9.96028	35.6401	0.164949
APOA2	5.06e-28	3.49e-29	-12.4428	55.4588	-0.16494
SCOC	1.95e-42	1.96e-44	16.4775	90.3262	0.164934
CMTM7	7.58e-28	5.33e-29	-12.3922	55.0378	-0.164923
WBP4	6.72e-31	3.28e-32	13.2643	62.373	0.16492
ANKRD13C	1.02e-38	1.78e-40	15.4488	81.2725	0.164858
KCNMB1	1.68e-15	3.84e-16	-8.59856	25.7333	-0.164814
NDFIP2	9.85e-28	6.99e-29	12.3599	54.7698	0.164617
STMN1	1.81e-25	1.63e-26	11.703	49.3628	0.164548
SUPT5H	7.21e-36	1.85e-37	-14.6588	74.3722	-0.164501
GOT2	1.75e-30	8.99e-32	13.1465	61.374	0.164492
CTDSP1	5.24e-24	5.54e-25	-11.2708	45.8681	-0.16449
EIF4E	6.26e-31	3.05e-32	13.2728	62.4455	0.16446
LASS1	3.19e-25	2.96e-26	-11.6304	48.7721	-0.164438
MED31	7.72e-30	4.29e-31	12.9632	59.8237	0.164388
TMEM16H	1.6e-29	9.25e-31	-12.8727	59.0601	-0.164342
FLJ33630	1.33e-33	4.71e-35	14.0237	68.8733	0.164301
KRT222P	6.68e-28	4.67e-29	12.4081	55.17	0.164281
CTSZ	9.44e-22	1.23e-22	-10.5948	40.5183	-0.164261
MIST	4.15e-36	1.03e-37	-14.7262	74.9582	-0.16421
C17orf76	4.49e-46	2.18e-48	17.5008	99.372	0.164168
RPL6	6.63e-39	1.14e-40	15.4993	81.7157	0.164151
PSMC6	9.67e-30	5.42e-31	12.9357	59.5913	0.164121
GCC2	9.68e-30	5.43e-31	12.9355	59.5893	0.164107
GMFB	4.18e-31	1.99e-32	13.3225	62.8683	0.164086
HCN1	8.89e-16	2e-16	8.69117	26.3799	0.164036
UXT	1.65e-64	8.48e-69	-22.8387	146.054	-0.164021
TTC3	8.8e-46	4.53e-48	17.4188	98.6467	0.163996
BOK	3.45e-15	8.13e-16	-8.49204	24.9949	-0.16396
NRIP3	6.62e-22	8.5e-23	10.6413	40.8811	0.163935
CLMN	8.74e-19	1.51e-19	-9.67242	33.4783	-0.163928
MAP7	5.64e-15	1.35e-15	8.4195	24.4954	0.163893
FEZ1	1.22e-33	4.29e-35	14.0345	68.9665	0.16387
ANXA3	1.04e-14	2.54e-15	-8.32848	23.8724	-0.163835
MRPS30	7.53e-26	6.54e-27	11.8138	50.2673	0.163813
BECN1	6.65e-35	1.96e-36	14.3893	72.0325	0.163746
ZNF768	9.32e-34	3.24e-35	-14.0669	69.2451	-0.163641
DKFZP564M1462	1.07e-50	2.28e-53	18.7897	110.768	0.16364
GLT6D1	9.25e-32	4.08e-33	-13.5073	64.4426	-0.16363
ALPPL2	5.54e-35	1.6e-36	-14.4123	72.2319	-0.163544
RAPGEF4	1.21e-19	1.92e-20	9.94425	35.5188	0.163455
CD53	1.2e-14	2.96e-15	-8.30639	23.7218	-0.16337
FLJ39534	3.48e-28	2.36e-29	-12.4892	55.8458	-0.163241
MGC40069	5.08e-06	2.59e-06	-4.78837	3.60333	-0.163198
PTPN2	8.07e-25	7.86e-26	11.5109	47.8026	0.163189
B3GAT3	1.05e-51	1.89e-54	-19.0702	113.243	-0.163157
CUL7	1.32e-48	4.15e-51	-18.2046	105.598	-0.163107
GAD2	5.78e-12	1.77e-12	7.34556	17.4334	0.163092
RYR1	5.74e-30	3.15e-31	-12.9993	60.1285	-0.163076
PLCB4	1.03e-23	1.12e-24	11.1835	45.1693	0.163052
WWC3	4.77e-38	9.16e-40	-15.2633	79.6469	-0.163016
NGFRAP1	7.53e-39	1.31e-40	15.4839	81.5806	0.163
CRYBB2	6.38e-10	2.31e-10	6.55189	12.6556	0.162986
GREB1	6.99e-37	1.55e-38	14.942	76.8392	0.162931
LOC645478	3.33e-37	6.93e-39	15.0334	77.6368	0.162895
HIPK1	8.23e-51	1.73e-53	-18.8208	111.042	-0.162894
PDGFB	3.23e-23	3.69e-24	-11.0353	43.9881	-0.162842
LRTM2	6.59e-19	1.13e-19	9.71132	33.7685	0.162813
NFIX	3.8e-22	4.78e-23	-10.7142	41.4523	-0.162797
TCF3	7.34e-34	2.51e-35	-14.0962	69.4985	-0.162772
GSTM2	5.04e-33	1.91e-34	-13.8623	67.4841	-0.162698
TMPRSS3	4.41e-10	1.58e-10	-6.6167	13.0305	-0.162666
TYK2	9.57e-52	1.69e-54	-19.0826	113.353	-0.16262
NFIL3	2.88e-16	6.18e-17	-8.85531	27.5363	-0.162561
ECHDC1	3.44e-36	8.47e-38	14.7482	75.1497	0.162537
JAKMIP1	3.7e-27	2.79e-28	12.1942	53.3955	0.162486
NLGN4X	5.12e-34	1.72e-35	14.1399	69.8749	0.162479
TIMM23	1.12e-31	5.02e-33	13.4833	64.2379	0.162436
PFN2	3.98e-22	5.01e-23	10.7082	41.405	0.162357
PTER	8.99e-21	1.29e-21	10.2939	38.1865	0.162257
CHAF1B	1.25e-20	1.83e-21	10.2491	37.8421	0.162246
TEAD4	3.78e-19	6.32e-20	-9.7875	34.3386	-0.162184
RAVER1	5.6e-28	3.88e-29	-12.43	55.3525	-0.162175
RP11-298P3.3	5.15e-13	1.44e-13	7.73135	19.8956	0.162159
CDC42EP3	2.54e-27	1.88e-28	12.2415	53.7867	0.162054
THBD	1.2e-12	3.46e-13	-7.59791	19.0341	-0.162041
HTR1F	1.29e-23	1.42e-24	11.1543	44.9358	0.16198
GPR175	5.55e-44	4.22e-46	-16.9095	94.142	-0.161969
SLC29A1	9.82e-25	9.64e-26	-11.4859	47.6005	-0.16186
ACOT4	6.45e-28	4.5e-29	12.4125	55.2066	0.161857
CARD6	2.41e-30	1.27e-31	-13.1065	61.0347	-0.161848
SMURF1	7.16e-27	5.58e-28	12.111	52.7081	0.161797
MYH11	0.000283	0.000171	-3.80453	-0.38605	-0.16178
TIMP3	3.08e-18	5.56e-19	-9.49843	32.1884	-0.161751
NIPA1	3.44e-34	1.12e-35	14.1887	70.2968	0.161744
CYCS	7.68e-32	3.36e-33	13.5299	64.6356	0.161735
FGG	1.06e-06	5.08e-07	-5.12984	5.17349	-0.161732
HGF	6.44e-11	2.15e-11	-6.94638	14.9803	-0.161705
FLJ43315	5.15e-22	6.55e-23	10.6744	41.1403	0.161703
ZYG11B	2.07e-34	6.52e-36	14.2512	70.837	0.161663
CDH2	2.41e-23	2.72e-24	11.0732	44.289	0.161594
DDOST	2.12e-30	1.1e-31	13.1227	61.1717	0.161578
NPY5R	1.15e-21	1.51e-22	10.5686	40.3138	0.161564
MGST3	1.6e-47	6.15e-50	17.9018	102.919	0.161528
TMEM169	4.21e-30	2.28e-31	13.0376	60.452	0.161447
SR140	5.56e-30	3.05e-31	13.0033	60.1621	0.161435
RP11-144G6.7	2.64e-28	1.77e-29	12.5237	56.1339	0.161417
PERQ1	1.97e-28	1.3e-29	-12.5601	56.4379	-0.161371
IL1RL1	1.33e-14	3.28e-15	-8.29155	23.6209	-0.1613
KLHL24	1.67e-36	3.9e-38	14.8366	75.9196	0.161298
HOOK3	1.77e-44	1.2e-46	17.0511	95.3945	0.161285
GABRA6	1.92e-25	1.73e-26	11.6954	49.3011	0.161264
DLAT	7.53e-35	2.23e-36	14.3741	71.901	0.161243
PDE8A	1.97e-13	5.33e-14	7.8811	20.8744	0.161242
GAGE2	6.43e-32	2.78e-33	-13.5521	64.8255	-0.16117
GLT25D1	7.93e-43	7.4e-45	-16.5874	91.2965	-0.161153
POLR3K	2.66e-22	3.31e-23	10.7607	41.8168	0.161136
HDAC2	7.64e-38	1.5e-39	15.2074	79.1584	0.16109
TNFAIP8L2	3.58e-33	1.33e-34	-13.9038	67.8411	-0.161076
PSTPIP2	5.81e-15	1.39e-15	-8.41503	24.4647	-0.161072
LOC202134	7.81e-24	8.39e-25	11.2193	45.4558	0.160979
BCAS2	3.75e-27	2.83e-28	12.1925	53.3812	0.16075
DUSP1	7.57e-10	2.77e-10	-6.52163	12.4815	-0.160639
GRIN2A	1.26e-23	1.39e-24	11.1569	44.9566	0.160594
CALML3	6.82e-43	6.23e-45	16.6067	91.4666	0.160567
HS3ST3B1	2.35e-11	7.57e-12	-7.11516	16.0055	-0.160561
SRD5A1	9.06e-21	1.31e-21	10.2927	38.1773	0.160502
TXNIP	1.25e-07	5.5e-08	-5.56865	7.32433	-0.160464
ARF6	1.15e-17	2.18e-18	9.31435	30.8378	0.160426
KLRG1	3.12e-18	5.64e-19	-9.49658	32.1747	-0.160413
ABCC4	2.06e-19	3.35e-20	-9.8711	34.9668	-0.160405
KIAA0774	6.71e-20	1.04e-20	10.0237	36.1204	0.160379
CBWD2	3.58e-23	4.11e-24	11.0219	43.8814	0.160318
ITSN2	2.8e-07	1.27e-07	-5.40645	6.51222	-0.160182
FSTL1	4.72e-16	1.03e-16	-8.78353	27.029	-0.160174
PANK2	7.96e-33	3.08e-34	13.8069	67.0086	0.160158
MAP3K10	2.15e-21	2.91e-22	-10.4851	39.6639	-0.160126
MTF2	1.34e-26	1.08e-27	12.0321	52.058	0.160078
HBB	0.0025	0.00167	3.17135	-2.51139	0.160033
UBB	2.78e-27	2.06e-28	12.2304	53.6949	0.160032
E2F3	3.59e-27	2.71e-28	12.1979	53.4264	0.160031
NSF	4.68e-24	4.92e-25	11.2854	45.9853	0.16001
EGLN1	2.52e-09	9.62e-10	6.30678	11.2631	0.160004
FOXO1	3.04e-24	3.14e-25	-11.3409	46.4316	-0.159985
ZNF444	6.54e-42	7.17e-44	-16.3316	89.0393	-0.159939
LGALS3BP	2.5e-21	3.39e-22	-10.4654	39.5115	-0.159873
RCN1	4.33e-34	1.44e-35	-14.1603	70.0516	-0.159854
ENDOGL1	8.37e-43	7.84e-45	16.5808	91.2383	0.159845
POLR2A	6.23e-44	4.8e-46	-16.8949	94.0129	-0.159844
FGF1	1.4e-09	5.25e-10	6.41188	11.8552	0.159843
[truncated: 17,451 more rows]
