# Supplementary material for: NP-TCMtarget: a network pharmacology platform for exploring mechanisms of action of traditional Chinese medicine
Source: Brief Bioinform. 2025 Feb 28;26(1):bbaf078. doi: 10.1093/bib/bbaf078 (PMC11879102; doi:10.1093/bib/bbaf078)
Supplement: Supplementary_table_9_bbaf078 [file supplementary_table_9_bbaf078.xlsx]

## Sheet: Effect targets of AD
Supplementary Table 9. The effect targets of Alzheimer's disease predicted by the DETP module
The effect targets of Alzheimer's disease
Target name	ETS	NETS	Pvalue	FDR
SPPL2B	0.3367	5.69851	0	0
HOXA6	0.32133	5.331	0	0
TMEM216	-0.232074	-3.7601	0	1.95023e-05
EBF3	0.32414	5.91948	0	0
AQP9	0.26427	4.37657	0	0
MLNR	0.153248	2.50713	0.00625	0.0189044
VNN1	0.251446	4.35365	0	0
ZSCAN16-AS1	0.201812	3.661	0	2.95552e-05
PYGM	-0.171193	-2.62206	0.0020202	0.0108739
REG1B	-0.25468	-4.31569	0	0
ARID1A	0.27884	4.9571	0	0
LINC01184	-0.211012	-3.48301	0	8.51172e-05
MMP21	0.28058	4.78833	0	0
KCNK13	-0.178148	-3.14418	0.0020202	0.000715245
G6PD	-0.169541	-2.72463	0.00412371	0.00663634
ABCA3	0.252688	4.288	0	7.32359e-07
IL12B	-0.227823	-3.78182	0	1.66591e-05
MARK2	-0.3154	-5.08162	0	0
RNF43	-0.29305	-5.18088	0	0
SPCS3	0.203442	3.29041	0	0.000326082
PIK3CA	-0.43371	-7.43543	0	0
P2RY14	0.255023	4.59371	0	0
APC	0.31627	5.57645	0	0
HSPA14	0.146927	2.44371	0.0200803	0.0249957
CD300LB	0.24103	4.13842	0	2.64328e-06
KRT5	-0.28691	-4.69767	0	0
UBE2N	0.208147	3.20823	0	0.000513765
PTPN6	-0.30102	-5.17783	0	0
TRPC4	0.25016	4.52029	0	0
ZNF274	0.264998	4.39047	0	0
LZIC	0.235061	4.23821	0	1.42047e-06
ERCC4	-0.265086	-4.1231	0	1.25251e-06
CYSLTR1	0.17714	3.07168	0.002	0.00110265
PDE8B	0.19804	3.4952	0	8.98595e-05
LINC00240	-0.34455	-5.59682	0	0
GPR152	-0.253784	-3.91869	0	6.02058e-06
ADGRE1	-0.2954	-5.11509	0	0
BTK	-0.26936	-5.05526	0	0
P2RX7	-0.28195	-5.04959	0	0
EP400	0.41497	6.47682	0	0
BRDT	-0.203803	-3.37611	0	0.000183252
KCNJ12	0.23034	4.03794	0	5.60102e-06
MCAM	0.197282	3.37791	0	0.00019117
FGFR3	-0.26766	-4.71046	0	0
LONRF2	-0.32668	-5.2804	0	0
ATP2A1-AS1	-0.21031	-3.56657	0	4.81234e-05
RAPGEF5	0.193826	3.19735	0	0.000546348
ISM1	-0.25706	-3.89946	0	7.58421e-06
S100A4	0.192732	3.23595	0	0.000445879
ZNF599	0.200984	3.26512	0	0.00037457
FKBP9	-0.32525	-5.29769	0	0
SCN3A	-0.174808	-3.03793	0	0.00127722
RAD54L	-0.249863	-4.09114	0	1.22147e-06
TUBD1	-0.29037	-5.20512	0	0
AMD1	-0.233564	-3.71222	0	2.28976e-05
IL15RA	0.49498	8.96024	0	0
GALR3	0.25942	4.25614	0	7.16729e-07
ATP1B2	-0.34152	-6.14299	0	0
ZDHHC4	-0.202324	-3.4745	0	9.18022e-05
IL17D	0.26845	4.70195	0	0
IL17RE	0.204875	3.5222	0	7.86691e-05
CERS3	-0.155336	-2.64326	0.0101833	0.00983781
TCEAL4	-0.25148	-4.39726	0	0
TNFRSF11B	-0.3103	-5.09458	0	0
GTF2IRD2	0.27972	4.59255	0	0
FGF2	-0.31092	-5.38241	0	0
HSPD1	-0.23842	-4.11682	0	1.24442e-06
ZNF808	0.31622	5.00074	0	0
C8orf44-SGK3	0.228798	3.59959	0	4.64902e-05
TMEM71	-0.36756	-5.87957	0	0
ITGA4	-0.237941	-4.20953	0	1.32702e-06
BNIPL	0.204831	3.33854	0	0.000243778
RPTOR	-0.24065	-4.13946	0	1.26296e-06
ADCK2	-0.212619	-3.47962	0	8.71814e-05
RECQL4	-0.34665	-6.11818	0	0
SLC1A4	0.15533	2.6375	0.00595238	0.0102926
DIXDC1	-0.32301	-5.37198	0	0
PLCB3	-0.17461	-2.96609	0.00204082	0.00188724
SRP14-AS1	0.213027	3.66649	0	2.91696e-05
CXADR	0.21631	3.74433	0	2.01172e-05
SIN3A	0.260843	4.44218	0	0
DYRK1A	-0.29298	-5.02703	0	0
TUBA1C	-0.29963	-5.08061	0	0
ART1	-0.27862	-4.4334	0	0
AFDN	-0.29856	-5.124	0	0
PRKAR1B	0.23644	4.26323	0	7.20573e-07
THY1	0.19067	3.389	0	0.000179753
UROD	0.27086	4.1127	0	3.90726e-06
GUK1	-0.238348	-3.82774	0	1.24418e-05
PIPOX	0.155835	2.60823	0.00770713	0.0118374
PRSS23	0.171226	2.98857	0	0.00173244
E2F3	-0.191635	-3.08876	0	0.000972204
CLTA	-0.234031	-4.25782	0	6.84511e-07
EMP1	0.176285	2.86255	0	0.00331452
BCL2L2	0.23974	4.14248	0	1.99086e-06
MED12L	0.262596	4.36216	0	0
TGFA	-0.26856	-4.54403	0	0
ZNF512	0.23646	3.77109	0	1.88594e-05
IVNS1ABP	-0.239284	-4.17006	0	1.2938e-06
CNTN3	-0.31977	-5.66713	0	0
IDH2	0.211369	3.49957	0	8.91239e-05
MMP2	0.26936	4.80357	0	0
ATG4A	-0.33347	-5.74702	0	0
PDCD10	-0.163647	-2.57873	0.00796813	0.0133131
PSAP	-0.25755	-4.53144	0	0
CHRNA5	-0.23915	-4.00343	0	2.30103e-06
FBXL12	0.220892	3.4997	0	8.9167e-05
MS4A1	-0.31341	-5.45028	0	0
EML3	0.256876	4.29402	0	7.37528e-07
WAC-AS1	-0.192453	-3.24816	0	0.00039865
SCN3B	0.23067	3.94389	0	7.54135e-06
MCCC2	0.25222	3.82349	0	1.46506e-05
KIR2DL4	0.31934	5.43261	0	0
H4C9	-0.237798	-4.16072	0	1.28439e-06
ZNF503-AS2	-0.18667	-3.12907	0	0.000772578
SLC4A1	-0.3231	-5.52745	0	0
EXOC3	-0.39398	-7.08799	0	0
ZNF653	0.28038	4.48483	0	0
RNF14	-0.28988	-4.68363	0	0
SLC7A4	0.29792	5.34677	0	0
RAI2	0.30404	5.02163	0	0
UGT1A9	0.24365	4.23267	0	1.41193e-06
CDC42BPG	-0.29844	-5.23755	0	0
NRIP3	-0.232477	-3.80201	0	1.53051e-05
RAC1	-0.41331	-6.99485	0	0
SLCO2B1	0.2273	4.06411	0	3.79173e-06
CREB5	0.28822	4.90963	0	0
DVL3	-0.156106	-2.42678	0.0152964	0.0261148
TACC3	-0.2822	-4.45949	0	0
KMT2B	-0.24663	-4.07145	0	1.20207e-06
BCL2L14	-0.1884	-3.28882	0	0.000305274
ELF4	0.21727	3.71171	0	2.57284e-05
MPP1	-0.32705	-5.64273	0	0
PHC3	-0.30828	-5.27781	0	0
MSH2	0.24048	3.79902	0	1.55032e-05
PDK1	-0.19364	-3.43355	0	0.000128942
ATXN3	0.2978	5.11111	0	0
CRP	-0.3084	-5.25076	0	0
XRCC4	0.225759	4.00267	0	6.63491e-06
POU2F1	0.217848	3.56176	0	5.64491e-05
KCTD2	-0.218352	-3.77912	0	1.66275e-05
MTHFD2	-0.28427	-4.97783	0	0
TSC2	-0.251388	-4.11738	0	1.24515e-06
TGM2	-0.178504	-2.99242	0	0.0016307
PRDM4	0.152025	2.76249	0.0115607	0.00558019
PPFIA1	-0.32283	-5.2684	0	0
ADGRL4	-0.185613	-3.01055	0.0019685	0.00149282
ATP9A	-0.24156	-4.12998	0	1.25921e-06
RAC2	0.184641	3.19735	0	0.000546113
STATH	-0.24689	-4.24794	0	6.80991e-07
CKS2	-0.24851	-4.2467	0	6.80117e-07
AGPAT2	0.219	3.57088	0	5.52868e-05
WRAP53	0.172118	2.93742	0.00395257	0.00225496
STX16	-0.36179	-6.50581	0	0
GALNS	0.25838	4.27227	0	7.23345e-07
ZNF670	0.223271	3.77626	0	1.79416e-05
LIMK2	0.207197	3.27204	0	0.000360336
HIF1AN	-0.32643	-5.37457	0	0
HDAC11	0.194625	3.58738	0	4.9467e-05
ST7	0.32011	5.63388	0	0
OR2G6	-0.33004	-5.25288	0	0
POMK	-0.172099	-2.8449	0	0.00363187
ZNF148	0.144195	2.59973	0.0116505	0.0123053
ITSN1	0.215859	3.41539	0	0.000152643
PMPCB	-0.27047	-4.40078	0	0
ASGR2	-0.25978	-4.32479	0	0
C22orf46	-0.30142	-5.17576	0	0
NFE2L2	-0.183184	-2.85249	0.00208333	0.00348879
HAT1	0.26276	4.14841	0	1.33194e-06
KDR	-0.280967	-4.68231	0	0
PPP5C	0.31314	5.61856	0	0
PIGBOS1	-0.30352	-5.12745	0	0
GOLGA8A	-0.197214	-3.55411	0	5.22381e-05
MPO	0.2504	4.00864	0	6.65626e-06
EPSTI1	-0.215839	-3.91051	0	6.54425e-06
GRHPR	-0.284906	-4.70259	0	0
GSTM5	0.18614	2.93505	0	0.00228819
STAMBPL1	0.222955	3.79447	0	1.5433e-05
SSBP2	0.193257	3.2169	0	0.000494557
CLPB	-0.30081	-5.32756	0	0
PFKFB3	-0.230302	-3.92537	0	4.95408e-06
UBAP2L	0.249803	4.10331	0	3.8724e-06
PRDX1	0.211226	3.71081	0	2.57146e-05
MGME1	0.2645	4.46426	0	0
RDH5	0.200705	3.50873	0	8.44488e-05
THAP12	-0.220011	-3.55637	0	5.09738e-05
SPP1	0.34146	5.62134	0	0
GRN	0.289573	5.10827	0	0
SYPL2	-0.25773	-4.51667	0	0
RPL21	-0.33081	-5.33591	0	0
CA8	-0.212437	-3.61851	0	3.67795e-05
PRDX5	-0.27246	-4.48459	0	0
DHX9	-0.171284	-2.82547	0.00204918	0.00398988
MORF4L1	0.256064	4.44537	0	0
AKT2	-0.36627	-6.65629	0	0
ZBTB46	0.216904	3.66242	0	2.95707e-05
FEZF1-AS1	0.27335	4.43093	0	0
FAH	-0.195099	-3.52708	0	6.44215e-05
QKI	-0.2535	-4.10576	0	1.23571e-06
SLC35A3	-0.197636	-3.21166	0	0.000492136
EWSR1	0.25134	4.1123	0	3.90456e-06
FAP	0.34457	6.06036	0	0
RHEB	-0.220623	-3.89268	0	7.54563e-06
EXOSC10	0.231153	4.27258	0	7.24459e-07
CD38	-0.21761	-3.56974	0	4.59124e-05
FXN	0.223706	3.75487	0	1.9764e-05
ARIH2OS	-0.268413	-4.7541	0	0
AKR1C1	-0.161654	-2.84668	0.00203252	0.0035962
PIGV	0.176937	3.10907	0.00197628	0.000900593
CREB3L2	0.183381	2.89626	0.00203666	0.00278587
OTUD6A	0.25969	4.08171	0	3.81738e-06
WTAP	0.242653	4.00723	0	6.64344e-06
TRIB2	-0.21663	-3.70006	0	2.27511e-05
SLC12A1	0.19911	3.28186	0	0.000341416
APOO	0.24176	4.15472	0	1.33762e-06
NIPSNAP1	0.21985	3.63004	0	3.74583e-05
LIMK1	-0.212706	-3.45369	0	0.000106348
FBXO3	-0.31383	-5.30619	0	0
BRD3OS	-0.38048	-6.34538	0	0
BHLHE40	0.170912	2.8137	0.00196464	0.00429334
ARNT2	-0.226285	-3.47301	0	9.29873e-05
TRPM3	-0.181627	-3.30903	0	0.000278166
FOSL1	-0.29173	-4.86204	0	0
BARX1	-0.165097	-2.85877	0.00203666	0.00336121
MEX3B	-0.25976	-4.52782	0	0
NDUFB6	0.27337	4.6679	0	0
CACNG3	0.195781	3.03702	0.00193424	0.00132411
NOS3	-0.29745	-5.22737	0	0
ALOX15	-0.18044	-3.22537	0	0.000451021
PLAU	0.34697	5.74414	0	0
PHF13	-0.23144	-4.02931	0	1.75144e-06
SULT1B1	0.32759	5.58654	0	0
CD1A	0.239046	4.01966	0	6.74305e-06
MYLK2	0.211138	3.3404	0	0.000242725
LINC00115	-0.227493	-3.97327	0	2.26053e-06
RBM47	0.206925	3.38366	0	0.00018643
CES1	0.30413	5.23411	0	0
DEPDC7	0.163207	2.8792	0	0.00305005
DTX3	-0.26657	-4.59337	0	0
TSPAN7	-0.25603	-4.35129	0	0
GPR3	-0.215614	-3.75965	0	1.94931e-05
TBC1D16	-0.40838	-7.5072	0	0
CCDC134	0.28187	5.22836	0	0
TTC7A	-0.239893	-3.8763	0	8.53244e-06
IL17RB	-0.26056	-4.54139	0	0
ATP6V1F	-0.172118	-3.00413	0.00205339	0.00154117
DNAAF1	0.32468	5.71389	0	0
CLEC2A	-0.24022	-4.06837	0	1.20003e-06
MCMBP	-0.175713	-2.97511	0.00192308	0.0017938
C11orf68	-0.25253	-4.01068	0	1.73141e-06
GJA5	0.166258	2.83243	0.00203666	0.00388463
A4GALT	0.26365	4.59123	0	0
BLMH	0.22889	4.00654	0	6.63917e-06
NUDT9	-0.239173	-3.93276	0	3.86522e-06
SCEL	0.239123	4.37923	0	0
MIR193BHG	0.200353	3.30393	0	0.000299335
NEU1	0.214709	3.73542	0	2.05204e-05
TOP1	-0.246097	-4.41836	0	0
DPP7	-0.27381	-4.81072	0	0
MCL1	-0.29553	-5.19164	0	0
STAT2	-0.251037	-4.08222	0	1.21377e-06
TPBGL	-0.240129	-4.1783	0	1.29856e-06
BCR	-0.32819	-5.58006	0	0
NSD1	-0.218306	-3.38165	0	0.000178133
CCR7	0.25269	4.52547	0	0
CDC42EP5	0.37964	7.26406	0	0
ARID2	-0.31263	-5.26491	0	0
LGR6	0.213334	3.7219	0	2.23409e-05
KIF14	-0.263763	-4.73327	0	0
F3	-0.24229	-4.29456	0	0
TIAL1	0.160661	2.8044	0.00591716	0.0045128
OLIG2	0.240005	3.96101	0	7.03503e-06
GNPTAB	-0.216154	-3.84899	0	1.05017e-05
AMZ1	-0.27047	-4.60596	0	0
PTGFRN	-0.194492	-3.06141	0	0.00112789
RNF145	0.235535	4.05218	0	5.66096e-06
MMP8	-0.28572	-4.99409	0	0
CDO1	-0.27441	-4.6921	0	0
CNOT3	-0.229052	-3.92102	0	6.03305e-06
ADH1C	0.25109	4.35214	0	0
CD81	-0.182317	-2.71568	0.0020202	0.00693648
SMTNL1	-0.167433	-2.80652	0.00200401	0.00440443
POLR1E	0.182918	3.07205	0	0.00109889
EZH1	-0.42049	-7.22311	0	0
CD34	-0.163531	-2.58871	0.004	0.0127079
RBM10	-0.3747	-6.24391	0	0
MDM4	0.159378	2.66049	0.0019685	0.00921846
RPS5	-0.26928	-4.64741	0	0
DAPK3	-0.242876	-4.16779	0	1.29222e-06
ABCC1	0.23494	4.10685	0	3.88842e-06
THBD	-0.146578	-2.58534	0.0123711	0.012905
ITGA3	-0.211231	-3.6888	0	2.36114e-05
LYST	-0.26409	-4.48011	0	0
HUNK	-0.24329	-3.94976	0	3.3497e-06
ERGIC2	0.13804	2.42454	0.0243408	0.0271597
RPS15A	-0.164331	-2.70239	0.00428266	0.0073855
IZUMO4	-0.26635	-4.45645	0	0
TUBA3FP	0.179553	3.11756	0	0.000855113
PRPF6	-0.151148	-2.52146	0.0117188	0.0172251
DSEL	0.26003	4.48269	0	0
AMY1A	-0.33514	-5.36012	0	0
NT5C3A	-0.195231	-3.30403	0	0.000284181
RDH8	-0.31349	-4.86214	0	0
LTN1	0.32871	5.33438	0	0
RSL24D1	-0.20883	-3.55844	0	5.05442e-05
GABRG3	0.198482	3.26334	0	0.000380843
CTBP1	0.148697	2.46066	0.0174757	0.0232389
IL1R1	-0.291226	-4.97149	0	0
HARS1	0.40664	6.90294	0	0
ZNF423	-0.33375	-5.47207	0	0
PHYH	-0.35104	-5.53278	0	0
NIM1K	-0.2896	-4.72464	0	0
SERPING1	0.28488	5.25666	0	0
ABCA9	0.2369	4.0367	0	5.58623e-06
APOBEC3A	0.23018	3.70441	0	2.61347e-05
NCK1	0.39026	6.9356	0	0
GALR1	0.23974	3.86438	0	1.22557e-05
PSMD4	0.156646	2.92647	0.00207469	0.0024022
LGALS3	0.141995	2.30544	0.0384615	0.0444134
PLA2G2A	0.175223	2.82328	0.006	0.00407581
KLF5	0.185802	3.28289	0	0.000340055
PARPBP	0.34366	6.22886	0	0
BCL2L11	0.16677	2.71595	0.0102881	0.00702153
ADK	0.170071	3.07312	0.002	0.00109434
PI4K2B	-0.241407	-4.12062	0	1.24955e-06
NOTCH1	0.3988	6.87919	0	0
SP8	0.153685	2.68456	0.00626305	0.0082229
FXR2	-0.168327	-3.19527	0	0.000537806
PSAT1	-0.183034	-2.79768	0.00211416	0.0046059
PFKFB2	0.208855	3.45795	0	0.000117043
VPS13B	0.174251	2.81267	0.00203252	0.00431638
RFX6	-0.280181	-4.41979	0	0
FGD5-AS1	-0.158956	-2.84123	0.00420168	0.00369528
SMAD6	0.30371	5.29307	0	0
JMJD8	-0.2983	-5.25265	0	0
AARS1	-0.225281	-3.83518	0	1.14779e-05
ALPK1	0.268222	4.23896	0	1.42154e-06
STX3	-0.21176	-3.66211	0	2.61694e-05
HADHB	-0.27977	-4.68207	0	0
ADM	0.36228	6.32047	0	0
IL12RB1	-0.35516	-5.79368	0	0
ACADS	-0.278568	-5.08775	0	0
NPFFR2	0.24236	4.23141	0	1.41088e-06
ZUP1	0.189791	3.24328	0	0.00042758
SDK2	-0.170033	-2.90574	0.00379507	0.00259941
PRSS3	0.196248	3.38509	0	0.000184441
LILRA6	-0.23593	-3.88197	0	8.56693e-06
CD59	0.21409	3.31273	0	0.000282609
TNFSF13	-0.25415	-4.40587	0	0
HYOU1	-0.24061	-3.79546	0	1.62628e-05
PTPRT	0.220317	3.92425	0	8.02247e-06
BTG2	-0.301345	-5.29351	0	0
ICAM2	0.194356	3.34905	0	0.000230724
GSTM4	0.204361	3.76047	0	1.98298e-05
EIF4EBP3	0.180095	2.87185	0.00204918	0.00317303
ZNF595	0.188872	2.92903	0.00204499	0.0023718
MAML1	0.37501	6.73057	0	0
HDAC9	0.21373	4.0458	0	5.64209e-06
DUSP10	0.33972	5.91762	0	0
HCFC1	-0.35225	-6.37815	0	0
FCRLB	-0.168698	-3.00914	0	0.00150363
MAPK8	-0.188711	-3.16462	0	0.000636546
NPY5R	-0.29074	-5.3808	0	0
TSC22D1	-0.268154	-4.39392	0	0
RBM15	-0.30196	-5.33313	0	0
TRAF5	-0.198934	-3.57372	0	4.37333e-05
RHAG	-0.185496	-3.35859	0	0.000205568
ZBP1	0.27747	4.67165	0	0
OAZ1	-0.21283	-3.53928	0	5.76757e-05
VCP	-0.158526	-2.9686	0.00399202	0.00186479
SDF2	-0.28072	-4.96428	0	0
HLF	0.220972	3.8011	0	1.55562e-05
PPP2R1A	-0.33405	-5.5419	0	0
MAGEA9	0.27026	4.56165	0	0
AP2A2	0.177401	2.67073	0.00409836	0.00877457
ZNF444	0.35196	5.86585	0	0
SMIM26	0.26962	4.70735	0	0
AKAP8L	0.22933	3.79913	0	1.55208e-05
APOBEC3B	0.22651	3.77401	0	1.83764e-05
ARMC5	0.23005	3.80334	0	1.55829e-05
WIF1	-0.28042	-4.69334	0	0
PGM2L1	-0.23559	-3.75641	0	1.99458e-05
PRTN3	0.3156	5.17584	0	0
ZBED2	0.132587	2.42499	0.0469083	0.0271196
HIPK3	-0.35574	-5.98274	0	0
KIF21A	-0.27884	-5.30918	0	0
ACKR3	0.234311	4.17106	0	1.35399e-06
ECSIT	-0.29221	-4.89043	0	0
MMP3	0.20238	3.43985	0	0.000131499
NUP133	-0.43822	-7.45742	0	0
ELF3	0.216248	3.66362	0	2.96017e-05
PITX2	0.18259	2.93585	0.00390625	0.00227841
OTUD7A	0.38892	6.61028	0	0
SFTPD	-0.31923	-5.55403	0	0
CXCL1	-0.143486	-2.39857	0.00803213	0.0294281
GABBR1	0.2936	5.05036	0	0
ORC1	-0.31832	-5.37484	0	0
CASP3	0.3285	5.36644	0	0
RAB11FIP2	-0.253877	-4.06149	0	1.19394e-06
MMP27	-0.37139	-5.74083	0	0
ITM2A	-0.246756	-4.02245	0	1.74471e-06
JAK1	0.31982	5.16317	0	0
WWTR1	-0.34025	-6.10478	0	0
SRR	-0.247669	-4.20647	0	1.32536e-06
RRAS2	0.28686	4.85543	0	0
FOXA3	-0.185499	-3.50994	0.002079	6.97004e-05
SUGT1	0.211953	3.39845	0	0.000168168
CCL21	0.28555	4.91763	0	0
USP28	-0.218028	-3.44987	0	0.000107845
TNF	0.180581	3.13062	0	0.000792206
FLT1	-0.25789	-4.3037	0	0
SLC22A1	0.24385	4.12511	0	3.27648e-06
IQSEC3	-0.23024	-4.01645	0	1.73899e-06
FPR3	0.228188	3.77601	0	1.79114e-05
CBR1	-0.2113	-3.62442	0	3.5959e-05
PTPN12	0.23798	4.13036	0	2.63219e-06
MED15	-0.35426	-6.07559	0	0
NGEF	0.34146	5.822	0	0
GGA2	0.181631	3.02862	0	0.00138961
SIT1	0.213695	3.53333	0	7.35442e-05
CREM	0.25947	4.54002	0	0
IDNK	-0.26421	-4.53881	0	0
ITCH	-0.42567	-7.37021	0	0
ZC3H7B	0.33978	5.25983	0	0
KLHL29	0.178443	2.90409	0.00386847	0.00267007
LAMTOR2	0.33067	5.80314	0	0
ARHGAP30	0.246801	4.29678	0	7.38687e-07
MAPK1IP1L	0.232849	4.06963	0	3.80195e-06
GPM6B	-0.23366	-4.10815	0	1.23788e-06
AZI2	-0.33336	-5.74486	0	0
APH1B	-0.246753	-4.18392	0	1.30415e-06
RORC	0.256686	4.51699	0	0
LINC00479	-0.2892	-4.98787	0	0
NOD2	-0.33269	-5.55881	0	0
GPR176	-0.32196	-5.18863	0	0
CAMTA2	0.155673	2.40448	0.00417537	0.0295229
NHP2	-0.248923	-4.11406	0	1.2415e-06
HP1BP3	0.2814	4.74223	0	0
ATP2C1	-0.32992	-5.45059	0	0
SERPINA7	0.198301	3.41612	0	0.000151401
IL17C	-0.34347	-6.23623	0	0
RHOXF1	-0.129136	-2.27081	0.0414079	0.0497728
PRKAA1	-0.222837	-3.66112	0	2.61225e-05
ZBTB48	-0.218539	-3.37687	0	0.000182909
CELF4	0.140726	2.46873	0.026465	0.0224415
SCN2A	0.24533	3.9474	0	7.56468e-06
HERC6	0.22036	3.71348	0	2.52375e-05
NEUROD1	0.202627	3.27423	0	0.000355684
PRNP	-0.231087	-3.89893	0	7.58033e-06
HOMEZ	0.23884	3.88132	0	9.54954e-06
TSTD3	-0.210214	-3.23726	0	0.000419574
SLCO6A1	-0.207789	-3.53475	0	6.06773e-05
CBLL2	0.191536	3.34268	0	0.00023923
ECH1	0.3274	5.07131	0	0
ZNF273	0.34744	6.21107	0	0
IMPA1	-0.140985	-2.35833	0.0172414	0.0348834
PIP5K1B	-0.15499	-2.50331	0.0141129	0.0186722
TIGIT	-0.31369	-5.38053	0	0
CTPS1	-0.236374	-3.88569	0	8.05592e-06
PCDH15	0.149378	2.43935	0.0101833	0.0254917
GANAB	-0.13631	-2.36848	0.0223577	0.0334303
TFPI	-0.310004	-5.09262	0	0
KIT	-0.21964	-4.01908	0	1.74376e-06
TOB2	-0.29163	-4.94994	0	0
HIPK1	-0.34694	-5.76764	0	0
VRK2	-0.37607	-5.81639	0	0
PPP2R3A	-0.209348	-3.23888	0.00207469	0.000416478
IFIT5	0.204594	3.29567	0	0.000313728
TRIB3	-0.2487	-4.18704	0	1.30979e-06
RASSF8-AS1	-0.31268	-5.27688	0	0
MEG3	0.3041	5.28176	0	0
SSTR5	0.25829	4.21307	0	1.39311e-06
PSG4	0.26315	4.37991	0	0
OVOL2	0.27667	4.59725	0	0
MAP3K13	-0.3173	-4.85139	0	0
PEX12	-0.233015	-3.82801	0	1.24478e-05
CRISPLD1	0.33889	5.65161	0	0
PLEKHO2	0.26085	4.4579	0	0
TREX1	0.24339	4.38025	0	0
POU1F1	-0.247388	-4.32479	0	0
CCNB1	-0.30117	-5.11228	0	0
DNAJA3	0.27867	4.63866	0	0
NDUFA6	-0.237954	-4.08635	0	1.21586e-06
HDAC8	0.207013	3.81678	0	1.46e-05
SLC25A12	0.196914	3.3598	0	0.000216511
DDIT4	-0.158888	-2.59102	0.01	0.0125813
C1QA	0.149907	2.65721	0.0060241	0.00936312
RRAGC	-0.197085	-3.70872	0	2.28661e-05
DOCK4	0.173488	3.11313	0	0.000878867
OXTR	0.27554	4.88941	0	0
MCUR1	0.23858	3.73894	0	2.00621e-05
SLC38A6	-0.155295	-2.70151	0.00414938	0.00740932
CEACAM3	0.42231	7.42257	0	0
PTGIR	0.23199	3.75167	0	2.01947e-05
RSKR	0.202851	3.33408	0	0.000249152
SST	0.32648	5.97728	0	0
PTMS	-0.216204	-3.70289	0	2.28032e-05
CCL11	-0.301	-5.20324	0	0
PRDM1	0.28445	4.9063	0	0
SCN8A	0.22395	3.94029	0	7.52279e-06
SOX6	-0.36816	-6.3525	0	0
UCN2	0.23252	4.15052	0	1.33572e-06
TKT	0.34137	5.50569	0	0
MAML2	-0.14816	-2.41327	0.0172414	0.0276614
PLA2G1B	0.25922	4.29125	0	7.35797e-07
TRIM2	-0.159057	-2.55929	0.00798403	0.0145554
PKLR	-0.167316	-2.8824	0.00203666	0.00294504
STS	0.197555	3.61035	0	4.14931e-05
CBR3	-0.203702	-3.4007	0	0.000161338
DVL2	-0.16978	-2.81706	0.0019305	0.00417765
HMGN5	0.30569	4.83876	0	0
RNF133	-0.200962	-3.3299	0	0.000244528
HLA-B	-0.25829	-4.1546	0	1.27819e-06
CPT1A	0.142657	2.31393	0.0235756	0.0429123
CMPK1	-0.259407	-4.24587	0	6.79245e-07
PPP4R2	0.29557	5.19707	0	0
RABGGTA	0.265056	4.42429	0	0
ADD3	0.33302	5.74589	0	0
TAF12	0.22456	3.81199	0	1.45415e-05
PTPRG-AS1	-0.33478	-5.69105	0	0
ZNF517	0.172227	2.87594	0	0.00310009
BMX	0.27649	4.80202	0	0
BFSP2	-0.24196	-4.07756	0	1.20824e-06
RASGRP1	-0.26302	-4.42456	0	0
CCNG2	-0.18915	-3.32569	0	0.00024985
CLCN5	0.224733	3.62388	0	3.93228e-05
IL7	-0.21432	-3.76938	0	1.75767e-05
GBA	-0.229607	-4.05869	0	1.1926e-06
DPF1	-0.234842	-4.15819	0	1.28051e-06
ZNF790	0.218804	3.82084	0	1.46421e-05
SEC14L4	0.24395	4.5616	0	0
PHLPP2	0.37015	6.17242	0	0
MYT1	0.24292	4.01985	0	6.74744e-06
CCL8	-0.30358	-5.27067	0	0
CCNL1	-0.244141	-4.19108	0	1.3163e-06
PIK3R2	0.24589	3.84644	0	1.26851e-05
LILRA5	0.37846	6.89483	0	0
AGPAT1	0.27974	4.73812	0	0
CERS1	0.25013	4.32327	0	7.53484e-07
LRSAM1	0.45457	7.84059	0	0
CCDC121	-0.169696	-2.94263	0.00201207	0.00213238
MRGPRD	-0.25786	-4.17263	0	1.29459e-06
TACR1	-0.28999	-5.23161	0	0
NKX2-3	-0.227159	-3.58993	0	3.98906e-05
NEK2	-0.194535	-3.27223	0	0.000340821
CD72	0.35254	5.9694	0	0
VDAC1	-0.202767	-3.06514	0	0.00110657
PEX13	-0.22675	-3.98718	0	2.27631e-06
FAM47E	-0.27796	-5.02582	0	0
LYVE1	0.41062	6.98286	0	0
CADM1	-0.32834	-5.86959	0	0
LILRB1	-0.26485	-4.65508	0	0
PTK2B	0.226811	3.57773	0	5.26367e-05
UNC5D	0.197639	3.21549	0	0.00049678
CDKL1	-0.28014	-4.30052	0	0
ZNF519	0.176812	3.05625	0	0.00119263
PARK7	0.21591	3.56916	0	5.61472e-05
TUBA3C	-0.202665	-3.60645	0	3.89192e-05
PCBD1	-0.148645	-2.60007	0.00865801	0.0120653
DDOST	0.29963	5.39855	0	0
FTH1	0.30259	4.82083	0	0
TNFRSF4	-0.33206	-5.43379	0	0
CCND2	0.28021	4.81039	0	0
CTRB1	0.41475	6.97459	0	0
LINC00634	0.160917	2.70643	0.00205761	0.00735489
TIFAB	-0.28427	-4.71363	0	0
C1GALT1C1	0.32222	5.38055	0	0
SS18L1	0.291241	5.21285	0	0
CTCF	0.19946	3.25665	0	0.000394592
DCAF13	0.30076	4.97376	0	0
TJP1	0.231138	3.58195	0	5.08168e-05
DLL1	0.211935	3.51826	0	7.98929e-05
ZNF513	-0.202036	-3.49099	0	8.16101e-05
RAB39A	-0.30997	-4.92746	0	0
SLC26A9	-0.202731	-3.62095	0	3.58957e-05
CTSE	0.194298	3.16869	0.00186567	0.000640765
TNKS2	0.24112	3.8878	0	9.03096e-06
TOX	-0.26584	-4.97402	0	0
KRT12	-0.21668	-3.74817	0	2.03487e-05
NDUFB3	-0.28584	-4.91255	0	0
COX5B	0.253997	4.33922	0	7.64511e-07
ZNF57	0.42653	6.78113	0	0
LIPF	0.25038	4.31112	0	7.49282e-07
PGF	0.26303	4.2829	0	7.30084e-07
FRS3	-0.21998	-3.5076	0	7.08763e-05
MID1	0.197886	3.30242	0	0.000301029
TRIM39	-0.29635	-4.85685	0	0
GCKR	-0.225801	-3.75128	0	2.03869e-05
LINC01572	-0.37042	-6.06648	0	0
PLEK	0.29463	5.02053	0	0
AGXT2	0.249973	4.07434	0	3.80451e-06
TRIM56	-0.209047	-3.88582	0	8.06001e-06
SPTLC2	0.150492	2.5354	0.00393701	0.0166257
CHRM5	-0.2496	-4.21933	0	6.6811e-07
B3GAT3	-0.25054	-3.99027	0	2.28121e-06
WNT1	-0.200597	-2.933	0	0.00224423
CTSW	0.22272	3.80775	0	1.50714e-05
DOK6	0.256342	4.52341	0	0
ARPC3	-0.34006	-5.71388	0	0
SLC36A4	-0.193148	-3.15726	0	0.000662024
BTNL2	0.30441	5.34779	0	0
ZNF367	0.28697	5.16955	0	0
WHRN	0.25256	4.20591	0	1.38287e-06
EPHA10	-0.197581	-3.34699	0	0.000218496
ZBTB20	0.25854	4.6049	0	0
LINC02694	-0.24372	-4.01105	0	1.73235e-06
KIF11	-0.25566	-4.34114	0	0
ASF1B	0.148362	2.52482	0.00763359	0.0174468
ACVR1C	0.219707	3.68189	0	2.79213e-05
NMUR2	-0.289325	-4.92259	0	0
P4HA2	-0.3763	-6.34556	0	0
IFI16	-0.27799	-4.86569	0	0
AR	-0.25465	-4.28851	0	0
FLAD1	0.198689	3.46153	0	0.000114698
MASP1	-0.29309	-4.94494	0	0
AQP12A	0.30152	5.01722	0	0
TXNRD2	-0.22341	-3.82939	0	1.19526e-05
KCNT1	0.26069	4.41948	0	0
CD109	0.22155	3.72025	0	2.23048e-05
OGG1	-0.205785	-3.38818	0	0.000171865
HIGD2A	0.31873	5.41741	0	0
PPIG	-0.35681	-5.71604	0	0
STAG2	0.31864	5.23798	0	0
CH25H	-0.148448	-2.47742	0.0094518	0.02102
SEC24C	0.205017	3.4378	0	0.000132636
FAM13A	-0.2758	-4.20506	0	1.32453e-06
FABP2	0.25028	4.05082	0	5.6534e-06
PLAAT4	0.175858	2.83926	0.00184843	0.0037508
CDCA7	0.170369	2.71201	0	0.00715593
NDUFS8	-0.30132	-5.24556	0	0
POLD4	0.191314	3.13531	0	0.000773237
SCN1A	-0.198258	-3.43466	0	0.000128194
FCRL5	-0.222309	-3.96828	0	2.25212e-06
FARSB	0.165476	2.42388	0.00833333	0.0272283
BTN3A1	0.37277	6.21374	0	0
PGRMC1	0.28308	4.76317	0	0
KDM4B	-0.29151	-4.95638	0	0
EPCAM	0.22157	3.97137	0	6.4811e-06
FBXO15	-0.191342	-3.30901	0.0019084	0.00027806
ZNF747	0.227759	3.92097	0	8.00783e-06
AVPR1A	0.22865	4.12224	0	3.26964e-06
CCL19	-0.171604	-2.92867	0.00396825	0.00230416
SEMA4D	-0.200214	-3.56356	0	4.84735e-05
SNF8	0.144752	2.4089	0.0143443	0.0289917
CTNND1	-0.30773	-5.39252	0	0
NPM1	-0.39831	-6.68997	0	0
LY9	-0.175943	-2.83184	0	0.00387863
ATP1A1	-0.31518	-5.27924	0	0
ZNF174	-0.25846	-4.09941	0	1.22926e-06
CYP20A1	-0.238937	-3.57584	0	4.28407e-05
KLHL6	-0.22328	-3.51303	0	6.89042e-05
ETS1	0.46873	7.86128	0	0
MTA2	-0.33102	-5.89172	0	0
ADAD1	0.39537	6.30606	0	0
UBE2K	0.281745	4.64836	0	0
HOPX	-0.212726	-3.30114	0	0.000287998
PRR7-AS1	-0.35598	-5.88813	0	0
CTNNBIP1	-0.28859	-5.32923	0	0
TARBP1	0.41113	7.34476	0	0
PLXNA4	0.28955	4.79263	0	0
IRF2	0.37599	6.16562	0	0
EEF2K	0.35692	6.47176	0	0
CDK11B	-0.22322	-3.97985	0	2.269e-06
SPANXN4	0.193977	3.51753	0	7.9776e-05
ITGB1	0.38075	6.30566	0	0
HMGCS1	-0.214697	-3.58702	0	4.16705e-05
TLR7	0.22713	3.53729	0	6.95867e-05
SUZ12	-0.30903	-5.44401	0	0
KCNJ8	0.23594	4.10315	0	3.86975e-06
DAO	-0.25098	-4.49383	0	0
SNX17	-0.35883	-6.21694	0	0
ITGB1BP1	-0.206735	-3.45928	0	0.000102184
CLEC12A	0.194168	3.28245	0	0.000341567
RPS6KA6	-0.197249	-3.2776	0	0.00032693
GPR101	-0.27982	-4.67884	0	0
KPNB1	-0.38321	-6.84044	0	0
CCSER1	-0.150896	-2.39284	0.0211132	0.0301246
MGAM	0.159376	2.66357	0.0172745	0.00909145
ESAM	0.27227	4.57466	0	0
CD177	-0.261173	-4.43362	0	0
SIRT2	-0.31313	-5.54968	0	0
IL1RL2	0.24885	4.21864	0	1.39725e-06
CRTAM	-0.29053	-4.64965	0	0
GSTO1	-0.182626	-3.16992	0.00199601	0.000616888
ACE2	0.260111	4.62215	0	0
BZW2	-0.29682	-4.4969	0	0
ZNF100	0.211019	3.59841	0	4.69217e-05
DUSP5	0.46757	8.00681	0	0
MCTP1	0.149502	2.62383	0.00195695	0.0109868
SRMS	-0.24203	-4.32695	0	0
MOB3A	-0.45489	-8.04437	0	0
DUT	-0.25651	-4.0705	0	1.20071e-06
CCDC141	0.25057	4.27718	0	7.25577e-07
B9D1	0.2525	4.25705	0	7.17823e-07
DLD	-0.33172	-5.92548	0	0
GOLGA2	0.27633	4.51433	0	0
SGK3	-0.29017	-5.07383	0	0
TMEM154	-0.203456	-3.4235	0	0.000136589
EPHA5	-0.35382	-5.51156	0	0
NET1	-0.28816	-4.86441	0	0
BCAS1	0.2921	5.02498	0	0
PSENEN	0.196142	3.17306	0	0.000628238
SLC28A2	0.258762	4.14944	0	1.33383e-06
HSPB9	0.179462	2.98472	0.00205761	0.00176481
EGFR	-0.3756	-6.3894	0	0
RPN2	-0.2561	-4.38365	0	0
AKR1B10	-0.202089	-3.36408	0	0.000200514
BSG	0.190606	3.13668	0	0.000768798
TBX22	0.15171	2.52866	0.0120968	0.0171372
RXFP1	0.178888	2.97396	0.00399202	0.0018773
SEMA4C	-0.245455	-4.40221	0	0
RTN4RL1	-0.190158	-3.35003	0	0.000215461
BORCS8-MEF2B	0.26887	4.93059	0	0
DNAJB5	0.25511	4.31285	0	7.51077e-07
MIR100HG	0.20365	3.34786	0	0.000231896
ZNF98	0.191472	3.33495	0	0.000247683
POLR1A	-0.24423	-4.06309	0	1.19596e-06
VPS26C	0.33002	5.43836	0	0
GPR153	-0.31449	-5.39729	0	0
GPHN	0.32429	5.47901	0	0
PGBD1	0.27897	4.4668	0	0
KCNK12	0.218836	3.62041	0	3.9262e-05
CPOX	-0.32641	-5.44498	0	0
ZNF556	0.30481	5.13585	0	0
CYTIP	0.226252	4.22471	0	1.40455e-06
CTSD	0.175856	2.77396	0	0.00527295
CDC6	-0.150673	-2.70472	0.00590551	0.00730141
MYLK-AS1	0.31803	5.05131	0	0
ING4	-0.32272	-5.52189	0	0
PPP4R3A	0.27595	4.9491	0	0
MAN2A2	0.24325	4.12541	0	3.27876e-06
A1BG	0.209617	3.29686	0	0.000312475
FGF10	0.200527	3.32872	0.00191205	0.000255153
NFIA	-0.36762	-6.83562	0	0
GPR52	-0.21724	-3.79687	0	1.62862e-05
SGK1	-0.31344	-5.58377	0	0
ARFIP2	-0.29311	-4.99708	0	0
DGKQ	0.201441	3.43418	0	0.000135153
GP1BB	-0.23976	-3.98873	0	2.27998e-06
SDHB	-0.28676	-5.0051	0	0
BRSK1	-0.188126	-2.99825	0.0019802	0.00158002
RELA	-0.265307	-4.73588	0	0
PRCP	-0.212097	-3.37191	0	0.000188212
NF2	0.32106	5.45341	0	0
GOPC	-0.193591	-3.06521	0.0040404	0.00110697
STXBP2	0.188449	3.07139	0	0.0011033
NTRK1	-0.237196	-4.28687	0	6.99421e-07
TNNC1	-0.27941	-4.70717	0	0
AHRR	0.231307	3.97543	0	6.48923e-06
PON2	0.30075	4.9931	0	0
RBFOX2	0.177056	2.96119	0	0.00199221
OVOL1	-0.22497	-3.76508	0	1.85284e-05
SLC11A1	0.38802	6.36846	0	0
TK1	-0.166225	-2.65197	0.00391389	0.0094145
P2RX4	-0.224734	-3.89752	0	7.57646e-06
DLG5-AS1	-0.28564	-4.64984	0	0
LAMP2	0.263911	4.5912	0	0
APOH	-0.25248	-4.1396	0	1.26371e-06
NEURL3	-0.37214	-6.11721	0	0
DMTF1	-0.179095	-3.03111	0.00197239	0.00132946
RAN	-0.26815	-4.49745	0	0
SIGLEC7	0.25038	4.46794	0	0
EIF2AK1	-0.22694	-3.62773	0	3.37131e-05
YEATS4	0.27121	4.70274	0	0
NTRK2	0.193259	3.17803	0.0020284	0.000611347
SPTBN1	0.31706	5.54774	0	0
PDE7B	0.22651	3.76838	0	1.88489e-05
RUFY4	-0.30996	-5.36978	0	0
SULT2B1	-0.28765	-5.24337	0	0
GRM6	-0.25193	-4.26801	0	6.89858e-07
DSG1	0.35222	6.90166	0	0
RIMS4	-0.30924	-5.11398	0	0
LPL	-0.20834	-3.54136	0	5.63819e-05
S100A8	-0.195357	-3.26366	0.00208333	0.000361317
AGTR2	0.228727	4.0099	0	6.67344e-06
RGS9	0.148814	2.43915	0.027668	0.0255052
TSN	-0.27767	-4.66725	0	0
FUT1	-0.21527	-3.46362	0	9.90704e-05
SOX14	0.270499	4.55438	0	0
CCDC7	0.28922	4.65543	0	0
SAA1	-0.284905	-4.98105	0	0
GMEB1	-0.25574	-4.26587	0	6.88514e-07
HEATR9	-0.40634	-7.21409	0	0
TNFRSF10A	0.2817	4.6746	0	0
TXNL1	-0.254397	-4.25853	0	6.84953e-07
MRPL18	-0.207549	-3.43706	0	0.000125689
HAUS1	0.169577	2.99876	0.00389105	0.00164285
TNFRSF25	-0.207169	-3.4726	0	9.33817e-05
PURG	-0.207945	-3.8772	0	8.53674e-06
RORA	0.20954	3.48941	0	9.46234e-05
POT1	0.27701	4.87454	0	0
DHCR7	-0.223019	-3.50749	0	7.08469e-05
CDX1	0.171489	2.98563	0	0.00175643
GBP7	0.186972	3.21055	0	0.00051015
RRP15	-0.2644	-4.47856	0	0
TMEM117	0.198932	3.46546	0	0.000110445
STIM1	0.30098	5.17587	0	0
LIG1	0.226201	3.56991	0	5.61754e-05
PRPS1L1	0.180933	3.29404	0	0.000316508
PINK1	-0.26358	-4.35732	0	0
HGS	-0.2194	-3.62761	0	3.36982e-05
RHOBTB1	-0.24584	-4.4715	0	0
MED6	0.31148	5.33386	0	0
NME3	0.202834	3.4796	0	0.000102182
PCK1	-0.36943	-6.09621	0	0
PRMT8	0.214664	3.77416	0	1.83867e-05
PADI3	-0.29289	-4.94874	0	0
MATN3	-0.32771	-5.00951	0	0
IL27	-0.179677	-2.89513	0	0.00273913
POLR2H	-0.19902	-3.40687	0	0.000151555
TPT1-AS1	0.25103	4.3071	0	7.45716e-07
PMS1	-0.30909	-5.3229	0	0
KIRREL1	0.35024	5.93075	0	0
TRPM5	-0.205905	-3.54792	0	5.37879e-05
ELOA2	0.36816	6.2107	0	0
NIFK	0.193982	3.44755	0	0.000125793
SCN2B	0.24418	3.85765	0	1.2775e-05
NECTIN2	0.187321	3.08497	0	0.00102548
PPOX	-0.174754	-2.7326	0.00788955	0.00637953
MMP17	-0.34054	-6.18433	0	0
ETV1	-0.2245	-3.84786	0	1.04913e-05
APTR	-0.266709	-4.72367	0	0
DCXR	-0.213389	-3.6937	0	2.2689e-05
NDUFB7	0.247087	4.15979	0	1.34335e-06
ADGRG5	-0.29602	-4.81394	0	0
VSIG10L2	0.29098	4.73232	0	0
CD302	-0.201946	-3.5379	0	5.76513e-05
ATF6	0.29823	5.02422	0	0
CIITA	0.171211	2.69915	0.00402414	0.00763241
ANGPTL4	0.25545	4.22905	0	1.40876e-06
N4BP2L1	-0.246584	-4.18661	0	1.30898e-06
DHX57	-0.168558	-2.98707	0.0056926	0.0016801
NR2C2	0.183504	2.99594	0	0.00166852
CHRNA9	-0.209721	-3.52745	0	6.44485e-05
DDX21	-0.214341	-3.86405	0	9.54137e-06
AEBP1	-0.22514	-3.95999	0	2.24615e-06
TNFRSF12A	0.30716	5.26065	0	0
PROC	-0.231174	-3.84239	0	1.09833e-05
CHP1	0.23838	4.05999	0	4.41774e-06
CSGALNACT1	-0.37613	-6.10266	0	0
CARD6	0.32429	5.78952	0	0
SLC52A2	-0.23133	-4.08049	0	1.21308e-06
GP1BA	0.28105	4.5559	0	0
NEDD9	0.35967	6.2866	0	0
DARS1	-0.27118	-4.33702	0	0
PSMA5	-0.224536	-3.89978	0	7.59197e-06
SOX5	0.34593	5.78205	0	0
LINC00471	0.30381	5.30093	0	0
SEMA3D	-0.30578	-5.17699	0	0
ASAH2B	-0.228138	-3.80276	0	1.53198e-05
ANO1	-0.45624	-7.53435	0	0
DAG1	0.29041	4.79339	0	0
CEACAM19	0.19172	3.51819	0	7.98149e-05
METTL7A	-0.252047	-4.48033	0	0
KDM1B	-0.32883	-5.95735	0	0
RAB29	0.31793	5.46032	0	0
BATF3	0.37306	5.96239	0	0
BLM	-0.28481	-4.463	0	0
ETV6	0.181444	3.27205	0	0.000360494
LDHB	-0.23638	-3.97795	0	2.26657e-06
ALG9	0.26531	4.63448	0	0
PREP	0.175228	2.98988	0	0.00172062
ITM2C	0.31811	5.64255	0	0
TRIM21	0.22158	3.88752	0	9.02554e-06
CTNS	-0.223088	-3.45183	0	0.000107033
DGKB	-0.32375	-5.18609	0	0
BPI	0.39533	6.5274	0	0
ADRB1	0.189293	3.10508	0	0.000915995
CDCP1	-0.34976	-5.74182	0	0
HAND1	-0.2515	-4.52267	0	0
CSAD	-0.27049	-4.34946	0	0
GPR119	-0.222494	-3.66435	0	2.62283e-05
POLA1	-0.249602	-4.69575	0	0
ABCC3	0.188624	3.44475	0	0.000127827
SLC4A1AP	0.187938	3.19494	0	0.000554761
CISH	-0.29531	-5.28283	0	0
PRAME	0.182075	3.1089	0.00195695	0.00090061
CPLX2	-0.26669	-4.72156	0	0
ALDH18A1	-0.31374	-5.08346	0	0
HPN	0.229018	3.97573	0	6.49738e-06
ASPM	-0.3494	-5.78903	0	0
IRAK4	-0.22795	-3.91992	0	6.02681e-06
FEN1	0.34145	5.61542	0	0
OTUD3	0.16191	2.67422	0.0199601	0.00863275
METTL1	-0.34381	-5.69123	0	0
TNKS	0.25834	4.31794	0	7.52279e-07
PAQR7	0.33473	5.82777	0	0
TCEA2	-0.27504	-4.76622	0	0
PLOD3	-0.26591	-4.27171	0	6.92564e-07
DUSP3	0.239347	3.95342	0	7.59288e-06
LCP2	0.25821	4.23622	0	1.41725e-06
BAZ2B	-0.209015	-3.59559	0	3.96207e-05
MZB1	-0.166338	-2.74911	0	0.00589973
PDE3A	0.2537	4.448	0	0
ZNF318	-0.166857	-2.53283	0.01	0.0163824
JMJD6	-0.27928	-4.64	0	0
SOCS6	0.14906	2.60858	0.00215983	0.0118211
SAA4	0.31306	5.60922	0	0
ADAMDEC1	-0.31705	-5.32819	0	0
PDK2	-0.38922	-6.47162	0	0
SNRNP25	0.160794	2.45833	0.00796813	0.0234712
LTBR	0.348	6.06817	0	0
ACVR1B	0.32219	5.35447	0	0
MYO1E	0.37215	6.36521	0	0
PARG	0.26118	4.61811	0	0
FNTB	0.195131	3.47754	0	0.000103834
KPNA7	-0.24407	-4.08545	0	1.21516e-06
CDK11A	-0.214561	-3.93718	0	3.31997e-06
RHOBTB3	0.24298	4.04353	0	5.62708e-06
CACNA1S	0.180393	2.96307	0	0.00197341
IFNB1	0.47074	8.40428	0	0
CD244	0.29549	5.36144	0	0
CD96	0.38981	6.17753	0	0
DNMT3B	-0.28972	-4.99491	0	0
ZNF219	0.33141	5.46709	0	0
PLPP3	-0.18494	-3.07674	0.00204082	0.00103812
AP4S1	-0.260291	-4.28112	0	6.98499e-07
PLEKHM1	-0.271943	-4.87732	0	0
DHX8	0.21838	3.74668	0	2.01282e-05
TIMP3	0.228837	3.70766	0	2.56733e-05
EFEMP2	0.216704	3.83178	0	1.41981e-05
CYB5R1	0.30679	5.49166	0	0
PTPRJ	-0.35803	-6.15968	0	0
VCAN	0.211637	3.81892	0	1.46168e-05
PHF11	-0.245781	-4.45255	0	0
MAP3K21	0.146996	2.70291	0.00787402	0.00748182
RBMX	-0.34235	-5.83061	0	0
SNX13	0.40764	6.85012	0	0
NDRG1	-0.19429	-3.25536	0	0.000381337
ANAPC2	0.2445	3.88034	0	9.54383e-06
SPEG	-0.3771	-6.26198	0	0
IFNAR2	0.159233	2.41504	0.00956023	0.0282439
PRKD2	0.189377	3.25172	0	0.000406003
GALNT17	-0.27757	-4.64304	0	0
CXorf21	-0.41009	-7.01965	0	0
PANK2	0.13963	2.34959	0.0170132	0.037141
MASP2	-0.203864	-3.07733	0	0.0010366
FARSA	0.30172	4.83628	0	0
NIT1	-0.38892	-6.46413	0	0
SLC2A1	-0.206442	-3.71995	0	2.3014e-05
LARP1B	-0.199715	-3.41131	0	0.000144686
B4GALT3	-0.31795	-5.57857	0	0
CALM3	-0.24059	-4.15479	0	1.27897e-06
TRPM6	0.176504	2.94818	0.00193798	0.00213146
REXO2	0.224251	3.80738	0	1.50628e-05
MYLIP	-0.265601	-4.58352	0	0
GUCY1A2	0.182977	2.75319	0.00191205	0.00583626
ZFP2	0.295892	4.76308	0	0
WBP1L	-0.177297	-3.12139	0	0.000806715
SELENOI	0.23677	4.21141	0	1.38899e-06
PEBP1	-0.20683	-3.37279	0	0.000188285
SLC29A1	-0.19806	-3.43752	0	0.00012574
CAV2	-0.23476	-3.95778	0	3.36388e-06
LILRB5	0.28959	4.96227	0	0
PANX1	0.21773	3.62799	0	3.74389e-05
GABRR1	-0.2371	-4.20398	0	1.32287e-06
RPL23A	-0.208302	-3.78558	0	1.61697e-05
SACM1L	0.22371	3.73845	0	2.05653e-05
CEACAM8	0.166837	2.8181	0.00596421	0.00419008
RP2	-0.230368	-4.06711	0	1.19935e-06
PHLDA2	0.32488	5.6516	0	0
TBXA2R	-0.202393	-3.51545	0	6.90193e-05
TWF1	0.218523	3.52109	0	7.85538e-05
DKC1	0.2631	4.19682	0	1.37177e-06
OPRD1	-0.25767	-4.42019	0	0
WNK3	0.205888	3.40426	0	0.000160133
BCKDK	0.28968	4.74774	0	0
DPP9	-0.212976	-3.30788	0	0.000278954
ERBIN	0.39158	6.24035	0	0
SMC4	-0.226096	-3.72725	0	2.26394e-05
NUCB2	-0.249671	-4.2265	0	6.71497e-07
NLRP7	-0.33748	-5.65459	0	0
IFT172	0.23326	4.01353	0	6.70371e-06
VGLL4	0.26053	4.10936	0	3.89378e-06
APOB	0.40285	6.87076	0	0
VEGFD	-0.188195	-2.90628	0.00211416	0.00259124
RPS6KA4	-0.180642	-2.98823	0	0.00166891
EMX2OS	-0.28068	-4.68199	0	0
RBFOX3	-0.22106	-3.62975	0	3.33185e-05
CCR5	-0.37653	-6.58007	0	0
PI4KB	-0.26705	-4.66332	0	0
CD79A	0.151514	2.6579	0.0103306	0.00933406
TOP1MT	-0.216695	-3.925	0	4.95151e-06
PPP1R14B	-0.140904	-2.39629	0.0230126	0.0296944
IPPK	0.29692	4.63285	0	0
ZBTB38	0.26773	4.73228	0	0
ANG	0.30702	5.37167	0	0
BSN	-0.27531	-4.60231	0	0
IGLL1	-0.131203	-2.3235	0.0313152	0.0402704
PGK1	0.30592	5.12995	0	0
RPL15	-0.196876	-3.44582	0	0.000113317
CLCN2	-0.42697	-7.68178	0	0
CD226	0.29971	5.06614	0	0
ACVR2B-AS1	-0.217128	-3.66659	0	2.57746e-05
RPL10L	-0.204626	-3.59024	0	3.99251e-05
PXK	-0.31482	-5.45301	0	0
TASP1	-0.26863	-4.87096	0	0
PHGDH	-0.256587	-4.27006	0	6.9166e-07
ZNF502	0.201973	3.0211	0.00206186	0.00145114
CYC1	0.39306	6.73086	0	0
KMT2D	-0.157594	-2.8519	0.00198807	0.0034998
MED14	0.237482	4.13332	0	2.63587e-06
MTF2	-0.165898	-2.59745	0.00201207	0.012214
SIRPD	0.32819	5.50986	0	0
MYO1G	-0.26988	-4.66185	0	0
KCND3	0.2299	3.9775	0	6.51375e-06
GRM5	0.182417	3.55754	0.00203252	5.86252e-05
MAF1	0.135951	2.35071	0.0237069	0.0369782
NDUFC2	-0.212404	-3.31809	0	0.000263384
CEACAM4	-0.223391	-3.89223	0	7.5418e-06
CDKL4	0.32009	5.63562	0	0
F2RL1	-0.26589	-4.61604	0	0
TRPV2	0.22999	4.00933	0	6.66484e-06
IPO13	0.177083	3.00916	0	0.00156445
MINK1	-0.22325	-3.98686	0	2.27509e-06
CERK	-0.28793	-4.74114	0	0
JMJD7-PLA2G4B	0.30467	5.38711	0	0
SCAF8	-0.31767	-5.48034	0	0
F12	-0.30352	-5.14868	0	0
FUT4	0.236541	3.77455	0	1.84073e-05
CD7	0.24341	4.04124	0	5.61588e-06
CIR1	0.195965	3.24534	0	0.00042213
MLLT10	-0.17578	-2.86629	0	0.00323102
HSD17B11	-0.146987	-2.40635	0.0152381	0.0284778
SLC5A2	0.25632	4.267	0	7.22234e-07
TPM4	-0.184308	-3.21751	0	0.000472954
UHMK1	-0.200994	-3.2129	0	0.000490355
DCLRE1B	0.224659	3.80066	0	1.55474e-05
LAMTOR3	0.229629	3.83684	0	1.42394e-05
IGLON5	-0.31789	-5.4189	0	0
KIF2B	0.34432	5.98908	0	0
RASGRP4	0.231354	3.98961	0	6.56335e-06
EDNRA	-0.26142	-4.76181	0	0
HNF4G	0.28918	5.03519	0	0
TCN2	-0.2881	-4.99142	0	0
PSMD1	-0.223308	-4.05294	0	1.18792e-06
UBA6-AS1	0.26502	4.29985	0	7.39849e-07
FASTK	-0.167762	-2.70448	0	0.00730635
LRBA	-0.35054	-5.85722	0	0
PDE6H	0.23637	3.84631	0	1.32288e-05
CDK10	-0.26876	-4.51048	0	0
CHRAC1	-0.250756	-4.12435	0	1.25399e-06
DGAT1	-0.36873	-5.80152	0	0
ZNF112	0.216521	3.85338	0	1.27524e-05
PDE1B	-0.178662	-2.99818	0.00578035	0.0015802
ORC4	0.31211	5.28783	0	0
GLI3	-0.40968	-6.96335	0	0
EIF6	-0.24475	-4.09362	0	1.22429e-06
NDUFS7	-0.268979	-4.43027	0	0
GAK	0.29495	5.0649	0	0
PSKH2	-0.31129	-5.19089	0	0
SNHG15	0.33188	5.40926	0	0
PFDN4	-0.24977	-4.07307	0	1.20275e-06
TUBB4B	-0.27863	-4.95425	0	0
CDKN2B	-0.2465	-4.24085	0	6.77508e-07
PIK3R3	0.20044	3.34262	0	0.000239122
OXA1L	0.197825	3.42548	0	0.000142677
MILR1	-0.287298	-4.8173	0	0
DIPK1A	0.21016	3.77934	0	1.74432e-05
TCF12	-0.22386	-3.55528	0	5.18318e-05
HSP90AB1	-0.210157	-3.80299	0	1.53272e-05
DNASE2	-0.228177	-3.78167	0	1.66512e-05
GPRC5C	0.196846	3.38289	0	0.000187121
ZNF248	0.263899	4.20324	0	1.37881e-06
LMNB2	-0.208298	-3.50244	0	7.36824e-05
ERN1	0.32527	5.54264	0	0
SLC38A3	-0.185025	-3.00695	0	0.00152094
ISG15	0.177561	2.73743	0.00404858	0.00631019
PLK1	-0.24557	-4.40334	0	0
H1-5	-0.33484	-5.62498	0	0
PNOC	-0.226156	-3.86209	0	9.53184e-06
PIP5KL1	-0.159522	-2.86429	0.00386847	0.00326474
AXIN1	0.28442	4.83956	0	0
NMI	-0.167846	-2.7468	0.00571429	0.00596033
HOXA-AS3	0.26114	4.80169	0	0
RSPO3	0.27043	4.68495	0	0
PTX3	-0.160897	-2.65864	0.0021645	0.00909715
C17orf75	-0.243827	-4.21219	0	1.33118e-06
RBMS3	0.2694	4.91734	0	0
NRAV	0.31832	5.14588	0	0
KITLG	0.31412	5.51191	0	0
SPATA4	-0.3896	-7.39648	0	0
BGLAP	0.2784	4.76984	0	0
APOBEC3G	0.36493	6.28985	0	0
PDIA5	0.218585	3.69992	0	2.7111e-05
GAPDH	0.28204	4.91219	0	0
MEF2C	-0.33306	-5.18333	0	0
MRPL16	0.206752	3.48095	0	0.00010088
HLA-DQA2	-0.219428	-3.72992	0	2.26499e-05
HTRA2	-0.24879	-4.01659	0	1.73994e-06
ARL17B	0.35028	6.64248	0	0
SP140L	0.34917	5.84506	0	0
SYT4	-0.31812	-5.70349	0	0
SYPL1	0.22025	3.78284	0	1.64322e-05
SHANK3	0.34219	5.89806	0	0
JAK3	-0.212508	-3.49428	0	7.94935e-05
LILRB4	-0.32793	-5.48222	0	0
C5	-0.159277	-2.58655	0.00406504	0.0128285
KIF5A	-0.246694	-4.47056	0	0
RASAL2	0.37333	6.63662	0	0
DEDD	-0.18968	-3.32793	0	0.000247598
BAG1	0.33274	5.46194	0	0
NDUFA9	-0.223446	-3.71253	0	2.29081e-05
TGIF2LY	-0.193221	-3.20417	0	0.000511232
SEC61A2	-0.2462	-4.05628	0	1.19059e-06
PRDM14	-0.26361	-4.44562	0	0
CA14	0.241205	4.14748	0	1.33005e-06
TXNIP	-0.29521	-4.82233	0	0
ZHX2	-0.35885	-6.45281	0	0
VSIG4	0.31745	5.72925	0	0
TANK	-0.3728	-6.63041	0	0
SELL	0.172241	2.81641	0	0.00423702
CPD	0.174764	2.7901	0.00814664	0.00485925
IKZF1	-0.25654	-4.30814	0	0
POLR2C	-0.2757	-4.63046	0	0
ZNF217	-0.132295	-2.31918	0.055666	0.0410123
ETFB	-0.32206	-5.28635	0	0
MAPK14	-0.226892	-4.04188	0	1.76899e-06
IRS1	-0.211572	-3.61588	0	3.81092e-05
RNPEP	0.3097	5.26973	0	0
DEFB106B	-0.178406	-2.91346	0	0.00248757
ZNF701	-0.2121	-3.4085	0	0.000150471
ZNF32	0.216274	3.55758	0	5.86545e-05
LRP12	-0.262483	-4.30696	0	0
NHEJ1	-0.22308	-3.68923	0	2.36222e-05
MPL	-0.195943	-3.41409	0	0.000141902
DPEP2	0.168437	2.9284	0.00197628	0.00237945
FAAH	-0.28268	-4.91292	0	0
PCMT1	-0.27119	-4.53729	0	0
SELE	0.31207	5.53825	0	0
UTP18	-0.23585	-4.07622	0	1.20617e-06
PDE4A	0.2187	3.87388	0	1.00632e-05
ABCA6	0.22931	4.14752	0	1.331e-06
CNBD1	0.241989	3.9958	0	6.60104e-06
CRHR1	0.199224	3.5144	0	8.08754e-05
CAPNS2	-0.26423	-4.75632	0	0
GPS2	0.22612	3.79731	0	1.5468e-05
ABCB1	-0.27646	-5.18091	0	0
ATP6V0A1	0.194384	3.20542	0	0.000524082
HEY2	-0.137891	-2.4941	0.0220884	0.019446
NRF1	0.31319	5.39069	0	0
TRIM29	-0.34563	-5.8895	0	0
EIF4EBP1	0.218465	3.76787	0	1.88384e-05
MZT1	0.183546	3.3057	0	0.000294855
CLCNKB	0.224887	3.64425	0	3.4701e-05
DNAJC15	0.3663	5.96668	0	0
TYK2	0.2833	4.8924	0	0
ADRA2B	0.218481	3.78273	0	1.6423e-05
YARS2	-0.34003	-5.76598	0	0
BIN2	0.29646	5.08284	0	0
FOXM1	0.32044	5.38718	0	0
CXCL8	-0.28195	-4.31412	0	0
PAXIP1-AS2	-0.22402	-3.87751	0	8.54104e-06
PPP2R2C	-0.31105	-5.25608	0	0
ZNF74	0.24662	4.24075	0	1.42369e-06
THBS1	-0.23589	-3.945	0	3.33739e-06
USP32	-0.207134	-3.53372	0	6.14403e-05
ITPR3	0.201515	3.47898	0	0.000102134
MIR4453HG	0.2436	3.98494	0	6.53845e-06
PRMT1	-0.37391	-6.74187	0	0
AK2	-0.274095	-4.30105	0	0
AP5B1	0.26592	4.39883	0	0
DYNLT3	-0.234655	-4.05042	0	1.1846e-06
PDHX	-0.158655	-2.70155	0.00610998	0.00740966
RHD	0.223623	3.67196	0	2.87659e-05
AATK	-0.176713	-3.39746	0	0.000165278
RAD51C	0.189451	3.36609	0.00200803	0.000204684
GUCY2D	-0.228439	-4.06227	0	1.19461e-06
PLCB4	-0.25709	-4.56765	0	0
WNT2	-0.28226	-4.76593	0	0
ZNF462	-0.26573	-4.63255	0	0
CD1E	0.21561	3.77605	0	1.79214e-05
FBXW11	-0.34819	-5.77982	0	0
PON1	-0.180392	-2.85856	0	0.00336331
GRIN2C	0.208223	3.54113	0	6.64705e-05
RASSF5	0.24394	4.41348	0	0
DTL	-0.35108	-6.3302	0	0
KIF2C	-0.1826	-3.065	0.00205339	0.00110731
ZBTB9	-0.24702	-4.52956	0	0
PIGH	-0.206679	-3.69661	0	2.27408e-05
TTBK2	0.164448	2.83178	0.00208768	0.00389698
SOAT2	-0.27144	-4.62728	0	0
FGD2	-0.25635	-4.4251	0	0
LRRC8C	-0.194761	-3.00971	0	0.00150045
DYRK1B	0.183815	3.01412	0.0019802	0.00151656
TRAF3IP2-AS1	-0.200738	-3.4645	0	9.87199e-05
PREX2	-0.270462	-4.7515	0	0
NELFB	0.21555	3.47395	0	0.000104583
ALDH1A1	0.225292	3.41528	0	0.000152572
SLC23A1	0.35831	6.16487	0	0
OPN5	0.164064	2.75713	0.00200401	0.00572862
CPEB4	-0.50467	-8.38059	0	0
CCL3	-0.36674	-6.331	0	0
MS4A7	-0.25156	-4.16503	0	1.28829e-06
ABCC2	0.26541	4.60822	0	0
GPR150	0.204577	3.37617	0	0.000194095
SLC2A2	-0.29153	-4.84142	0	0
TLR1	0.147478	2.40598	0.0236052	0.0293488
RORB	0.34281	6.0124	0	0
HSD17B1	0.3568	6.41706	0	0
GSPT2	-0.197096	-3.55202	0	5.26213e-05
CDC14A	-0.21127	-3.42118	0	0.000136685
SESN1	-0.222659	-3.7266	0	2.26289e-05
TRPC1	-0.36697	-6.47084	0	0
DESI1	0.3664	6.38907	0	0
ZNF227	-0.201823	-3.34644	0	0.000219232
SMOC2	-0.36396	-6.17996	0	0
FERMT1	-0.27906	-4.43121	0	0
SCIMP	-0.218602	-3.69474	0	2.27096e-05
HBA1	-0.247486	-4.46057	0	0
IRGC	0.39356	6.40198	0	0
NOBOX	-0.143831	-2.39722	0.0194175	0.0295871
KIR2DL3	0.32214	5.31677	0	0
MT1F	-0.180929	-2.93802	0	0.00218158
CARD14	0.29136	4.96573	0	0
PTPN22	-0.20824	-3.53428	0	6.10464e-05
GABRR2	-0.27563	-4.78999	0	0
CCNA1	-0.163206	-2.56188	0.003861	0.0143879
KIR2DS4	0.37824	6.79616	0	0
APOL3	-0.22941	-3.86765	0	9.5653e-06
SIGLEC14	0.180776	2.91318	0.00196078	0.00255556
CTRL	0.28472	5.1075	0	0
NEXN	-0.31752	-5.42539	0	0
WNK4	-0.24082	-4.11973	0	1.24735e-06
ST14	-0.25474	-4.03405	0	1.7592e-06
ARHGEF11	0.40653	6.55043	0	0
DLX2	-0.216678	-3.48547	0	8.4387e-05
SAP18	-0.32392	-5.72049	0	0
SERINC3	-0.29924	-5.07808	0	0
LTA	0.2892	5.14739	0	0
QPRT	-0.209243	-3.33039	0	0.000244717
ELOVL7	-0.4752	-8.00173	0	0
AKR1A1	-0.167582	-2.88071	0.00401606	0.00297465
FAM47E-STBD1	-0.26047	-4.35352	0	0
TEAD2	0.208405	3.50581	0	8.5735e-05
ZMIZ2	0.2074	3.3528	0	0.000224644
PGD	-0.204471	-3.37048	0	0.000190475
GPX1	0.26007	4.12007	0	3.91812e-06
NOTCH2	-0.33281	-5.91448	0	0
PPM1B	0.32352	5.47112	0	0
TPSB2	0.30118	5.46473	0	0
ERCC5	0.36306	6.12557	0	0
CC2D2A	0.252611	4.32788	0	7.59571e-07
NR4A1	-0.267618	-4.44684	0	0
ELP1	-0.279925	-4.45206	0	0
TM9SF4	-0.216251	-3.72219	0	2.30566e-05
CHERP	-0.35563	-6.02768	0	0
STRADA	0.16314	2.57501	0.00607287	0.0138226
ADCY1	0.29693	5.05256	0	0
ZBTB43	0.255363	4.52581	0	0
NCAPG	0.2327	3.89896	0	8.50225e-06
NPBWR1	-0.39582	-6.85515	0	0
TIMM23	0.304486	5.34169	0	0
IFNAR1	0.27915	4.61978	0	0
PNN	-0.321	-5.28055	0	0
NME7	0.28376	4.78171	0	0
RXRB	0.28016	5.18298	0	0
GGCT	-0.27231	-4.55513	0	0
LIPH	-0.22079	-3.42185	0	0.00013637
CCDC51	-0.20802	-3.68367	0	2.39842e-05
CDR2L	-0.254608	-4.18027	0	1.30175e-06
XPOT	-0.24328	-3.896	0	7.56102e-06
CFH	0.41569	7.02262	0	0
STAT4	0.216075	3.4149	0	0.000152938
TSSK2	-0.170199	-2.74206	0.00595238	0.00609952
SLC32A1	-0.22802	-3.58169	0	4.24397e-05
MRE11	-0.266636	-4.50989	0	0
C6	-0.35945	-6.07367	0	0
LBP	-0.29195	-4.98664	0	0
IFIT1	0.217028	3.85866	0	1.27976e-05
FCER2	0.187981	3.15551	0	0.000691104
JMJD4	0.193847	3.37899	0	0.000190827
CANX	-0.219669	-3.67663	0	2.44086e-05
QRSL1	0.25806	4.01502	0	6.71677e-06
LATS2	0.2377	3.492	0	9.37631e-05
ATAD2	-0.3085	-5.59912	0	0
KDM2A	-0.31109	-5.06471	0	0
CHRNA3	-0.204497	-3.42828	0	0.000132612
SHBG	-0.33613	-5.74085	0	0
EIF2B3	-0.2675	-4.41344	0	0
TPP2	-0.28136	-4.81004	0	0
BCLAF1	-0.25949	-4.72515	0	0
KRAS	-0.27407	-4.44373	0	0
LIME1	-0.3025	-5.30515	0	0
GPR148	0.32368	5.54449	0	0
BCCIP	-0.200628	-3.6559	0	2.84335e-05
ZNF410	-0.211628	-3.56259	0	4.84321e-05
C20orf204	-0.29655	-5.07871	0	0
TCFL5	-0.195048	-3.42804	0	0.000132984
EED	-0.204567	-3.18909	0	0.000556059
NGFR	-0.32493	-5.57963	0	0
PIM3	0.230142	3.48752	0	9.76516e-05
MAP1LC3A	-0.23155	-3.85487	0	1.00114e-05
KLHL3	0.252443	4.04445	0	5.63458e-06
HLA-DMB	-0.25615	-4.04957	0	1.18394e-06
IL6	0.169585	2.73056	0.00201207	0.00652555
MKRN3	0.194372	3.23454	0	0.000447727
PAX3	0.26116	4.14299	0	1.99226e-06
AP1B1	0.160086	2.70278	0.00994036	0.00748504
UNG	0.219816	3.83399	0	1.42063e-05
PLCB1	-0.29464	-5.07615	0	0
NXPE4	0.41683	7.02755	0	0
MXD1	-0.220454	-3.68293	0	2.39625e-05
CHSY1	-0.37142	-6.4579	0	0
PDSS2	-0.35648	-6.29508	0	0
ZNF627	0.37477	5.91963	0	0
GAS6	-0.24278	-4.10587	0	1.23643e-06
LIPI	0.26912	4.69179	0	0
OR10Z1	0.239713	4.16475	0	1.3472e-06
NCR3	0.214693	3.53104	0	7.39704e-05
CXCR3	-0.20666	-3.49618	0	7.83447e-05
TK2	0.28561	5.03169	0	0
PASD1	0.42388	7.42926	0	0
TCTN1	-0.223257	-3.82078	0	1.24053e-05
SBNO1	-0.30878	-5.61249	0	0
ZMYM2	-0.23833	-3.98421	0	2.27387e-06
HMGCR	-0.32854	-5.83848	0	0
CDCA7L	-0.24254	-4.07579	0	1.20549e-06
IGFBP5	0.33081	5.49622	0	0
NUDT19	-0.25868	-4.79753	0	0
ITPR2	-0.2462	-4.44178	0	0
H1-8	-0.26873	-4.48887	0	0
IRF1	0.31911	5.23875	0	0
CASP1	-0.21524	-3.70535	0	2.28346e-05
TJP2	-0.36076	-5.89049	0	0
PIK3CD	-0.40179	-6.8577	0	0
KLF17	-0.26296	-4.43724	0	0
DNAJC12	0.3376	6.27461	0	0
ADGRF1	-0.36	-5.71822	0	0
H2BC5	0.36604	6.37418	0	0
ME3	-0.253314	-4.30928	0	0
PPP2R3C	-0.236456	-3.93251	0	3.86321e-06
SKIV2L	0.2425	4.11814	0	3.90997e-06
USF2	-0.163211	-2.87094	0.00196078	0.00314217
ZNF354B	-0.224849	-3.8322	0	1.14554e-05
AP3B1	0.32907	5.80777	0	0
GSTM2	0.28795	4.74805	0	0
KLRC1	-0.25005	-4.1246	0	1.25473e-06
NSD3	0.25006	3.95865	0	7.03064e-06
LINC01719	-0.240622	-4.05627	0	1.18992e-06
LENEP	-0.237788	-3.84066	0	1.09778e-05
ACP5	-0.218833	-3.58236	0	4.20376e-05
PIK3CB	-0.37748	-6.69363	0	0
POLR1B	-0.158149	-2.54988	0.00192308	0.0151679
CLEC4M	-0.257522	-4.31149	0	0
SNX20	-0.199738	-3.32043	0	0.000259723
EP300	0.30156	5.79336	0	0
JCHAIN	0.33172	6.18582	0	0
SPRY4	-0.164942	-2.69203	0	0.00773517
MRC1	-0.157286	-2.78931	0.00613497	0.00480357
ILDR2	-0.26931	-4.71972	0	0
GTPBP4	0.242476	4.12557	0	3.28105e-06
LPAR4	-0.2934	-4.97095	0	0
NLK	0.257481	4.48795	0	0
RAPH1	-0.38579	-7.07733	0	0
NUGGC	0.29521	5.25965	0	0
ARL6IP4	0.242231	4.21816	0	1.39621e-06
ZNRF3	0.24502	4.10664	0	3.88574e-06
TSTA3	0.175982	2.76327	0.00199601	0.00555857
CHRNA10	0.200928	3.18858	0	0.000573963
PLEKHG3	-0.244488	-4.14829	0	1.26749e-06
PAK5	-0.17357	-2.74632	0	0.00597139
SERPINC1	0.28071	4.91835	0	0
UGT3A1	-0.203474	-3.62703	0	3.41512e-05
BUB1B	-0.36776	-6.58077	0	0
C12orf75	0.216371	3.38634	0	0.000182365
SLC6A13	-0.25033	-4.10027	0	1.23069e-06
DDRGK1	-0.304369	-5.11403	0	0
PPARG	0.288297	4.46068	0	0
RNF10	0.3014	5.00954	0	0
GRM8	0.153321	2.86394	0.00769231	0.00329581
OTX2	0.32846	5.33276	0	0
ZNF680	-0.2227	-3.67853	0	2.44307e-05
F5	0.203381	3.51345	0.00201207	8.08362e-05
ADGRG2	-0.29104	-5.1418	0	0
WARS1	0.235306	4.15441	0	1.33667e-06
TRPS1	-0.200328	-3.06014	0.00204499	0.00113534
MMEL1	-0.189147	-3.14689	0	0.000705775
CXCR5	0.28449	4.72948	0	0
GMCL1	0.306094	4.99496	0	0
SLC13A2	-0.181782	-3.15239	0	0.000682449
HOXB5	-0.195326	-3.18968	0	0.000555689
CDK6	-0.16221	-2.80319	0.00194932	0.00447889
WDR5	-0.32025	-5.44617	0	0
HTR1B	0.21259	3.5307	0	7.3934e-05
COL4A5	-0.2207	-3.69461	0	2.26993e-05
SSX2	0.28854	5.00348	0	0
ZNF34	-0.43042	-8.04299	0	0
CCNG1	-0.31403	-4.60545	0	0
GPR55	-0.24043	-4.07959	0	1.211e-06
OPN3	0.165673	3.01843	0.00204082	0.001479
RTEL1	-0.187728	-3.4017	0	0.000160982
S100A11	-0.168561	-2.82153	0	0.0040801
GNRHR	-0.35879	-6.37884	0	0
IGF2	-0.33703	-6.15483	0	0
EGFL8	-0.216189	-3.79248	0	1.62472e-05
ESRRB	-0.28474	-4.59912	0	0
TMEM127	-0.24403	-3.97124	0	2.25692e-06
PIK3R6	-0.188945	-3.03431	0.00209644	0.00130077
ATP5F1B	-0.36868	-6.57245	0	0
AIF1	0.213592	3.77608	0	1.79315e-05
VEGFC	0.17737	3.08741	0	0.00101148
CKMT1B	-0.25704	-4.33161	0	0
CAMKK1	-0.216133	-3.73447	0	2.16954e-05
PLOD2	-0.24956	-4.46902	0	0
GPR139	0.286829	4.97882	0	0
APOBEC3D	0.33998	6.41074	0	0
ZGLP1	-0.156329	-2.59459	0.00203666	0.0123895
PPP3R1	0.40519	6.91128	0	0
MTR	0.188319	3.04562	0	0.00126048
CEP83	-0.29322	-4.81464	0	0
CDC42SE2	-0.162567	-2.75187	0	0.00582086
GZMK	0.40206	7.03121	0	0
VWA1	0.206309	3.73732	0	2.05541e-05
MS4A3	0.28418	4.81789	0	0
TRPV3	-0.24254	-4.24751	0	6.80554e-07
ATMIN	-0.205663	-3.33771	0	0.000234517
GGT1	-0.194285	-3.24748	0	0.000399693
IDO1	-0.247218	-4.11235	0	1.24005e-06
MCTP2	0.31054	5.1352	0	0
MMP28	-0.227202	-3.61589	0	3.8126e-05
GNRH1	-0.39197	-6.45556	0	0
GGH	-0.26368	-4.34514	0	0
PTPN11	-0.29121	-4.97786	0	0
CNTFR	0.34896	5.4784	0	0
GARS1	0.3797	6.29894	0	0
ERCC2	-0.34941	-5.82976	0	0
EGR1	0.197923	3.51594	0	8.05751e-05
G3BP1	0.240927	4.04561	0	5.63833e-06
DNAJC1	0.25419	4.09269	0	3.84601e-06
PPIP5K1	-0.191471	-3.13544	0	0.000745334
ELF2	0.171664	2.85085	0	0.00352091
DAXX	-0.175921	-3.16517	0	0.000634074
SIGIRR	-0.24719	-3.84027	0	1.09724e-05
COQ8A	0.209233	3.58948	0	4.95422e-05
MFSD13A	-0.233506	-3.97677	0	2.26536e-06
SMAD2	-0.281713	-4.85782	0	0
SH3BP4	-0.23181	-3.94895	0	3.34618e-06
MAT2B	0.168312	2.78181	0.00754717	0.00507195
TSPAN3	-0.206091	-3.46894	0	9.53876e-05
CLOCK	-0.27633	-4.82179	0	0
PLEKHG5	0.188925	3.31868	0	0.000270477
RBM34	-0.230111	-4.09663	0	1.22784e-06
FECH	0.32411	5.4759	0	0
SIRT5	-0.210638	-3.53591	0	6.02819e-05
MED12	-0.28668	-5.32325	0	0
LYSMD1	0.34691	6.0861	0	0
RPS16	-0.188455	-3.15555	0	0.000666928
CD46	-0.191218	-3.01278	0	0.0014785
PIKFYVE	-0.195401	-3.33299	0.00207469	0.000242013
HTR3A	-0.201501	-3.27822	0	0.000325052
IL1B	-0.27411	-4.68687	0	0
OIP5	0.244745	4.32601	0	7.57124e-07
KLF6	0.28143	5.28964	0	0
COL8A1	-0.185368	-3.16797	0	0.000624559
TRIM23	-0.31506	-5.42394	0	0
MRPS17	0.233903	3.77246	0	1.88909e-05
SDHC	-0.190919	-3.07124	0.00194175	0.00107469
REPIN1	0.32543	5.28129	0	0
TIPIN	0.3217	5.32656	0	0
ZNF343	0.250369	4.33155	0	7.608e-07
FBXO28	0.24183	4.12945	0	2.63035e-06
GPNMB	-0.232772	-3.71496	0	2.29398e-05
GLS	-0.191257	-3.17491	0	0.000597805
PIK3CG	-0.35498	-6.1391	0	0
RYR2	0.21831	3.85076	0	1.27149e-05
COQ6	0.39876	6.91569	0	0
CHEK1	-0.260188	-4.529	0	0
TSEN2	-0.166027	-2.92589	0.00194553	0.00233895
POLR2A	-0.183029	-2.96575	0	0.00189025
PCNA	0.235052	3.75025	0	2.01836e-05
MERTK	0.141883	2.2797	0.0258449	0.0491106
MPC2	-0.197728	-3.37176	0	0.000188479
HCAR3	0.192722	3.18208	0	0.000595916
YTHDF2	-0.220514	-3.5952	0	3.96034e-05
ACADM	0.35471	6.00363	0	0
TULP2	-0.2241	-3.82497	0	1.24175e-05
HOXC11	0.38296	7.128	0	0
RSC1A1	-0.19705	-3.13105	0	0.000762439
BRPF3	-0.158015	-2.45193	0.008	0.0234562
IGHA2	-0.178353	-3.06664	0	0.00110022
RPS6KA2	0.233159	3.90267	0	7.94981e-06
SSX1	0.25905	4.69792	0	0
NTSR2	-0.25433	-4.47043	0	0
PRSS53	-0.202117	-3.71515	0	2.29503e-05
CSDC2	0.268179	4.40897	0	0
YBX1	0.218218	3.70621	0	2.61487e-05
ZBTB22	0.23851	3.84723	0	1.26925e-05
AGER	0.263568	4.58049	0	0
GCLM	0.238575	4.12279	0	3.27192e-06
NFATC1	-0.24683	-4.00367	0	2.30228e-06
CD3G	0.255986	4.36042	0	0
GHRL	-0.31011	-4.89867	0	0
TRAF2	0.23511	4.03767	0	5.59731e-06
ERG	0.33065	5.49355	0	0
SETDB2	-0.23277	-3.92641	0	4.95665e-06
FAM20C	-0.192149	-3.24443	0	0.000406142
TMC6	-0.149045	-2.5497	0.00978474	0.015174
PSMB2	-0.225428	-3.82683	0	1.24296e-05
HEATR1	-0.229403	-3.91631	0	6.55775e-06
CLPX	-0.23589	-3.78463	0	1.6162e-05
NRG4	0.32938	5.42687	0	0
SDS	0.26104	4.33508	0	7.62033e-07
NUP93	-0.27444	-4.79442	0	0
CHIC2	-0.237053	-3.70353	0	2.28241e-05
STK32A	-0.250469	-4.50252	0	0
AMH	-0.24014	-4.18967	0	1.31385e-06
NPFFR1	0.181074	3.06122	0.00205339	0.00116033
LRCH4	0.249513	3.85402	0	1.27599e-05
CA7	0.224395	4.02949	0	6.17837e-06
GNB5	-0.34098	-5.58178	0	0
TMEM81	-0.226336	-3.80574	0	1.48521e-05
SOX3	-0.1882	-3.16348	0.00193798	0.000638782
CENPU	0.219858	3.76648	0	1.88174e-05
MPV17	0.26448	4.44528	0	0
OSM	-0.225861	-4.07698	0	1.20686e-06
APOLD1	0.3344	5.78313	0	0
TMEM175	0.31522	5.41702	0	0
MS4A8	0.46479	7.73217	0	0
RASGRP2	-0.182198	-3.0636	0	0.0011133
TSFM	0.23745	4.22321	0	1.40141e-06
RHPN2	-0.200789	-3.49953	0	7.53743e-05
TADA1	0.25	4.35946	0	0
AGO2	-0.232305	-3.65882	0	2.65617e-05
TBX21	-0.218231	-3.53379	0	6.14661e-05
BRIX1	-0.23688	-3.55187	0	5.2599e-05
BRD9	0.27688	4.59131	0	0
APBB1IP	-0.37455	-6.90061	0	0
KIAA0100	-0.186138	-3.09657	0	0.000926696
NUTM2A	-0.30012	-4.89309	0	0
SCYL2	0.29873	4.95532	0	0
TIGAR	-0.204946	-3.49531	0	7.86848e-05
PNPT1	-0.203206	-3.54465	0	5.55339e-05
BDNF	0.36072	6.18531	0	0
CRLF2	0.28887	4.97255	0	0
TNPO3	-0.24065	-4.15159	0	1.27206e-06
SRPK2	-0.25628	-4.00731	0	1.72765e-06
GRAMD1B	-0.22068	-3.65889	0	2.65736e-05
PHF19	0.282691	4.31245	0	7.50478e-07
CAST	-0.28483	-4.78537	0	0
CRIM1	0.2206	3.95686	0	7.60705e-06
MRGPRF	0.2505	4.4904	0	0
TSPAN2	0.179267	3.12815	0.00200401	0.000802736
MYEOV	0.34362	6.4012	0	0
GBGT1	-0.29963	-5.10073	0	0
STK32C	0.235255	3.8774	0	9.53245e-06
FSCN1	-0.41457	-6.81928	0	0
GALNT10	-0.22882	-3.83818	0	1.14836e-05
RIOK3	0.133686	2.30353	0.0402414	0.0447221
CHD8	-0.187729	-3.3079	0	0.000279061
KLRF1	-0.219439	-3.68488	0	2.39951e-05
MAGT1	0.27279	4.41169	0	0
GPSM1	-0.24282	-4.24023	0	6.76643e-07
SLC22A3	-0.30288	-5.03102	0	0
SIX2	0.261738	4.19896	0	1.37478e-06
C9orf139	0.43331	7.52499	0	0
ZNF439	-0.196298	-3.39353	0	0.000168014
DPYD	0.31573	5.34593	0	0
CXCL2	0.191735	2.93175	0	0.00233274
C1RL-AS1	0.38366	6.45548	0	0
IDO2	-0.36105	-6.50907	0	0
TRPV1	-0.207336	-3.63873	0	3.06113e-05
SEC23IP	0.201131	3.24355	0.0020202	0.000427543
KLHL14	-0.23128	-3.96082	0	2.24734e-06
DVL1	-0.23972	-4.08656	0	1.21656e-06
VSIG10L	0.27583	4.45148	0	0
LMX1A	0.176293	2.91089	0.00390625	0.00258039
CASP6	-0.41005	-7.09814	0	0
DOLK	0.28091	4.68832	0	0
JAZF1	0.4434	8.09664	0	0
IFITM1	-0.34897	-6.06607	0	0
KLF7	0.191437	3.30056	0	0.000304526
SPIB	0.50608	9.04017	0	0
TSSK3	0.213635	3.52116	0	7.85922e-05
COG2	0.207538	3.55572	0	5.90059e-05
SSTR4	0.28595	4.72461	0	0
CFB	0.21626	3.58876	0	4.9492e-05
TM4SF5	0.167506	2.84099	0	0.00371134
TAPBP	-0.21738	-3.57126	0	4.50806e-05
TFEC	0.235249	3.9439	0	7.54601e-06
ANXA1	0.4829	7.87938	0	0
GULP1	-0.168925	-2.8448	0.00406504	0.00363243
REG3A	-0.232934	-3.94431	0	3.33389e-06
NONO	0.36688	5.9769	0	0
PRKCI	0.23461	4.02196	0	6.13804e-06
MYO9B	0.32198	5.36734	0	0
IP6K2	-0.22712	-3.72036	0	2.30353e-05
ATRX	-0.29467	-5.19979	0	0
P3H3	-0.29038	-4.84087	0	0
FYB1	-0.29309	-4.91638	0	0
ZNF561	-0.182124	-3.04279	0	0.00125174
HOXC9	0.2859	4.79977	0	0
PPP1R1B	0.208058	3.46814	0	0.000109312
MACF1	-0.255698	-4.59194	0	0
CRYGC	-0.23095	-3.89953	0	7.58809e-06
FHIT	0.24463	3.90432	0	7.95942e-06
ARHGAP26	-0.184424	-2.89942	0.00389864	0.00268139
KAZALD1	-0.29331	-5.03491	0	0
DDX1	-0.260128	-4.08942	0	1.21936e-06
GIT2	-0.19583	-3.31814	0	0.000263485
KCNN1	0.22213	4.01949	0	6.73865e-06
CARS1	-0.3601	-5.84435	0	0
NDFIP2	-0.24825	-4.33488	0	0
KDM3B	0.22008	3.66378	0	2.96173e-05
HSPA9	-0.167112	-2.65184	0.00412371	0.00941628
CHCHD7	0.33036	5.29878	0	0
SH2D1A	0.21441	3.45189	0	0.000122037
AZIN2	0.296142	4.99142	0	0
DRAP1	-0.32154	-5.62562	0	0
ABCC8	0.24503	4.29031	0	7.33501e-07
PNLIP	-0.22416	-3.7054	0	2.28451e-05
GPR82	0.256832	4.2812	0	7.28952e-07
ERAP2	-0.23962	-3.66093	0	2.61108e-05
NME1-NME2	-0.206489	-3.51718	0	6.86341e-05
LAMB3	0.25858	4.21276	0	1.39208e-06
PXYLP1	-0.230886	-3.73907	0	2.07672e-05
GOLT1B	0.216128	3.24531	0	0.000421946
KRTAP5-2	-0.258561	-4.64595	0	0
FAU	0.243537	4.0265	0	6.15411e-06
GNMT	-0.198729	-3.33099	0	0.000244591
LARP4	-0.26385	-4.62062	0	0
SP140	0.23341	4.03669	0	5.58254e-06
ACVR2B	-0.22233	-3.59246	0	3.99598e-05
SCAMP3	-0.210045	-3.52371	0	6.65592e-05
IFNA8	-0.35396	-5.89708	0	0
HTATIP2	0.205725	3.6248	0	3.83717e-05
CLEC1A	-0.35852	-5.97343	0	0
SH2B3	0.260297	4.17224	0	1.35595e-06
NAIP	0.221955	3.95066	0	7.57875e-06
DEPDC5	0.196669	3.32611	0	0.000257763
MAPK15	-0.25325	-4.28084	0	6.98039e-07
EPHB1	-0.31216	-5.12604	0	0
ZNF679	0.195444	3.38796	0	0.000180886
GLRA1	0.29224	5.2573	0	0
DHRS11	0.162438	2.59706	0.00795229	0.0124686
IGF2R	-0.148264	-2.53264	0.014433	0.0163925
ZBTB14	0.163543	2.91885	0.00389105	0.00249194
KLF4	0.246821	4.22505	0	1.40665e-06
ZNF621	0.26066	4.47503	0	0
PSKH1	-0.157213	-2.56787	0.00197239	0.0139976
POLR2K	-0.38415	-6.52794	0	0
RPL3	-0.19603	-3.5229	0	6.65035e-05
LIPE	0.198342	3.46695	0	0.00011005
ID4	0.40245	7.20481	0	0
SALL1	-0.212413	-3.55429	0	5.22603e-05
SLK	-0.22969	-3.83054	0	1.19643e-05
WDR61	0.21212	3.66857	0	2.87054e-05
PODXL	-0.199377	-3.43844	0	0.000123331
CEACAM20	0.39506	7.1615	0	0
XPA	0.2805	4.75507	0	0
SENP6	0.25916	4.39104	0	0
ABCB9	-0.29398	-5.19787	0	0
MSH6	-0.29661	-5.23478	0	0
RTL3	-0.28595	-5.45797	0	0
SORT1	0.209354	3.48235	0	9.96724e-05
HDAC1	0.219814	4.12816	0	3.28563e-06
ZBTB41	-0.35283	-5.87664	0	0
CFHR5	0.41449	7.37344	0	0
HEY1	-0.21786	-3.5654	0	4.85358e-05
OPTN	-0.215216	-3.73364	0	2.16752e-05
MEN1	-0.37639	-6.36918	0	0
ICAM5	0.161785	2.48207	0.00412371	0.0211561
SKIL	0.18051	3.05317	0	0.00120979
PDXP	0.26026	4.65195	0	0
PELI1	-0.37933	-6.41451	0	0
NEK1	0.25968	4.47534	0	0
CDK14	0.264463	4.65888	0	0
IGSF10	0.25199	4.38532	0	0
PIM2	0.174652	2.88851	0	0.00290156
PSIP1	-0.3386	-6.0371	0	0
DISC1	-0.3679	-5.8268	0	0
HCST	0.30151	5.0468	0	0
HOXA5	0.37521	5.82693	0	0
ENC1	-0.199364	-3.33322	0.00397614	0.000241288
RXRA	-0.147573	-2.30962	0.0245283	0.0426021
CDCA4	0.19769	3.52747	0	7.52463e-05
RRM1	-0.32117	-5.72799	0	0
MPP2	-0.148784	-2.42184	0.0103734	0.026687
FGL2	0.217401	3.4471	0	0.000126177
PKHD1L1	-0.287724	-4.73561	0	0
SLC47A2	0.25775	4.34028	0	7.65756e-07
MMP12	-0.20397	-3.47701	0	8.88073e-05
SPATA19	0.22319	3.7724	0	1.88804e-05
NAT10	0.22057	3.4823	0	9.96246e-05
VEGFA	-0.284291	-5.02957	0	0
PDE1C	0.245674	4.39784	0	0
DENND2D	-0.23992	-4.11183	0	1.23932e-06
DRD2	-0.27852	-4.82719	0	0
MAT2A	0.129376	2.2832	0.0375	0.048448
KAT5	-0.29509	-4.95292	0	0
TLR4	0.267215	4.48561	0	0
CMAS	-0.30637	-5.13766	0	0
MMP15	0.27227	4.57717	0	0
IMP3	0.32509	5.64512	0	0
ACHE	0.25575	4.49912	0	0
DAPK2	0.168608	2.80734	0.00402414	0.00444152
ZNF577	0.189102	3.17204	0	0.000631583
SLC2A4RG	0.192461	3.24349	0	0.000427357
PLEKHA4	0.215504	3.65522	0	3.19178e-05
GNA12	-0.24969	-4.19252	0	1.31712e-06
SFPQ	-0.42365	-6.93	0	0
UMODL1	-0.29894	-5.03964	0	0
ITLN1	0.234854	3.40028	0	0.000166506
BUB3	-0.256944	-4.18763	0	1.3106e-06
BRCA2	-0.24135	-4.1236	0	1.25325e-06
PGR	0.2815	4.65978	0	0
GP2	0.208791	3.69056	0	2.75102e-05
LYRM1	-0.25817	-4.26605	0	6.88961e-07
PTP4A3	-0.231059	-3.80806	0	1.43608e-05
ADORA2A	-0.226211	-4.0233	0	1.74759e-06
DENND6A	-0.250486	-4.16347	0	1.28751e-06
ECI1	0.27674	4.86024	0	0
PVALEF	0.23194	3.89042	0	9.03638e-06
RAD21	-0.25684	-4.36195	0	0
MIR181A2HG	0.28451	4.95262	0	0
RAB23	0.231246	4.03206	0	6.1865e-06
ANKK1	-0.218148	-3.81006	0	1.43817e-05
KRTCAP3	0.22342	3.71578	0	2.5251e-05
ZNF772	-0.209452	-3.13745	0	0.000737979
P2RY12	0.170026	2.80363	0.00408163	0.0045281
LSP1	0.157328	2.64469	0.00974659	0.00994648
TNFRSF14	-0.193636	-3.16708	0	0.000627738
ZNF692	0.31584	5.51946	0	0
NUMA1	-0.24516	-3.85677	0	1.00313e-05
PLAUR	0.264982	4.70185	0	0
HOXB13	0.29171	4.89358	0	0
C5AR1	0.28874	5.28905	0	0
AKT1S1	0.229618	4.18733	0	1.36679e-06
MT-CO1	0.26932	4.86891	0	0
ZNF396	0.30109	4.93263	0	0
NCOA4	-0.29944	-5.18686	0	0
CYCS	0.25231	4.30339	0	7.42185e-07
DTYMK	0.29748	5.16074	0	0
LBX1-AS1	0.130369	2.3599	0.055102	0.0356218
SNHG3	-0.22176	-3.88029	0	8.55397e-06
TRAF1	-0.175631	-2.93142	0.00393701	0.00226344
MORN1	-0.197191	-3.38016	0	0.000178757
UGT2B28	0.24727	4.11858	0	3.91268e-06
MAPK9	0.203869	3.64605	0	3.42479e-05
PEX3	-0.201918	-3.50794	0	7.09057e-05
HIBADH	0.195689	3.46218	0	0.000114306
SCLY	-0.23223	-3.91627	0	6.55437e-06
IFI30	0.22602	3.65547	0	3.19345e-05
TPST2	-0.23675	-3.99488	0	2.28613e-06
SETD2	-0.35243	-6.49632	0	0
STBD1	-0.201106	-3.66496	0	2.5763e-05
EPHB2	0.199311	3.06143	0	0.00115965
ABCC5	0.197769	3.2962	0	0.000313449
PNPLA3	0.212996	3.3726	0	0.000196907
POLE2	-0.32312	-5.60743	0	0
TLK1	-0.214064	-3.91571	0	6.55099e-06
NRBP1	-0.32167	-5.15175	0	0
TMEM120A	-0.21906	-3.68312	0	2.39734e-05
HDC	-0.22639	-4.13865	0	1.2607e-06
VAMP5	0.42636	7.32385	0	0
CCL5	0.27907	4.88028	0	0
PUM3	-0.27699	-4.7994	0	0
ATOX1	0.243376	4.00112	0	6.62641e-06
CAV1	0.178695	2.96426	0	0.00196255
ESYT1	0.180522	2.81376	0	0.00429354
ORM1	-0.30893	-4.8968	0	0
AP3D1	0.2663	4.77626	0	0
GLRX	0.31292	5.46201	0	0
IDH3A	-0.30626	-4.65683	0	0
ACAA1	0.194999	3.46058	0	0.000115536
TNK1	0.37572	6.48267	0	0
PLXNA1	-0.199593	-3.28503	0	0.000311866
SMARCA5	0.26674	4.45802	0	0
UBTF	0.28003	4.52591	0	0
GRK4	0.202994	3.51526	0	8.04967e-05
PXN	-0.200906	-3.21316	0	0.000489359
BCL7C	-0.232217	-4.03	0	1.75434e-06
MESP1	0.31387	5.31731	0	0
LINGO3	0.2663	4.79833	0	0
CMTM7	0.266	4.59363	0	0
FOXN1	-0.180907	-3.12862	0	0.000773929
CDK19	-0.33598	-5.82704	0	0
LHX3	0.24087	3.6632	0	2.95862e-05
LEFTY1	0.172791	2.85793	0	0.00340432
TSGA10IP	0.174275	3.08993	0	0.000993133
GNG5	-0.30105	-5.15217	0	0
ACTG1	0.25285	4.1928	0	1.36977e-06
OOSP2	-0.18822	-3.17593	0	0.000594923
DPF3	-0.189341	-3.18514	0.00214592	0.000566919
YBX3	0.25544	4.10481	0	3.88039e-06
ACOT9	0.163709	2.64979	0.00391389	0.00970727
GCSAML	-0.203993	-3.48929	0	8.37233e-05
PRRG4	0.41723	7.14979	0	0
TSPAN8	-0.260767	-4.12076	0	1.25029e-06
ATP8B4	0.2487	3.93472	0	7.49052e-06
LIPC	0.210995	3.57025	0	5.62036e-05
POU4F3	0.307748	4.94398	0	0
FNBP1L	-0.2214	-3.59372	0	4.00118e-05
TICAM1	-0.209687	-3.67123	0	2.53315e-05
HIVEP2	-0.27573	-4.90769	0	0
IFIH1	-0.31185	-5.10944	0	0
PROCR	-0.36208	-6.54841	0	0
FADS1	-0.240058	-3.89587	0	7.55717e-06
RNF5	-0.169523	-2.99021	0.00209205	0.0016537
MAP3K11	0.21644	3.54163	0	6.65034e-05
IL18R1	0.28051	4.87864	0	0
PER2	0.33208	5.92443	0	0
ESR1	-0.32459	-5.6223	0	0
PLSCR3	0.32985	5.37041	0	0
POP4	-0.34563	-5.60098	0	0
PRKAR1A	-0.23429	-3.92317	0	5.49312e-06
PANX2	-0.191265	-3.20017	0	0.000525126
IL4I1	-0.29909	-5.11419	0	0
FADS3	0.3141	5.9593	0	0
HOXA3	-0.22089	-3.55598	0	5.09521e-05
CD40LG	0.2568	4.62751	0	0
MX1	0.28056	4.68305	0	0
CLEC17A	0.3855	6.6796	0	0
KMT5B	0.29086	4.83648	0	0
TNFRSF1A	0.26192	4.52034	0	0
TRIM60	-0.27625	-4.35105	0	0
SETMAR	0.26849	4.84487	0	0
ADGRG4	-0.256205	-4.18852	0	1.31223e-06
ROPN1	-0.275073	-4.67177	0	0
OR2T33	-0.28495	-4.65297	0	0
PECAM1	0.32219	5.534	0	0
DNMT3A	-0.295454	-5.32245	0	0
PBX1	0.247499	3.94551	0	7.55533e-06
SLC41A2	0.179905	2.92141	0	0.00246161
APOC3	0.216408	3.81963	0	1.46252e-05
PDGFC	-0.2544	-4.47428	0	0
DECR1	-0.47098	-7.79059	0	0
CTSG	-0.148872	-2.60196	0.00925926	0.0119538
TNFRSF8	0.27269	4.83935	0	0
KARS1	-0.209362	-3.62787	0	3.3728e-05
ELK1	0.194163	3.11448	0	0.000868196
CYTH4	0.37313	6.54131	0	0
STK26	-0.242489	-4.18415	0	1.30576e-06
CSF2	-0.26998	-4.83834	0	0
HNRNPAB	-0.3661	-6.23463	0	0
PPP4R1	-0.190358	-3.2809	0	0.000318207
TSSC4	-0.32099	-5.58604	0	0
ALAS1	0.3816	6.56955	0	0
C2CD4A	0.261599	4.69507	0	0
ANXA3	0.19891	3.51592	0	8.05359e-05
KCNMB4	-0.221548	-3.67086	0	2.53201e-05
GLRB	0.201946	3.51824	0	7.98539e-05
PRKDC	-0.33938	-5.45715	0	0
LAMP5	0.3347	5.69757	0	0
CDKN1B	-0.32729	-5.38651	0	0
RPL13A	-0.210645	-3.80172	0	1.52977e-05
ZNF182	-0.31173	-5.30737	0	0
CNIH3	0.208267	3.4722	0	0.000104882
ACTA1	0.23494	3.79784	0	1.54768e-05
FEZ2	-0.27765	-4.74312	0	0
SLC37A4	0.232134	3.82421	0	1.46844e-05
NBDY	-0.42495	-6.95375	0	0
AKR1C2	0.3672	6.53011	0	0
WNT10B	-0.239523	-3.95118	0	3.35147e-06
EPHA1	-0.33587	-5.56233	0	0
GADD45A	0.187237	3.00681	0	0.00158198
TOR1A	-0.27169	-4.69243	0	0
GTF2H3	-0.28014	-4.93579	0	0
SCNM1	0.22851	3.99155	0	6.58423e-06
AKAP9	-0.184909	-3.19314	0	0.000545405
TTC37	0.176898	2.76234	0	0.00558129
PROX1	-0.26411	-4.19418	0	1.31958e-06
HM13	-0.234347	-3.68728	0	2.35792e-05
F11R	-0.38925	-6.67111	0	0
TM6SF1	0.34098	5.93439	0	0
WNT3	-0.32948	-6.04432	0	0
PROS1	-0.29389	-5.02572	0	0
SLC6A14	-0.28803	-5.14021	0	0
HERC4	0.29743	5.06338	0	0
INPPL1	0.258078	4.55301	0	0
SNAPC1	-0.260685	-4.2974	0	0
MCM7	-0.27192	-4.66461	0	0
CPXCR1	0.200103	3.48707	0	9.76046e-05
COG4	0.160488	2.81133	0	0.00435065
CAMLG	-0.210891	-3.68621	0	2.40277e-05
ANKRD37	0.195428	3.10442	0	0.000917968
PCGF3	0.240334	4.05098	0	5.65718e-06
CALCRL	0.23341	4.1492	0	1.33288e-06
HAGLR	0.26194	3.89623	0	8.4869e-06
HDAC6	0.204871	3.7577	0	1.98078e-05
PTK2	-0.2463	-4.27714	0	6.9712e-07
HSD17B4	-0.27371	-4.55802	0	0
SNHG21	0.20717	3.47634	0	0.000104234
ZNF597	0.35411	6.36385	0	0
SPAG4	-0.238036	-4.09222	0	1.22288e-06
RNF128	0.3116	5.5092	0	0
PTRH1	0.2361	4.10804	0	3.8911e-06
PSMB5	-0.232428	-4.06502	0	1.19664e-06
PIGA	0.38512	6.45839	0	0
AK7	0.2692	4.67676	0	0
UBA1	-0.177592	-3.06791	0	0.0010916
ITPK1	0.28017	4.32474	0	7.553e-07
FNTA	0.184765	3.23882	0.0019685	0.000438911
ZDHHC6	0.178825	3.03482	0	0.00134248
SLC4A3	-0.33654	-5.80534	0	0
HPS1	-0.23862	-4.45417	0	0
CCDC116	0.26091	4.04029	0	5.61216e-06
PLXNB3	-0.30941	-5.2027	0	0
GIGYF2	-0.28599	-4.6221	0	0
PPIL2	-0.29592	-5.15022	0	0
TP53I3	0.178818	2.97689	0.0059761	0.0018508
SAT1	0.230825	3.7775	0	1.79516e-05
ZNF138	-0.277427	-5.16939	0	0
ATG5	0.143539	2.38958	0.0214425	0.0314879
TFDP1	0.2904	4.96311	0	0
MED7	0.149432	2.41009	0.00990099	0.0288525
SMARCA2	0.39571	6.66443	0	0
MCHR2	0.24815	4.04323	0	5.62335e-06
ZFP1	-0.35251	-6.14922	0	0
ZNF529-AS1	0.28066	4.83749	0	0
ZNF71	0.218366	3.66838	0	2.86903e-05
PFDN2	-0.28005	-5.08025	0	0
TIAM1	-0.204558	-3.37513	0	0.000184427
PIP4K2B	-0.23503	-3.65434	0	2.84208e-05
VEGFB	0.172439	2.73937	0	0.00624701
RHOB	-0.238063	-4.219	0	6.67689e-07
PRKAG3	0.219612	3.81534	0	1.45749e-05
RNF8	0.205563	3.29641	0	0.000313589
NR0B2	0.25491	4.09688	0	3.8618e-06
MAP3K12	-0.31002	-5.39433	0	0
GMPR2	0.376959	6.18631	0	0
SLC13A1	-0.162922	-2.70197	0.00618557	0.00739916
BMPR1A	-0.178198	-2.7061	0.00204918	0.00725267
TRIM69	0.252157	4.42015	0	0
RAB11A	0.251292	4.28896	0	7.32929e-07
STUB1	-0.186293	-3.17658	0.00197628	0.000592815
EXOSC8	-0.28271	-5.18602	0	0
PTGIS	-0.202269	-3.62645	0	3.46037e-05
C4BPA	0.33498	5.93809	0	0
TFAP2C	-0.23527	-4.09023	0	1.22076e-06
RBPMS2	0.26497	4.34306	0	7.68258e-07
KIF13B	-0.33561	-5.74041	0	0
NFIL3	0.179416	3.17194	0.00200803	0.000632116
MT-CO2	0.26932	4.55099	0	0
KLHDC9	0.39633	6.58125	0	0
TMEM82	-0.28551	-5.11356	0	0
CCL23	0.26638	4.30597	0	7.45125e-07
ATM	-0.27274	-4.50027	0	0
HTR5A	0.192886	3.10584	0.00204918	0.000913627
PRPF38B	-0.41597	-7.32	0	0
MAST2	0.29793	4.87202	0	0
CLEC4D	-0.33741	-5.61128	0	0
TDG	-0.40267	-7.26694	0	0
TFAP2A	0.179182	3.23254	0	0.000455692
MBD3	0.200805	3.57881	0	5.22152e-05
LHCGR	0.174407	2.77852	0.00197239	0.00514827
TMEM229B	0.36477	6.55145	0	0
CACNA2D2	-0.163493	-2.77919	0.0040568	0.00506276
NRP2	-0.35893	-6.25085	0	0
LGALS16	-0.158118	-2.63178	0	0.0104014
ACTB	-0.47788	-8.61225	0	0
DDX6	-0.28234	-5.12134	0	0
GNAS	-0.35612	-5.96443	0	0
GNAL	-0.35978	-5.79344	0	0
ATP1B1	-0.30898	-5.35968	0	0
SMG1	-0.27718	-5.16629	0	0
NPTX2	0.25249	3.90378	0	7.95461e-06
GALNT3	-0.202084	-3.41679	0.00194175	0.000139112
SMIM25	-0.241345	-4.01135	0	1.7333e-06
VAMP3	-0.279427	-5.12811	0	0
LRP2	-0.250687	-4.21262	0	1.33202e-06
NDUFAF4	-0.216976	-3.53289	0	6.13887e-05
CDC25B	-0.301696	-5.38742	0	0
DOCK2	-0.241288	-4.08024	0	1.21169e-06
DDAH1	0.22517	3.91388	0	7.9884e-06
ERH	-0.206483	-3.7154	0	2.29609e-05
PLA2G2C	0.190685	3.05334	0	0.00120874
NRGN	-0.23783	-3.87018	0	9.05205e-06
LILRA4	-0.34698	-6.0575	0	0
ATP6V1A	0.36965	6.48999	0	0
KHK	-0.28934	-4.81224	0	0
PRKG2	-0.289281	-4.79924	0	0
SLC30A7	0.33873	6.02706	0	0
HS3ST3A1	0.218146	3.71851	0	2.43063e-05
CHGA	-0.36284	-6.25112	0	0
ABCG5	0.38469	6.73128	0	0
SYN1	0.26143	4.47424	0	0
GFOD2	0.31849	5.38794	0	0
DDX58	0.198469	3.35723	0	0.000219301
FCHO1	-0.25585	-4.47115	0	0
LOXL1	0.32503	5.50644	0	0
TNFRSF19	0.30102	5.25834	0	0
CXCL10	0.31525	5.36632	0	0
TOX2	-0.285126	-5.03944	0	0
KLHL2	0.25094	4.1572	0	1.34048e-06
CLEC9A	-0.175045	-2.87823	0	0.00301685
BRAP	0.28212	4.84268	0	0
CYTH2	0.32539	5.67051	0	0
SMARCC2	-0.32453	-5.70034	0	0
FFAR4	0.28191	4.57218	0	0
CCN1	0.34123	5.46832	0	0
ZNF563	0.34636	5.73818	0	0
MYH2	-0.28421	-4.98265	0	0
TUBB4A	-0.28619	-4.78174	0	0
PFKM	-0.180311	-2.95309	0	0.00202933
POLG	0.211056	3.24021	0	0.00043662
PRKX	0.208988	3.4671	0	0.000110103
[truncated: 3,912 more rows]

## Sheet: Effect targets of HD
The effect targets of Huntington's disease
Target name	ETS	NETS	Pvalue	FDR
LPGAT1	0.195712	3.18637	0	0.000553939
EPHX1	-0.176798	-3.03875	0	0.00122218
SPPL2B	0.45195	7.64907	0	0
HOXA6	0.41468	6.87971	0	0
EBF3	0.34321	6.26773	0	0
UBE2D3	0.166316	2.74132	0.0039604	0.00573355
UXT	-0.20858	-3.37088	0	0.000187064
ADSL	-0.183546	-3.23194	0	0.000423553
PAQR8	0.268827	4.34752	0	6.96023e-07
AQP9	0.207623	3.43844	0	0.000127872
MLNR	0.14312	2.34143	0.0333333	0.0347521
LAX1	0.23639	4.01332	0	6.25528e-06
VNN1	0.28589	4.95002	0	0
ZSCAN16-AS1	-0.181658	-3.13964	0	0.000708266
PYGM	-0.29618	-4.53641	0	0
REG1B	-0.220551	-3.73735	0	1.99328e-05
EIF3J-DT	-0.163226	-2.71823	0.00411523	0.00638068
ARID1A	0.33748	5.99958	0	0
MMP21	0.25974	4.43268	0	0
KCNK13	-0.38523	-6.79902	0	0
CYLC2	-0.174933	-2.89643	0	0.00258217
ABCA3	0.215164	3.65124	0	3.08598e-05
IL12B	-0.178524	-2.96346	0	0.00182979
MARK2	-0.37751	-6.08232	0	0
RNF43	-0.47213	-8.34687	0	0
SPCS3	0.24993	4.04229	0	5.20903e-06
PIK3CA	-0.328	-5.62316	0	0
ACSL6	0.30515	4.89881	0	0
P2RY14	0.22365	4.02859	0	5.75029e-06
APC	0.32379	5.70904	0	0
CD300LB	0.30756	5.28072	0	0
KRT5	-0.33184	-5.43333	0	0
PTPN6	-0.34412	-5.91919	0	0
TRPC4	0.33071	5.9758	0	0
ESPL1	-0.2462	-3.82598	0	1.1932e-05
ZNF274	0.222076	3.67934	0	2.7001e-05
LZIC	0.184099	3.31935	0	0.000258603
ERCC4	-0.279053	-4.34034	0	0
FBXO7	-0.25847	-4.24127	0	6.22971e-07
PDE8B	0.25453	4.49219	0	0
LINC00240	-0.22774	-3.69937	0	2.19798e-05
GPR152	-0.23592	-3.64285	0	2.87405e-05
ADGRE1	-0.28907	-5.00548	0	0
PRSS2	-0.238896	-3.67106	0	2.44839e-05
BTK	-0.172386	-3.23529	0	0.00041539
P2RX7	-0.2401	-4.30008	0	0
EP400	0.38576	6.02091	0	0
BRDT	-0.215105	-3.56333	0	4.72963e-05
KCNJ12	0.216743	3.79958	0	1.46702e-05
MCAM	0.29193	4.9985	0	0
FGFR3	-0.205745	-3.62084	0	3.48632e-05
S100A4	0.177471	2.97972	0.00203666	0.00171342
ZNF599	0.247523	4.02118	0	5.7334e-06
FKBP9	-0.3067	-4.99555	0	0
SCN3A	-0.172231	-2.99314	0	0.00155601
RAD54L	-0.209251	-3.42618	0	0.000131881
TUBD1	-0.37009	-6.63416	0	0
AMD1	-0.227153	-3.61033	0	3.73651e-05
IL15RA	0.46811	8.47383	0	0
CTCFL	-0.17763	-2.94668	0.00191939	0.00199193
KDELR3	-0.26437	-4.23647	0	6.21082e-07
GALR3	0.235	3.85549	0	1.19446e-05
ATP1B2	-0.2729	-4.90871	0	0
ZDHHC4	-0.24154	-4.14796	0	1.17855e-06
MAP4K3	-0.187758	-3.18216	0	0.000561175
IL17D	0.2968	5.1985	0	0
TTI1	0.186781	3.09736	0	0.000908115
IL17RE	0.175118	3.01062	0	0.00147099
CERS3	0.207498	3.6945	0	2.5818e-05
TNFRSF11B	-0.34455	-5.65691	0	0
GTF2IRD2	0.30166	4.95277	0	0
FGF2	-0.249767	-4.32378	0	0
HSPD1	-0.28949	-4.99865	0	0
ZNF808	0.33101	5.23463	0	0
C8orf44-SGK3	0.28763	4.52517	0	0
TMEM71	-0.21457	-3.43231	0	0.000127602
ITGA4	-0.213146	-3.77087	0	1.69403e-05
BNIPL	0.15877	2.58779	0.00380952	0.0119362
RPTOR	-0.23457	-4.03488	0	1.65366e-06
ADCK2	-0.150364	-2.46079	0.0258964	0.0207562
RECQL4	-0.39699	-7.00665	0	0
SLC1A4	0.144954	2.46132	0.0119048	0.0210168
DIXDC1	-0.28718	-4.77609	0	0
PLCB3	-0.143272	-2.43375	0.0183673	0.023296
ABCD3	-0.22389	-3.277	0.00391389	0.000322698
SRP14-AS1	0.209678	3.60885	0	3.99514e-05
MYCN	-0.198827	-3.4088	0	0.000147076
CXADR	0.2924	5.06145	0	0
DYRK1A	-0.24476	-4.19966	0	1.21779e-06
TUBA1C	-0.37587	-6.37335	0	0
ART1	-0.25019	-3.98102	0	2.1359e-06
AFDN	-0.343	-5.8867	0	0
PATL2	-0.175305	-3.01406	0.00198413	0.00140734
PDE4B	0.189765	3.25138	0	0.000387737
PRKAR1B	0.26819	4.83571	0	0
UROD	0.154762	2.34988	0.011257	0.033586
GUK1	-0.32357	-5.19636	0	0
PIPOX	0.151188	2.53046	0.0134875	0.0154563
MS4A5	-0.178827	-2.98143	0.00200803	0.00166528
OR2M2	-0.23538	-3.89346	0	7.18712e-06
PRSS23	0.241496	4.21505	0	1.26813e-06
E2F3	-0.205615	-3.31409	0	0.00026548
CLTA	-0.186081	-3.38545	0	0.000171446
CBFB	-0.195493	-3.14555	0	0.000688604
SERPINB6	0.208233	3.62642	0	3.56106e-05
EMP1	0.25275	4.1042	0	3.5832e-06
ATP4A	0.26313	4.35478	0	0
BCL2L2	0.27006	4.66638	0	0
MED12L	0.20613	3.42417	0	0.000136876
TGFA	-0.24554	-4.15453	0	1.18332e-06
ZNF512	0.205624	3.27931	0	0.000331104
ACSS2	0.162702	2.80357	0.00212766	0.00422406
IVNS1ABP	-0.28942	-5.04379	0	0
CNTN3	-0.30311	-5.37187	0	0
IDH2	0.26642	4.41103	0	0
MMP2	0.27677	4.93571	0	0
ATG4A	-0.281105	-4.84457	0	0
PDCD10	-0.27056	-4.26346	0	6.32591e-07
PSAP	-0.236466	-4.16048	0	1.18951e-06
CHRNA5	-0.28631	-4.79291	0	0
FBXL12	0.257204	4.07501	0	3.52495e-06
MS4A1	-0.44286	-7.70145	0	0
EML3	0.227344	3.80035	0	1.46855e-05
WAC-AS1	-0.16527	-2.78937	0.00210526	0.00450287
SCN3B	0.23117	3.95244	0	7.14286e-06
MCCC2	0.30307	4.59435	0	0
KIR2DL4	0.29435	5.00748	0	0
H4C9	-0.181436	-3.17456	0	0.000581903
ZNF503-AS2	-0.16695	-2.79851	0.00607287	0.00430797
SLC4A1	-0.31656	-5.41556	0	0
EXOC3	-0.41384	-7.44529	0	0
ZNF653	0.265744	4.25072	0	6.47098e-07
SAMD9L	0.148109	2.3561	0.0178218	0.0327759
RNF14	-0.29869	-4.82598	0	0
SLC7A4	0.3395	6.09301	0	0
RAI2	0.30266	4.99883	0	0
UGT1A9	0.27648	4.80299	0	0
CDC42BPG	-0.36145	-6.34336	0	0
CD27	0.193609	2.9213	0	0.00231951
RAC1	-0.35088	-5.93829	0	0
SLCO2B1	0.192841	3.44799	0	0.000121284
CREB5	0.33399	5.68929	0	0
TACC3	-0.30753	-4.85977	0	0
TPMT	0.190259	3.01317	0	0.00144814
KMT2B	-0.32159	-5.30891	0	0
BCL9L	-0.171995	-2.93086	0.00773694	0.00216266
MPP1	-0.31666	-5.46347	0	0
PHC3	-0.35528	-6.08245	0	0
GPRC5B	0.25194	3.98572	0	6.1478e-06
MSH2	0.209952	3.31675	0	0.000261403
PDK1	-0.146339	-2.59483	0.0105932	0.0114284
ATXN3	0.27026	4.63845	0	0
CRP	-0.25961	-4.42007	0	0
XRCC4	0.17926	3.17825	0	0.000579527
POU2F1	0.21997	3.59645	0	4.51855e-05
KCTD2	-0.26047	-4.50808	0	0
MTHFD2	-0.213019	-3.73016	0	2.17404e-05
GCDH	0.25311	4.17698	0	1.2423e-06
TSC2	-0.21658	-3.54728	0	5.30951e-05
TGM2	0.15919	2.75441	0.0039604	0.00539607
PRDM4	-0.166751	-2.79732	0.002079	0.00433552
PPFIA1	-0.4111	-6.70891	0	0
ADGRL4	-0.192107	-3.11587	0	0.000805278
ATP9A	-0.22573	-3.85933	0	9.59996e-06
H6PD	-0.210285	-3.40282	0	0.000155564
RAC2	0.24272	4.20307	0	1.26075e-06
UBB	-0.23971	-3.87374	0	8.13232e-06
STATH	-0.23875	-4.10788	0	1.14945e-06
CKS2	-0.240603	-4.11158	0	1.15399e-06
AGPAT2	0.229512	3.74228	0	1.90572e-05
WRAP53	0.254246	4.33904	0	6.88169e-07
STX16	-0.250192	-4.49902	0	0
GALNS	0.26223	4.33593	0	6.86716e-07
ZNF670	0.24901	4.21159	0	1.26566e-06
LIMK2	-0.155476	-2.41521	0.0185185	0.0251854
HIF1AN	-0.25789	-4.24608	0	6.24871e-07
SNX33	-0.154305	-2.61312	0.00400802	0.0104988
ST7	0.250019	4.40029	0	0
OR2G6	-0.30975	-4.92995	0	0
POMK	-0.164429	-2.71811	0.00194175	0.00638289
ODC1	-0.182159	-3.06603	0	0.00106516
TRIM46	0.15112	2.58565	0.00970874	0.0120478
ITSN1	0.28845	4.56395	0	0
CCKAR	-0.22374	-3.73305	0	2.13072e-05
PMPCB	-0.27477	-4.47074	0	0
ASGR2	-0.1673	-2.78519	0.0019685	0.00460044
UBA7	-0.22372	-3.80861	0	1.37868e-05
PURA	0.166787	2.70947	0.00191571	0.0066908
C22orf46	-0.31727	-5.44792	0	0
GJB2	-0.186302	-3.33583	0	0.000233899
MPZ	-0.259004	-4.6661	0	0
NFE2L2	-0.201318	-3.13487	0	0.000723614
KDR	-0.232948	-3.88208	0	8.15661e-06
PPP5C	0.29422	5.27909	0	0
PIGBOS1	-0.187919	-3.17457	0	0.00058174
GOLGA8A	-0.24174	-4.35653	0	0
MPO	0.220159	3.52451	0	7.43148e-05
EPSTI1	-0.34221	-6.20007	0	0
GSTM5	0.25602	4.03692	0	5.1967e-06
STAMBPL1	0.243552	4.14501	0	1.83311e-06
CACNA1D	0.220103	3.82981	0	1.32835e-05
PFKFB3	-0.185815	-3.16711	0	0.000608952
UBAP2L	0.36173	5.94185	0	0
PRDX1	0.217454	3.82022	0	1.37512e-05
MGME1	0.32672	5.51442	0	0
RDH5	0.24207	4.23188	0	1.27809e-06
SPP1	0.32209	5.30245	0	0
GRN	0.37747	6.65884	0	0
SYPL2	-0.37337	-6.54324	0	0
LINC02323	-0.192112	-3.23193	0	0.000423393
RPL21	-0.35011	-5.64722	0	0
CA8	-0.195729	-3.33392	0	0.00023514
PRDX5	-0.36152	-5.95048	0	0
DHX9	-0.176327	-2.90866	0.00204918	0.00242491
MORF4L1	0.29942	5.19805	0	0
AKT2	-0.28788	-5.23169	0	0
ZBTB46	0.209363	3.53509	0	6.88138e-05
CD5	-0.242435	-3.71311	0	2.21009e-05
FEZF1-AS1	0.155215	2.51599	0.00790514	0.0165099
QKI	-0.30095	-4.87427	0	0
SLC35A3	-0.23539	-3.82518	0	1.19262e-05
EWSR1	0.222919	3.64729	0	3.26051e-05
ATP2A2	-0.23024	-3.86636	0	9.1217e-06
FAP	0.325	5.71616	0	0
RHEB	0.24085	4.1304	0	2.4184e-06
EXOSC10	0.166152	3.07111	0.00194175	0.00104898
CD38	-0.31625	-5.18786	0	0
FXN	0.30477	5.11551	0	0
ARIH2OS	-0.195816	-3.46827	0	9.39522e-05
PIGV	0.193932	3.4077	0.00197628	0.000150095
CREB3L2	0.202008	3.19045	0	0.0005452
OTUD6A	0.199048	3.12856	0.00197628	0.00076341
TRIB2	-0.146578	-2.50356	0.011583	0.017204
SLC12A1	0.28629	4.71881	0	0
APOO	0.24494	4.20937	0	1.2632e-06
ARNTL	-0.237254	-3.41962	0	0.000135557
FBXO3	-0.249791	-4.22343	0	6.15483e-07
BRD3OS	-0.32845	-5.47766	0	0
BHLHE40	0.22969	3.78136	0	1.60217e-05
ARNT2	-0.30377	-4.66225	0	0
TRPM3	-0.20345	-3.70662	0	2.20402e-05
FOSL1	-0.299883	-4.99792	0	0
BARX1	0.153814	2.48775	0.00392927	0.0186787
MEX3B	-0.29457	-5.13459	0	0
NDUFB6	0.20919	3.572	0	5.22843e-05
CACNG3	0.175041	2.71529	0.00193424	0.00649627
NOS3	-0.25394	-4.46273	0	0
PLAU	0.3158	5.22811	0	0
PHF13	-0.213501	-3.717	0	2.21212e-05
CHRNB4	-0.213373	-3.55734	0	4.93786e-05
SULT1B1	0.31789	5.42112	0	0
GRIK4	0.25539	4.35676	0	0
CD1A	0.214183	3.60157	0	4.34411e-05
MYLK2	0.185333	2.93214	0.00412371	0.00219032
DAB2	-0.201062	-3.40117	0	0.000157786
LINC00115	-0.254683	-4.44815	0	0
RBM47	-0.18421	-3.00943	0.00215983	0.00143994
SSTR2	0.154691	2.52593	0.0237154	0.0157862
CES1	0.37365	6.43056	0	0
DEPDC7	0.22678	4.00072	0	6.20466e-06
DTX3	-0.298	-5.13495	0	0
TSPAN7	-0.32486	-5.52107	0	0
GPR3	-0.21976	-3.83194	0	1.09643e-05
TBC1D16	-0.38939	-7.15811	0	0
CCDC134	0.37847	7.02018	0	0
TTC7A	-0.38998	-6.30148	0	0
IL17RB	-0.3125	-5.44666	0	0
ATP6V1F	-0.184972	-3.22848	0	0.000432382
DNAAF1	0.32943	5.79749	0	0
HEPACAM	-0.265374	-4.14166	0	1.17315e-06
CLEC2A	-0.258829	-4.38353	0	0
MCMBP	-0.28901	-4.89342	0	0
PPIC	-0.16758	-2.75755	0.00397614	0.0052758
C11orf68	-0.3219	-5.11242	0	0
BLMH	-0.2312	-3.80604	0	1.42586e-05
SCEL	0.208035	3.8099	0	1.37225e-05
NEU1	0.28471	4.95327	0	0
NR3C2	0.28644	4.5605	0	0
TOP1	-0.38889	-6.98203	0	0
DPP7	-0.2414	-4.24129	0	6.2335e-07
MCL1	-0.27114	-4.76317	0	0
STAT2	-0.29114	-4.73435	0	0
TPBGL	-0.218625	-3.80412	0	1.42518e-05
BCR	-0.27936	-4.74983	0	0
FKBP11	0.171347	2.98387	0.00423729	0.00167786
NSD1	0.170428	2.74388	0.0102459	0.00566464
CCR7	0.33579	6.01372	0	0
GIMAP7	-0.256241	-3.98344	0	2.13925e-06
CDC42EP5	0.47076	9.00755	0	0
ARID2	-0.34799	-5.8604	0	0
LGR6	0.242867	4.23715	0	1.28229e-06
KIF14	-0.29183	-5.23694	0	0
FCGR3A	0.221814	3.68926	0	2.61934e-05
TIAL1	-0.227792	-3.98063	0	2.13479e-06
CSNK1G2	-0.231914	-3.51897	0	6.60471e-05
GNPTAB	0.16559	2.78748	0	0.00457693
PHKB	0.171301	2.91639	0	0.00236831
AMZ1	-0.23641	-4.02594	0	1.6448e-06
PTGFRN	-0.2966	-4.66864	0	0
MMP8	-0.30946	-5.40904	0	0
CDO1	-0.23592	-4.03396	0	1.6501e-06
CNOT3	-0.176324	-3.0184	0	0.0013759
ADH1C	0.25787	4.46965	0	0
SMTNL1	-0.21293	-3.56914	0	4.47795e-05
POLR1E	0.28344	4.76029	0	0
EZH1	-0.41679	-7.15956	0	0
CD34	-0.198469	-3.14179	0	0.000701604
RBM10	-0.33451	-5.5742	0	0
RPS5	-0.186215	-3.21382	0	0.000474986
DAPK3	-0.154877	-2.65771	0.00381679	0.00847477
CHTF8	-0.24444	-4.10559	0	1.14752e-06
SOD1	-0.172771	-2.90112	0	0.00252543
ABCC1	0.28071	4.90693	0	0
THBD	-0.278169	-4.90633	0	0
ITGA3	-0.28772	-5.02455	0	0
LYST	-0.22612	-3.83598	0	1.09857e-05
DNAJC6	0.27772	4.22035	0	1.26978e-06
HUNK	-0.197188	-3.2013	0	0.000508464
ERGIC2	-0.13599	-2.31634	0.0276134	0.0379064
IZUMO4	-0.26826	-4.4884	0	0
PRPF6	-0.231551	-3.86275	0	9.10368e-06
DSEL	0.24167	4.16618	0	1.23444e-06
AMY1A	-0.36553	-5.84617	0	0
NT5C3A	-0.23722	-4.01464	0	1.63083e-06
RDH8	-0.31084	-4.82104	0	0
ADCY6	-0.225073	-3.68561	0	2.32553e-05
LTN1	0.3472	5.63444	0	0
RSL24D1	-0.133766	-2.27936	0.0203666	0.0438471
CTBP1	0.211812	3.5051	0	8.27415e-05
IL1R1	-0.270185	-4.6123	0	0
HARS1	0.37304	6.33256	0	0
ZNF423	-0.30062	-4.92888	0	0
PHYH	-0.2557	-4.03011	0	1.64833e-06
NIM1K	-0.29017	-4.73394	0	0
SERPING1	0.32375	5.9739	0	0
ABCA9	0.31357	5.34314	0	0
AIM2	-0.183693	-3.19201	0	0.000533127
NCK1	0.41493	7.37403	0	0
GALR1	0.218014	3.51417	0	7.78022e-05
PSMD4	0.162294	3.03199	0.00207469	0.00129635
LGALS3	0.155325	2.52186	0.0134615	0.0160749
PLA2G2A	0.212517	3.42418	0	0.000136936
KLF5	0.207826	3.67203	0	2.73816e-05
PARPBP	0.38942	7.05826	0	0
BCL2L11	0.25249	4.11196	0	3.60083e-06
ADK	0.196236	3.54591	0	6.11564e-05
PI4K2B	-0.250999	-4.28435	0	6.41305e-07
ZNF788P	0.171512	2.83809	0	0.00354431
NOTCH1	0.27856	4.80508	0	0
FXR2	0.188558	3.43604	0	0.000128866
PFKFB2	0.182913	3.02844	0	0.00132248
VPS13B	0.142309	2.29708	0.0284553	0.0414665
RFX6	-0.197713	-3.11888	0.00191571	0.000791416
AMHR2	0.147959	2.57927	0.0147368	0.0123825
FGD5-AS1	-0.22803	-4.07589	0	1.12669e-06
MAN1B1	-0.258358	-4.03984	0	1.65812e-06
SMAD6	0.270498	4.71425	0	0
JMJD8	-0.27983	-4.92742	0	0
ALPK1	0.32784	5.18116	0	0
PLXNC1	-0.171845	-2.97152	0.00199203	0.00174875
STX3	-0.217297	-3.75786	0	1.92241e-05
HAVCR2	0.193426	3.27181	0	0.000344665
SPATA5L1	0.187592	3.39814	0	0.00016118
HADHB	-0.36276	-6.07095	0	0
ADM	0.36067	6.29238	0	0
IL12RB1	-0.34223	-5.58276	0	0
ACADS	-0.226261	-4.13242	0	1.1678e-06
PHKG2	0.164405	2.87008	0.00588235	0.00300772
NPFFR2	0.33776	5.89702	0	0
ZUP1	0.186977	3.19519	0	0.000529535
SDK2	-0.181456	-3.10095	0.00189753	0.000869221
HLA-F-AS1	-0.2516	-4.23717	0	6.21459e-07
PRSS3	0.210076	3.62361	0	3.73897e-05
NCOA1	0.241066	4.07715	0	3.5292e-06
LILRA6	-0.26391	-4.34235	0	0
CD59	0.186609	2.8875	0	0.00274831
GPAT3	0.222821	3.63096	0	3.56444e-05
HYOU1	-0.212144	-3.34643	0	0.000215571
TLX3	0.234515	4.29685	0	6.68831e-07
PTPRT	0.211274	3.76317	0	1.8823e-05
BTG2	-0.271934	-4.77687	0	0
ICAM2	0.233024	4.01536	0	6.27723e-06
BEND3	-0.24664	-4.30949	0	0
IL5RA	-0.209183	-3.4789	0	8.59141e-05
EIF4EBP3	0.174826	2.78783	0.00614754	0.0045701
ZNF595	0.22599	3.50466	0	8.27044e-05
MAML1	0.41416	7.43322	0	0
MTRR	0.169456	3.03399	0	0.00128221
DUSP10	0.33368	5.81241	0	0
HCFC1	-0.2521	-4.56474	0	0
FCRLB	-0.163889	-2.92336	0.0020284	0.00224977
GABRG2	-0.18007	-3.17404	0	0.000583356
MAPK8	-0.25107	-4.21036	0	1.22288e-06
NPY5R	-0.2497	-4.62126	0	0
RBM15	-0.30578	-5.4006	0	0
TRAF5	-0.203893	-3.6628	0	2.52823e-05
MREG	0.170309	2.87731	0.00203252	0.00288935
RHAG	-0.30962	-5.60597	0	0
ZBP1	0.192736	3.24502	0	0.000403262
OAZ1	-0.30416	-5.05807	0	0
CDK8	-0.229669	-3.65891	0	2.57305e-05
VCP	-0.198082	-3.70934	0	2.20705e-05
SDF2	-0.42782	-7.5656	0	0
RAI1	0.22247	3.64816	0	3.21854e-05
HLF	0.23318	4.0111	0	6.23349e-06
PPP2R1A	-0.260125	-4.31548	0	0
MAGEA9	0.241	4.06778	0	3.51437e-06
ZNF444	0.26225	4.37072	0	0
SMIM26	0.210309	3.67183	0	2.73684e-05
APOBEC3B	0.33289	5.54647	0	0
ARMC5	0.237086	3.91966	0	7.52287e-06
MAP2	-0.16919	-2.90564	0.0021322	0.00246693
WIF1	-0.29492	-4.93602	0	0
COL7A1	-0.171668	-2.90405	0	0.00248436
PGM2L1	-0.226426	-3.61029	0	3.73487e-05
PRTN3	0.33098	5.42807	0	0
ZBED2	0.2164	3.95792	0	6.61202e-06
RELL2	0.24008	4.03153	0	5.75707e-06
HIPK3	-0.37337	-6.27924	0	0
KIF21A	-0.32533	-6.19436	0	0
ACKR3	0.32057	5.7066	0	0
EPS8	0.155741	2.68183	0.0137255	0.00765408
ECSIT	-0.23172	-3.87807	0	8.14445e-06
MMP3	0.167049	2.83933	0.004158	0.00352278
NUP133	-0.32741	-5.57171	0	0
ELF3	0.292253	4.95128	0	0
PITX2	0.196317	3.15656	0	0.00065422
OTUD7A	0.30888	5.24988	0	0
SFTPD	-0.40927	-7.12056	0	0
GTPBP8	-0.245423	-4.06525	0	1.11808e-06
CXCL1	-0.24686	-4.12661	0	1.1625e-06
GABBR1	0.30796	5.29737	0	0
ORC1	-0.29703	-5.01536	0	0
CASP3	0.34694	5.66768	0	0
RAB11FIP2	-0.28873	-4.61906	0	0
MMP27	-0.37706	-5.82847	0	0
JAK1	0.285283	4.6056	0	0
WWTR1	-0.30659	-5.50085	0	0
SRR	-0.132583	-2.25182	0.039604	0.0487894
ZNF662	0.22292	4.00761	0	6.22265e-06
RRAS2	0.28897	4.89114	0	0
CLEC11A	-0.25549	-4.10413	0	1.14688e-06
FOXA3	-0.197669	-3.74021	0.002079	1.99698e-05
SUGT1	0.20395	3.27013	0	0.000346503
CCL21	0.34186	5.88738	0	0
USP28	-0.166195	-2.62971	0.00394477	0.00973695
TNF	0.198305	3.43789	0	0.000127761
FLT1	-0.211234	-3.5251	0	6.45006e-05
SLC22A1	0.31176	5.27392	0	0
IQSEC3	-0.39475	-6.88626	0	0
FPR3	0.212951	3.52387	0	7.42811e-05
PTPN12	0.29627	5.14204	0	0
MED15	-0.34256	-5.87493	0	0
NGEF	0.28941	4.93453	0	0
SP100	-0.204051	-3.49324	0	7.83865e-05
GGA2	0.163338	2.72359	0.00194932	0.00625308
CRAT	-0.24211	-3.76286	0	1.87964e-05
SIT1	0.173554	2.86962	0	0.00301357
CREM	0.25305	4.42769	0	0
IDNK	-0.27716	-4.76128	0	0
ATG10	0.187148	3.38019	0	0.000182347
ITCH	-0.3808	-6.59332	0	0
GEM	-0.196955	-3.22204	0	0.00044776
ZC3H7B	0.39801	6.16124	0	0
KLHL29	0.178524	2.90541	0.00386847	0.00249482
LAMTOR2	0.38695	6.79083	0	0
ARHGAP30	0.31354	5.45871	0	0
MAPK1IP1L	0.187357	3.27454	0	0.000338349
GPM6B	-0.25914	-4.55613	0	0
AZI2	-0.29937	-5.1591	0	0
APH1B	-0.25585	-4.33816	0	0
RORC	0.21273	3.74348	0	1.90763e-05
CAMK2B	-0.188273	-3.05063	0.00199203	0.0011557
LINC00479	-0.25103	-4.32955	0	0
NOD2	-0.224613	-3.75299	0	1.92061e-05
GPR176	-0.31096	-5.01135	0	0
CAMTA2	0.25537	3.94437	0	7.09492e-06
NHP2	-0.30021	-4.96171	0	0
HP1BP3	0.230333	3.88163	0	8.95735e-06
ATP2C1	-0.245112	-4.04948	0	1.1084e-06
ZBED5-AS1	-0.179511	-2.89594	0	0.00258679
IL17C	-0.262763	-4.77087	0	0
RHOXF1	0.22183	3.93411	0	7.06331e-06
PRKAA1	-0.26462	-4.34759	0	0
ZBTB48	-0.25105	-3.87923	0	8.15255e-06
CELF4	0.30144	5.2881	0	0
SCN2A	0.24938	4.01256	0	6.248e-06
HERC6	0.2807	4.73033	0	0
PRNP	-0.3391	-5.72133	0	0
HOMEZ	0.227046	3.68966	0	2.62062e-05
SLCO6A1	-0.182639	-3.10691	0	0.000839888
CBLL2	0.172516	3.01074	0	0.00147044
ECH1	0.36454	5.6466	0	0
MYB	-0.27624	-4.922	0	0
RYR3	0.191298	3.2179	0	0.000471985
RDH11	0.24079	4.05951	0	4.07807e-06
ZNF273	0.24388	4.35976	0	0
TIGIT	-0.23941	-4.10645	0	1.14881e-06
PCDH15	-0.126212	-2.28191	0.0412574	0.0434377
TAOK1	0.202564	3.5511	0	5.85852e-05
TFPI	-0.28469	-4.67677	0	0
CYP2D6	0.25115	4.47975	0	0
KIT	-0.206561	-3.77976	0	1.60634e-05
TOB2	-0.25766	-4.37336	0	0
HIPK1	-0.32594	-5.41853	0	0
LRPPRC	-0.260383	-4.08218	0	1.13292e-06
VRK2	-0.38987	-6.02983	0	0
PPP2R3A	-0.180316	-2.78972	0.00414938	0.0044988
IFIT5	0.1567	2.52418	0.015444	0.0159113
TRIB3	-0.176119	-2.96509	0	0.00181319
RASSF8-AS1	-0.25875	-4.36674	0	0
SORBS2	-0.153895	-2.33429	0.0132075	0.0352518
BCOR	-0.188243	-3.19276	0.00202429	0.000531427
MEG3	0.22634	3.93118	0	7.0398e-06
SSTR5	0.26324	4.29381	0	6.66092e-07
PSG4	0.230847	3.84226	0	1.28533e-05
FGR	0.189822	2.88261	0.00201207	0.0028182
OVOL2	0.28887	4.79997	0	0
MAP3K13	-0.281454	-4.30331	0	0
PEX12	-0.182521	-2.99849	0.002	0.00151254
CRISPLD1	0.37725	6.29134	0	0
PLEKHO2	0.22807	3.89769	0	7.96808e-06
TREX1	0.226148	4.06995	0	3.51648e-06
POU1F1	-0.28821	-5.03843	0	0
CCNB1	-0.43103	-7.31662	0	0
DNAJA3	0.30251	5.03549	0	0
PACSIN3	-0.212167	-3.46013	0	9.91671e-05
SLC25A12	0.24174	4.12463	0	3.01366e-06
C1QA	0.203328	3.60413	0.00200803	4.21483e-05
RRAGC	-0.222244	-4.18216	0	1.20561e-06
DOCK4	0.288249	5.17244	0	0
OXTR	0.242231	4.29835	0	6.70209e-07
MCUR1	0.25462	3.99031	0	6.16192e-06
CEACAM3	0.54589	9.59462	0	0
PTGIR	0.188537	3.04896	0.00207039	0.00117745
RSKR	0.26027	4.27783	0	6.58007e-07
SST	0.35748	6.54484	0	0
GALNT2	0.224361	3.6778	0	2.69748e-05
PTMS	-0.237845	-4.07354	0	1.12422e-06
CCL11	-0.34894	-6.03195	0	0
PRDM1	0.29639	5.11225	0	0
SCN8A	0.31964	5.62391	0	0
SOX6	-0.2897	-4.9987	0	0
TKT	0.26354	4.25043	0	6.46241e-07
EGR2	0.181908	2.99153	0.00202429	0.00161438
MAML2	-0.203706	-3.31802	0	0.000258229
PLA2G1B	0.28469	4.71289	0	0
TRIM2	-0.36576	-5.88522	0	0
PKLR	-0.28348	-4.88359	0	0
STS	0.189596	3.4649	0	0.000106704
CBR3	-0.246913	-4.12208	0	1.15921e-06
SPTY2D1OS	0.204343	3.43412	0	0.000129969
SPOCK2	-0.256937	-4.49572	0	0
HMGN5	0.243247	3.85035	0	1.19003e-05
KCNQ3	0.173266	3.00704	0	0.00150194
HLA-B	-0.38645	-6.21605	0	0
CPT1A	0.29651	4.80947	0	0
CMPK1	-0.30011	-4.91208	0	0
PPP4R2	0.26975	4.74308	0	0
RABGGTA	0.28896	4.8233	0	0
ADD3	0.36584	6.31217	0	0
TAF12	0.24378	4.13826	0	2.43348e-06
PTPRG-AS1	-0.24541	-4.17181	0	1.19855e-06
LBR	-0.211132	-3.38328	0	0.000173837
ZNF517	0.171746	2.86791	0	0.00303801
BMX	0.40426	7.02111	0	0
BFSP2	-0.166912	-2.81283	0.00402414	0.00402166
RASGRP1	-0.199951	-3.3636	0	0.000197111
IL7	-0.213324	-3.75186	0	1.96586e-05
DPF1	-0.205792	-3.64382	0	2.87661e-05
ZNF790	0.207439	3.62238	0	3.7372e-05
SEC14L4	0.231556	4.32985	0	6.8335e-07
PHLPP2	0.32401	5.40301	0	0
MYT1	0.24282	4.01819	0	6.28826e-06
SFMBT1	0.205694	3.50764	0	8.19394e-05
CCL8	-0.25176	-4.37099	0	0
PIK3R2	0.27699	4.33294	0	6.84789e-07
LILRA5	0.5415	9.86511	0	0
AGPAT1	0.31864	5.39699	0	0
CERS1	0.161364	2.78903	0.00394477	0.00454285
LRSAM1	0.275053	4.74422	0	0
CCDC121	-0.213864	-3.70853	0	2.20604e-05
MRGPRD	-0.22996	-3.72116	0	2.21824e-05
AADAT	-0.1844	-2.80157	0.0040404	0.00424731
CYP2C19	0.195853	3.60367	0	4.21285e-05
TACR1	-0.25416	-4.58522	0	0
ZBTB7B	0.173325	2.98596	0.00207039	0.00166166
NKX2-3	-0.217655	-3.43973	0	0.00011906
SCD	0.166416	2.89769	0	0.00259767
NEK2	-0.181393	-3.05117	0	0.0011525
DOT1L	-0.186069	-3.23202	0	0.000423326
CD72	0.32449	5.49444	0	0
PEX13	-0.22961	-4.03747	0	1.65544e-06
FAM47E	-0.28734	-5.19542	0	0
LYVE1	0.42652	7.25325	0	0
CADM1	-0.35983	-6.43252	0	0
LILRB1	-0.30888	-5.42896	0	0
PTK2B	0.28526	4.49971	0	0
UNC5D	0.182955	2.97658	0.00421941	0.00175391
CDKL1	-0.24667	-3.78671	0	1.56361e-05
ZNF519	0.177864	3.07444	0	0.00102909
PARK7	0.179099	2.96064	0	0.00188068
TUBA3C	-0.219192	-3.90055	0	7.21242e-06
PCBD1	-0.247355	-4.32669	0	0
DDOST	0.164387	2.96182	0.00200803	0.00187279
FTH1	0.31123	4.95848	0	0
TNFRSF4	-0.34054	-5.57256	0	0
CCND2	0.38821	6.66443	0	0
CTRB1	0.34454	5.79391	0	0
RBL1	-0.203192	-3.35715	0	0.00020305
LINC00634	0.184689	3.10625	0	0.000867897
TIFAB	-0.27302	-4.52709	0	0
C1GALT1C1	0.25884	4.32221	0	6.79543e-07
SS18L1	0.255913	4.58052	0	0
CTCF	-0.175997	-2.88366	0	0.00276541
GLTP	-0.25372	-4.40704	0	0
MET	0.210922	3.44345	0	0.000123948
DCAF13	0.34542	5.71232	0	0
DLL1	0.37764	6.26908	0	0
A1CF	0.24123	4.08365	0	3.54416e-06
ZNF513	-0.230449	-3.98194	0	2.13701e-06
RAB39A	-0.36177	-5.75091	0	0
CTSE	0.193637	3.15791	0.00186567	0.000648522
TNKS2	0.25482	4.10869	0	3.59199e-06
TOX	-0.23818	-4.45649	0	0
NDUFB3	-0.2579	-4.43236	0	0
COX5B	0.268964	4.59491	0	0
HYAL1	-0.237217	-4.17997	0	1.2049e-06
KCNG3	-0.210273	-3.67817	0	2.3656e-05
ELANE	0.31982	5.40885	0	0
ZNF57	0.38605	6.13756	0	0
AIRE	-0.246406	-4.1624	0	1.19227e-06
LIPF	0.189027	3.25473	0	0.000381827
PGF	0.31112	5.06594	0	0
FRS3	-0.194978	-3.10894	0	0.000832776
TRIM39	-0.28496	-4.67018	0	0
LINC01572	-0.27525	-4.50785	0	0
PLEK	0.34917	5.9499	0	0
AGXT2	0.23793	3.87805	0	8.93323e-06
SPTLC2	0.25819	4.34984	0	0
CHRM5	-0.191643	-3.2396	0	0.000405947
B3GAT3	-0.187683	-2.98917	0	0.00159248
WNT1	-0.198022	-2.89535	0	0.00259482
DOK6	0.29237	5.15916	0	0
ARPC3	-0.33609	-5.64718	0	0
PMCH	0.202508	3.47239	0	0.000101037
BTBD8	-0.225995	-3.78851	0	1.5651e-05
BTNL2	0.31191	5.47954	0	0
DPM3	-0.19895	-3.11032	0	0.000828228
ZNF367	0.33739	6.07783	0	0
WHRN	0.27357	4.55579	0	0
EPHA10	-0.205261	-3.47709	0	8.70816e-05
BECN1	0.210757	3.49259	0	9.0056e-05
ROCK2	-0.187122	-3.37874	0	0.000176143
ZBTB20	0.35205	6.27042	0	0
LINC02694	-0.30138	-4.96	0	0
KIF11	-0.27313	-4.63778	0	0
ASF1B	0.16567	2.81937	0.00572519	0.00388833
ACVR1C	0.26148	4.38193	0	0
NMUR2	-0.34462	-5.86339	0	0
P4HA2	-0.36881	-6.21926	0	0
IFI16	-0.40102	-7.0191	0	0
AR	-0.21102	-3.55375	0	5.10103e-05
CAPN1	0.212629	3.78747	0	1.5561e-05
MASP1	-0.35571	-6.00144	0	0
AQP12A	0.36463	6.06736	0	0
TRMT10B	0.168304	2.8847	0	0.00278544
TXNRD2	-0.44154	-7.56827	0	0
KCNT1	0.41569	7.0472	0	0
CD109	0.22829	3.83343	0	1.33044e-05
OGG1	-0.17571	-2.893	0.00203666	0.00263195
MSR1	0.20263	3.38012	0	0.00018227
HIGD2A	0.3668	6.23445	0	0
PRL	-0.172113	-3.0117	0.004158	0.00142401
PPIG	-0.36079	-5.7798	0	0
STAG2	0.36144	5.94155	0	0
FAM13A	-0.31646	-4.825	0	0
NRK	0.230248	3.53572	0	6.8401e-05
FABP2	0.26435	4.27854	0	6.58451e-07
MRTFA	-0.151341	-2.65675	0.00772201	0.00851169
PLAAT4	-0.167349	-2.73233	0.00217865	0.00595076
CDCA7	-0.161008	-2.81362	0.00197239	0.00400855
NDUFS8	-0.28969	-5.0431	0	0
POLD4	0.21906	3.59002	0	4.73127e-05
SCN1A	-0.215777	-3.73816	0	1.9942e-05
ZFAND6	-0.218303	-3.87364	0	8.12829e-06
HIPK4	0.20502	3.67015	0	2.73419e-05
FCRL5	-0.27304	-4.87384	0	0
BTN3A1	0.40624	6.77166	0	0
PGRMC1	0.35288	5.93765	0	0
KDM4B	-0.45789	-7.78525	0	0
FBXO15	-0.27953	-4.83411	0	0
TPM1	0.172382	2.83199	0.00568182	0.00365737
ZNF747	0.23756	4.0897	0	3.55924e-06
AVPR1A	0.21211	3.82405	0	1.37799e-05
CDK1	-0.30094	-4.90963	0	0
SEMA4D	-0.216222	-3.84848	0	1.00457e-05
GFI1	-0.205292	-3.5058	0	7.06617e-05
CTNND1	-0.26377	-4.62219	0	0
SCN5A	0.201502	3.58195	0	4.83842e-05
VPS72	0.197401	3.37755	0	0.000183199
NPM1	-0.36212	-6.08213	0	0
LY9	-0.30519	-4.91209	0	0
ATP1A1	-0.2329	-3.90106	0	7.22332e-06
ZNF174	-0.33361	-5.29136	0	0
CYP20A1	-0.41778	-6.25234	0	0
KLHL6	-0.24464	-3.84911	0	1.00556e-05
ETS1	0.36447	6.11269	0	0
MTA2	-0.34337	-6.11153	0	0
ADAD1	0.42219	6.73383	0	0
UBE2K	0.257314	4.24528	0	6.43683e-07
HOPX	-0.23622	-3.66572	0	2.48561e-05
PRR7-AS1	-0.341527	-5.64907	0	0
CTNNBIP1	-0.192197	-3.54919	0	5.18231e-05
TARBP1	0.44084	7.87553	0	0
GABRB1	-0.149983	-2.66466	0.010101	0.00820429
PLXNA4	0.244386	4.04507	0	5.22141e-06
EEF2K	0.32547	5.90151	0	0
CDK11B	-0.205138	-3.65747	0	2.61782e-05
SPANXN4	0.155048	2.8116	0.00403226	0.00405441
ITGB1	0.3843	6.36445	0	0
HMGCS1	-0.33799	-5.64693	0	0
TLR7	0.158884	2.47444	0.0121457	0.0198274
SUZ12	-0.35095	-6.18249	0	0
TARS1	-0.23535	-3.73526	0	2.08529e-05
KCNJ8	0.25278	4.396	0	0
DAO	-0.218973	-3.92074	0	5.71868e-06
SNX17	-0.41893	-7.25821	0	0
FBP1	0.201445	3.24916	0	0.00039292
ITGB1BP1	-0.24258	-4.05907	0	1.11262e-06
RPS6KA6	-0.193242	-3.21102	0	0.00048133
GPR101	-0.207321	-3.46659	0	9.42197e-05
KPNB1	-0.46868	-8.36611	0	0
CCSER1	-0.23591	-3.74096	0	1.99976e-05
CYP2J2	-0.25433	-4.40756	0	0
ESAM	0.44385	7.45753	0	0
CD177	-0.246456	-4.18379	0	1.20845e-06
SIRT2	-0.35964	-6.37399	0	0
IL1RL2	0.27242	4.61821	0	0
CRTAM	-0.3821	-6.11514	0	0
GSTO1	-0.186318	-3.234	0.00199601	0.000416851
ACE2	0.32063	5.69757	0	0
BZW2	-0.199214	-3.01814	0	0.00137649
ZNF100	0.166458	2.83853	0.00412371	0.00353629
DUSP5	0.45155	7.73248	0	0
MCTP1	0.153274	2.69003	0.00195695	0.00735646
SRMS	-0.26072	-4.66109	0	0
MOB3A	-0.56885	-10.0597	0	0
UBE2L3	-0.178094	-3.01855	0	0.00137495
DUT	-0.210371	-3.33833	0	0.000230054
CCDC141	0.36911	6.30063	0	0
B9D1	0.33037	5.56991	0	0
DLD	-0.299076	-5.34236	0	0
GOLGA2	0.27082	4.42431	0	0
SGK3	-0.190773	-3.3358	0.0019084	0.000233807
UCK1	0.171477	2.82989	0.0038835	0.003695
EPHA5	-0.31093	-4.84345	0	0
NET1	-0.25845	-4.36287	0	0
BCAS1	0.31983	5.50202	0	0
PSENEN	0.3032	4.90497	0	0
SLC28A2	0.32456	5.20456	0	0
HSPB9	-0.17074	-2.89017	0.00389105	0.00267364
EGFR	-0.28281	-4.81093	0	0
RPN2	-0.30407	-5.20475	0	0
AKR1B10	-0.24495	-4.07757	0	1.12731e-06
BSG	0.138512	2.2794	0.0358566	0.0444619
PTGDS	0.299486	5.02281	0	0
TBX22	0.181769	3.02967	0.00403226	0.0013135
RXFP1	0.154181	2.56322	0.0159681	0.0133369
SEMA4C	-0.276473	-4.95851	0	0
B2M	0.22648	4.15281	0	1.22745e-06
BORCS8-MEF2B	0.21873	4.01112	0	6.23711e-06
DNAJB5	0.18715	3.16393	0	0.000623856
ZNF98	0.171512	2.9873	0.00197239	0.00164949
ADGRG7	-0.155574	-2.6153	0.00579151	0.0103876
SCNN1B	0.21306	3.88701	0	8.45327e-06
POLR1A	-0.244416	-4.06618	0	1.11869e-06
VPS26C	0.38412	6.32987	0	0
GPR153	-0.25963	-4.45578	0	0
GPHN	0.40201	6.79212	0	0
KLHL32	0.165527	2.92509	0.0128755	0.00227634
PGBD1	0.38319	6.13555	0	0
CPOX	-0.51123	-8.52804	0	0
ZNF556	0.37261	6.27824	0	0
CYTIP	0.1567	2.92599	0.00992063	0.00226696
CTSD	0.33749	5.32357	0	0
MYLK-AS1	0.27191	4.31878	0	6.77656e-07
ING4	-0.227252	-3.88839	0	7.67739e-06
PPP4R3A	0.39915	7.15867	0	0
MAN2A2	0.27519	4.6671	0	0
NFIA	-0.49039	-9.11844	0	0
CCN3	0.151299	2.31666	0.0363985	0.038333
GPR52	-0.212913	-3.72124	0	2.21926e-05
SGK1	-0.22923	-4.08361	0	1.13418e-06
ARFIP2	-0.278658	-4.7507	0	0
DGKQ	0.31794	5.42026	0	0
GP1BB	-0.19218	-3.19717	0	0.000518732
BRSK1	-0.169703	-2.70464	0.0019802	0.00678794
RELA	-0.24786	-4.42444	0	0
PRCP	-0.23565	-3.74635	0	2.00536e-05
GPR19	0.25703	4.10605	0	3.58539e-06
NF2	0.22344	3.79527	0	1.46323e-05
STXBP2	0.25208	4.10846	0	3.58979e-06
NTRK1	-0.22562	-4.07766	0	1.12793e-06
AHRR	0.28111	4.83139	0	0
PON2	0.32272	5.35785	0	0
VPS35	0.214646	3.55318	0	5.81647e-05
OVOL1	-0.22905	-3.83336	0	1.0975e-05
SLC11A1	0.45585	7.48173	0	0
PPID	0.209162	3.49496	0	8.67302e-05
TK1	-0.213925	-3.41298	0	0.000140279
P2RX4	-0.31235	-5.41703	0	0
DLG5-AS1	-0.25142	-4.09278	0	1.13859e-06
LAMP2	0.238714	4.15285	0	1.22822e-06
APOH	-0.214152	-3.51118	0	6.78169e-05
CAMK2D	0.243534	3.65903	0	2.91151e-05
NEURL3	-0.49419	-8.12346	0	0
MCTS1	-0.148989	-2.55449	0.00618557	0.0137252
RAN	-0.23152	-3.88309	0	7.65063e-06
TRAK2	0.162934	2.81593	0.0020202	0.00396199
SIGLEC7	0.158055	2.82043	0.0120724	0.003874
EIF2AK1	-0.28194	-4.50693	0	0
VPS45	0.201843	3.35777	0	0.000209718
YEATS4	0.26736	4.63598	0	0
NTRK2	0.32309	5.31303	0	0
SPTBN1	0.27755	4.85642	0	0
PDE7B	0.28313	4.71035	0	0
RUFY4	-0.39199	-6.79088	0	0
ZMYM1	-0.170571	-2.93264	0.00567108	0.00213882
TBXAS1	-0.22757	-4.01409	0	1.62997e-06
SULT2B1	-0.39711	-7.23864	0	0
GRM6	-0.24095	-4.082	0	1.13167e-06
DSG1	0.44993	8.81626	0	0
RIMS4	-0.32044	-5.2992	0	0
LPL	0.215606	3.45129	0	0.000118074
S100A8	-0.197761	-3.30382	0.00208333	0.000279102
AGTR2	0.23288	4.0827	0	3.53987e-06
SHB	-0.269239	-4.69587	0	0
TSN	-0.16439	-2.76317	0.00622407	0.00514395
FUT1	-0.2621	-4.2171	0	6.13272e-07
MEOX2	0.25237	4.29719	0	6.69289e-07
SOX14	0.27893	4.69633	0	0
LANCL1	0.22702	4.01921	0	6.29564e-06
CCDC7	0.32483	5.22862	0	0
SAA1	-0.24338	-4.25506	0	6.29093e-07
GMEB1	-0.185608	-3.09604	0	0.000898018
HEATR9	-0.35049	-6.22254	0	0
TNFRSF10A	0.249523	4.14064	0	2.43499e-06
TXNL1	-0.30844	-5.1632	0	0
MRPL18	-0.199105	-3.29723	0	0.00028664
HAUS1	0.187393	3.31381	0.00194553	0.000267818
FOLR3	-0.32754	-5.23176	0	0
TNFRSF25	-0.167382	-2.80568	0	0.00416792
PURG	0.21391	3.73472	0	1.94775e-05
RORA	0.166232	2.76822	0.010142	0.00504031
POT1	0.168908	2.97227	0.00206612	0.00178568
EIF4G1	0.174582	3.05711	0.0038835	0.00112889
DHCR7	-0.24295	-3.82095	0	1.18974e-05
RRP15	-0.27703	-4.69249	0	0
SH3GL1	0.178005	3.11512	0.00197628	0.000822695
CBLL1	-0.243934	-3.98623	0	2.14822e-06
TMEM117	0.205726	3.58381	0	4.79765e-05
STIM1	0.30098	5.17587	0	0
MDC1	0.170463	2.56306	0.00608519	0.0133418
SOBP	0.15654	2.72718	0.00572519	0.00613455
NDUFS3	-0.176589	-3.12676	0	0.000757601
LIG1	0.190374	3.00449	0	0.00151618
LIPA	0.170953	2.66549	0.00821355	0.00825872
PRPS1L1	-0.18689	-3.12715	0	0.000755289
PINK1	-0.29799	-4.92616	0	0
HGS	-0.29545	-4.88503	0	0
RHOBTB1	-0.27057	-4.92131	0	0
LRP8	-0.174621	-2.9129	0.00211416	0.00236941
MED6	0.3715	6.36166	0	0
PCK1	-0.32312	-5.33202	0	0
PRMT8	0.169901	2.98715	0	0.0016496
PADI3	-0.31282	-5.28549	0	0
NR5A1	0.165472	2.73916	0	0.00579647
MATN3	-0.28405	-4.34211	0	0
IL27	-0.23586	-3.8004	0	1.5191e-05
DUSP14	0.2364	3.72686	0	2.08447e-05
POLR2H	-0.172004	-2.9444	0.00201207	0.00201252
TPT1-AS1	0.30723	5.27136	0	0
PMS1	-0.219336	-3.77723	0	1.65188e-05
KIRREL1	0.48512	8.21473	0	0
TRPM5	-0.28736	-4.95147	0	0
AP2M1	-0.194456	-3.1811	0	0.000562271
ELOA2	0.41025	6.92075	0	0
MBNL1-AS1	-0.224122	-3.48032	0	8.47085e-05
PSEN2	-0.161043	-2.78424	0.00579151	0.00462549
NIFK	0.26681	4.74188	0	0
SCN2B	0.23207	3.66633	0	2.77731e-05
NECTIN2	0.182062	2.99836	0	0.00156117
PPOX	-0.24373	-3.81117	0	1.38067e-05
MMP17	-0.298131	-5.41417	0	0
APTR	-0.203879	-3.61089	0	3.74144e-05
DCXR	-0.212821	-3.68387	0	2.32237e-05
NDUFB7	0.26577	4.47433	0	0
ADGRG5	-0.22988	-3.73836	0	1.99512e-05
VSIG10L2	0.25412	4.13285	0	2.4229e-06
CD302	-0.30421	-5.32947	0	0
ATF6	0.34977	5.8925	0	0
CIITA	-0.150663	-2.39539	0.0119284	0.0273645
ANGPTL4	0.36191	5.99153	0	0
TNFSF8	-0.174305	-2.7852	0.00199601	0.00460193
N4BP2L1	-0.177135	-3.00747	0	0.0014527
IGSF9	0.23252	4.06559	0	3.51016e-06
GSTM1	-0.2576	-4.34687	0	0
NR2C2	0.166868	2.72434	0	0.00622873
CHRNA9	-0.24467	-4.11529	0	1.15725e-06
DDX21	-0.23071	-4.15915	0	1.18744e-06
AEBP1	-0.21518	-3.78481	0	1.56063e-05
TNFRSF12A	0.31879	5.45984	0	0
PROC	-0.24297	-4.03845	0	1.65722e-06
CHP1	0.32191	5.48264	0	0
CSGALNACT1	-0.3388	-5.49699	0	0
CARD6	0.28302	5.05273	0	0
DCK	-0.25932	-4.37682	0	0
GP1BA	0.31817	5.15763	0	0
NEDD9	0.43201	7.55102	0	0
DARS1	-0.33935	-5.42727	0	0
PSMA5	-0.26366	-4.57929	0	0
SOX5	0.36879	6.16414	0	0
LINC00471	0.40104	6.99742	0	0
SEMA3D	-0.279761	-4.73647	0	0
ASAH2B	-0.19186	-3.19805	0	0.000516644
ANO1	-0.3451	-5.69899	0	0
DAG1	0.22991	3.7948	0	1.46248e-05
CEACAM19	0.204489	3.75251	0	1.91242e-05
CDH6	-0.33431	-5.49329	0	0
METTL7A	-0.38009	-6.7564	0	0
KDM1B	-0.28214	-5.11147	0	0
CXCR1	0.169898	2.84932	0.00193798	0.0033308
RAB29	0.37054	6.36388	0	0
BATF3	0.28793	4.60181	0	0
BLM	-0.233232	-3.65476	0	2.75313e-05
ETV6	-0.22404	-4.0714	0	1.12299e-06
LDHB	-0.29853	-5.02385	0	0
ALG9	0.31687	5.53514	0	0
PREP	0.161046	2.7479	0.00198413	0.00555643
TMEM33	0.23804	4.31209	0	6.73912e-07
ITM2C	0.39359	6.9814	0	0
TRIM21	0.261189	4.58244	0	0
C1orf56	-0.194877	-3.18862	0	0.000541982
CTNS	-0.199486	-3.08664	0	0.000949083
CELF1	0.210218	3.61072	0	3.95108e-05
COL18A1	0.32201	5.23152	0	0
DGKB	-0.37553	-6.01554	0	0
BPI	0.45497	7.51213	0	0
ADRB1	0.26301	4.3143	0	6.75311e-07
DOK4	-0.183343	-3.14551	0	0.000688354
CDCP1	-0.34768	-5.70768	0	0
HAND1	-0.222325	-3.99803	0	2.16411e-06
CSAD	-0.26453	-4.25362	0	6.28322e-07
GPR119	-0.29623	-4.87874	0	0
POLA1	-0.25672	-4.82966	0	0
ABCC3	0.137381	2.50893	0.0159046	0.0170406
SLC4A1AP	0.204506	3.47659	0	0.000100351
CISH	-0.29681	-5.30967	0	0
PRAME	0.220234	3.76046	0	1.87469e-05
CPLX2	-0.24296	-4.30144	0	0
ALDH18A1	-0.32453	-5.25829	0	0
IL9R	0.133544	2.33429	0.0215686	0.035767
HPN	0.29519	5.12447	0	0
ASPM	-0.222156	-3.68079	0	2.32131e-05
IRAK4	-0.30263	-5.20415	0	0
FEN1	0.29656	4.87717	0	0
OTUD3	0.2043	3.37436	0	0.000186518
METTL1	-0.25667	-4.24877	0	6.25635e-07
TNKS	0.30139	5.03748	0	0
PAQR7	0.21793	3.79424	0	1.46172e-05
TCEA2	-0.20929	-3.62682	0	3.31695e-05
PLOD3	-0.31636	-5.08216	0	0
LRRK1	-0.20871	-3.0612	0	0.00108887
DUSP3	0.227741	3.76171	0	1.87753e-05
LCP2	0.31555	5.17695	0	0
BAZ2B	-0.25742	-4.42828	0	0
MZB1	-0.27825	-4.59872	0	0
PDE3A	0.27414	4.80636	0	0
ZNF318	-0.203946	-3.09582	0	0.000898794
JMJD6	-0.28968	-4.81279	0	0
SOCS6	0.188776	3.30362	0	0.000286936
SAA4	0.32636	5.84752	0	0
ADAMDEC1	-0.35406	-5.95017	0	0
UVRAG	-0.203393	-3.58743	0	4.05742e-05
IL2RA	-0.24279	-4.13715	0	1.17114e-06
PDK2	-0.38186	-6.34924	0	0
LTBR	0.28714	5.00694	0	0
ACVR1B	0.200188	3.32692	0	0.000245574
MYO1E	0.46253	7.91106	0	0
PARG	0.30026	5.30911	0	0
FNTB	0.3115	5.55143	0	0
KPNA7	-0.26302	-4.40265	0	0
TSPO	0.177479	3.05132	0	0.00116658
RHOBTB3	0.26513	4.41213	0	0
CACNA1S	0.212449	3.48961	0	9.08451e-05
IFNB1	0.39228	7.00351	0	0
CD244	0.23673	4.29528	0	6.67458e-07
CD96	0.41312	6.54694	0	0
DNMT3B	-0.26767	-4.61476	0	0
PLPP3	-0.20896	-3.47634	0	8.82827e-05
AP4S1	-0.191994	-3.15781	0	0.000639449
PLEKHM1	-0.152815	-2.74075	0	0.00573539
DHX8	-0.186876	-3.1765	0	0.000576304
TIMP3	0.33037	5.35271	0	0
EFEMP2	0.201316	3.55969	0	5.47359e-05
KCTD16	0.167282	3.03023	0	0.00130852
CYB5R1	0.37498	6.71228	0	0
PTPRJ	-0.33105	-5.6955	0	0
VCAN	0.158803	2.86555	0.00581395	0.00307476
PHF11	-0.207858	-3.76554	0	1.78661e-05
RBMX	-0.163861	-2.79074	0.00376648	0.00448155
IFI44L	-0.195808	-3.17148	0.00205761	0.000593925
CPT1B	-0.219298	-3.6907	0	2.23759e-05
SNX13	0.39288	6.60208	0	0
NDRG1	-0.25802	-4.32316	0	0
ANAPC2	0.30871	4.89938	0	0
SPEG	-0.40085	-6.65636	0	0
IFNAR2	0.24926	3.78046	0	1.65055e-05
GALNT17	-0.25374	-4.24442	0	6.2373e-07
CXorf21	-0.3671	-6.28377	0	0
PANK2	0.160879	2.70715	0.00378072	0.00676986
ARFRP1	-0.214329	-3.74114	0	2.00069e-05
MASP2	-0.193114	-2.91506	0	0.00234036
NIT1	-0.36947	-6.14085	0	0
SLC2A1	-0.208197	-3.75158	0	1.9631e-05
LARP1B	-0.162676	-2.77865	0.00198413	0.00474984
B4GALT3	-0.29659	-5.2038	0	0
NDUFA12	-0.166023	-2.93156	0.00205339	0.002153
CALM3	-0.203496	-3.51421	0	6.75559e-05
WDR7	-0.206282	-3.66968	0	2.44618e-05
DPYSL3	0.23011	3.93082	0	7.03589e-06
MYLIP	-0.36553	-6.30801	0	0
GUCY1A2	0.193139	2.90609	0	0.0024856
ZFP2	0.330849	5.32579	0	0
SELENOI	0.192692	3.4274	0	0.000135965
PEBP1	0.19449	3.29788	0	0.000296225
SLC29A1	-0.25778	-4.47402	0	0
TFE3	0.186403	3.0813	0	0.000994725
LILRB5	0.29068	4.98095	0	0
PANX1	0.22018	3.66881	0	2.73155e-05
IL3RA	0.162735	2.66212	0.00578035	0.00839365
GABRR1	-0.23459	-4.15948	0	1.18882e-06
RPL23A	-0.13915	-2.52884	0.0122449	0.0153944
SACM1L	0.22714	3.79577	0	1.46475e-05
FABP1	0.195522	2.9618	0.00193424	0.0018721
CEACAM8	0.27728	4.68363	0	0
RP2	-0.220984	-3.90144	0	7.23061e-06
PHLDA2	0.41604	7.23741	0	0
TBXA2R	-0.157243	-2.73122	0.00193798	0.00598422
TWF1	0.18537	2.98689	0	0.00165222
DKC1	0.263323	4.20038	0	1.25832e-06
OPRD1	-0.28978	-4.97101	0	0
WNK3	0.25222	4.17034	0	1.23679e-06
ALDH1A3	-0.172888	-2.64021	0.00607287	0.00924257
BCKDK	0.258782	4.24133	0	1.28313e-06
DPP9	-0.23158	-3.59683	0	3.79982e-05
ERBIN	0.38152	6.08003	0	0
SLCO1A2	0.25743	4.22896	0	1.27475e-06
SMC4	-0.212311	-3.5	0	7.34923e-05
NUCB2	-0.166988	-2.82682	0.00206612	0.00374887
NLRP7	-0.55383	-9.27961	0	0
IFT172	0.40749	7.01138	0	0
DSE	-0.183502	-3.01394	0.004	0.00140791
VGLL4	0.22829	3.60084	0	4.34004e-05
APOB	0.30231	5.15601	0	0
VEGFD	-0.162133	-2.50381	0.00634249	0.0171914
RBFOX3	-0.187267	-3.07488	0.00196464	0.00101362
PIAS3	0.175538	3.09573	0.00201207	0.000915602
CCR5	-0.32517	-5.68253	0	0
PI4KB	-0.22637	-3.95295	0	3.15938e-06
PDE4C	0.199795	3.52125	0	7.54708e-05
CD79A	0.17162	3.01061	0	0.00147044
TOP1MT	-0.34632	-6.27291	0	0
IPPK	0.22892	3.57184	0	5.22602e-05
IL26	-0.205538	-3.16367	0	0.000618914
ZBTB38	0.148069	2.6172	0.0204499	0.0103943
ZW10	0.19521	3.31938	0	0.000258711
GABRA1	-0.159931	-2.88488	0	0.00274634
ANG	0.213195	3.7301	0	1.99049e-05
BSN	-0.26087	-4.36092	0	0
IGLL1	-0.157935	-2.79691	0.00417537	0.00434344
FDX2	-0.190864	-3.25647	0	0.000372246
PGK1	0.35779	5.99975	0	0
CLCN2	-0.3704	-6.66401	0	0
CD226	0.39876	6.74043	0	0
ACVR2B-AS1	-0.168996	-2.85379	0.00197239	0.00326175
PXK	-0.26108	-4.52217	0	0
TASP1	-0.27098	-4.91358	0	0
TRIM62	0.166499	2.7923	0.00195312	0.00447463
PHGDH	-0.204879	-3.40954	0	0.000145896
INTS3	0.19081	3.27312	0	0.000341637
ZNF502	0.267884	4.007	0	6.21904e-06
CYC1	0.36818	6.30481	0	0
KMT2D	-0.188439	-3.41009	0	0.000144301
MED14	0.260264	4.52984	0	0
MTF2	-0.22223	-3.47944	0	8.55243e-05
HLA-DQB1	-0.189056	-3.28383	0	0.000306424
SIRPD	0.34319	5.76169	0	0
MYO1G	-0.226	-3.90387	0	6.72092e-06
KCND3	0.255737	4.4245	0	0
GRM5	0.22559	4.39951	0	0
MAF1	-0.158386	-2.5553	0.00559701	0.0136803
NDUFC2	-0.216022	-3.37461	0	0.000182464
CEACAM4	-0.224418	-3.91012	0	6.21333e-06
GALNT1	-0.24014	-3.85558	0	9.58105e-06
CDKL4	0.36873	6.492	0	0
F2RL1	-0.188121	-3.26591	0	0.000350249
TRPV2	0.35259	6.14657	0	0
IPO13	0.175497	2.98221	0	0.00169336
PSMG3-AS1	0.220095	3.93746	0	7.07119e-06
MINK1	-0.177656	-3.17263	0	0.000590069
SCAF8	-0.35961	-6.20388	0	0
F12	-0.3016	-5.11611	0	0
HUS1	-0.171869	-3.08872	0.00194553	0.000936993
CD7	0.32736	5.43503	0	0
CIR1	0.169739	2.81101	0.00188679	0.00406757
MLLT10	-0.25209	-4.11061	0	1.15139e-06
HSD17B11	-0.304649	-4.98746	0	0
SLC5A2	0.29857	4.97034	0	0
C16orf54	0.2674	4.81023	0	0
TPM4	-0.201494	-3.51753	0	6.68027e-05
UHMK1	-0.146391	-2.34007	0.0175439	0.0344183
DCLRE1B	0.19845	3.35727	0	0.000210039
IGLON5	-0.33946	-5.7866	0	0
TAAR6	0.146085	2.52833	0.0145228	0.0156065
ITGAX	0.205209	3.58718	0	4.72027e-05
KIF2B	0.34701	6.03587	0	0
RASGRP4	0.277764	4.78993	0	0
EDNRA	-0.35819	-6.52449	0	0
HOGA1	-0.227725	-3.7765	0	1.65109e-05
HNF4G	0.30458	5.30334	0	0
TCN2	-0.28307	-4.90428	0	0
PSMD1	-0.22491	-4.08201	0	1.1323e-06
TRIM9	-0.190915	-2.99809	0	0.00151484
FASTK	-0.200421	-3.23098	0	0.000425161
LRBA	-0.2692	-4.4981	0	0
PDE6H	0.3129	5.09163	0	0
CDK10	-0.4469	-7.50013	0	0
CHRAC1	-0.296956	-4.88423	0	0
DGAT1	-0.30505	-4.79959	0	0
ZNF112	0.189737	3.37671	0	0.000184359
PDE1B	0.183715	3.03107	0	0.00130427
KCNB2	-0.22886	-3.88865	0	7.68123e-06
ORC4	0.31661	5.36407	0	0
ZNF213-AS1	-0.178446	-2.88531	0	0.00274192
GLI3	-0.41938	-7.12822	0	0
PHYKPL	0.130047	2.25773	0.0420168	0.0483556
KDM5D	-0.155001	-2.54081	0.0107066	0.0146124
GAK	0.33385	5.73289	0	0
PSKH2	-0.184658	-3.07925	0	0.000991784
GSTA1	0.237886	4.08575	0	3.55276e-06
SNHG15	0.178748	2.91339	0	0.00239972
PFDN4	-0.2737	-4.4633	0	0
TUBB4B	-0.29675	-5.27644	0	0
MYLK3	0.144795	2.26459	0.0264766	0.0470874
OXA1L	-0.208276	-3.89604	0	7.19794e-06
MILR1	-0.32667	-5.47747	0	0
DIPK1A	-0.160367	-2.70807	0.00588235	0.00668477
CACNB2	0.21746	3.70134	0	2.49228e-05
HSP90AB1	-0.154607	-2.79776	0.00407332	0.00432759
DNASE2	-0.234657	-3.88906	0	7.68892e-06
GPRC5C	0.2582	4.43728	0	0
ZNF248	0.221666	3.53057	0	7.0969e-05
LMNB2	0.222538	3.88818	0	8.46243e-06
ERN1	0.33181	5.65408	0	0
KIR3DL2	-0.28615	-4.59262	0	0
PLK1	-0.26885	-4.82078	0	0
HIP1R	0.213154	3.37917	0	0.000182606
SENP5	0.236793	3.94533	0	7.09889e-06
H1-5	-0.271	-4.55253	0	0
PNOC	0.21155	3.37671	0	0.000184281
PIP5KL1	-0.21046	-3.7789	0	1.60558e-05
AXIN1	0.22087	3.75822	0	1.86996e-05
NMI	-0.155433	-2.54366	0.0133333	0.0144276
HOXA-AS3	0.32721	6.01654	0	0
RSPO3	0.33477	5.79958	0	0
PTX3	-0.32014	-5.28996	0	0
H3C1	-0.212954	-3.38019	0	0.000175606
C17orf75	-0.186469	-3.22131	0	0.000449942
RBMS3	0.23917	4.36555	0	0
KIF3B	0.230948	3.78403	0	1.5537e-05
NRAV	0.257681	4.16561	0	1.23366e-06
KITLG	0.24448	4.28992	0	6.62924e-07
SPATA4	-0.55701	-10.5747	0	0
BGLAP	0.31009	5.31279	0	0
APOBEC3G	0.37164	6.4055	0	0
PDIA5	-0.174789	-2.9998	0	0.00150456
CD1C	0.29875	4.88404	0	0
GAPDH	0.24997	4.35363	0	0
MEF2C	-0.24161	-3.76012	0	1.87523e-05
SNX16	0.27903	4.4567	0	0
MRPL16	0.27221	4.58303	0	0
HLA-DQA2	-0.158326	-2.69128	0.0116054	0.00721589
C19orf48	0.239	4.22931	0	1.27642e-06
HTRA2	-0.29605	-4.77958	0	0
ARL17B	0.30676	5.8172	0	0
ZNF821	0.156123	2.54929	0.0118812	0.014202
SP140L	0.22512	3.76848	0	1.79142e-05
SYT4	-0.37698	-6.75877	0	0
SHANK3	0.34115	5.88014	0	0
LILRB4	-0.247951	-4.14516	0	1.17517e-06
C5	0.145861	2.3069	0.0255906	0.0399096
GABRB3	-0.23981	-3.88612	0	7.66208e-06
KIF5A	-0.26378	-4.78019	0	0
RASAL2	0.47352	8.41768	0	0
DEDD	-0.169551	-2.97477	0	0.00171935
BAG1	0.33259	5.45948	0	0
SLC38A2	0.152313	2.49434	0.0119284	0.0181567
NDUFA9	-0.15423	-2.56252	0.00379507	0.0132554
SEC61A2	-0.211388	-3.48273	0	8.35357e-05
HEXA	0.23778	3.91812	0	7.51873e-06
ZNF276	0.186877	3.06121	0.00207039	0.00110407
HPSE	-0.23341	-3.8415	0	1.05274e-05
PRDM14	-0.25451	-4.29215	0	0
MAPK13	-0.21201	-3.57174	0	4.34682e-05
GPR31	0.222874	3.84908	0	1.18877e-05
CA14	0.26149	4.49627	0	0
ZHX2	-0.36448	-6.55405	0	0
VSIG4	0.3419	6.17052	0	0
TANK	-0.35007	-6.22615	0	0
SELL	-0.228321	-3.7517	0	1.96402e-05
CPD	-0.2132	-3.58083	0	4.14119e-05
IKZF1	-0.29581	-4.96762	0	0
POLR2C	-0.199894	-3.35728	0.00202429	0.00020313
ETFB	-0.33124	-5.43703	0	0
MAPK14	-0.176799	-3.14952	0.00197628	0.000672352
RNPEP	0.26385	4.48957	0	0
DEFB106B	-0.164473	-2.68593	0.00395257	0.00739699
ZNF701	-0.155533	-2.49945	0.0131579	0.0174842
ZNF32	0.228224	3.75415	0	1.86526e-05
LRP12	-0.29432	-4.82935	0	0
NHEJ1	-0.23436	-3.87578	0	8.13636e-06
MPL	-0.221723	-3.86328	0	9.10818e-06
DPEP2	0.26491	4.60565	0	0
CYB5D1	0.25227	4.38009	0	0
FAAH	-0.221979	-3.85795	0	9.58577e-06
WRN	-0.193626	-3.05189	0	0.0011493
PCMT1	-0.34289	-5.7369	0	0
SELE	0.25105	4.45534	0	0
UTP18	-0.26723	-4.61856	0	0
PDE4A	0.236068	4.18153	0	1.24547e-06
CNBD1	0.193821	3.20044	0	0.000513632
CRHR1	0.35841	6.32251	0	0
CAPNS2	-0.24815	-4.46687	0	0
GPS2	0.172161	2.89116	0	0.00269117
ABCB1	-0.23979	-4.49371	0	0
ATP6V0A1	0.171244	2.82384	0	0.00380769
FAM3C	0.15579	2.61959	0.0038835	0.0102765
NRF1	0.228534	3.93358	0	7.05154e-06
TRIM29	-0.3988	-6.79551	0	0
MZT1	0.132432	2.38513	0.04329	0.0290876
CLCNKB	0.26185	4.24323	0	1.28652e-06
MTM1	-0.148161	-2.5131	0.00956023	0.0164955
DNAJC15	0.28431	4.63114	0	0
TYK2	0.3656	6.31366	0	0
TLR2	-0.163616	-2.78536	0.00573614	0.00460077
CREG1	-0.209023	-3.44784	0	0.000108382
CXCL6	-0.253666	-4.30066	0	0
YARS2	-0.44785	-7.59431	0	0
BIN2	0.36972	6.33889	0	0
FOXM1	0.32571	5.47578	0	0
ILKAP	-0.185549	-3.39004	0	0.000167202
CXCL8	-0.29822	-4.56306	0	0
PAXIP1-AS2	0.175344	2.91433	0	0.00239094
PPP2R2C	-0.27352	-4.6219	0	0
ZNF74	0.24988	4.29681	0	6.68373e-07
THBS1	-0.209889	-3.51016	0	6.81913e-05
USP32	-0.239161	-4.0801	0	1.1298e-06
ITPR3	0.21834	3.76945	0	1.79233e-05
LATS1	0.282698	4.24849	0	6.45386e-07
MIR4453HG	0.208928	3.41776	0	0.000143602
PRMT1	-0.363	-6.54516	0	0
AK2	-0.252464	-3.96162	0	2.11495e-06
AP5B1	0.27263	4.50983	0	0
CD86	0.259693	4.66828	0	0
TNFAIP1	-0.256682	-4.67157	0	0
DYNLT3	-0.214656	-3.70521	0	2.202e-05
SHANK2	-0.223165	-3.2216	0	0.000448575
PDHX	-0.2353	-4.00665	0	1.62824e-06
RHD	0.34136	5.60524	0	0
NUP160	0.162284	2.95983	0.00796813	0.00188957
ASCL2	0.188191	3.03885	0	0.00124349
RAD51C	0.247482	4.39716	0	0
GUCY2D	-0.34482	-6.13184	0	0
WNT2	-0.33311	-5.62452	0	0
ZNF462	-0.21644	-3.77326	0	1.69805e-05
CD1E	0.205895	3.60591	0	4.13096e-05
FBXW11	-0.35284	-5.85701	0	0
PON1	-0.225409	-3.57192	0	4.30433e-05
GRIN2C	0.29175	4.96162	0	0
AMT	0.24123	3.95187	0	7.13482e-06
RASSF5	0.182958	3.31016	0	0.000277026
DTL	-0.34312	-6.18668	0	0
ZBTB9	-0.37103	-6.80351	0	0
TTBK2	0.198949	3.42588	0	0.000137054
SOAT2	-0.24451	-4.1682	0	1.19575e-06
FGD2	-0.26063	-4.49898	0	0
PLCD1	-0.202235	-3.42277	0	0.000134112
FOXJ3	-0.22929	-3.67325	0	2.40544e-05
MCM8	0.208956	3.33669	0	0.000236034
LRRC8C	-0.23302	-3.60094	0	3.80481e-05
DYRK1B	0.27245	4.46752	0	0
PREX2	-0.2602	-4.57122	0	0
NELFB	0.31036	5.00197	0	0
ALDH1A1	-0.156751	-2.30711	0.0117417	0.0393009
GAST	-0.146878	-2.53734	0.0127119	0.0148406
SLC23A1	0.39102	6.72765	0	0
CPEB4	-0.46467	-7.71635	0	0
CCL3	-0.40122	-6.92623	0	0
MS4A7	-0.36183	-5.99075	0	0
ABCC2	0.207681	3.60589	0	4.12902e-05
SIAH1	0.205956	3.19176	0	0.000540628
GPR150	0.31413	5.18415	0	0
SLC2A2	-0.240249	-3.9898	0	2.15274e-06
HCN4	-0.173228	-2.85122	0.00408163	0.00331365
MLLT6	0.28385	4.66975	0	0
RORB	0.30765	5.39574	0	0
PROZ	-0.209328	-3.74818	0	1.96035e-05
H2BC12	-0.196497	-3.08606	0	0.000952753
HSD17B1	0.33061	5.94604	0	0
SLC26A1	-0.208097	-3.42455	0	0.000133079
CDC14A	-0.22665	-3.67023	0	2.44728e-05
SESN1	-0.210515	-3.52335	0	6.53166e-05
GJA3	0.18246	3.21866	0	0.000470417
RAD51	-0.148309	-2.48318	0.00988142	0.0188327
TRPC1	-0.38839	-6.84854	0	0
CES2	0.226859	3.87787	0	8.92842e-06
DESI1	0.35041	6.11024	0	0
NEUROD4	-0.30724	-4.99133	0	0
ZNF227	-0.24534	-4.068	0	1.12114e-06
SMOC2	-0.24766	-4.20521	0	1.21997e-06
FERMT1	-0.25338	-4.02344	0	1.63692e-06
SCIMP	-0.32147	-5.43338	0	0
HBA1	-0.213655	-3.85082	0	1.00606e-05
IRGC	0.35497	5.77424	0	0
NOBOX	-0.29359	-4.89323	0	0
KIR2DL3	0.21818	3.60096	0	4.34207e-05
MT1F	0.179202	3.10603	0	0.000867938
CARD14	0.35955	6.12791	0	0
SIK3	-0.137411	-2.3167	0.0281124	0.0378572
NAMPT	-0.20833	-3.51896	0	6.64534e-05
PTPN22	-0.156327	-2.6532	0.006	0.00866333
GABRR2	-0.27541	-4.78617	0	0
CCNA1	-0.201568	-3.16406	0	0.000618017
KIR2DS4	0.447	8.03163	0	0
APOL3	-0.240231	-4.05008	0	1.109e-06
CTRL	0.26608	4.77312	0	0
NEXN	-0.30856	-5.27229	0	0
ERMAP	0.24416	4.27425	0	6.56237e-07
ST14	-0.25799	-4.08552	0	1.13481e-06
NBPF15	0.28404	4.872	0	0
ARHGEF11	0.33899	5.46215	0	0
DLX2	-0.17894	-2.87842	0.0021322	0.0028494
OSR1	0.302695	5.00262	0	0
SAP18	-0.32082	-5.66575	0	0
SERINC3	-0.29391	-4.98763	0	0
LTA	0.38301	6.81708	0	0
QPRT	-0.27162	-4.32321	0	0
ELOVL7	-0.52975	-8.92028	0	0
FAM47E-STBD1	-0.28885	-4.82787	0	0
TEAD2	0.20805	3.49984	0	8.56139e-05
LAMA3	0.215116	3.79059	0	1.55931e-05
PGD	-0.167775	-2.76559	0	0.00508447
GPX1	0.30051	4.76073	0	0
PPM1B	0.32026	5.41599	0	0
TPSB2	0.27655	5.01783	0	0
ERCC5	0.28478	4.80482	0	0
CC2D2A	0.181105	3.1028	0.00204082	0.000878465
NR4A1	-0.246773	-4.10047	0	1.1456e-06
ELP1	-0.25942	-4.12594	0	1.16184e-06
IFNA4	-0.28874	-4.68085	0	0
TM9SF4	-0.191834	-3.30191	0	0.000281151
CHERP	-0.28853	-4.89039	0	0
STRADA	0.245362	3.8728	0	9.41309e-06
ADCY1	0.25632	4.36154	0	0
ZBTB43	0.21193	3.75605	0	1.8662e-05
NCAPG	0.43305	7.25589	0	0
NPBWR1	-0.32416	-5.61408	0	0
TIMM23	0.32637	5.72561	0	0
IFNAR1	0.25991	4.30137	0	6.70669e-07
PNN	-0.31243	-5.13957	0	0
GPT	-0.164283	-2.77706	0	0.00478683
NDFIP1	-0.185439	-2.92402	0	0.00224403
NME7	0.32133	5.41482	0	0
RXRB	0.3067	5.67397	0	0
GGCT	-0.27753	-4.64245	0	0
LIPH	-0.155967	-2.41721	0.0175439	0.024986
CCDC51	-0.165198	-2.92537	0	0.00223102
CDR2L	-0.223131	-3.66347	0	2.52937e-05
CFH	0.43561	7.35914	0	0
STAT4	0.254033	4.0148	0	6.26258e-06
TSSK2	0.174088	2.66737	0.00403226	0.00819125
SLC32A1	-0.276947	-4.35023	0	0
MRE11	-0.27715	-4.68773	0	0
C6	-0.34513	-5.8317	0	0
NUPR1	0.262392	4.56811	0	0
LBP	-0.3871	-6.61185	0	0
CCNT1	-0.22915	-3.66547	0	2.4845e-05
IFIT1	0.3057	5.43521	0	0
FCER2	0.202985	3.40737	0	0.000150448
JMJD4	0.1603	2.79423	0.01	0.00442916
CANX	-0.241482	-4.04172	0	1.65901e-06
QRSL1	0.179067	2.78601	0.00394477	0.00460871
FZD6	0.177863	2.79179	0	0.00448522
LATS2	0.243894	3.58299	0	4.79543e-05
ATAD2	-0.31158	-5.65502	0	0
RNASE2	0.161431	2.74904	0.00191571	0.00552967
KDM2A	-0.222457	-3.62172	0	3.48787e-05
ZNF774	0.183828	2.9505	0	0.00198387
CHRNA3	-0.257737	-4.32082	0	0
SHBG	-0.3019	-5.15623	0	0
BAG3	0.208806	3.47092	0	0.00010181
EIF2B3	-0.23664	-3.90428	0	6.72431e-06
TPP2	-0.35584	-6.08332	0	0
BCLAF1	-0.22778	-4.14773	0	1.1772e-06
KRAS	-0.38308	-6.2112	0	0
LIME1	-0.28694	-5.03226	0	0
GPR148	0.32234	5.52154	0	0
BCCIP	-0.190547	-3.4722	0	9.16023e-05
KCNE2	0.231152	3.91778	0	7.5146e-06
SH3BP5	0.209767	3.64845	0	3.22162e-05
ZNF410	-0.24364	-4.10148	0	1.14624e-06
C20orf204	-0.28837	-4.93862	0	0
TCFL5	-0.24039	-4.22494	0	6.16224e-07
NGFR	-0.24871	-4.2708	0	6.3455e-07
PIM3	0.215034	3.25857	0	0.00037116
PHF10	-0.1832	-3.18041	0	0.000563366
MAP1LC3A	-0.165875	-2.7615	0.00378788	0.00518091
HLA-DMB	-0.29362	-4.64195	0	0
IL6	0.203979	3.28436	0	0.000323814
PAX3	0.27515	4.36493	0	0
UNG	0.28756	5.01557	0	0
PLCB1	-0.25475	-4.38891	0	0
NXPE4	0.52799	8.90166	0	0
MXD1	-0.148893	-2.48743	0.0138067	0.0184769
CHSY1	-0.39862	-6.93083	0	0
PDSS2	-0.46963	-8.2932	0	0
ZNF627	0.312205	4.93139	0	0
GAS6	-0.25854	-4.37241	0	0
LIPI	0.26363	4.59608	0	0
NCR3	0.2609	4.29101	0	6.6473e-07
CXCR3	-0.191685	-3.24284	0	0.000399343
TK2	0.26411	4.65292	0	0
PASD1	0.255197	4.47279	0	0
TCTN1	-0.190152	-3.25423	0	0.000377139
HMGCS2	0.24618	4.29065	0	6.63826e-07
SBNO1	-0.198113	-3.60097	0	3.80647e-05
ZMYM2	-0.32139	-5.37274	0	0
TMCO3	0.176764	2.85942	0	0.00317126
HMGCR	-0.29539	-5.24938	0	0
ZNF451	0.201858	3.49115	0	9.00159e-05
ZNF573	0.24728	4.23475	0	1.28061e-06
CDCA7L	-0.179599	-3.01809	0.00205761	0.00137743
IGFBP5	0.24747	4.11157	0	3.59861e-06
NUDT19	-0.30869	-5.72503	0	0
ACAD8	0.204137	3.32633	0	0.000246686
ITPR2	-0.23964	-4.32343	0	0
H1-8	-0.204915	-3.42291	0	0.000134166
IRF1	0.28888	4.74247	0	0
CASP1	-0.198348	-3.41456	0	0.000139263
TJP2	-0.35038	-5.721	0	0
PIK3CD	-0.32875	-5.61106	0	0
KLF17	0.154069	2.63077	0.00377358	0.00975112
DNAJC12	0.203906	3.78978	0	1.5585e-05
ADGRF1	-0.265891	-4.2234	0	6.15114e-07
H2BC5	0.32659	5.6872	0	0
ME3	-0.27653	-4.70422	0	0
LINC00888	-0.24495	-3.8928	0	7.18352e-06
PPP2R3C	-0.27712	-4.60879	0	0
SKIV2L	0.230529	3.91485	0	7.50222e-06
USF2	0.200187	3.30431	0	0.000284766
ZNF354B	-0.2044	-3.48368	0	8.31441e-05
AP3B1	0.28101	4.95956	0	0
GSTM2	0.24736	4.07876	0	3.53133e-06
KLRC1	-0.30739	-5.07043	0	0
NSD3	0.211	3.3403	0	0.000232571
ALDH3B2	0.158888	2.66612	0.00210526	0.00823577
TMEM258	-0.17425	-3.00181	0	0.00149089
LINC01719	-0.30196	-5.09027	0	0
IL3	0.26744	4.63158	0	0
IL4R	0.207164	3.54156	0	6.35441e-05
LENEP	-0.232057	-3.7481	0	1.95944e-05
ACP5	-0.229448	-3.75614	0	1.92151e-05
PIK3CB	-0.317405	-5.62835	0	0
POLR1B	-0.180703	-2.91352	0	0.00235954
CLEC4M	-0.191232	-3.20165	0	0.000508461
SNX20	-0.24275	-4.03546	0	1.65455e-06
EP300	0.23862	4.5842	0	0
JCHAIN	0.25106	4.68169	0	0
SPRY4	-0.163334	-2.66578	0.00203666	0.0081597
MRC1	-0.177688	-3.15111	0	0.000668743
ILDR2	-0.24563	-4.30472	0	0
GTPBP4	0.34568	5.88152	0	0
LPAR4	-0.3318	-5.62154	0	0
NLK	0.29342	5.11437	0	0
RAPH1	-0.45066	-8.26737	0	0
NUGGC	0.39313	7.00425	0	0
ARL6IP4	0.22831	3.97574	0	6.11628e-06
SNCA	-0.180164	-3.06894	0.00197239	0.00104667
CDON	-0.243213	-4.2408	0	6.22592e-07
ZNRF3	0.34426	5.76994	0	0
TSTA3	0.148351	2.32941	0.0179641	0.0364397
CYB5R2	0.22962	3.98198	0	6.13375e-06
CHRNA10	0.187169	2.97023	0	0.00180435
TRDMT1	-0.178162	-3.0159	0.00391389	0.00139215
PLEKHG3	-0.186884	-3.17091	0	0.000594833
PAK5	-0.22543	-3.56688	0	4.69556e-05
SERPINC1	0.169266	2.96573	0	0.00183923
UGT3A1	-0.221625	-3.95058	0	3.15451e-06
BUB1B	-0.40342	-7.21888	0	0
C12orf75	0.248	3.88135	0	8.95251e-06
SLC6A13	-0.27405	-4.48879	0	0
DDRGK1	-0.32488	-5.45866	0	0
DGKD	-0.163938	-2.67156	0.00582524	0.00794535
PPARG	0.2679	4.14509	0	1.83426e-06
TERF1	-0.220065	-3.83822	0	1.10018e-05
RNF10	0.39166	6.50974	0	0
GRM8	0.28689	5.35892	0	0
GPATCH8	0.197047	3.2529	0	0.000386477
SLC15A4	-0.157732	-2.91858	0.00770713	0.00230152
OTX2	0.32523	5.28032	0	0
ZNF680	-0.197018	-3.25431	0	0.000376255
F5	-0.163721	-2.61347	0.00397614	0.0104867
GLYATL1	0.238909	3.8969	0	7.95941e-06
ADGRG2	-0.24857	-4.39148	0	0
SORL1	-0.240431	-4.225	0	6.16595e-07
WARS1	-0.209792	-3.53157	0	6.06815e-05
MMEL1	-0.178974	-2.97764	0	0.00169745
TEX14	0.235083	3.84164	0	1.28466e-05
CXCR5	0.28011	4.65666	0	0
GMCL1	0.269933	4.40487	0	0
G6PC	-0.186484	-3.04593	0.00385356	0.0011858
SLC13A2	-0.26473	-4.59084	0	0
HOXB5	-0.204006	-3.33142	0	0.000238998
CDK6	-0.25469	-4.40136	0	0
WDR5	-0.32471	-5.52202	0	0
SSX2	0.33955	5.88802	0	0
ZNF34	-0.44314	-8.28069	0	0
CCNG1	-0.34129	-5.00524	0	0
GPR55	-0.3118	-5.29058	0	0
OPN3	0.162284	2.95668	0.00204082	0.00192295
RTEL1	-0.195856	-3.54898	0	5.18008e-05
NXPE1	-0.25222	-4.56918	0	0
S100A11	-0.168755	-2.82477	0	0.00378194
GNRHR	-0.3356	-5.96656	0	0
IGF2	-0.36387	-6.64498	0	0
EGFL8	-0.197287	-3.46089	0	9.79415e-05
ESRRB	-0.32619	-5.26862	0	0
TMEM127	-0.192773	-3.1371	0	0.000715283
PIK3R6	-0.196564	-3.15667	0.00209644	0.000644443
ATP5F1B	-0.33485	-5.96936	0	0
AIF1	0.26003	4.59706	0	0
YRDC	-0.295759	-4.95681	0	0
CKMT1B	-0.25931	-4.36986	0	0
CAMKK1	-0.137351	-2.37323	0.028626	0.0300388
APOBEC3D	0.34494	6.50427	0	0
ZGLP1	-0.185767	-3.08317	0	0.000970989
PPP3R1	0.40556	6.91759	0	0
CASP5	-0.234664	-3.84059	0	1.05171e-05
MTR	0.209124	3.38209	0	0.000180769
CEP83	-0.33585	-5.51462	0	0
CDC42SE2	0.163949	2.9892	0.00195312	0.00163764
CTNNA1	0.208401	3.29084	0	0.00031078
UBL5	0.25164	4.36216	0	0
GZMK	0.47907	8.37796	0	0
MS4A3	0.25152	4.26418	0	6.53162e-07
TRPV3	-0.210376	-3.68423	0	2.32342e-05
PPP3CA	0.30753	5.47493	0	0
GGT1	0.154207	2.71708	0.00387597	0.00644492
MCTP2	0.33131	5.47866	0	0
MMP28	-0.236878	-3.76988	0	1.69323e-05
GNRH1	-0.361	-5.9455	0	0
GGH	-0.28892	-4.76107	0	0
SIGMAR1	0.223357	3.67101	0	2.73551e-05
PTPN11	-0.3397	-5.80673	0	0
CNTFR	0.40037	6.28549	0	0
GARS1	0.23802	3.94857	0	7.11481e-06
ERCC2	-0.2764	-4.61162	0	0
EGR1	0.229976	4.08533	0	3.54845e-06
G3BP1	0.239464	4.02104	0	5.73003e-06
DNAJC1	0.181078	2.91552	0	0.00237641
PPIP5K1	-0.165773	-2.71462	0	0.00648703
DAXX	0.178972	3.03715	0.00193798	0.00125803
SLCO1B3	0.207897	3.72801	0	2.08655e-05
SIGIRR	-0.264518	-4.10948	0	1.15075e-06
COQ8A	0.21433	3.67692	0	2.69617e-05
MFSD13A	-0.166662	-2.83837	0.00407332	0.00354035
SMAD2	-0.50454	-8.70021	0	0
PLCG2	0.223376	3.44916	0	0.000119628
RAP1GAP	-0.232564	-4.06394	0	1.11686e-06
SH3BP4	-0.28163	-4.79764	0	0
TSPAN3	-0.191797	-3.22835	0	0.000432604
PLEKHG5	0.139181	2.44487	0.012024	0.0225537
RBM34	-0.25924	-4.61521	0	0
FECH	0.35608	6.01603	0	0
SIRT5	-0.23252	-3.90324	0	7.23426e-06
SIX4	-0.155409	-2.56545	0.00610998	0.0130956
LYSMD1	0.42417	7.44153	0	0
RPS16	-0.202543	-3.39145	0	0.000166514
PIKFYVE	-0.212083	-3.61754	0	3.61576e-05
HTR3A	0.181065	2.98115	0.00387597	0.00170205
GYPB	-0.191291	-3.24222	0	0.000400979
IL1B	-0.28431	-4.86127	0	0
OIP5	0.23213	4.10303	0	3.57882e-06
KLF6	0.24733	4.64871	0	0
TRIM23	-0.24453	-4.20972	0	1.22142e-06
SDHC	-0.221008	-3.55527	0	5.05923e-05
REPIN1	0.28178	4.57291	0	0
TIPIN	0.3665	6.06834	0	0
NGF	0.26941	4.47458	0	0
FOXQ1	-0.16843	-2.92369	0.0018622	0.00224604
ZNF343	0.27273	4.71841	0	0
FBXO28	0.24942	4.25905	0	6.50116e-07
GPNMB	-0.31042	-4.95419	0	0
GLS	-0.209325	-3.47484	0	8.95189e-05
PIK3CG	-0.30889	-5.34201	0	0
RYR2	0.193071	3.40557	0	0.000152342
COQ6	0.46303	8.03033	0	0
ANKZF1	-0.21543	-3.43893	0	0.000121106
CHEK1	-0.35851	-6.24046	0	0
TSEN2	-0.25825	-4.55113	0	0
POLR2A	-0.155884	-2.5259	0.00419287	0.0155906
MERTK	0.200841	3.227	0	0.000454525
MPC2	-0.23055	-3.93146	0	3.65028e-06
HCAR3	0.13885	2.29259	0.040568	0.0422185
YTHDF2	-0.29845	-4.86584	0	0
ACADM	0.37708	6.38225	0	0
HOXC11	0.46001	8.56213	0	0
RSC1A1	-0.19063	-3.02904	0	0.00129818
IGHA2	-0.23116	-3.97462	0	2.12703e-06
RPS6KA2	0.258781	4.33153	0	6.83829e-07
SSX1	0.49566	8.98888	0	0
NTSR2	-0.226648	-3.98386	0	2.14148e-06
PRSS53	-0.28023	-5.15097	0	0
CSDC2	0.30497	5.01383	0	0
AGER	0.221131	3.84298	0	1.28669e-05
GCLM	0.213464	3.68885	0	2.61806e-05
GJA10	-0.243254	-4.09838	0	1.14177e-06
NFATC1	-0.168855	-2.73889	0.00392927	0.00578212
CD3G	0.23465	3.99698	0	6.19392e-06
GHRL	-0.253178	-3.99934	0	2.16525e-06
TRAF2	0.27119	4.65729	0	0
CNPY3	0.209124	3.5844	0	4.79988e-05
ERG	0.29879	4.96422	0	0
SETDB2	-0.250903	-4.23228	0	6.1883e-07
FAM20C	-0.192667	-3.25318	0	0.000380114
TMC6	0.158303	2.7015	0.00613497	0.00694725
PSMB2	-0.28502	-4.83846	0	0
HEATR1	-0.30402	-5.19015	0	0
CLPX	-0.158388	-2.54118	0.0105263	0.0145919
NRG4	0.38325	6.31444	0	0
ASPHD2	0.209242	3.49714	0	8.58969e-05
SDS	0.35054	5.82141	0	0
NUP93	-0.39463	-6.89412	0	0
CHIC2	-0.194537	-3.0393	0	0.00122017
STK32A	-0.27452	-4.93487	0	0
AMH	-0.170488	-2.97447	0.00408998	0.00172016
NPFFR1	0.163406	2.76253	0.00205339	0.005183
CA7	0.185527	3.33153	0	0.000241625
GNB5	-0.40244	-6.58787	0	0
CENPU	0.23321	3.99522	0	6.18678e-06
MPV17	0.33017	5.54937	0	0
OSM	-0.176375	-3.18371	0	0.000555543
APOLD1	0.32225	5.573	0	0
TMEM175	0.29206	5.01902	0	0
MS4A8	0.54891	9.13157	0	0
RASGRP2	-0.142061	-2.38871	0.0172084	0.0281668
TSFM	0.28788	5.12014	0	0
RHPN2	-0.183684	-3.20141	0	0.000508653
TADA1	0.33896	5.91073	0	0
AGO2	-0.210799	-3.3201	0	0.000254747
TBX21	-0.28301	-4.58275	0	0
BRIX1	-0.166719	-2.49985	0.00580271	0.0174622
BRD9	0.26911	4.46247	0	0
APBB1IP	-0.45412	-8.36659	0	0
NUTM2A	-0.35427	-5.77594	0	0
SCYL2	0.26775	4.44143	0	0
PNPT1	-0.27825	-4.8537	0	0
ANTXR2	-0.172503	-3.04114	0.00582524	0.00121319
BDNF	0.25022	4.29055	0	6.63375e-07
CRLF2	0.24541	4.22444	0	1.27309e-06
SRPK2	-0.27233	-4.25827	0	6.3181e-07
GRAMD1B	-0.265537	-4.40262	0	0
PHF19	0.28976	4.42028	0	0
CAST	-0.240628	-4.04274	0	1.65991e-06
CRIM1	0.26209	4.70106	0	0
MRGPRF	0.27801	4.98354	0	0
TSPAN2	0.186449	3.25347	0.00200401	0.000385214
MYEOV	0.36832	6.86133	0	0
GBGT1	-0.187685	-3.19504	0	0.000524238
STK32C	0.240696	3.96708	0	6.63826e-06
FSCN1	-0.48412	-7.96331	0	0
IL23R	-0.153045	-2.29952	0.0178926	0.0404857
GALNT10	-0.186763	-3.13273	0.00194932	0.000731229
CHD8	-0.180964	-3.1887	0	0.000542182
KLRF1	-0.31055	-5.21485	0	0
MAGT1	0.32745	5.29568	0	0
PPP1R8	-0.251193	-4.3498	0	0
GPSM1	-0.19955	-3.48463	0	8.31787e-05
SLC22A3	-0.34197	-5.68033	0	0
GPR65	0.23788	4.13552	0	2.42441e-06
SIX2	0.28139	4.51423	0	0
C9orf139	0.48837	8.48118	0	0
TNFSF18	-0.218445	-3.7681	0	1.73997e-05
RAB42	0.215549	3.48746	0	9.38042e-05
DPYD	0.33446	5.66307	0	0
CXorf65	0.168939	2.87565	0.01002	0.00291639
VSIR	0.17106	2.82181	0.00205339	0.00384263
GPA33	0.158298	2.69559	0.01	0.00715648
CXCL2	0.177004	2.7065	0.00200401	0.00678798
EPHA8	-0.183947	-2.97622	0	0.00170647
C1RL-AS1	0.37639	6.33315	0	0
IDO2	-0.45685	-8.23617	0	0
TRPV1	-0.21252	-3.72971	0	2.17304e-05
SEC23IP	0.2598	4.18967	0	1.24866e-06
KLHL14	-0.29085	-4.981	0	0
VSIG10L	0.2447	3.94909	0	7.1228e-06
CASP6	-0.34415	-5.95738	0	0
DOLK	0.29528	4.92815	0	0
JAZF1	0.47081	8.59716	0	0
IFITM1	-0.35021	-6.08763	0	0
KLF7	0.24654	4.25059	0	6.46669e-07
SPIB	0.45077	8.05216	0	0
TSSK3	0.235355	3.87915	0	8.93804e-06
COG2	0.206019	3.52969	0	7.09046e-05
ZNF711	0.192741	3.22561	0	0.000457698
SSTR4	0.198541	3.28039	0	0.000328988
CFB	0.223634	3.71113	0	2.454e-05
TM4SF5	0.26197	4.44315	0	0
ZEB2	-0.179848	-2.98947	0.00189753	0.00158915
TAPBP	-0.215762	-3.54468	0	5.43882e-05
TFEC	0.29321	4.91561	0	0
ANXA1	0.373106	6.0879	0	0
MINDY1	-0.156682	-2.62571	0.00581395	0.00990111
KCNAB2	0.2376	4.07942	0	3.53346e-06
NONO	0.34529	5.62518	0	0
PRKCI	-0.180691	-3.12037	0	0.000784247
MYO9B	0.43596	7.26737	0	0
IP6K2	-0.191546	-3.13764	0.00406504	0.000713317
DPH5	0.21017	3.70937	0	2.45158e-05
ATRX	-0.24098	-4.25237	0	6.27936e-07
P3H3	-0.34378	-5.73109	0	0
FYB1	-0.34183	-5.73396	0	0
ZNF561	-0.27513	-4.59666	0	0
HOXC9	0.32939	5.52989	0	0
PRCC	0.15397	2.68795	0.00201613	0.00742424
EBI3	0.25144	4.54946	0	0
MACF1	-0.306	-5.49528	0	0
CRYGC	-0.30778	-5.19678	0	0
FHIT	0.203387	3.24608	0	0.000402018
KAZALD1	-0.35392	-6.07533	0	0
DDX1	-0.35062	-5.51203	0	0
KCNN1	0.35362	6.39883	0	0
CARS1	-0.36239	-5.88152	0	0
NDFIP2	-0.33383	-5.82926	0	0
DMBT1	-0.157087	-2.51652	0.0117878	0.016243
KDM3B	0.139755	2.32657	0.0224033	0.036853
HSPA9	-0.180455	-2.86358	0.00206186	0.00309726
CHCHD7	0.25964	4.16447	0	1.23288e-06
SPINK4	0.142005	2.50647	0.0161616	0.0172286
SH2D1A	0.25652	4.12983	0	2.4169e-06
AZIN2	0.29133	4.91031	0	0
DRAP1	-0.233707	-4.0889	0	1.13733e-06
ABCC8	0.27047	4.73575	0	0
PIK3R4	-0.185144	-3.03234	0	0.00126544
EIF5	0.191095	3.36274	0	0.000203365
PNLIP	-0.201467	-3.33028	0	0.000240508
GPR82	0.2552	4.25399	0	6.47958e-07
ERAP2	-0.188023	-2.87262	0.00194932	0.00294056
NME1-NME2	-0.29746	-5.06671	0	0
LAMB3	0.38071	6.20249	0	0
PXYLP1	-0.211402	-3.42353	0	0.000134276
KRTAP5-2	-0.240432	-4.3202	0	0
FAU	0.258023	4.266	0	6.536e-07
GNMT	-0.177771	-2.9797	0	0.00167949
LARP4	-0.217684	-3.81215	0	1.38267e-05
SP140	0.256535	4.43662	0	0
ACVR2B	-0.28756	-4.64647	0	0
SCAMP3	-0.190349	-3.19329	0	0.000530303
OTX1	0.259312	4.37527	0	0
IFNA8	-0.3339	-5.56288	0	0
HTATIP2	-0.157829	-2.67558	0.00197628	0.00779186
CLEC1A	-0.39751	-6.62305	0	0
SH2B3	0.27143	4.35069	0	0
NAIP	0.191905	3.41579	0	0.000145095
DEPDC5	0.200184	3.38556	0	0.000175466
MAPK15	-0.33549	-5.67099	0	0
EPHB1	-0.32502	-5.33722	0	0
ZNF679	0.22039	3.82039	0	1.37584e-05
HSD3B1	0.177328	2.98763	0	0.00164902
ERLIN1	0.217986	3.70608	0	2.49719e-05
GLRA1	0.32603	5.86517	0	0
DHRS11	0.193575	3.09488	0	0.000918969
IGF2R	-0.159485	-2.72432	0.00206186	0.0061885
ZBTB14	0.20419	3.64431	0	3.30393e-05
GDI1	0.209591	3.35894	0	0.000209076
KLF4	0.225941	3.86763	0	1.09526e-05
ZNF621	0.220133	3.77926	0	1.6497e-05
PSKH1	-0.141251	-2.30715	0.0197239	0.0393069
POLR2K	-0.2766	-4.70032	0	0
APLNR	0.173752	2.86648	0.0040568	0.00306179
LIPE	0.198477	3.46931	0	0.00010349
PTP4A2	-0.189255	-3.03795	0	0.00122634
ID4	0.41048	7.34857	0	0
SLK	-0.26885	-4.48361	0	0
WDR61	0.229651	3.97177	0	6.10237e-06
PODXL	-0.164901	-2.84387	0.0020284	0.00344203
CEACAM20	0.48544	8.79987	0	0
XPA	0.29909	5.07021	0	0
SENP6	-0.167836	-2.8319	0	0.00366293
ABCB9	-0.262729	-4.64532	0	0
MSH6	-0.36723	-6.48113	0	0
ITPRIPL1	-0.173782	-3.10252	0	0.000861046
RTL3	-0.41497	-7.9206	0	0
TRIP12	-0.223638	-3.9762	0	2.13146e-06
SORT1	0.25377	4.22116	0	1.2706e-06
ZBTB41	-0.257181	-4.28354	0	6.40904e-07
ZNF718	-0.204294	-3.27873	0	0.000317059
CFHR5	0.46055	8.19281	0	0
OPTN	-0.171399	-2.97349	0	0.00172915
MEN1	-0.32882	-5.56421	0	0
ICAM5	0.28015	4.298	0	6.69749e-07
SKIL	0.20723	3.50511	0	8.27786e-05
PDXP	0.210798	3.76785	0	1.78868e-05
PELI1	-0.48461	-8.19481	0	0
NEK1	0.29613	5.10352	0	0
CDK14	0.27285	4.80663	0	0
IGSF10	0.26957	4.69126	0	0
PSIP1	-0.37575	-6.69946	0	0
DISC1	-0.34481	-5.4611	0	0
HCST	0.42594	7.12956	0	0
ANXA7	-0.200156	-3.40823	0	0.00014743
HOXA5	0.36758	5.70844	0	0
CPE	0.22401	3.8441	0	1.23783e-05
ENC1	-0.231841	-3.87621	0	8.1404e-06
CDCA4	0.1961	3.4991	0	8.55374e-05
RRM1	-0.3385	-6.03706	0	0
HCAR1	-0.225735	-3.77308	0	1.69724e-05
MPP2	-0.194766	-3.17031	0	0.000596491
FGL2	0.28183	4.46868	0	0
PKHD1L1	-0.36801	-6.05703	0	0
SLC47A2	0.224995	3.78871	0	1.5569e-05
MMP12	-0.212396	-3.62065	0	3.48478e-05
RPS6KA1	-0.181102	-2.70394	0.00203252	0.00681149
SPATA19	0.29077	4.91465	0	0
COX7A1	0.27932	4.90349	0	0
VEGFA	-0.223176	-3.94835	0	3.14805e-06
PDE1C	0.225922	4.04426	0	5.21521e-06
DRD2	-0.192083	-3.3291	0	0.000241733
KAT5	-0.30372	-5.09777	0	0
GALK2	-0.195663	-3.17188	0	0.000592265
TLR4	0.24881	4.17666	0	1.24072e-06
CMAS	-0.32018	-5.36925	0	0
MMP15	0.294324	4.94792	0	0
IMP3	0.28054	4.87152	0	0
ACHE	0.2652	4.66536	0	0
DAPK2	0.22301	3.71314	0	2.40944e-05
SETDB1	-0.204199	-3.4823	0	8.35009e-05
SLC2A4RG	0.216797	3.65362	0	3.04214e-05
GNA12	-0.188125	-3.15879	0	0.000638188
ADH1B	0.170769	2.77275	0.00196078	0.00492835
SFPQ	-0.24016	-3.9285	0	4.6813e-06
UMODL1	-0.33216	-5.59967	0	0
BUB3	-0.269399	-4.39062	0	0
BRCA2	-0.29742	-5.08158	0	0
PGR	0.24545	4.06303	0	3.49967e-06
LYRM1	-0.186135	-3.07573	0	0.0010078
RASSF1	0.218908	3.94682	0	7.10684e-06
PTP4A3	-0.32438	-5.34607	0	0
ECI1	0.257408	4.52072	0	0
PVALEF	0.204398	3.42845	0	0.000135238
RAD21	-0.235392	-3.9977	0	2.16297e-06
MIR181A2HG	0.37043	6.44828	0	0
WNT11	0.148	2.42763	0.0168224	0.0242968
KRTCAP3	0.222367	3.69826	0	2.58433e-05
ZNF772	-0.29272	-4.38474	0	0
P2RY12	0.168173	2.77308	0.00408163	0.00491898
LSP1	0.230474	3.87428	0	9.43332e-06
TNFRSF14	-0.24883	-4.06982	0	1.12237e-06
ZNF692	0.35405	6.1872	0	0
NUMA1	-0.200965	-3.16151	0	0.00062968
PLAUR	0.174984	3.10492	0	0.000870592
HOXB13	0.39122	6.5629	0	0
C5AR1	0.34704	6.35697	0	0
AKT1S1	0.193548	3.52956	0	7.08724e-05
MT-CO1	0.43841	7.9258	0	0
ZNF396	0.27502	4.50554	0	0
NCOA4	-0.191801	-3.32235	0.00194932	0.000251157
CYCS	0.31871	5.4359	0	0
TAF13	0.17352	2.71732	0.00578035	0.00643984
DTYMK	0.33047	5.73306	0	0
SNHG3	-0.193213	-3.38079	0	0.000175337
TRAF1	-0.24983	-4.16986	0	1.19715e-06
UGT2B28	0.25619	4.26715	0	6.54038e-07
TBP	0.27492	4.55609	0	0
MAPK9	0.162056	2.89825	0.00583658	0.00259093
PEX3	-0.219873	-3.81987	0	1.23811e-05
SEL1L3	-0.155482	-2.57393	0.0143737	0.0125878
PIK3C2G	-0.17773	-3.10498	0	0.000850658
IFI30	0.154669	2.50149	0.00607287	0.0176
PDE6A	0.163629	2.86929	0.00582524	0.00301596
TPST2	-0.240375	-4.05605	0	1.11021e-06
SETD2	-0.48122	-8.8703	0	0
STBD1	-0.2981	-5.43258	0	0
EPHB2	0.22567	3.46631	0	0.00010589
ZNF416	0.23623	4.1643	0	1.2321e-06
ABCC5	0.179721	2.99539	0	0.00158621
PNPLA3	-0.210234	-3.32462	0	0.000247157
POLE2	-0.34848	-6.04752	0	0
TLK1	-0.19533	-3.57302	0	4.2618e-05
NRBP1	-0.27135	-4.34585	0	0
TMEM120A	-0.178225	-2.99655	0	0.001526
HDC	-0.257345	-4.70454	0	0
VAMP5	0.47355	8.13446	0	0
UPB1	0.159866	2.81433	0.00407332	0.0039901
HRK	0.276048	4.91833	0	0
TTF1	0.26949	4.41375	0	0
CCL5	0.37424	6.54459	0	0
TADA3	-0.28759	-4.63595	0	0
PUM3	-0.25265	-4.37766	0	0
TRIM73	-0.307	-5.0455	0	0
ATOX1	0.157217	2.58466	0.00581395	0.0120876
WDR6	-0.202392	-3.43702	0	0.000123519
CAV1	0.2732	4.53195	0	0
ESYT1	0.2466	3.84371	0	1.23652e-05
AP3D1	0.29223	5.24134	0	0
GLRX	0.27138	4.73693	0	0
IDH3A	-0.27513	-4.18348	0	1.20774e-06
TNK1	0.3984	6.87399	0	0
PLXNA1	0.189045	3.27847	0	0.000332685
SMARCA5	0.22755	3.80304	0	1.46931e-05
UBTF	0.29972	4.84414	0	0
GRK4	0.216971	3.7573	0	1.86808e-05
BCL7C	-0.311101	-5.39899	0	0
MESP1	0.28471	4.8233	0	0
SPDEF	-0.26021	-4.52204	0	0
CAPG	0.167668	2.72246	0	0.00628009
LINGO3	0.26616	4.7958	0	0
BTBD1	0.209579	3.70264	0	2.49473e-05
CMTM7	0.32015	5.52876	0	0
FOXN1	-0.168787	-2.91902	0	0.00229885
GPR26	0.200091	3.48127	0	9.66291e-05
CDK19	-0.37683	-6.53552	0	0
LHX3	0.175436	2.66806	0	0.00816499
VN1R5	0.157972	2.87653	0.00579151	0.00290288
LEFTY1	0.25748	4.25867	0	6.49683e-07
TSGA10IP	0.178182	3.1592	0	0.00064307
GNG5	-0.36563	-6.25739	0	0
ACTG1	0.299297	4.96299	0	0
OOSP2	-0.203438	-3.43271	0	0.000127236
DPF3	-0.220261	-3.70528	0	2.20301e-05
YBX3	0.27135	4.36047	0	0
PRRG4	0.46928	8.04174	0	0
ATP8B4	0.26269	4.15606	0	1.22977e-06
KLHL34	0.22786	4.01433	0	6.25893e-06
IL13RA1	0.214204	3.42633	0	0.000136269
LIPC	0.2188	3.70231	0	2.49351e-05
POU4F3	0.37818	6.07547	0	0
GPR62	0.31398	5.23038	0	0
SIPA1	0.30995	5.14384	0	0
FNBP1L	-0.217888	-3.53671	0	5.85986e-05
HIVEP2	-0.28224	-5.02356	0	0
IFIH1	-0.255746	-4.19022	0	1.21203e-06
PROCR	-0.30119	-5.44718	0	0
FADS1	-0.30215	-4.90355	0	0
CDK3	0.183322	3.33817	0	0.0002341
IL18R1	0.37212	6.47192	0	0
PER2	0.32392	5.77886	0	0
ESR1	-0.30231	-5.23638	0	0
PLSCR3	0.267884	4.36152	0	0
NCF4	0.252005	4.33669	0	6.87684e-07
POP4	-0.44166	-7.15716	0	0
ZNF155	-0.214178	-3.1661	0	0.000611352
PRKAR1A	-0.255296	-4.27492	0	6.35732e-07
IL4I1	-0.31327	-5.35666	0	0
FADS3	0.34707	6.58483	0	0
HOXA3	-0.26608	-4.28346	0	6.40503e-07
OAZ2	0.143218	2.41149	0.0161943	0.0260193
CD40LG	0.27268	4.91367	0	0
IGF2BP2	0.204302	3.39982	0	0.000160067
MX1	0.31118	5.19415	0	0
CLEC17A	0.48387	8.38407	0	0
KMT5B	0.23772	3.95286	0	7.14688e-06
EEF1D	0.26558	4.52976	0	0
TNFRSF1A	0.26456	4.5659	0	0
TRIM60	-0.25254	-3.9776	0	2.13256e-06
ARFGAP1	-0.230016	-4.19637	0	1.21563e-06
SETMAR	0.20153	3.63658	0	3.43371e-05
ADGRG4	-0.28477	-4.65551	0	0
ROPN1	-0.27177	-4.61567	0	0
OR2T33	-0.32542	-5.31381	0	0
KCTD3	0.150854	2.3717	0.0144144	0.0307325
PECAM1	0.40876	7.02094	0	0
DNMT3A	-0.34727	-6.25589	0	0
PBX1	0.207193	3.30297	0	0.00028762
SLC41A2	0.240576	3.90662	0	7.47758e-06
SLC7A11	0.23139	3.87329	0	9.41814e-06
[truncated: 4,531 more rows]
