# Supplementary material for: NP-TCMtarget: a network pharmacology platform for exploring mechanisms of action of traditional Chinese medicine
Source: Brief Bioinform. 2025 Feb 28;26(1):bbaf078. doi: 10.1093/bib/bbaf078 (PMC11879102; doi:10.1093/bib/bbaf078)
Supplement: Supplementary_table_10_bbaf078 [file supplementary_table_10_bbaf078.xlsx]

## Sheet: pathways of the targets
Supplementary_table 10.pathways of the 5187 overlapping targets in the DTMP module
geneSet	description	link	size	overlap	expect	enrichmentRatio	pValue	FDR	overlapId	userId
hsa05163	Human cytomegalovirus infection	http://www.kegg.jp/kegg-bin/show_pathway?hsa05163+10000+1019+1021+1026+10488+10681+107+108+109+111+11214+115+1232+1234+1385+1386+1399+1432+148327+1499+163688+1871+1956+2002+207+208+2185+23236+23365+2475+2768+2770+2771+2773+2776+2778+2786+2787+2791+2793+2885+29110+3106+3442+3444+3445+3446+3448+3451+3452+3456+3553+3554+356+3569+3570+3576+3588+3685+3708+3709+3710+3716+3845+414062+4193+4609+468+4772+…	225	145	83.3654	1.73933	0	0	10000;1019;1021;1026;10488;10681;107;108;109;111;11214;115;1232;1234;1385;1386;1399;1432;148327;1499;163688;1871;1956;2002;207;208;2185;23236;23365;2475;2768;2770;2771;2773;2776;2778;2786;2787;2791;2793;2885;29110;3106;3442;3444;3445;3446;3448;3451;3452;3456;3553;3554;356;3569;3570;3576;3588;3685;3708;3709;3710;3716;3845;414062;4193;4609;468;4772;4773;4790;4792;5290;5291;5293;5295;5296;5331;54205…	PIK3CA;PLCB3;E2F3;RAC1;CREB5;TSC2;RAC2;AKT2;RHEB;CREB3L2;IL1R1;TRAF5;CASP3;JAK1;TNF;HLA-B;PIK3R2;PTK2B;EGFR;RELA;IFNB1;CALM3;CCR5;MAPK14;CXCL8;ITPR3;CCL3;ARHGEF11;ADCY1;KRAS;IL6;PLCB1;ITPR2;PIK3CD;PIK3CB;CDK6;PPP3R1;IL1B;NFATC1;TRAF2;GNB5;TAPBP;IFNA8;VEGFA;GNA12;CYCS;CCL5;GNG5;TNFRSF1A;ELK1;PTK2;GNAS;IFNA21;CCL3L3;CREB3L1;SOS2;CCL2;ARHGEF12;CDK4;AKAP13;ATF4;TBK1;FADD;NFKBIA;PTGER3;CCR3;PRKCG;CCL4…
hsa05215	Prostate cancer	http://www.kegg.jp/kegg-bin/show_pathway?hsa05215+10000+1026+1027+10488+1385+1387+148327+1499+1871+1956+2033+2064+207+2078+208+2119+2260+2263+2308+2475+2885+2950+3320+3326+3479+3480+3630+3645+367+369+3845+4193+4314+4318+468+4790+4792+5155+5170+5290+5291+5293+5295+5296+5327+5328+5594+5595+56034+5604+5605+572+5728+5894+5925+595+596+5970+64764+6654+6655+6716+673+6935+7039+7157+7184+80310+8517+898+90…	97	72	35.9398	2.00335	7.30527e-14	1.15058e-11	10000;1026;1027;10488;1385;1387;148327;1499;1871;1956;2033;2064;207;2078;208;2119;2260;2263;2308;2475;2885;2950;3320;3326;3479;3480;3630;3645;367;369;3845;4193;4314;4318;468;4790;4792;5155;5170;5290;5291;5293;5295;5296;5327;5328;5594;5595;56034;5604;5605;572;5728;5894;5925;595;596;5970;64764;6654;6655;6716;673;6935;7039;7157;7184;80310;8517;898;90993;9586	PIK3CA;E2F3;TGFA;CREB5;AKT2;CREB3L2;PLAU;MMP3;PIK3R2;AR;EGFR;RELA;HSP90AB1;KRAS;PIK3CD;PIK3CB;EP300;ERG;PDGFC;CDKN1B;ERBB2;CREB3L1;MMP9;SOS2;CCNE1;PDGFB;FGFR1;ATF4;BAD;NFKBIA;GSTP1;IGF1R;CREB3;PTEN;MAP2K1;ZEB1;CTNNB1;CDKN1A;BCL2;MDM2;AKT3;SOS1;MTOR;INS;CCND1;FGFR2;HSP90B1;MAPK3;PLAT;ETV5;TP53;FOXO1;CREB3L4;SRD5A2;CREBBP;PIK3R1;MAPK1;ARAF;RB1;AKT1;PDGFD;PDPK1;NFKB1;IKBKG;BRAF;INSRR;HSP90AA1;CREB1;…
hsa04668	TNF signaling pathway	http://www.kegg.jp/kegg-bin/show_pathway?hsa04668+10000+10059+10488+1051+11035+1385+1386+1432+1435+1437+148327+182+1906+197259+207+208+257397+2919+2920+329+330+3456+3553+3569+3627+3659+3726+4049+4314+4318+4323+468+4790+4792+5290+5291+5293+5295+5296+5594+5595+5599+5600+5601+5602+5604+5606+5609+5743+5970+602+6300+6347+6352+6374+6376+6401+64127+64764+6885+7124+7128+7132+7185+7186+7188+7412+836+83737…	110	78	40.7564	1.91381	3.96683e-13	4.16517e-11	10000;10059;10488;1051;11035;1385;1386;1432;1435;1437;148327;182;1906;197259;207;208;257397;2919;2920;329;330;3456;3553;3569;3627;3659;3726;4049;4314;4318;4323;468;4790;4792;5290;5291;5293;5295;5296;5594;5595;5599;5600;5601;5602;5604;5606;5609;5743;5970;602;6300;6347;6352;6374;6376;6401;64127;64764;6885;7124;7128;7132;7185;7186;7188;7412;836;83737;840;8517;8717;8772;8809;9020;90993;9252;9586	PIK3CA;CREB5;AKT2;CREB3L2;MAPK8;TRAF5;MMP3;CXCL1;CASP3;TNF;ITCH;NOD2;PIK3R2;RELA;IFNB1;MAPK14;SELE;LTA;IL6;IRF1;PIK3CD;PIK3CB;IL1B;TRAF2;CXCL2;TRAF1;MAPK9;CCL5;IL18R1;TNFRSF1A;CSF2;CXCL10;CXCL5;CREB3L1;MMP9;CCL2;TNFAIP3;ATF4;MAP2K3;BCL3;FADD;NFKBIA;MAP3K7;CREB3;MAP2K7;VCAM1;MAP2K1;PTGS2;RPS6KA5;AKT3;EDN1;BIRC2;MAP3K14;DNM1L;MMP14;TRADD;MAPK10;MAPK3;CSF1;CREB3L4;JUNB;PIK3R1;MAPK12;MAPK1;CASP7;AKT1…
hsa04068	FoxO signaling pathway	http://www.kegg.jp/kegg-bin/show_pathway?hsa04068+10000+10018+100533105+10110+1026+1027+10365+10733+10769+114907+1263+1387+1432+1647+1956+2033+207+208+2308+2309+23411+23678+23710+2885+2911+3276+3479+3480+356+3569+3575+3586+3630+3643+369+3845+4087+4088+4193+4303+4616+472+5105+51422+5170+51701+5290+5291+5293+5295+5296+5347+53632+5562+5563+5564+5594+5595+5599+5600+5601+5602+5604+5605+5728+57818+5894…	132	86	48.9077	1.75841	3.75453e-11	2.43019e-09	10000;10018;100533105;10110;1026;1027;10365;10733;10769;114907;1263;1387;1432;1647;1956;2033;207;208;2308;2309;23411;23678;23710;2885;2911;3276;3479;3480;356;3569;3575;3586;3630;3643;369;3845;4087;4088;4193;4303;4616;472;5105;51422;5170;51701;5290;5291;5293;5295;5296;5347;53632;5562;5563;5564;5594;5595;5599;5600;5601;5602;5604;5605;5728;57818;5894;5896;5897;595;6300;6446;6517;6648;6654;6655;673;6…	PIK3CA;C8orf44-SGK3;AKT2;BCL2L11;MAPK8;PRKAA1;CCNB1;PIK3R2;CCND2;SGK3;EGFR;SGK1;PCK1;PLK1;MAPK14;PRMT1;KRAS;IL6;PIK3CD;PIK3CB;EP300;NLK;SMAD2;MAPK9;CDKN1B;GADD45A;PRKAG3;ATM;SOS2;PLK4;RAG1;IGF1R;PRKAA2;PTEN;IRS2;MAP2K1;KLF2;PRKAG2;HOMER2;CDKN1A;STAT3;GRM1;SGK2;MDM2;IL10;AKT3;SOS1;INSR;INS;MAPK10;CCND1;MAPK3;GABARAPL1;FOXO1;CREBBP;TNFSF10;TGFBR1;PIK3R1;MAPK12;MAPK1;ARAF;FBXO32;G6PC2;SLC2A4;PRKAB1;…
hsa04210	Apoptosis	http://www.kegg.jp/kegg-bin/show_pathway?hsa04210+10000+10018+10038+10039+10376+1075+142+143+1509+1512+1513+1515+1616+1647+1649+1676+1965+2021+207+208+2081+27113+27429+3002+329+330+331+356+3708+3709+3710+3845+4000+4170+4616+468+472+4790+4792+4914+5170+51807+5290+5291+5293+5295+5296+54205+5551+5594+5595+5599+5601+5602+5604+5605+56616+572+578+5894+596+5970+598+60+637+71+7124+7132+7157+7185+7186+727…	136	88	50.3898	1.74639	3.85745e-11	2.43019e-09	10000;10018;10038;10039;10376;1075;142;143;1509;1512;1513;1515;1616;1647;1649;1676;1965;2021;207;208;2081;27113;27429;3002;329;330;331;356;3708;3709;3710;3845;4000;4170;4616;468;472;4790;4792;4914;5170;51807;5290;5291;5293;5295;5296;54205;5551;5594;5595;5599;5601;5602;5604;5605;56616;572;578;5894;596;5970;598;60;637;71;7124;7132;7157;7185;7186;7277;7278;7846;836;839;840;84790;84823;8517;8717;8722…	PIK3CA;TUBA1C;AKT2;MCL1;BCL2L11;MAPK8;CASP3;TNF;PIK3R2;TUBA3C;CTSD;RELA;NTRK1;TNFRSF10A;LMNB2;ERN1;HTRA2;ITPR3;KRAS;ITPR2;PIK3CD;PIK3CB;DAXX;TRAF2;CASP6;CYCS;TRAF1;MAPK9;ACTG1;TNFRSF1A;GADD45A;ATM;ACTB;BBC3;LMNA;CTSV;ATF4;BAD;FADD;NFKBIA;CTSH;BCL2L1;PRF1;PARP2;TNFRSF10B;MAP2K1;BAK1;PARP3;BCL2;AKT3;BID;TUBA4A;BIRC2;EIF2AK3;MAP3K14;TRADD;MAPK10;DIABLO;PARP1;GZMB;MAPK3;TP53;TNFSF10;TUBA8;PIK3R1;MAPK…
hsa04066	HIF-1 signaling pathway	http://www.kegg.jp/kegg-bin/show_pathway?hsa04066+10000+1026+1027+1387+1536+1906+1956+2023+2033+2056+2064+207+208+2321+2475+2597+284+2872+3098+3099+3101+3162+3479+3480+3569+3570+3630+3643+3939+405+4055+4790+4843+4846+5160+5163+5209+5211+5230+5290+5291+5293+5295+5296+54583+5578+5579+5582+5594+5595+5604+5605+596+5970+6198+6199+6513+6774+7010+7018+7037+7076+7099+7422+80201+818+8453+8569+9978	100	69	37.0513	1.86228	6.8396e-11	3.59079e-09	10000;1026;1027;1387;1536;1906;1956;2023;2033;2056;2064;207;208;2321;2475;2597;284;2872;3098;3099;3101;3162;3479;3480;3569;3570;3630;3643;3939;405;4055;4790;4843;4846;5160;5163;5209;5211;5230;5290;5291;5293;5295;5296;54583;5578;5579;5582;5594;5595;5604;5605;596;5970;6198;6199;6513;6774;7010;7018;7037;7076;7099;7422;80201;818;8453;8569;9978	PIK3CA;PDK1;PFKFB3;AKT2;NOS3;FLT1;PIK3R2;EGFR;RELA;LTBR;SLC2A1;PGK1;GAPDH;IL6;PIK3CD;PIK3CB;EP300;VEGFA;TLR4;CDKN1B;ERBB2;TIMP1;HK3;CAMK2G;TF;PRKCG;IGF1R;MAP2K1;NOS2;CDKN1A;STAT3;BCL2;AKT3;EDN1;EGLN1;HMOX1;INSR;MTOR;INS;MAPK3;LDHA;CREBBP;RBX1;RPS6KB1;PIK3R1;EPO;ANGPT1;MAPK1;ARNT;CUL2;AKT1;ENO1;CYBB;NFKB1;IL6R;TFRC;PFKL;IGF1;HK1;MKNK1;PRKCB;MAP2K2;PRKCA;PDHA1;HKDC1;TEK;MKNK2;RPS6KB2;HK2
hsa04380	Osteoclast differentiation	http://www.kegg.jp/kegg-bin/show_pathway?hsa04380+10000+10379+10859+10990+11006+11024+11027+126014+1385+1432+1435+1513+1535+207+208+2209+2212+2213+2215+2274+23547+27035+2885+29760+3454+3455+3456+353514+3553+3554+3716+3726+3932+3937+4286+4688+4772+4773+4790+4792+4982+5290+5291+5293+5295+5296+54+54209+5468+5532+5534+5594+5595+5599+5600+5601+5602+5604+5609+5879+5970+6300+6688+6773+6885+695+7046+7124…	128	83	47.4257	1.75011	1.18741e-10	5.34333e-09	10000;10379;10859;10990;11006;11024;11027;126014;1385;1432;1435;1513;1535;207;208;2209;2212;2213;2215;2274;23547;27035;2885;29760;3454;3455;3456;353514;3553;3554;3716;3726;3932;3937;4286;4688;4772;4773;4790;4792;4982;5290;5291;5293;5295;5296;54;54209;5468;5532;5534;5594;5595;5599;5600;5601;5602;5604;5609;5879;5970;6300;6688;6773;6885;695;7046;7124;7132;7186;7297;7305;79168;799;8061;814;8517;8600;…	PIK3CA;BTK;TNFRSF11B;RAC1;AKT2;FOSL1;STAT2;IL1R1;LILRA6;MAPK8;JAK1;TNF;PIK3R2;LILRA5;LILRB1;RELA;LCP2;IFNB1;IFNAR2;LILRB5;LILRB4;MAPK14;TYK2;IFNAR1;PIK3CD;ACP5;PIK3CB;PPARG;PPP3R1;IL1B;NFATC1;TRAF2;MAPK9;TNFRSF1A;LILRA4;TREM2;NOX1;NFKBIA;MAP3K7;MAP2K7;MAP2K1;FCGR1A;NCF2;AKT3;BLNK;IRF9;LCK;PPP3CB;MAP3K14;CYBA;OSCAR;LILRA2;MAPK10;GAB2;MAPK3;CSF1;TNFRSF11A;LILRA1;JUNB;TGFBR1;FCGR3B;PIK3R1;MAPK12;MAP…
hsa05142	Chagas disease (American trypanosomiasis)	http://www.kegg.jp/kegg-bin/show_pathway?hsa05142+10000+10333+107+1432+1636+207+208+23236+2769+2770+2771+2773+2774+2776+2778+3456+3553+3558+356+3569+3576+3586+3592+3593+3654+4087+4088+414062+4615+4790+4792+4843+51135+5290+5291+5293+5295+5296+5331+54106+5518+5522+55844+5594+5595+5599+5600+5601+5602+5970+624+6300+6347+6348+6352+7046+7099+712+7124+713+7132+718+811+8517+8772+915+916+917+919	102	69	37.7923	1.82577	2.74066e-10	1.01957e-08	10000;10333;107;1432;1636;207;208;23236;2769;2770;2771;2773;2774;2776;2778;3456;3553;3558;356;3569;3576;3586;3592;3593;3654;4087;4088;414062;4615;4790;4792;4843;51135;5290;5291;5293;5295;5296;5331;54106;5518;5522;55844;5594;5595;5599;5600;5601;5602;5970;624;6300;6347;6348;6352;7046;7099;712;7124;713;7132;718;811;8517;8772;915;916;917;919	IL12B;PIK3CA;PLCB3;AKT2;MAPK8;PPP2R1A;TNF;C1QA;PIK3R2;RELA;IRAK4;IFNB1;MAPK14;CXCL8;PPP2R2C;CCL3;ADCY1;IL6;PLCB1;PIK3CD;PIK3CB;SMAD2;IL1B;CD3G;TLR4;MAPK9;CCL5;TNFRSF1A;GNAS;GNAL;CCL3L3;CCL2;CD3D;C3;FADD;NFKBIA;TLR9;IRAK1;IL2;GNAI3;NOS2;TLR6;IL10;AKT3;BDKRB2;GNA15;CALR;C1QB;GNAQ;MAPK10;CD247;MAPK3;TGFBR1;PIK3R1;MAPK12;MAPK1;IL12A;CD3E;AKT1;SMAD3;ACE;NFKB1;IKBKG;PPP2R2D;GNAI1;GNAI2;MYD88;FASLG;MAPK…
hsa04062	Chemokine signaling pathway	http://www.kegg.jp/kegg-bin/show_pathway?hsa04062+10000+10235+10563+10663+10681+107+108+109+111+115+1232+1234+1236+1237+131890+1399+146850+1794+207+208+2185+2309+23236+23533+2770+2771+2773+2786+2787+2791+2793+2829+2833+2868+2869+2870+2885+2919+2920+2931+3055+3576+3627+3717+3845+399694+4067+408+414062+4283+4790+4792+5058+5196+5290+5291+5293+5294+5295+5296+5331+5579+5580+5594+5595+55970+5604+56477+…	189	112	70.027	1.59938	2.91305e-10	1.01957e-08	10000;10235;10563;10663;10681;107;108;109;111;115;1232;1234;1236;1237;131890;1399;146850;1794;207;208;2185;2309;23236;23533;2770;2771;2773;2786;2787;2791;2793;2829;2833;2868;2869;2870;2885;2919;2920;2931;3055;3576;3627;3717;3845;399694;4067;408;414062;4283;4790;4792;5058;5196;5290;5291;5293;5294;5295;5296;5331;5579;5580;5594;5595;55970;5604;56477;572;5747;5879;5880;5894;5906;5970;6011;6093;6346;6…	PIK3CA;PLCB3;RAC1;RAC2;AKT2;STAT2;CCR7;CXCL1;CCL21;CCL11;CCL8;PIK3R2;PTK2B;RELA;CCR5;CXCL8;CCL3;ADCY1;KRAS;PLCB1;CXCR3;PIK3CD;PIK3CB;CXCR5;PIK3R6;PIK3CG;GNB5;RASGRP2;CXCL2;CCL5;GRK4;GNG5;PTK2;TIAM1;CCL23;DOCK2;CXCL10;GSK3A;CXCL5;RAP1A;PF4;CCL3L3;SOS2;CCL2;ELMO1;BAD;CXCL11;NFKBIA;CCR3;CCL4;GNG8;MAP2K1;GNAI3;STAT3;HCK;CCL28;PRKCD;GRK5;ARRB1;AKT3;CDC42;WASL;LYN;XCL2;CRKL;SOS1;SHC4;STAT5B;ROCK1;MAPK3…
hsa05206	MicroRNAs in cancer	http://www.kegg.jp/kegg-bin/show_pathway?hsa05206+10018+1021+10253+1026+1027+10298+10642+1387+1399+1591+1788+1789+1871+1944+1956+2033+2064+2261+23405+23411+23414+2475+25+27086+2744+2885+3162+324+3371+3678+3845+3925+399694+4170+4193+4318+4363+4609+472+4790+4851+5155+5243+5290+5296+5328+5578+5579+5581+5582+5594+5598+5604+5605+5728+5743+57521+578+5894+595+596+599+6093+6464+648+6541+659+6624+6654+665…	150	93	55.5769	1.67336	3.40565e-10	1.06401e-08	10018;1021;10253;1026;1027;10298;10642;1387;1399;1591;1788;1789;1871;1944;1956;2033;2064;2261;23405;23411;23414;2475;25;27086;2744;2885;3162;324;3371;3678;3845;3925;399694;4170;4193;4318;4363;4609;472;4790;4851;5155;5243;5290;5296;5328;5578;5579;5581;5582;5594;5598;5604;5605;5728;5743;57521;578;5894;595;596;599;6093;6464;648;6541;659;6624;6654;6655;6659;6768;6774;6935;7057;7078;7157;7422;7473;797…	PIK3CA;APC;FGFR3;RPTOR;E2F3;BCL2L2;PLAU;MCL1;ABCC1;BCL2L11;NOTCH1;CASP3;PIK3R2;CCND2;EGFR;DNMT3B;TIMP3;ABCB1;THBS1;ST14;KRAS;EP300;CDK6;CCNG1;GLS;FSCN1;VEGFA;DNMT3A;CDKN1B;WNT3;ATM;CDC25B;ERBB2;FOXP1;ITGA5;BMPR2;MMP9;SOS2;CCNE1;PDGFB;PRKCG;PTEN;IRS2;MAP2K1;ZEB1;SLC45A3;PTGS2;SPRY2;CDKN1A;STAT3;BAK1;RPS6KA5;ABL1;BCL2;MDM2;CDC25C;HMOX1;CRKL;SOS1;IGF2BP1;CYP24A1;TNC;MTOR;CCND1;DICER1;SHC4;ROCK1;FZD3…
hsa05418	Fluid shear stress and atherosclerosis	http://www.kegg.jp/kegg-bin/show_pathway?hsa05418+10000+1003+10365+1432+1499+1535+163688+1843+1906+207+208+221357+27035+2939+2940+2941+2946+2949+2950+3162+3320+3326+3553+3554+3685+3791+4205+4208+4257+4313+4318+445+4688+4780+4790+4846+5155+5175+5290+5291+5293+5295+5296+5327+5562+5563+5598+5599+5600+5601+5602+5609+5747+5879+5880+5881+596+5970+60+6300+6347+6382+6401+657+659+6714+6885+7056+71+7124+71…	138	87	51.1308	1.70152	3.71559e-10	1.06401e-08	10000;1003;10365;1432;1499;1535;163688;1843;1906;207;208;221357;27035;2939;2940;2941;2946;2949;2950;3162;3320;3326;3553;3554;3685;3791;4205;4208;4257;4313;4318;445;4688;4780;4790;4846;5155;5175;5290;5291;5293;5295;5296;5327;5562;5563;5598;5599;5600;5601;5602;5609;5747;5879;5880;5881;596;5970;60;6300;6347;6382;6401;657;659;6714;6885;7056;71;7124;7132;7157;7184;7295;7412;7422;801;805;808;8517;857;8…	PIK3CA;MMP2;RAC1;RAC2;NFE2L2;KDR;GSTM5;AKT2;NOS3;THBD;IL1R1;MAPK8;TNF;PRKAA1;PIK3R2;GSTO1;RELA;CALM3;HSP90AB1;MEF2C;MAPK14;SELE;PIK3CD;GSTM2;PIK3CB;IL1B;ACVR2B;VEGFA;MAPK9;CAV1;ACTG1;TNFRSF1A;PECAM1;PTK2;BMPR1A;ACTB;CAV3;NOX1;BMPR2;MMP9;CCL2;PDGFB;ACVR2A;MAP3K7;GSTP1;PRKAA2;MAP2K7;VCAM1;KLF2;CTNNB1;SDC1;BCL2;NCF2;CALML6;AKT3;EDN1;ITGAV;HMOX1;CALM1;CYBA;CDH5;MGST1;MAPK10;CALM2;HSP90B1;PLAT;RAC3;TP…
hsa04024	cAMP signaling pathway	http://www.kegg.jp/kegg-bin/show_pathway?hsa04024+10000+10398+10488+107+108+1080+10846+109+11069+111+115+116443+1261+134+1385+1387+139760+148327+153+163688+1813+1909+2033+207+208+2149+22800+23439+2550+268+2737+2740+2770+2771+2773+2778+2867+2891+2904+2905+2906+3352+338442+3991+4301+476+477+4772+478+4790+4792+480+481+482+483+486+4881+4886+490+5021+5058+51196+5139+5140+5141+51738+5290+5291+5293+5295…	199	116	73.7321	1.57326	5.76542e-10	1.51342e-08	10000;10398;10488;107;108;1080;10846;109;11069;111;115;116443;1261;134;1385;1387;139760;148327;153;163688;1813;1909;2033;207;208;2149;22800;23439;2550;268;2737;2740;2770;2771;2773;2778;2867;2891;2904;2905;2906;3352;338442;3991;4301;476;477;4772;478;4790;4792;480;481;482;483;486;4881;4886;490;5021;5058;51196;5139;5140;5141;51738;5290;5291;5293;5295;5296;5337;5338;5501;5594;5595;5599;5601;5602;5604…	PIK3CA;ATP1B2;AFDN;RAC1;CREB5;RAC2;AKT2;CREB3L2;MAPK8;GABBR1;RRAS2;SSTR5;OXTR;PIK3R2;ATP1A1;RELA;ADRB1;GPR119;PDE3A;CACNA1S;CALM3;EDNRA;GLI3;PDE4A;GRIN2C;ADCY1;PIK3CD;PIK3CB;EP300;RYR2;HCAR3;NFATC1;GHRL;AMH;BDNF;LIPE;DRD2;MAPK9;TIAM1;GNAS;ATP1B1;F2R;RAP1A;CREB3L1;RAPGEF4;GRIN2B;CAMK2G;ATP1A2;BAD;CFTR;NFKBIA;PTGER3;PLD2;GLP1R;CREB3;PLCE1;ATP1B3;MAP2K1;MYL9;GNAI3;FFAR2;FXYD2;CACNA1F;GRIA2;CALML6;SL…
hsa04151	PI3K-Akt signaling pathway	http://www.kegg.jp/kegg-bin/show_pathway?hsa04151+10000+10018+100533105+10110+10161+1019+1021+1026+1027+10488+10681+10971+11140+118788+1278+1285+1286+1385+1386+1435+1441+146850+148327+1902+1942+1944+1945+1956+1969+2056+2064+2066+207+208+2149+2246+2247+2254+2260+2261+2263+2277+23035+2309+2321+2322+23533+23566+23678+2475+2786+2787+2791+2793+284+2846+2885+29941+2997+3164+3320+3326+3371+3442+3444+344…	354	186	131.162	1.4181	8.56791e-10	2.07607e-08	10000;10018;100533105;10110;10161;1019;1021;1026;1027;10488;10681;10971;11140;118788;1278;1285;1286;1385;1386;1435;1441;146850;148327;1902;1942;1944;1945;1956;1969;2056;2064;2066;207;208;2149;2246;2247;2254;2260;2261;2263;2277;23035;2309;2321;2322;23533;23566;23678;2475;2786;2787;2791;2793;284;2846;2885;29941;2997;3164;3320;3326;3371;3442;3444;3445;3446;3448;3451;3452;3454;3455;3456;3479;3480;348…	PIK3CA;FGFR3;FGF2;C8orf44-SGK3;ITGA4;RPTOR;TGFA;RAC1;CREB5;TSC2;KDR;SPP1;AKT2;RHEB;CREB3L2;NOS3;MCL1;ITGA3;BCL2L11;PPP2R1A;JAK1;FLT1;PRKAA1;KIT;PPP2R3A;IL7;PHLPP2;PIK3R2;CCND2;PGF;ITGB1;SGK3;EGFR;SGK1;RELA;NTRK1;NTRK2;PCK1;IFNB1;IFNAR2;VEGFD;HSP90AB1;KITLG;PPP2R2C;THBS1;NR4A1;IFNAR1;KRAS;NGFR;IL6;PIK3CD;PPP2R3C;PIK3CB;LPAR4;CDK6;IGF2;PIK3R6;PIK3CG;GNB5;OSM;BDNF;LAMB3;IFNA8;VEGFA;TLR4;GNG5;PDGFC;C…
hsa04917	Prolactin signaling pathway	http://www.kegg.jp/kegg-bin/show_pathway?hsa04917+10000+1081+1154+1432+1586+207+208+2099+2100+2309+2592+2645+2885+3630+3659+3717+3845+3973+399694+4790+5290+5291+5293+5295+5296+5594+5595+5599+5600+5601+5602+5604+5605+5618+5894+595+5970+6300+6464+6514+6654+6655+6714+6774+6777+8600+8651+8792+8835+894+9306	70	51	25.9359	1.96639	1.03582e-09	2.3306e-08	10000;1081;1154;1432;1586;207;208;2099;2100;2309;2592;2645;2885;3630;3659;3717;3845;3973;399694;4790;5290;5291;5293;5295;5296;5594;5595;5599;5600;5601;5602;5604;5605;5618;5894;595;5970;6300;6464;6514;6654;6655;6714;6774;6777;8600;8651;8792;8835;894;9306	PIK3CA;AKT2;MAPK8;PIK3R2;CCND2;RELA;CISH;SOCS6;MAPK14;SLC2A2;KRAS;IRF1;PIK3CD;PIK3CB;MAPK9;ESR1;LHCGR;SOS2;PRLR;MAP2K1;STAT3;AKT3;SOS1;INS;MAPK10;CCND1;SHC4;STAT5B;SOCS2;MAPK3;ESR2;CYP17A1;TNFRSF11A;PIK3R1;MAPK12;GALT;MAPK1;TNFSF11;CGA;AKT1;GCK;NFKB1;SOCS1;JAK2;SRC;MAP2K2;FOXO3;SHC1;RAF1;GRB2;MAPK11
hsa04071	Sphingolipid signaling pathway	http://www.kegg.jp/kegg-bin/show_pathway?hsa04071+10000+10558+10715+130367+134+140+1432+1509+204219+207+208+2205+2206+23236+253782+2768+2770+2771+2773+2776+3845+427+4363+4790+4846+4985+5170+5290+5291+5293+5295+5296+5331+5337+5338+55012+5518+5522+5523+5526+5527+5529+55304+5578+5579+5581+5582+55844+5594+5595+5599+5600+5601+5602+5604+5605+5728+5879+5880+5881+5894+596+5970+6093+624+6300+637+7124+7132…	118	76	43.7205	1.73831	1.15847e-09	2.4328e-08	10000;10558;10715;130367;134;140;1432;1509;204219;207;208;2205;2206;23236;253782;2768;2770;2771;2773;2776;3845;427;4363;4790;4846;4985;5170;5290;5291;5293;5295;5296;5331;5337;5338;55012;5518;5522;5523;5526;5527;5529;55304;5578;5579;5581;5582;55844;5594;5595;5599;5600;5601;5602;5604;5605;5728;5879;5880;5881;5894;596;5970;6093;624;6300;637;7124;7132;7157;7186;8717;8877;9294;9517;9846	PIK3CA;CERS3;PLCB3;RAC1;RAC2;AKT2;NOS3;ABCC1;MAPK8;PPP2R1A;TNF;PPP2R3A;PIK3R2;CERS1;SPTLC2;CTSD;RELA;OPRD1;MAPK14;PPP2R2C;KRAS;PLCB1;PIK3CD;PPP2R3C;PIK3CB;TRAF2;GNA12;MAPK9;TNFRSF1A;FCER1A;PPP2R5B;PPP2R5C;PRKCG;PLD2;ASAH1;PTEN;MAP2K1;GNAI3;S1PR2;MS4A2;BCL2;AKT3;BDKRB2;BID;SGPP2;PLD1;PPP2R5E;GNAQ;TRADD;MAPK10;ROCK1;GAB2;MAPK3;RAC3;TP53;PIK3R1;MAPK12;MAPK1;AKT1;ADORA1;PDPK1;NFKB1;ADORA3;PPP2R2D;GNA…
hsa05170	Human immunodeficiency virus 1 infection	http://www.kegg.jp/kegg-bin/show_pathway?hsa05170+10000+10298+10681+1111+1234+1399+140564+1432+163688+207+208+2185+23291+2475+25939+2770+2771+2773+2776+2786+2787+2791+2793+29110+3106+3442+3444+3445+3446+3448+3451+3452+3456+356+3654+3708+3709+3710+3845+3985+4615+472+4772+4773+4790+4792+5058+5063+51135+5290+5291+5293+5295+5296+54205+545+5532+5534+5578+5579+5582+5594+5595+55970+5599+5600+5601+5602+5…	212	121	78.5488	1.54044	1.50202e-09	2.81115e-08	10000;10298;10681;1111;1234;1399;140564;1432;163688;207;208;2185;23291;2475;25939;2770;2771;2773;2776;2786;2787;2791;2793;29110;3106;3442;3444;3445;3446;3448;3451;3452;3456;356;3654;3708;3709;3710;3845;3985;4615;472;4772;4773;4790;4792;5058;5063;51135;5290;5291;5293;5295;5296;54205;545;5532;5534;5578;5579;5582;5594;5595;55970;5599;5600;5601;5602;5604;5605;5606;5609;57144;572;5747;578;5879;5880;58…	PIK3CA;RAC1;RAC2;LIMK2;AKT2;MAPK8;TRAF5;APOBEC3B;CASP3;TNF;CCNB1;HLA-B;PIK3R2;PTK2B;RELA;IRAK4;IFNB1;CALM3;CCR5;APOBEC3G;MAPK14;ITPR3;FBXW11;KRAS;ITPR2;PIK3CD;PIK3CB;PAK5;APOBEC3D;PPP3R1;CHEK1;NFATC1;CD3G;TRAF2;GNB5;TAPBP;IFNA8;TLR4;CYCS;MAPK9;GNG5;TNFRSF1A;PTK2;ATM;IFNA21;CD3D;MAP2K3;BAD;TBK1;FADD;NFKBIA;MAP3K7;PRKCG;BCL2L1;WEE1;MAP2K7;IRAK1;GNG8;MAP2K1;GNAI3;BAK1;BCL2;SAMHD1;CALML6;CDC25C;AKT3;…
hsa05230	Central carbon metabolism in cancer	http://www.kegg.jp/kegg-bin/show_pathway?hsa05230+10000+1956+2064+207+208+2260+2261+2263+2322+23410+2475+2645+2744+3098+3099+3101+3417+3815+3845+3939+4609+4914+4916+51548+5160+5163+5211+5213+5223+5290+5291+5293+5295+5296+5315+5594+5595+5604+5605+5728+5894+6510+6513+6514+7157+80201+8140+9123	65	48	24.0833	1.99308	1.51713e-09	2.81115e-08	10000;1956;2064;207;208;2260;2261;2263;2322;23410;2475;2645;2744;3098;3099;3101;3417;3815;3845;3939;4609;4914;4916;51548;5160;5163;5211;5213;5223;5290;5291;5293;5295;5296;5315;5594;5595;5604;5605;5728;5894;6510;6513;6514;7157;80201;8140;9123	PIK3CA;FGFR3;PDK1;AKT2;KIT;PIK3R2;EGFR;NTRK1;SLC2A1;SLC2A2;KRAS;PIK3CD;PIK3CB;GLS;PFKM;ERBB2;SLC1A5;HK3;PKM;FGFR1;PTEN;MAP2K1;PGAM1;AKT3;NTRK3;SIRT3;IDH1;MTOR;FLT3;FGFR2;MAPK3;TP53;LDHA;PIK3R1;MAPK1;SIRT6;AKT1;MYC;GCK;PFKL;HK1;MAP2K2;SLC7A5;PDHA1;HKDC1;RAF1;HK2;SLC16A3
hsa05152	Tuberculosis	http://www.kegg.jp/kegg-bin/show_pathway?hsa05152+10000+10312+10332+10333+1051+1054+11151+114609+1263+1385+1387+1432+1509+1594+163688+2033+207+208+2209+2212+2213+2215+22925+23365+26253+3109+3112+3113+3118+3123+3127+3313+3329+3442+3444+3445+3446+3448+3451+3452+3456+3553+3569+3586+3588+3592+3593+3654+3656+3716+3717+3920+3929+4046+4261+4360+4615+4790+4800+4801+4843+51135+527+533+535+54106+54205+5532…	179	105	66.3218	1.58319	2.3552e-09	4.12159e-08	10000;10312;10332;10333;1051;1054;11151;114609;1263;1385;1387;1432;1509;1594;163688;2033;207;208;2209;2212;2213;2215;22925;23365;26253;3109;3112;3113;3118;3123;3127;3313;3329;3442;3444;3445;3446;3448;3451;3452;3456;3553;3569;3586;3588;3592;3593;3654;3656;3716;3717;3920;3929;4046;4261;4360;4615;4790;4800;4801;4843;51135;527;533;535;54106;54205;5532;5534;5594;5595;5599;5600;5601;5602;572;5868;5869;…	IL12B;HSPD1;AKT2;MAPK8;CASP3;JAK1;TNF;NOD2;CTSD;RELA;LAMP2;CIITA;IRAK4;IFNB1;CALM3;HLA-DQA2;MAPK14;ATP6V0A1;LBP;HLA-DMB;IL6;CLEC4M;EP300;MRC1;PPP3R1;IL1B;HSPA9;IFNA8;TLR4;LSP1;CYCS;MAPK9;TNFRSF1A;IFNA21;ARHGEF12;C3;HLA-DPA1;NFYB;CAMK2G;NFYA;BAD;FADD;RFX5;CEBPG;TLR9;IRAK1;NOS2;FCGR1A;RAB5A;BCL2;TLR6;RAB5B;TCIRG1;CALML6;IL10;AKT3;VDR;BID;HLA-DRB1;IFNA14;PLA2R1;PPP3CB;IFNA17;CAMP;CALM1;ATP6V0B;BCL10…
hsa05161	Hepatitis B	http://www.kegg.jp/kegg-bin/show_pathway?hsa05161+10000+1019+1021+1026+1027+10488+10971+114609+1385+1386+1387+148327+1871+2002+2033+207+208+2185+23586+2885+29110+3442+3444+3445+3446+3448+3451+3452+3454+3456+356+3569+3576+3716+3845+4088+4214+4318+4609+4615+468+4772+4773+4790+4792+5290+5291+5293+5295+5296+54205+5578+5579+5582+5594+5595+5599+5601+5602+5604+5605+572+5728+5894+5925+595+596+5970+64135+…	144	88	53.3539	1.64936	2.89921e-09	4.67498e-08	10000;1019;1021;1026;1027;10488;10971;114609;1385;1386;1387;148327;1871;2002;2033;207;208;2185;23586;2885;29110;3442;3444;3445;3446;3448;3451;3452;3454;3456;356;3569;3576;3716;3845;4088;4214;4318;4609;4615;468;4772;4773;4790;4792;5290;5291;5293;5295;5296;54205;5578;5579;5582;5594;5595;5599;5601;5602;5604;5605;572;5728;5894;5925;595;596;5970;64135;64764;6714;6773;6774;6775;6777;7046;7099;7124;7157…	PIK3CA;E2F3;CREB5;AKT2;CREB3L2;STAT2;MAPK8;CASP3;JAK1;TNF;PIK3R2;PTK2B;RELA;IFNB1;CXCL8;CCNA1;IFNAR1;STAT4;KRAS;IL6;PIK3CD;PIK3CB;EP300;CDK6;NFATC1;IFNA8;TLR4;CYCS;MAPK9;IFIH1;ELK1;CDKN1B;DDX58;IFNA21;CREB3L1;YWHAZ;MMP9;CDK4;CCNE1;ATF4;BAD;TBK1;FADD;NFKBIA;PRKCG;CREB3;PTEN;MAP2K1;CDKN1A;STAT3;BCL2;AKT3;IFNA14;IFNA17;MAP3K1;MAPK10;CCND1;CCNA2;STAT5B;MAPK3;TP53;CREB3L4;CREBBP;TGFBR1;IFNA10;PIK3R1;M…
hsa05212	Pancreatic cancer	http://www.kegg.jp/kegg-bin/show_pathway?hsa05212+10000+1019+1021+1026+10928+1647+1871+1956+2064+207+208+2475+369+3716+3845+4087+4088+4616+4790+5290+5291+5293+5295+5296+5337+5594+5595+5599+5601+5602+5604+572+578+5879+5880+5881+5894+5899+5925+595+5970+598+6198+6199+673+675+6774+7039+7046+7157+7422+8517+998	75	53	27.7885	1.90727	2.96824e-09	4.67498e-08	10000;1019;1021;1026;10928;1647;1871;1956;2064;207;208;2475;369;3716;3845;4087;4088;4616;4790;5290;5291;5293;5295;5296;5337;5594;5595;5599;5601;5602;5604;572;578;5879;5880;5881;5894;5899;5925;595;5970;598;6198;6199;673;675;6774;7039;7046;7157;7422;8517;998	PIK3CA;E2F3;TGFA;RAC1;RAC2;AKT2;MAPK8;JAK1;PIK3R2;EGFR;RELA;KRAS;PIK3CD;PIK3CB;CDK6;SMAD2;VEGFA;BRCA2;MAPK9;GADD45A;ERBB2;CDK4;BAD;BCL2L1;MAP2K1;CDKN1A;STAT3;BAK1;RALBP1;AKT3;CDC42;PLD1;MTOR;MAPK10;CCND1;MAPK3;RAC3;TP53;RALB;TGFBR1;RPS6KB1;PIK3R1;MAPK1;ARAF;RB1;AKT1;SMAD3;NFKB1;IKBKG;BRAF;RAF1;RPS6KB2;GADD45B
hsa01521	EGFR tyrosine kinase inhibitor resistance	http://www.kegg.jp/kegg-bin/show_pathway?hsa01521+10000+10018+1956+2064+207+208+2247+2261+2263+2309+2475+2549+2621+2885+3084+3479+3480+3569+3570+369+3716+3717+3791+3845+399694+5155+5290+5291+5293+5295+5296+5578+5579+5582+5594+5595+56034+5604+5605+572+5728+5894+596+598+6198+6199+6464+6654+6655+6714+673+6774+7039+7422+80310	79	55	29.2705	1.87902	3.58023e-09	5.37035e-08	10000;10018;1956;2064;207;208;2247;2261;2263;2309;2475;2549;2621;2885;3084;3479;3480;3569;3570;369;3716;3717;3791;3845;399694;5155;5290;5291;5293;5295;5296;5578;5579;5582;5594;5595;56034;5604;5605;572;5728;5894;596;598;6198;6199;6464;6654;6655;6714;673;6774;7039;7422;80310	PIK3CA;FGFR3;FGF2;TGFA;KDR;AKT2;BCL2L11;JAK1;PIK3R2;EGFR;KRAS;IL6;GAS6;PIK3CD;PIK3CB;VEGFA;PDGFC;ERBB2;SOS2;PDGFB;BAD;PRKCG;IGF1R;BCL2L1;PTEN;GAB1;MAP2K1;STAT3;BCL2;NRG1;AKT3;SOS1;MTOR;SHC4;FGFR2;MAPK3;RPS6KB1;PIK3R1;MAPK1;ARAF;AKT1;PDGFD;BRAF;IL6R;IGF1;PRKCB;JAK2;SRC;MAP2K2;FOXO3;PRKCA;SHC1;RAF1;RPS6KB2;GRB2
hsa04931	Insulin resistance	http://www.kegg.jp/kegg-bin/show_pathway?hsa04931+10000+10062+10488+10891+11000+133522+1374+1385+148327+207+208+2308+2475+2673+27330+2997+32+3569+3630+3643+4790+4792+4846+5105+51422+5170+5290+5291+5293+5295+5296+53632+5501+5562+5563+5564+5579+5580+5581+5599+5601+5602+5728+5770+57761+5781+57818+5834+5836+5837+5970+6196+6197+6198+6199+64764+6513+6514+6517+6720+6774+7124+7132+7376+8660+90993+948+958…	107	69	39.6449	1.74045	6.28039e-09	8.99238e-08	10000;10062;10488;10891;11000;133522;1374;1385;148327;207;208;2308;2475;2673;27330;2997;32;3569;3630;3643;4790;4792;4846;5105;51422;5170;5290;5291;5293;5295;5296;53632;5501;5562;5563;5564;5579;5580;5581;5599;5601;5602;5728;5770;57761;5781;57818;5834;5836;5837;5970;6196;6197;6198;6199;64764;6513;6514;6517;6720;6774;7124;7132;7376;8660;90993;948;9586;9882	PYGM;PIK3CA;CREB5;AKT2;CREB3L2;NOS3;MAPK8;TNF;PRKAA1;TRIB3;CPT1A;PIK3R2;RPS6KA6;RELA;PCK1;SLC2A1;SLC2A2;IL6;PIK3CD;PIK3CB;PTPN11;RPS6KA2;MAPK9;TNFRSF1A;PRKAG3;CREB3L1;NR1H3;NFKBIA;PRKAA2;CREB3;PTEN;IRS2;PRKAG2;STAT3;GFPT1;PRKCD;RPS6KA3;AKT3;TBC1D4;INSR;MTOR;INS;PYGB;MAPK10;SREBF1;PTPN1;FOXO1;CREB3L4;PPARGC1A;RPS6KB1;PIK3R1;G6PC2;SLC2A4;PRKAB1;AKT1;SLC27A3;PDPK1;NFKB1;CREB1;PRKCB;CD36;PPARGC1B;PPP…
hsa05162	Measles	http://www.kegg.jp/kegg-bin/show_pathway?hsa05162+10000+1019+1021+1027+10332+10379+1457+1460+1796+1965+207+208+2213+23586+27102+27113+29110+3442+3444+3445+3446+3448+3451+3452+3454+3455+3456+3553+3558+356+3560+3561+3569+3592+3593+3596+3654+3716+3717+4068+440275+4599+4615+4790+4792+4938+4939+4940+51135+51284+5290+5291+5293+5295+5296+54106+595+5970+64135+6504+6773+6774+6777+6869+6885+7099+7128+7157+…	132	81	48.9077	1.65618	9.45563e-09	1.27229e-07	10000;1019;1021;1027;10332;10379;1457;1460;1796;1965;207;208;2213;23586;27102;27113;29110;3442;3444;3445;3446;3448;3451;3452;3454;3455;3456;3553;3558;356;3560;3561;3569;3592;3593;3596;3654;3716;3717;4068;440275;4599;4615;4790;4792;4938;4939;4940;51135;51284;5290;5291;5293;5295;5296;54106;595;5970;64135;6504;6773;6774;6777;6869;6885;7099;7128;7157;7297;8667;8743;8795;8797;894;896;898;915;916;917;9…	IL12B;PIK3CA;AKT2;STAT2;JAK1;PIK3R2;TACR1;CCND2;TLR7;RELA;EIF2AK1;TNFRSF10A;IRAK4;IFNB1;IFNAR2;TYK2;IFNAR1;IL6;PIK3CD;PIK3CB;CLEC4M;CDK6;IL1B;CD3G;SH2D1A;IFNA8;TLR4;IFIH1;MX1;CDKN1B;DDX58;IFNA21;BBC3;SLAMF1;CD3D;CDK4;CCNE1;TNFAIP3;EIF3H;TBK1;NFKBIA;MAP3K7;OAS2;TLR9;IRAK1;TNFRSF10B;IL2;CD28;STAT3;IL2RG;AKT3;IRF9;IFNA14;OAS1;IFNA17;EIF2AK3;EIF2AK4;CCND3;CSNK2A1;OAS3;CCND1;STAT5B;TP53;TNFSF10;IFNA10…
hsa04926	Relaxin signaling pathway	http://www.kegg.jp/kegg-bin/show_pathway?hsa04926+10000+10488+10681+107+108+109+111+115+1278+1285+1286+1385+1386+1432+148327+1906+1910+1956+207+208+2277+23236+2769+2770+2771+2773+2778+2786+2787+2791+2793+2885+339403+3845+399694+408+4087+4088+4312+4313+4318+468+4790+4792+4842+4843+4846+5290+5291+5293+5295+5296+5331+5578+5594+5595+55970+5599+5600+5601+5602+5604+5605+5609+5894+59+59350+5970+6300+646…	130	80	48.1667	1.6609	9.69361e-09	1.27229e-07	10000;10488;10681;107;108;109;111;115;1278;1285;1286;1385;1386;1432;148327;1906;1910;1956;207;208;2277;23236;2769;2770;2771;2773;2778;2786;2787;2791;2793;2885;339403;3845;399694;408;4087;4088;4312;4313;4318;468;4790;4792;4842;4843;4846;5290;5291;5293;5295;5296;5331;5578;5594;5595;55970;5599;5600;5601;5602;5604;5605;5609;5894;59;59350;5970;6300;6464;64764;6654;6655;6714;7046;7422;7423;90993;94235;…	PIK3CA;PLCB3;MMP2;CREB5;AKT2;CREB3L2;NOS3;MAPK8;PIK3R2;EGFR;RXFP1;RELA;VEGFD;MAPK14;ADCY1;KRAS;PLCB1;PIK3CD;PIK3CB;SMAD2;GNB5;VEGFA;MAPK9;GNG5;VEGFB;GNAS;COL1A2;EDNRB;CREB3L1;MMP9;SOS2;ATF4;NFKBIA;CREB3;MAP2K7;GNG8;MAP2K1;GNAI3;NOS2;ARRB1;AKT3;EDN1;GNA15;SOS1;MAPK10;SHC4;MAPK3;COL4A3;CREB3L4;COL4A4;TGFBR1;GNG12;GNGT2;PIK3R1;MAPK12;MAPK1;ADCY2;RXFP4;AKT1;SMAD3;ACTA2;ATF2;NFKB1;GNG11;ADCY3;CREB1;AD…
hsa04152	AMPK signaling pathway	http://www.kegg.jp/kegg-bin/show_pathway?hsa04152+10000+10488+1080+10891+1374+1385+148327+1938+1994+207+208+2194+2308+2309+23411+23417+2475+29904+2997+31+3156+3172+32+3479+3480+3630+3643+3952+3953+3991+5105+51422+5170+5208+5209+5211+5213+5290+5291+5293+5295+5296+53632+5468+55012+5518+5522+5523+5526+5527+5529+5562+5563+5564+55844+57521+57818+595+6009+6198+6199+64764+6517+6720+6885+7248+7249+84335+…	120	75	44.4616	1.68685	1.06813e-08	1.33986e-07	10000;10488;1080;10891;1374;1385;148327;1938;1994;207;208;2194;2308;2309;23411;23417;2475;29904;2997;31;3156;3172;32;3479;3480;3630;3643;3952;3953;3991;5105;51422;5170;5208;5209;5211;5213;5290;5291;5293;5295;5296;53632;5468;55012;5518;5522;5523;5526;5527;5529;5562;5563;5564;55844;57521;57818;595;6009;6198;6199;64764;6517;6720;6885;7248;7249;84335;8660;890;8900;90993;92335;948;9586	PIK3CA;RPTOR;CREB5;TSC2;PFKFB3;AKT2;RHEB;CREB3L2;PFKFB2;PPP2R1A;PRKAA1;PPP2R3A;CPT1A;PIK3R2;EEF2K;PCK1;PPP2R2C;CCNA1;STRADA;HMGCR;PIK3CD;PPP2R3C;PIK3CB;PPARG;LIPE;AKT1S1;PRKAG3;PFKM;CREB3L1;PPP2R5B;PPP2R5C;CFTR;MAP3K7;IGF1R;PRKAA2;CREB3;IRS2;PRKAG2;ACACA;AKT3;INSR;MTOR;INS;PPP2R5E;LEP;CCND1;CCNA2;SREBF1;ELAVL1;FOXO1;CREB3L4;EEF2;PPARGC1A;RPS6KB1;PIK3R1;LEPR;G6PC2;SLC2A4;PRKAB1;AKT1;TSC1;HNF4A;PDP…
hsa04625	C-type lectin receptor signaling pathway	http://www.kegg.jp/kegg-bin/show_pathway?hsa04625+10000+10332+10379+114548+1263+1432+163688+207+208+22800+23365+26253+29108+338339+3553+3558+3569+3586+3592+3593+3659+3708+3709+3710+3845+4046+4193+4772+4773+4790+4792+5058+51266+5290+5291+5293+5295+5296+53342+5532+5534+5580+5594+5595+5599+5600+5601+5602+5743+5781+5894+5970+602+6300+6367+64170+64581+6714+6773+7124+801+805+808+834+8517+8915+9020	104	67	38.5334	1.73875	1.10592e-08	1.33986e-07	10000;10332;10379;114548;1263;1432;163688;207;208;22800;23365;26253;29108;338339;3553;3558;3569;3586;3592;3593;3659;3708;3709;3710;3845;4046;4193;4772;4773;4790;4792;5058;51266;5290;5291;5293;5295;5296;53342;5532;5534;5580;5594;5595;5599;5600;5601;5602;5743;5781;5894;5970;602;6300;6367;64170;64581;6714;6773;7124;801;805;808;834;8517;8915;9020	IL12B;PIK3CA;IL17D;AKT2;STAT2;MAPK8;RRAS2;TNF;PIK3R2;RELA;CALM3;MAPK14;ITPR3;KRAS;IL6;ITPR2;IRF1;CASP1;PIK3CD;PIK3CB;CLEC4M;PPP3R1;PTPN11;IL1B;NFATC1;LSP1;MAPK9;CLEC4D;ARHGEF12;BCL3;NFKBIA;IL2;PTGS2;PRKCD;MDM2;CALML6;IL10;AKT3;IRF9;PPP3CB;MAP3K14;CALM1;CLEC1B;BCL10;MAPK10;CALM2;MAPK3;PIK3R1;MAPK12;CCL22;MAPK1;PYCARD;IL12A;CLEC4E;CARD9;AKT1;NFATC2;NFKB1;IKBKG;PAK1;CLEC7A;SRC;PLK3;ITPR1;NLRP3;RAF1;…
hsa04911	Insulin secretion	http://www.kegg.jp/kegg-bin/show_pathway?hsa04911+10242+10488+107+108+109+11069+111+1131+115+1385+1386+139760+148327+157855+23236+23439+2641+2645+27345+2740+27445+2776+2778+2864+3630+3651+3710+3767+3778+3780+3782+3783+468+476+477+478+480+481+482+483+486+5331+54795+5578+5579+5582+6262+64764+6513+6514+6833+778+779+818+90993+9586+9699	85	57	31.4936	1.80989	1.62062e-08	1.89072e-07	10242;10488;107;108;109;11069;111;1131;115;1385;1386;139760;148327;157855;23236;23439;2641;2645;27345;2740;27445;2776;2778;2864;3630;3651;3710;3767;3778;3780;3782;3783;468;476;477;478;480;481;482;483;486;5331;54795;5578;5579;5582;6262;64764;6513;6514;6833;778;779;818;90993;9586;9699	ATP1B2;PLCB3;CREB5;CREB3L2;ATP1A1;GPR119;CACNA1S;SLC2A1;ITPR3;SLC2A2;ADCY1;PLCB1;RYR2;KCNN1;ABCC8;KCNMB4;GNAS;ATP1B1;CREB3L1;RAPGEF4;RIMS2;CAMK2G;ATF4;ATP1A2;PRKCG;GLP1R;CREB3;ATP1B3;KCNN3;PDX1;KCNN4;FXYD2;CACNA1F;TRPM4;KCNMA1;ATP1A4;GCG;INS;GNAQ;KCNU1;KCNJ11;CREB3L4;PCLO;CHRM3;ATP1A3;ADCY2;ATF2;GCK;ADCY3;CREB1;ADCY5;FFAR1;PRKCB;PRKCA;ADCY9;ATP1B4;KCNMB2
hsa04722	Neurotrophin signaling pathway	http://www.kegg.jp/kegg-bin/show_pathway?hsa04722+10000+10019+10782+11108+11213+1399+1432+163688+207+208+2309+25+2549+27330+2885+356+3654+3656+3845+399694+4145+4214+4215+468+4790+4792+4804+4914+4915+4916+51135+5170+5290+5291+5293+5295+5296+5580+5594+5595+5598+5599+5600+5601+5602+5604+5605+5609+572+5781+5879+5894+5906+596+5970+6196+6197+627+6272+6300+6464+6654+6655+673+7157+801+805+808+814+818+876…	119	74	44.091	1.67835	1.8347e-08	2.06404e-07	10000;10019;10782;11108;11213;1399;1432;163688;207;208;2309;25;2549;27330;2885;356;3654;3656;3845;399694;4145;4214;4215;468;4790;4792;4804;4914;4915;4916;51135;5170;5290;5291;5293;5295;5296;5580;5594;5595;5598;5599;5600;5601;5602;5604;5605;5609;572;5781;5879;5894;5906;596;5970;6196;6197;627;6272;6300;6464;6654;6655;673;7157;801;805;808;814;818;8767;9252;9500;998	PIK3CA;ZNF274;RAC1;PRDM4;AKT2;MAPK8;PIK3R2;RPS6KA6;RELA;NTRK1;NTRK2;IRAK4;CALM3;MAPK14;KRAS;NGFR;PIK3CD;PIK3CB;PTPN11;RPS6KA2;BDNF;SH2B3;SORT1;MAPK9;MAGED1;RAP1A;SOS2;CAMK2G;ATF4;BAD;NFKBIA;MAP2K7;GAB1;IRAK1;MAP2K1;PRKCD;RPS6KA5;ABL1;RPS6KA3;BCL2;CALML6;AKT3;CDC42;NTRK3;CRKL;SOS1;CALM1;MAP3K1;MAPK10;MATK;SHC4;IRAK2;CALM2;MAPK3;MAP3K3;TP53;PIK3R1;MAPK12;MAPK1;AKT1;IRAK3;PDPK1;NFKB1;BRAF;MAP2K2;FOX…
hsa04022	cGMP-PKG signaling pathway	http://www.kegg.jp/kegg-bin/show_pathway?hsa04022+10000+100271849+10242+10398+10488+107+108+109+111+115+134+1385+1386+140+146850+148327+153+155+157855+163688+1909+1910+207+208+23236+23439+23533+27345+2768+2770+2771+2773+2776+292+2977+2983+340156+3630+3643+3708+3709+3710+3764+3778+4205+4207+4208+4209+4638+468+476+477+4772+4773+478+480+481+482+483+4846+486+4881+490+4985+5139+5140+5294+5331+5501+553…	163	95	60.3936	1.57301	2.15157e-08	2.33705e-07	10000;100271849;10242;10398;10488;107;108;109;111;115;134;1385;1386;140;146850;148327;153;155;157855;163688;1909;1910;207;208;23236;23439;23533;27345;2768;2770;2771;2773;2776;292;2977;2983;340156;3630;3643;3708;3709;3710;3764;3778;4205;4207;4208;4209;4638;468;476;477;4772;4773;478;480;481;482;483;4846;486;4881;490;4985;5139;5140;5294;5331;5501;5532;5534;5581;5592;5593;5594;5595;5604;5605;572;5894…	ATP1B2;PLCB3;CREB5;AKT2;CREB3L2;NOS3;MYLK2;ATP1A1;KCNJ8;BORCS8-MEF2B;ADRB1;PDE3A;CACNA1S;CALM3;GUCY1A2;OPRD1;EDNRA;MEF2C;ITPR3;ADCY1;PLCB1;ITPR2;PIK3R6;PPP3R1;PIK3CG;NFATC1;GNA12;KCNMB4;ATP1B1;PRKG2;EDNRB;VDAC2;CREB3L1;ATF4;ATP1A2;BAD;CREB3;IRS2;ATP1B3;MAP2K1;MYL9;GNAI3;FXYD2;CACNA1F;CALML6;AKT3;KCNMA1;BDKRB2;ATP1A4;PPP3CB;CALM1;INSR;INS;GNAQ;KCNU1;MEF2D;ROCK1;CALM2;SLC25A5;ATP2B1;MAPK3;GUCY1B1;C…
hsa01522	Endocrine resistance	http://www.kegg.jp/kegg-bin/show_pathway?hsa01522+10000+1019+1026+1027+1031+107+108+109+111+115+1432+182+1871+1956+2064+207+208+2099+2100+2475+2778+28514+2885+3479+3480+369+3845+399694+4193+4313+4318+4851+5290+5291+5293+5295+5296+5469+5594+5595+5599+5600+5601+5602+5604+5605+572+5747+5894+5925+595+596+6198+6199+6300+6464+6654+6655+6714+673+7157+8202+8647	98	63	36.3103	1.73505	3.42681e-08	3.48858e-07	10000;1019;1026;1027;1031;107;108;109;111;115;1432;182;1871;1956;2064;207;208;2099;2100;2475;2778;28514;2885;3479;3480;369;3845;399694;4193;4313;4318;4851;5290;5291;5293;5295;5296;5469;5594;5595;5599;5600;5601;5602;5604;5605;572;5747;5894;5925;595;596;6198;6199;6300;6464;6654;6655;6714;673;7157;8202;8647	PIK3CA;E2F3;MMP2;AKT2;NOTCH1;MAPK8;PIK3R2;DLL1;EGFR;MAPK14;ADCY1;KRAS;PIK3CD;PIK3CB;MAPK9;ESR1;CDKN1B;PTK2;GNAS;ERBB2;MMP9;SOS2;CDK4;BAD;IGF1R;MAP2K1;MED1;CDKN1A;CDKN2C;ABCB11;BCL2;MDM2;AKT3;SOS1;NCOA3;MTOR;MAPK10;CCND1;SHC4;MAPK3;ESR2;TP53;RPS6KB1;PIK3R1;MAPK12;MAPK1;ARAF;RB1;ADCY2;AKT1;JAG1;BRAF;ADCY3;ADCY5;IGF1;SRC;MAP2K2;ADCY9;SHC1;RAF1;RPS6KB2;GRB2;MAPK11
hsa04620	Toll-like receptor signaling pathway	http://www.kegg.jp/kegg-bin/show_pathway?hsa04620+10000+10333+114609+1432+1513+207+208+29110+3442+3444+3445+3446+3448+3451+3452+3454+3455+3456+3553+3569+3576+3592+3593+3627+3654+3663+3929+414062+4283+4615+4790+4792+51135+51284+51311+5290+5291+5293+5295+5296+54106+5594+5595+5599+5600+5601+5602+5604+5605+5606+5609+5879+5970+6300+6348+6351+6352+6373+6696+6885+7099+7124+8517+8772+9560+958	104	66	38.5334	1.7128	3.43321e-08	3.48858e-07	10000;10333;114609;1432;1513;207;208;29110;3442;3444;3445;3446;3448;3451;3452;3454;3455;3456;3553;3569;3576;3592;3593;3627;3654;3663;3929;414062;4283;4615;4790;4792;51135;51284;51311;5290;5291;5293;5295;5296;54106;5594;5595;5599;5600;5601;5602;5604;5605;5606;5609;5879;5970;6300;6348;6351;6352;6373;6696;6885;7099;7124;8517;8772;9560;958	IL12B;PIK3CA;RAC1;SPP1;AKT2;MAPK8;TNF;PIK3R2;TLR7;RELA;IRAK4;IFNB1;IFNAR2;MAPK14;CXCL8;CCL3;IFNAR1;LBP;IL6;PIK3CD;PIK3CB;IL1B;IFNA8;TLR4;MAPK9;CCL5;CXCL10;IFNA21;CCL3L3;MAP2K3;TBK1;FADD;CXCL11;NFKBIA;MAP3K7;TLR9;CCL4;MAP2K7;IRAK1;MAP2K1;TLR6;AKT3;IFNA14;IFNA17;MAPK10;MAPK3;IFNA10;PIK3R1;MAPK12;MAPK1;CCL4L2;IL12A;IRF5;AKT1;TLR8;CTSK;NFKB1;IKBKG;TIRAP;CXCL9;MAP2K2;CD40;MYD88;IFNA7;IFNA5;MAPK11
hsa04910	Insulin signaling pathway	http://www.kegg.jp/kegg-bin/show_pathway?hsa04910+10000+10891+1399+163688+2002+207+208+2194+2308+2475+2645+2872+2885+2997+3098+3099+31+3101+32+3630+3636+3643+369+3845+3991+399694+5105+5140+51422+5170+5256+5260+5290+5291+5293+5295+5296+5313+53632+5501+5562+5563+5564+5573+5575+5576+5584+5594+5595+5599+5601+5602+5604+5605+572+57521+5770+57818+5834+5836+5837+5894+6009+6198+6199+6464+6517+6654+6655+67…	137	82	50.7603	1.61544	3.87202e-08	3.81152e-07	10000;10891;1399;163688;2002;207;208;2194;2308;2475;2645;2872;2885;2997;3098;3099;31;3101;32;3630;3636;3643;369;3845;3991;399694;5105;5140;51422;5170;5256;5260;5290;5291;5293;5295;5296;5313;53632;5501;5562;5563;5564;5573;5575;5576;5584;5594;5595;5599;5601;5602;5604;5605;572;57521;5770;57818;5834;5836;5837;5894;6009;6198;6199;6464;6517;6654;6655;6720;673;7248;7249;801;80201;805;808;8569;8651;8660;…	PYGM;PIK3CA;RPTOR;PRKAR1B;TSC2;AKT2;RHEB;MAPK8;PRKAA1;PKLR;PIK3R2;PCK1;CALM3;KRAS;PIK3CD;PIK3CB;PRKCI;LIPE;MAPK9;PRKAR1A;ELK1;INPPL1;PRKAG3;HK3;SOS2;BAD;PRKAA2;PHKA2;IRS2;MAP2K1;PRKAG2;ACACA;CALML6;AKT3;CRKL;TRIP10;SOS1;CALM1;INSR;MTOR;INS;PYGB;MAPK10;SREBF1;PRKAR2A;SHC4;SOCS2;CALM2;PTPN1;MAPK3;FOXO1;PPARGC1A;RPS6KB1;PIK3R1;MAPK1;ARAF;PDE3B;G6PC2;SLC2A4;PRKAB1;AKT1;TSC1;GCK;PDPK1;BRAF;HK1;SOCS1;M…
hsa05167	Kaposi sarcoma-associated herpesvirus infection	http://www.kegg.jp/kegg-bin/show_pathway?hsa05167+10000+1019+1021+1026+10379+10681+1232+1234+1237+131450+1385+1387+1432+1437+146850+1499+163688+1871+2033+207+208+2247+23533+23710+2475+2786+2787+2791+2793+29110+2919+2920+3055+3106+3442+3444+3445+3446+3448+3451+3452+3454+3455+3456+3569+3572+3576+3708+3709+3710+3716+3717+3845+4067+4609+4772+4773+4790+4792+5155+5290+5291+5293+5294+5295+5296+54205+553…	186	105	68.9154	1.52361	4.08762e-08	3.85822e-07	10000;1019;1021;1026;10379;10681;1232;1234;1237;131450;1385;1387;1432;1437;146850;1499;163688;1871;2033;207;208;2247;23533;23710;2475;2786;2787;2791;2793;29110;2919;2920;3055;3106;3442;3444;3445;3446;3448;3451;3452;3454;3455;3456;3569;3572;3576;3708;3709;3710;3716;3717;3845;4067;4609;4772;4773;4790;4792;5155;5290;5291;5293;5294;5295;5296;54205;5532;5534;5594;5595;55970;5599;5600;5601;5602;5604;56…	PIK3CA;FGF2;E2F3;RAC1;AKT2;STAT2;MAPK8;CXCL1;CASP3;JAK1;HLA-B;PIK3R2;RELA;IFNB1;IFNAR2;CALM3;CCR5;MAPK14;TYK2;CXCL8;ITPR3;IFNAR1;KRAS;IL6;ITPR2;PIK3CD;PIK3CB;EP300;CDK6;PIK3R6;PPP3R1;PIK3CG;NFATC1;TRAF2;GNB5;CXCL2;IFNA8;VEGFA;CYCS;MAPK9;GNG5;TNFRSF1A;CSF2;IFNA21;CDK4;C3;PDGFB;TBK1;FADD;NFKBIA;CCR3;MAP2K7;GNG8;MAP2K1;PTGS2;CTNNB1;CDKN1A;STAT3;BAK1;HCK;CALML6;AKT3;BID;IRF9;IFNA14;LYN;PPP3CB;IFNA17;…
hsa04014	Ras signaling pathway	http://www.kegg.jp/kegg-bin/show_pathway?hsa04014+10000+10125+10235+10298+10681+10928+115727+1435+163688+1942+1944+1945+1956+1969+2002+207+208+2113+2246+2247+2254+2260+2261+2263+2277+22800+23179+2321+2322+25+2549+26279+27040+2786+2787+2791+2793+283455+284+2885+2904+29110+3479+3480+3481+356+3630+3643+3791+3815+382+3845+391013+399694+4254+4301+4303+4790+4804+4914+4915+5058+5063+51196+51365+5155+522…	232	126	85.959	1.46581	4.16442e-08	3.85822e-07	10000;10125;10235;10298;10681;10928;115727;1435;163688;1942;1944;1945;1956;1969;2002;207;208;2113;2246;2247;2254;2260;2261;2263;2277;22800;23179;2321;2322;25;2549;26279;27040;2786;2787;2791;2793;283455;284;2885;2904;29110;3479;3480;3481;356;3630;3643;3791;3815;382;3845;391013;399694;4254;4301;4303;4790;4804;4914;4915;5058;5063;51196;51365;5155;5228;5290;5291;5293;5295;5296;5319;5320;5337;5338;557…	PIK3CA;FGFR3;FGF2;AFDN;TGFA;RAC1;RAC2;KDR;AKT2;PLA2G2A;MAPK8;RRAS2;FLT1;KIT;PLA2G1B;RASGRP1;PIK3R2;PGF;ETS1;EGFR;RELA;NTRK1;NTRK2;CALM3;VEGFD;RASGRP4;KITLG;RASAL2;RASSF5;KRAS;NGFR;PIK3CD;PIK3CB;PAK5;IGF2;PTPN11;GNB5;RASGRP2;BDNF;VEGFA;MAPK9;GNG5;PDGFC;ELK1;TIAM1;VEGFB;PLA2G2C;BRAP;ARF6;RAP1A;SOS2;GRIN2B;PDGFB;FGFR1;BAD;TBK1;PRKCG;IGF1R;PLD2;BCL2L1;REL;PLCE1;GAB1;FGF1;GNG8;MAP2K1;RALBP1;RAB5A;ABL1…
hsa04072	Phospholipase D signaling pathway	http://www.kegg.jp/kegg-bin/show_pathway?hsa04072+10000+10161+10554+10555+107+108+109+11069+111+115+146850+1607+1608+1609+1759+1785+1902+1956+207+208+2149+2185+2205+2206+22800+23236+23396+23533+23566+2475+2549+27128+2768+2778+2846+2885+2911+2915+2916+2918+3576+3630+3643+3815+382+3845+399694+4254+5155+5290+5291+5293+5294+5295+5296+5331+5337+5338+552+5578+5594+5595+56034+5604+5605+57121+5737+5781+5…	146	86	54.0949	1.5898	5.1239e-08	4.61151e-07	10000;10161;10554;10555;107;108;109;11069;111;115;146850;1607;1608;1609;1759;1785;1902;1956;207;208;2149;2185;2205;2206;22800;23236;23396;23533;23566;2475;2549;27128;2768;2778;2846;2885;2911;2915;2916;2918;3576;3630;3643;3815;382;3845;399694;4254;5155;5290;5291;5293;5294;5295;5296;5331;5337;5338;552;5578;5594;5595;56034;5604;5605;57121;5737;5781;5894;5899;6009;6464;6654;6655;7248;7249;80310;8394;…	PIK3CA;PLCB3;TSC2;AGPAT2;AKT2;RHEB;RRAS2;KIT;PIK3R2;AGPAT1;PTK2B;AVPR1A;EGFR;DGKQ;GRM6;DGKB;PLPP3;GRM5;KITLG;CXCL8;ADCY1;KRAS;PLCB1;PIK3CD;PIK3CB;LPAR4;GRM8;PIK3R6;PTPN11;PIK3CG;GNA12;PDGFC;CYTH4;GNAS;CYTH2;F2R;DNM1;FCER1A;ARF6;SOS2;RAPGEF4;PDGFB;PLD2;GAB1;MAP2K1;LPAR1;LPAR6;GRM1;MS4A2;AKT3;DNM2;LPAR2;SOS1;DGKG;INSR;PLD1;MTOR;INS;DGKZ;DGKI;SHC4;GAB2;MAPK3;CYTH1;RALB;PIP5K1A;PIP5K1C;PIK3R1;MAPK1;A…
hsa04012	ErbB signaling pathway	http://www.kegg.jp/kegg-bin/show_pathway?hsa04012+10000+1026+1027+10298+1399+145957+1956+2002+2064+2066+207+208+2475+25+2549+2885+3084+369+374+3845+399694+4609+4690+5058+5063+5290+5291+5293+5295+5296+5578+5579+5582+5594+5595+5599+5601+5602+5604+5605+5609+57144+572+5747+5894+6198+6199+6464+6654+6655+6714+673+6777+685+7039+818	85	56	31.4936	1.77814	5.60612e-08	4.6439e-07	10000;1026;1027;10298;1399;145957;1956;2002;2064;2066;207;208;2475;25;2549;2885;3084;369;374;3845;399694;4609;4690;5058;5063;5290;5291;5293;5295;5296;5578;5579;5582;5594;5595;5599;5601;5602;5604;5605;5609;57144;572;5747;5894;6198;6199;6464;6654;6655;6714;673;6777;685;7039;818	PIK3CA;TGFA;AKT2;NCK1;MAPK8;PIK3R2;EGFR;KRAS;PIK3CD;PIK3CB;PAK5;NRG4;MAPK9;ELK1;CDKN1B;PTK2;ERBB2;SOS2;ERBB4;CAMK2G;BAD;PRKCG;MAP2K7;GAB1;MAP2K1;CDKN1A;ABL1;NRG1;AKT3;CRKL;SOS1;MTOR;MAPK10;BTC;SHC4;STAT5B;MAPK3;RPS6KB1;PIK3R1;MAPK1;ARAF;AKT1;MYC;PAK3;BRAF;PAK1;PRKCB;SRC;MAP2K2;PRKCA;SHC1;RAF1;RPS6KB2;AREG;GRB2;PAK4
hsa04922	Glucagon signaling pathway	http://www.kegg.jp/kegg-bin/show_pathway?hsa04922+10000+10488+108+10891+1374+1385+1386+1387+148327+163688+2033+207+208+2308+23235+23236+23411+2641+2642+2645+2776+2778+2997+31+32+3276+3708+3709+3710+3939+3945+3948+468+5105+5140+51422+5160+5211+5223+5256+5260+5315+5331+53632+5531+5532+5534+5562+5563+5564+55671+57818+5834+5836+5837+64764+6513+6514+801+805+808+818+90993+92483+9586	103	65	38.1628	1.70323	5.98315e-08	4.6439e-07	10000;10488;108;10891;1374;1385;1386;1387;148327;163688;2033;207;208;2308;23235;23236;23411;2641;2642;2645;2776;2778;2997;31;32;3276;3708;3709;3710;3939;3945;3948;468;5105;5140;51422;5160;5211;5223;5256;5260;5315;5331;53632;5531;5532;5534;5562;5563;5564;55671;57818;5834;5836;5837;64764;6513;6514;801;805;808;818;90993;92483;9586	PYGM;PLCB3;CREB5;AKT2;CREB3L2;PRKAA1;CPT1A;PPP4R3A;PCK1;LDHB;SLC2A1;CALM3;ITPR3;PRMT1;SLC2A2;PLCB1;ITPR2;EP300;PPP3R1;PRKAG3;GNAS;CREB3L1;PKM;CAMK2G;ATF4;PRKAA2;CREB3;PHKA2;GCGR;PRKAG2;ACACA;PGAM1;CALML6;AKT3;PPP3CB;CALM1;GCG;PYGB;GNAQ;SIK2;CALM2;LDHA;FOXO1;CREB3L4;CREBBP;PPARGC1A;ADCY2;PDE3B;G6PC2;PRKAB1;AKT1;ATF2;LDHC;GCK;CREB1;PFKL;PPP4C;PHKG1;SIRT1;ACACB;PYGL;ITPR1;PDHA1;GYS1;LDHAL6B
hsa04657	IL-17 signaling pathway	http://www.kegg.jp/kegg-bin/show_pathway?hsa04657+1051+112744+132014+1432+1437+1994+225689+23765+257397+27189+29110+2919+2920+3320+3326+3553+3567+3569+3576+3596+3605+3627+3934+4312+4314+4318+4790+4792+51433+53342+55540+5594+5595+5596+5598+5599+5600+5601+5602+5743+5970+6279+6300+6347+6354+6356+6374+64806+6885+7124+7128+7184+7186+7188+8061+836+84818+8517+8717+8772	93	60	34.4577	1.74126	5.99168e-08	4.6439e-07	1051;112744;132014;1432;1437;1994;225689;23765;257397;27189;29110;2919;2920;3320;3326;3553;3567;3569;3576;3596;3605;3627;3934;4312;4314;4318;4790;4792;51433;53342;55540;5594;5595;5596;5598;5599;5600;5601;5602;5743;5970;6279;6300;6347;6354;6356;6374;64806;6885;7124;7128;7184;7186;7188;8061;836;84818;8517;8717;8772	IL17D;IL17RE;FOSL1;IL17RB;MAPK8;TRAF5;MMP3;CXCL1;CASP3;TNF;IL17C;CCL11;RELA;S100A8;HSP90AB1;MAPK14;CXCL8;IL6;IL1B;TRAF2;CXCL2;MAPK15;MAPK9;CSF2;CXCL10;CXCL5;MMP9;CCL2;TNFAIP3;TBK1;FADD;NFKBIA;MAP3K7;IL5;PTGS2;LCN2;IL17RC;TRADD;MAPK10;HSP90B1;MAPK3;IL17RA;CCL7;ELAVL1;IL17A;MAPK12;MAPK1;ANAPC5;IL17F;NFKB1;IKBKG;MAPK4;HSP90AA1;IL25;CEBPB;MAPK7;IL13;MMP1;MAPK11;TAB3
hsa04660	T cell receptor signaling pathway	http://www.kegg.jp/kegg-bin/show_pathway?hsa04660+10000+10125+1019+10298+1432+1437+207+208+27040+2885+29851+3558+3567+3586+3845+3932+3937+4690+4772+4773+4790+4792+5058+5063+5133+5170+5290+5291+5293+5295+5296+5532+5534+5594+5595+5600+5601+5604+5605+5609+57144+5777+5788+5894+5970+6300+6654+6655+6885+7124+7409+84433+8517+8915+9020+915+916+917+919+920+925+940+959+998	101	64	37.4218	1.71023	6.02258e-08	4.6439e-07	10000;10125;1019;10298;1432;1437;207;208;27040;2885;29851;3558;3567;3586;3845;3932;3937;4690;4772;4773;4790;4792;5058;5063;5133;5170;5290;5291;5293;5295;5296;5532;5534;5594;5595;5600;5601;5604;5605;5609;57144;5777;5788;5894;5970;6300;6654;6655;6885;7124;7409;84433;8517;8915;9020;915;916;917;919;920;925;940;959;998	PIK3CA;PTPN6;AKT2;NCK1;TNF;RASGRP1;PIK3R2;RELA;LCP2;MAPK14;KRAS;PIK3CD;PIK3CB;PAK5;PPP3R1;NFATC1;CD3G;MAPK9;CD40LG;CSF2;SOS2;CD3D;CDK4;NFKBIA;MAP3K7;MAP2K7;IL5;MAP2K1;IL2;CD28;ICOS;IL10;AKT3;CDC42;LCK;PPP3CB;SOS1;MAP3K14;BCL10;CD247;MAPK3;PIK3R1;MAPK12;MAPK1;CD4;CD3E;AKT1;LAT;PAK3;PTPRC;PDPK1;NFATC2;CD8A;NFKB1;IKBKG;PAK1;CARD11;MAP2K2;PDCD1;RAF1;VAV1;GRB2;PAK4;MAPK11
hsa04064	NF-kappa B signaling pathway	http://www.kegg.jp/kegg-bin/show_pathway?hsa04064+10673+114609+115650+142+1457+1460+23586+257397+27040+2920+29760+29775+329+330+331+3553+3554+3576+3654+3929+3932+4049+4055+4067+4615+4616+472+4790+4792+51135+5328+5579+5743+596+5970+598+6351+6366+6387+6885+695+7099+7124+7128+7132+7185+7186+7188+7412+79092+84433+8517+8600+8717+8740+8792+8915+9020+9560+958+959	95	61	35.1987	1.73302	6.03021e-08	4.6439e-07	10673;114609;115650;142;1457;1460;23586;257397;27040;2920;29760;29775;329;330;331;3553;3554;3576;3654;3929;3932;4049;4055;4067;4615;4616;472;4790;4792;51135;5328;5579;5743;596;5970;598;6351;6366;6387;6885;695;7099;7124;7128;7132;7185;7186;7188;7412;79092;84433;8517;8600;8717;8740;8792;8915;9020;9560;958;959	BTK;PLAU;IL1R1;TRAF5;CCL21;TNF;RELA;IRAK4;LTBR;CXCL8;CARD14;LTA;LBP;IL1B;TRAF2;CXCL2;TLR4;TRAF1;CD40LG;TNFRSF1A;ATM;DDX58;TNFAIP3;NFKBIA;MAP3K7;BCL2L1;CCL4;TNFRSF13C;VCAM1;IRAK1;PTGS2;BCL2;BLNK;LYN;LCK;BIRC2;MAP3K14;TNFSF13B;BCL10;CSNK2A1;TRADD;PARP1;TNFRSF11A;TNFSF11;CCL4L2;TNFSF14;LAT;NFKB1;IKBKG;CSNK2B;CARD10;XIAP;BIRC3;TIRAP;CARD11;PRKCB;CD40;MYD88;GADD45B;CXCL12;TAB3
hsa04933	AGE-RAGE signaling pathway in diabetic complications	http://www.kegg.jp/kegg-bin/show_pathway?hsa04933+10000+1019+1027+1278+1285+1286+1432+1536+177+1906+1958+207+208+2277+2308+23236+27035+3553+3569+3576+3717+3845+4087+4088+4313+4772+4790+4846+50507+51196+5290+5291+5293+5295+5296+5331+5578+5579+5580+5581+5594+5595+5599+5600+5601+5602+5879+595+596+5970+6300+6347+6401+6774+6777+7046+7056+7124+7412+7422+7423+836+998	99	63	36.6808	1.71752	6.04444e-08	4.6439e-07	10000;1019;1027;1278;1285;1286;1432;1536;177;1906;1958;207;208;2277;2308;23236;27035;3553;3569;3576;3717;3845;4087;4088;4313;4772;4790;4846;50507;51196;5290;5291;5293;5295;5296;5331;5578;5579;5580;5581;5594;5595;5599;5600;5601;5602;5879;595;596;5970;6300;6347;6401;6774;6777;7046;7056;7124;7412;7422;7423;836;998	PIK3CA;PLCB3;MMP2;RAC1;AKT2;NOS3;THBD;MAPK8;CASP3;TNF;PIK3R2;RELA;VEGFD;MAPK14;SELE;CXCL8;KRAS;IL6;PLCB1;PIK3CD;PIK3CB;EGR1;SMAD2;IL1B;AGER;NFATC1;VEGFA;MAPK9;CDKN1B;VEGFB;COL1A2;NOX1;CCL2;CDK4;PLCE1;NOX4;VCAM1;STAT3;PRKCD;BCL2;AKT3;EDN1;CDC42;MAPK10;CCND1;STAT5B;MAPK3;COL4A3;FOXO1;COL4A4;TGFBR1;PIK3R1;MAPK12;MAPK1;AKT1;SMAD3;CYBB;NFKB1;PRKCB;JAK2;PRKCA;PRKCE;MAPK11
hsa04621	NOD-like receptor signaling pathway	http://www.kegg.jp/kegg-bin/show_pathway?hsa04621+10010+10059+10379+10392+10616+10910+11035+114548+115361+1432+1535+1536+199713+222545+22861+22900+23236+23710+24145+257397+29108+29110+2919+2920+329+330+331+3320+3326+3428+3442+3444+3445+3446+3448+3451+3452+3454+3455+3456+3553+3569+3576+3708+3709+3710+3716+4615+4671+4790+4792+4938+4939+4940+5027+51135+51393+5331+54822+5580+55914+5594+5595+5599+5600…	168	96	62.2462	1.54226	6.99778e-08	5.24834e-07	10010;10059;10379;10392;10616;10910;11035;114548;115361;1432;1535;1536;199713;222545;22861;22900;23236;23710;24145;257397;29108;29110;2919;2920;329;330;331;3320;3326;3428;3442;3444;3445;3446;3448;3451;3452;3454;3455;3456;3553;3569;3576;3708;3709;3710;3716;4615;4671;4790;4792;4938;4939;4940;5027;51135;51393;5331;54822;5580;55914;5594;5595;5599;5600;5601;5602;58484;596;5970;598;6300;6347;6352;64127…	P2RX7;PLCB3;STAT2;MAPK8;TRAF5;CXCL1;JAK1;SUGT1;TNF;NOD2;IFI16;RELA;CARD6;IRAK4;IFNB1;IFNAR2;PANX1;ERBIN;NLRP7;TRPV2;HSP90AB1;TANK;MAPK14;TYK2;CXCL8;ITPR3;IFNAR1;IL6;PLCB1;ITPR2;CASP1;IL1B;TRAF2;CXCL2;IFNA8;NAIP;TLR4;MAPK9;CCL5;ATG5;IFNA21;VDAC2;CCL2;TNFAIP3;TBK1;FADD;NFKBIA;MAP3K7;OAS2;BCL2L1;PSTPIP1;PRKCD;BCL2;IRF9;IFNA14;OAS1;BIRC2;IFNA17;CARD8;GPRC6A;CAMP;DNM1L;CYBA;GBP4;OAS3;MAPK10;TRPM2;SHAR…
hsa04918	Thyroid hormone synthesis	http://www.kegg.jp/kegg-bin/show_pathway?hsa04918+10488+107+108+1081+109+111+115+1385+1386+148327+23236+23439+257202+2776+2778+2876+2878+2936+3309+3708+3709+3710+4036+405753+432+433+468+476+477+478+480+481+482+483+486+50506+5331+5578+5579+5582+64764+7173+7184+7253+7276+7849+821+90993+9586+9601	74	50	27.418	1.82362	8.54484e-08	6.25959e-07	10488;107;108;1081;109;111;115;1385;1386;148327;23236;23439;257202;2776;2778;2876;2878;2936;3309;3708;3709;3710;4036;405753;432;433;468;476;477;478;480;481;482;483;486;50506;5331;5578;5579;5582;64764;7173;7184;7253;7276;7849;821;90993;9586;9601	ATP1B2;PLCB3;CREB5;ASGR2;CREB3L2;ATP1A1;ITPR3;GPX1;ADCY1;CANX;PLCB1;ITPR2;GNAS;ATP1B1;LRP2;TPO;CREB3L1;ATF4;ATP1A2;PRKCG;CREB3;ATP1B3;HSPA5;FXYD2;ATP1A4;PAX8;TTR;GNAQ;HSP90B1;PDIA4;CREB3L4;ATP1A3;ADCY2;CGA;ATF2;DUOXA2;DUOX2;GPX6;ADCY3;CREB1;ADCY5;GSR;PRKCB;PRKCA;ADCY9;ASGR1;ITPR1;ATP1B4;GPX3;TSHR
hsa05220	Chronic myeloid leukemia	http://www.kegg.jp/kegg-bin/show_pathway?hsa05220+10000+1019+1021+1026+1027+1399+1487+1647+1871+207+208+2122+25+2885+369+3845+399694+4088+4193+4609+4616+4790+4792+5290+5291+5293+5295+5296+5594+5595+5604+5605+572+578+5781+5894+5925+595+5970+598+613+6464+6654+6655+673+6777+7046+7157+8517+861+9846	76	51	28.159	1.81114	8.94988e-08	6.4073e-07	10000;1019;1021;1026;1027;1399;1487;1647;1871;207;208;2122;25;2885;369;3845;399694;4088;4193;4609;4616;4790;4792;5290;5291;5293;5295;5296;5594;5595;5604;5605;572;578;5781;5894;5925;595;5970;598;613;6464;6654;6655;673;6777;7046;7157;8517;861;9846	PIK3CA;E2F3;AKT2;BCR;CTBP1;PIK3R2;RELA;KRAS;PIK3CD;PIK3CB;CDK6;PTPN11;CDKN1B;GADD45A;SOS2;CDK4;BAD;NFKBIA;BCL2L1;MAP2K1;CDKN1A;BAK1;ABL1;MDM2;AKT3;CRKL;SOS1;CCND1;SHC4;STAT5B;GAB2;RUNX1;MAPK3;TP53;TGFBR1;PIK3R1;MAPK1;ARAF;RB1;AKT1;SMAD3;MYC;NFKB1;IKBKG;BRAF;MECOM;MAP2K2;SHC1;RAF1;GADD45B;GRB2
hsa05164	Influenza A	http://www.kegg.jp/kegg-bin/show_pathway?hsa05164+10000+10379+10482+10625+114548+1386+1387+1432+1965+2033+207+208+23586+27102+29108+29110+3109+3112+3113+3118+3123+3127+3337+3442+3444+3445+3446+3448+3451+3452+3454+3455+3456+3553+356+3569+3576+3592+3593+3627+3716+3717+4261+440275+4599+4615+4790+4792+4938+4939+4940+51135+51284+5290+5291+5293+5295+5296+5340+54205+5578+5579+5594+5595+5599+5600+5601+56…	171	97	63.3577	1.53099	9.77708e-08	6.84396e-07	10000;10379;10482;10625;114548;1386;1387;1432;1965;2033;207;208;23586;27102;29108;29110;3109;3112;3113;3118;3123;3127;3337;3442;3444;3445;3446;3448;3451;3452;3454;3455;3456;3553;356;3569;3576;3592;3593;3627;3716;3717;4261;440275;4599;4615;4790;4792;4938;4939;4940;51135;51284;5290;5291;5293;5295;5296;5340;54205;5578;5579;5594;5595;5599;5600;5601;5602;5604;5605;5606;5609;5644;5646;5894;5970;60;6300…	IL12B;PIK3CA;IVNS1ABP;AKT2;STAT2;PRSS3;MAPK8;JAK1;TNF;PIK3R2;TLR7;RELA;EIF2AK1;TNFRSF10A;CIITA;IRAK4;IFNB1;IFNAR2;HLA-DQA2;MAPK14;TYK2;CXCL8;IFNAR1;HLA-DMB;IL6;CASP1;PIK3CD;PIK3CB;EP300;IL1B;IFNA8;TLR4;CYCS;MAPK9;CCL5;ACTG1;IFIH1;MX1;TNFRSF1A;ACTB;DDX58;CXCL10;IFNA21;CCL2;HLA-DPA1;PRSS1;MAP2K3;TBK1;NFKBIA;OAS2;MAP2K7;TNFRSF10B;MAP2K1;PLG;AKT3;IRF9;HLA-DRB1;IFNA14;IL33;OAS1;IFNA17;EIF2AK3;EIF2AK4;…
hsa04540	Gap junction	http://www.kegg.jp/kegg-bin/show_pathway?hsa04540+10376+10381+10382+10383+107+108+109+111+115+1453+153+1813+1902+1956+203068+23236+2697+2770+2771+2773+2776+2778+2885+2911+2915+2977+2983+3708+3709+3710+3845+5155+51807+5331+5578+5579+5582+5592+5593+5594+5595+5598+56034+5604+5605+5894+6654+6655+6714+7277+7278+7280+7846+80310+81027+84617+84790	88	57	32.6051	1.74819	1.04544e-07	7.15899e-07	10376;10381;10382;10383;107;108;109;111;115;1453;153;1813;1902;1956;203068;23236;2697;2770;2771;2773;2776;2778;2885;2911;2915;2977;2983;3708;3709;3710;3845;5155;51807;5331;5578;5579;5582;5592;5593;5594;5595;5598;56034;5604;5605;5894;6654;6655;6714;7277;7278;7280;7846;80310;81027;84617;84790	PLCB3;TUBA1C;TUBA3C;EGFR;ADRB1;GUCY1A2;GRM5;TUBB4B;ITPR3;ADCY1;KRAS;PLCB1;ITPR2;DRD2;PDGFC;GNAS;PRKG2;TUBB4A;SOS2;CSNK1D;TUBB;PDGFB;TUBB1;PRKCG;MAP2K1;GNAI3;LPAR1;GRM1;TUBA4A;SOS1;GNAQ;TUBB3;MAPK3;GUCY1B1;TUBB2A;TUBA8;MAPK1;ADCY2;TUBB6;PDGFD;TUBA1B;ADCY3;ADCY5;GNAI1;PRKCB;SRC;MAP2K2;GJA1;PRKCA;ADCY9;GNAI2;ITPR1;PRKG1;MAPK7;RAF1;TUBA1A;GRB2
hsa04010	MAPK signaling pathway	http://www.kegg.jp/kegg-bin/show_pathway?hsa04010+10000+10125+10235+10368+10369+11184+11221+115727+1386+1399+1432+1435+1616+1647+1649+1843+1844+1845+1847+1848+1852+1942+1944+1945+1956+1969+2002+2064+2066+207+208+2122+2246+2247+2254+2260+2261+2263+2277+22800+2317+2321+2322+27330+2768+284+2872+2885+3164+3479+3480+3481+3553+3554+356+3630+3643+3654+369+374+3791+3815+3845+3925+408+4137+4149+4208+4214+…	295	152	109.301	1.39065	1.64694e-07	1.1038e-06	10000;10125;10235;10368;10369;11184;11221;115727;1386;1399;1432;1435;1616;1647;1649;1843;1844;1845;1847;1848;1852;1942;1944;1945;1956;1969;2002;2064;2066;207;208;2122;2246;2247;2254;2260;2261;2263;2277;22800;2317;2321;2322;27330;2768;284;2872;2885;3164;3479;3480;3481;3553;3554;356;3630;3643;3654;369;374;3791;3815;3845;3925;408;4137;4149;4208;4214;4215;4216;4254;4609;4615;4616;468;4772;4790;4804;4…	FGFR3;FGF2;TGFA;RAC1;RAC2;KDR;PPP5C;AKT2;CACNG3;IL1R1;DUSP10;MAPK8;ECSIT;CASP3;RRAS2;TNF;FLT1;KIT;MAP3K13;RASGRP1;PGF;RPS6KA6;DUSP5;EGFR;RELA;NTRK1;NTRK2;IRAK4;DUSP3;CACNA1S;VEGFD;RASGRP4;KITLG;MEF2C;MAPK14;PPM1B;NR4A1;KRAS;NGFR;NLK;IGF2;PPP3R1;DAXX;IL1B;RPS6KA2;NFATC1;TRAF2;RASGRP2;BDNF;VEGFA;GNA12;MAPK9;TNFRSF1A;PDGFC;ELK1;GADD45A;VEGFB;MAP3K12;CACNA2D2;CDC25B;ERBB2;RAP1A;SOS2;CACNG2;MAX;ERBB4;…
hsa05169	Epstein-Barr virus infection	http://www.kegg.jp/kegg-bin/show_pathway?hsa05169+10000+10018+1019+1021+1026+1027+10379+1432+1647+1871+207+208+2208+22938+23586+29110+29760+3106+3109+3112+3113+3118+3123+3127+3442+3444+3445+3446+3448+3451+3452+3454+3455+3456+3516+3569+3627+3654+3716+4067+4193+4609+4615+4616+4790+4792+4938+4939+4940+51135+5290+5291+5293+5295+5296+54205+5599+5600+5601+5602+5606+5609+5707+5708+5709+5710+5714+578+587…	201	110	74.4731	1.47704	1.80348e-07	1.18353e-06	10000;10018;1019;1021;1026;1027;10379;1432;1647;1871;207;208;2208;22938;23586;29110;29760;3106;3109;3112;3113;3118;3123;3127;3442;3444;3445;3446;3448;3451;3452;3454;3455;3456;3516;3569;3627;3654;3716;4067;4193;4609;4615;4616;4790;4792;4938;4939;4940;51135;5290;5291;5293;5295;5296;54205;5599;5600;5601;5602;5606;5609;5707;5708;5709;5710;5714;578;5879;5925;595;596;5970;6300;637;6773;6774;6885;6890;6…	PIK3CA;BTK;E2F3;RAC1;AKT2;STAT2;PSMD4;BCL2L11;MAPK8;TRAF5;CASP3;JAK1;TNF;HLA-B;PIK3R2;CCND2;RELA;IRAK4;IFNB1;IFNAR2;CIR1;PSMD1;HLA-DQA2;MAPK14;TYK2;CCNA1;IFNAR1;FCER2;HLA-DMB;IL6;PIK3CD;PIK3CB;CDK6;CD3G;TRAF2;TAPBP;IFNA8;CYCS;MAPK9;CDKN1B;GADD45A;DDX58;CXCL10;IFNA21;CD3D;CDK4;HLA-DPA1;CCNE1;TNFAIP3;PSMD8;MAP2K3;TBK1;FADD;NFKBIA;MAP3K7;OAS2;MAP2K7;IRAK1;RUNX3;RBPJ;CDKN1A;STAT3;BAK1;PSMD2;BCL2;MDM2…
hsa04015	Rap1 signaling pathway	http://www.kegg.jp/kegg-bin/show_pathway?hsa04015+10000+10235+10636+107+108+109+11069+111+115+136+1399+1432+1435+1499+1500+163688+1813+1902+1942+1944+1945+1956+1969+207+208+2149+2246+2247+2254+2260+2261+2263+2277+23094+2321+23236+23566+23683+2533+27040+2770+2771+2773+2776+2778+284+2846+2904+3479+3480+3630+3643+3688+3791+3815+3845+3937+4254+4301+4804+5028+51196+5155+51735+5228+5290+5291+5293+5295+…	206	112	76.3257	1.4674	2.20292e-07	1.41616e-06	10000;10235;10636;107;108;109;11069;111;115;136;1399;1432;1435;1499;1500;163688;1813;1902;1942;1944;1945;1956;1969;207;208;2149;2246;2247;2254;2260;2261;2263;2277;23094;2321;23236;23566;23683;2533;27040;2770;2771;2773;2776;2778;284;2846;2904;3479;3480;3630;3643;3688;3791;3815;3845;3937;4254;4301;4804;5028;51196;5155;51735;5228;5290;5291;5293;5295;5296;5331;54518;5578;5579;5582;5584;5587;5594;5595…	PIK3CA;FGFR3;FGF2;PLCB3;AFDN;RAC1;RAC2;KDR;AKT2;FLT1;KIT;DOCK4;PIK3R2;PGF;CTNND1;ITGB1;EGFR;LCP2;CALM3;VEGFD;KITLG;MAPK14;THBS1;RASSF5;ADCY1;KRAS;NGFR;PLCB1;PIK3CD;PIK3CB;LPAR4;RASGRP2;APBB1IP;PRKCI;FYB1;VEGFA;DRD2;ACTG1;PDGFC;TIAM1;VEGFB;ACTB;GNAS;F2R;PRKD3;RAPGEF6;RAP1A;CDH1;RAPGEF4;GRIN2B;PDGFB;FGFR1;MAP2K3;PRKCG;IGF1R;PLCE1;FGF1;MAP2K1;GNAI3;LPAR1;CTNNB1;CALML6;AKT3;ADORA2B;CDC42;LPAR2;CRKL;E…
hsa04371	Apelin signaling pathway	http://www.kegg.jp/kegg-bin/show_pathway?hsa04371+10000+100271849+10365+10681+107+108+10891+109+111+115+146850+1490+163688+182+1958+207+208+22800+23236+23533+23710+2475+2770+2771+2773+2776+2786+2787+2791+2793+340156+3708+3709+3710+3845+3991+4087+4088+4205+4207+4208+4209+4638+4842+4843+4846+4899+5140+51422+5294+5327+5331+53632+5562+5563+5564+5581+5594+5595+55970+5604+5605+5894+59+595+6198+6199+626…	137	80	50.7603	1.57604	2.5045e-07	1.53222e-06	10000;100271849;10365;10681;107;108;10891;109;111;115;146850;1490;163688;182;1958;207;208;22800;23236;23533;23710;2475;2770;2771;2773;2776;2786;2787;2791;2793;340156;3708;3709;3710;3845;3991;4087;4088;4205;4207;4208;4209;4638;4842;4843;4846;4899;5140;51422;5294;5327;5331;53632;5562;5563;5564;5581;5594;5595;55970;5604;5605;5894;59;595;6198;6199;6261;6262;6548;6696;7046;801;805;808;814;85366;8877;9…	PLCB3;SPP1;AKT2;NOS3;MYLK2;RRAS2;PRKAA1;BORCS8-MEF2B;CALM3;MEF2C;NRF1;ITPR3;ADCY1;KRAS;PLCB1;ITPR2;PIK3R6;EGR1;SMAD2;PIK3CG;RYR2;GNB5;LIPE;GNG5;PRKAG3;CDH1;PRKAA2;RYR1;GNG8;MAP2K1;KLF2;GNAI3;PRKAG2;NOS2;CCN2;CALML6;SLC9A1;AKT3;CALM1;MTOR;GNAQ;CCND1;MEF2D;CALM2;MAPK3;GABARAPL1;PLAT;TGFBR1;GNG12;PPARGC1A;RPS6KB1;GNGT2;MAPK1;ADCY2;PDE3B;PRKAB1;AKT1;SMAD3;ACTA2;MEF2A;JAG1;PIK3R5;MEF2B;MYLK;GNG11;ADCY…
hsa05225	Hepatocellular carcinoma	http://www.kegg.jp/kegg-bin/show_pathway?hsa05225+10000+10023+1019+1021+1026+10587+122011+1452+1499+1647+1871+1956+196528+2002+207+208+221357+2475+2549+2885+29117+2939+2940+2941+2946+2949+2950+3162+324+3480+3481+369+3845+399694+4040+4087+4088+4257+4609+4616+4780+5290+5291+5293+5295+5296+5578+5579+5582+5594+5595+5604+5605+572+5728+578+5894+5925+595+598+60+6198+6199+6464+6595+6599+6601+6654+6655+67…	167	94	61.8757	1.51918	2.52919e-07	1.53222e-06	10000;10023;1019;1021;1026;10587;122011;1452;1499;1647;1871;1956;196528;2002;207;208;221357;2475;2549;2885;29117;2939;2940;2941;2946;2949;2950;3162;324;3480;3481;369;3845;399694;4040;4087;4088;4257;4609;4616;4780;5290;5291;5293;5295;5296;5578;5579;5582;5594;5595;5604;5605;572;5728;578;5894;5925;595;598;60;6198;6199;6464;6595;6599;6601;6654;6655;673;7039;7046;71;7157;7296;7471;7472;7473;7476;7477;…	ARID1A;PIK3CA;APC;E2F3;TGFA;NFE2L2;GSTM5;AKT2;ARID2;DPF1;PIK3R2;WNT1;TXNRD2;GSTO1;EGFR;AXIN1;WNT2;KRAS;PIK3CD;GSTM2;PIK3CB;CDK6;IGF2;SMAD2;ACTG1;DPF3;ELK1;WNT10B;GADD45A;WNT3;SMARCA2;ACTB;SMARCC2;FZD7;SOS2;CDK4;WNT9A;BAD;FRAT1;PRKCG;GSTP1;IGF1R;BCL2L1;PTEN;GAB1;FZD1;MAP2K1;CTNNB1;CDKN1A;BAK1;WNT7B;AKT3;ACTL6A;HMOX1;SOS1;MTOR;FZD8;MGST1;WNT7A;CCND1;SHC4;MAPK3;FZD3;LRP6;TP53;GSTA3;TGFBR1;RPS6KB1;PI…
hsa05223	Non-small cell lung cancer	http://www.kegg.jp/kegg-bin/show_pathway?hsa05223+10000+1019+1021+1026+1647+1871+1956+2064+207+208+2272+2309+238+27436+2885+369+3845+4616+5170+5290+5291+5293+5295+5296+5578+5579+5582+5594+5595+5604+5605+572+578+5894+5925+595+6257+6654+6655+673+6774+6777+7039+7157+83593	66	45	24.4539	1.8402	2.52937e-07	1.53222e-06	10000;1019;1021;1026;1647;1871;1956;2064;207;208;2272;2309;238;27436;2885;369;3845;4616;5170;5290;5291;5293;5295;5296;5578;5579;5582;5594;5595;5604;5605;572;578;5894;5925;595;6257;6654;6655;673;6774;6777;7039;7157;83593	PIK3CA;E2F3;TGFA;AKT2;PIK3R2;EGFR;RASSF5;RXRB;KRAS;PIK3CD;PIK3CB;CDK6;FHIT;GADD45A;ERBB2;SOS2;CDK4;BAD;PRKCG;MAP2K1;CDKN1A;STAT3;BAK1;ALK;AKT3;SOS1;CCND1;STAT5B;MAPK3;TP53;PIK3R1;MAPK1;ARAF;RB1;EML4;AKT1;PDPK1;BRAF;PRKCB;MAP2K2;FOXO3;PRKCA;RAF1;GADD45B;GRB2
hsa05133	Pertussis	http://www.kegg.jp/kegg-bin/show_pathway?hsa05133+10392+114548+114609+1432+163688+2770+2771+2773+29108+3394+3553+3569+3576+3586+3592+3593+3654+3659+3678+3688+4615+4790+4843+51135+5594+5595+5599+5600+5601+5602+5970+6300+6374+7099+710+712+7124+713+716+718+721+722+725+727+801+805+808+834+836+840	76	50	28.159	1.77563	3.09176e-07	1.83756e-06	10392;114548;114609;1432;163688;2770;2771;2773;29108;3394;3553;3569;3576;3586;3592;3593;3654;3659;3678;3688;4615;4790;4843;51135;5594;5595;5599;5600;5601;5602;5970;6300;6374;7099;710;712;7124;713;716;718;721;722;725;727;801;805;808;834;836;840	IL12B;SERPING1;MAPK8;CASP3;TNF;C1QA;ITGB1;RELA;IRAK4;CALM3;C5;MAPK14;CXCL8;IL6;IRF1;CASP1;IL1B;TLR4;MAPK9;C4BPA;ITGA5;CXCL5;C3;C4BPB;IRAK1;GNAI3;NOS2;CALML6;IL10;CALM1;C1QB;IRF8;MAPK10;CALM2;MAPK3;MAPK12;MAPK1;PYCARD;IL12A;CASP7;NFKB1;C1S;TIRAP;GNAI1;C4B;GNAI2;MYD88;NLRP3;NOD1;MAPK11
hsa04218	Cellular senescence	http://www.kegg.jp/kegg-bin/show_pathway?hsa04218+10000+10114+1019+1021+1026+1111+11200+1432+163688+1647+1871+1874+204851+207+208+2113+22800+2305+2308+2309+23291+23411+2475+28996+292+3106+3569+3576+3708+3709+3710+3804+3805+3845+4087+4088+4193+4361+4605+4609+4616+4683+472+4772+4773+4790+5290+5291+5293+5295+5296+545+54822+5501+5532+5534+5594+5595+5600+5604+5605+5606+5728+5810+5883+5894+5925+595+597…	160	90	59.2821	1.51817	4.73516e-07	2.76218e-06	10000;10114;1019;1021;1026;1111;11200;1432;163688;1647;1871;1874;204851;207;208;2113;22800;2305;2308;2309;23291;23411;2475;28996;292;3106;3569;3576;3708;3709;3710;3804;3805;3845;4087;4088;4193;4361;4605;4609;4616;4683;472;4772;4773;4790;5290;5291;5293;5295;5296;545;54822;5501;5532;5534;5594;5595;5600;5604;5605;5606;5728;5810;5883;5894;5925;595;5970;6009;6300;677;678;7046;7157;7248;7249;7417;801;8…	PIK3CA;E2F3;KIR2DL4;TSC2;AKT2;RHEB;HIPK3;RRAS2;HIPK1;CCNB1;HLA-B;PIK3R2;CCND2;ETS1;RELA;CALM3;MAPK14;FOXM1;CXCL8;ITPR3;FBXW11;RASSF5;KIR2DL3;CCNA1;MRE11;KRAS;IL6;ITPR2;PIK3CD;PIK3CB;CDK6;PPP3R1;SMAD2;CHEK1;NFATC1;GADD45A;ATM;VDAC2;CDK4;CCNE1;MAP2K3;CHEK2;PTEN;MAP2K1;CDKN1A;RAD1;MDM2;CALML6;AKT3;PPP3CB;CCND3;RAD9A;CALM1;MTOR;CCND1;CCNA2;NBN;CALM2;SLC25A5;MAPK3;TP53;FOXO1;E2F4;TGFBR1;PIK3R1;MAPK12;…
hsa05214	Glioma	http://www.kegg.jp/kegg-bin/show_pathway?hsa05214+10000+1019+1021+1026+163688+1647+1871+1956+207+208+2475+2885+3479+3480+369+3845+399694+4193+4616+5155+5290+5291+5293+5295+5296+5578+5579+5582+5594+5595+5604+5605+5728+578+5894+5925+595+6464+6654+6655+673+7039+7157+801+805+808+818	71	47	26.3064	1.78664	5.32247e-07	3.04832e-06	10000;1019;1021;1026;163688;1647;1871;1956;207;208;2475;2885;3479;3480;369;3845;399694;4193;4616;5155;5290;5291;5293;5295;5296;5578;5579;5582;5594;5595;5604;5605;5728;578;5894;5925;595;6464;6654;6655;673;7039;7157;801;805;808;818	PIK3CA;E2F3;TGFA;AKT2;PIK3R2;EGFR;CALM3;KRAS;PIK3CD;PIK3CB;CDK6;GADD45A;SOS2;CDK4;PDGFB;CAMK2G;PRKCG;IGF1R;PTEN;MAP2K1;CDKN1A;BAK1;MDM2;CALML6;AKT3;SOS1;CALM1;MTOR;CCND1;SHC4;CALM2;MAPK3;TP53;PIK3R1;MAPK1;ARAF;RB1;AKT1;BRAF;IGF1;PRKCB;MAP2K2;PRKCA;SHC1;RAF1;GADD45B;GRB2
hsa05205	Proteoglycans in cancer	http://www.kegg.jp/kegg-bin/show_pathway?hsa05205+10000+1026+117581+1432+1499+1634+1956+2002+2064+2066+207+208+2099+2247+2260+22800+2317+23365+2475+2549+2885+3059+3479+3480+3481+3549+356+3593+3678+3685+3688+369+3708+3709+3710+3791+3845+4087+4193+4313+4318+4609+5058+51196+5170+5290+5291+5293+5295+5296+5328+5329+5501+5578+5579+5582+5594+5595+5600+5604+5605+5747+5777+5781+5879+5894+595+60+6093+6198+…	198	107	73.3616	1.45853	6.11828e-07	3.44153e-06	10000;1026;117581;1432;1499;1634;1956;2002;2064;2066;207;208;2099;2247;2260;22800;2317;23365;2475;2549;2885;3059;3479;3480;3481;3549;356;3593;3678;3685;3688;369;3708;3709;3710;3791;3845;4087;4193;4313;4318;4609;5058;51196;5170;5290;5291;5293;5295;5296;5328;5329;5501;5578;5579;5582;5594;5595;5600;5604;5605;5747;5777;5781;5879;5894;595;60;6093;6198;6199;6300;6382;6548;6608;6654;6655;6714;673;6774;7…	IL12B;PIK3CA;PTPN6;FGF2;MMP2;RAC1;KDR;AKT2;PLAU;CASP3;RRAS2;TNF;PIK3R2;WNT1;ITGB1;EGFR;TIMP3;MAPK14;THBS1;ITPR3;WNT2;KRAS;ITPR2;PIK3CD;PIK3CB;IGF2;PTPN11;SMAD2;VEGFA;TLR4;PLAUR;CAV1;ACTG1;ESR1;ELK1;WNT10B;WNT3;PTK2;TIAM1;ACTB;ERBB2;CAV3;FZD7;ITGA5;TWIST1;MMP9;SOS2;ARHGEF12;WNT9A;ERBB4;IHH;FGFR1;CAMK2G;PRKCG;IGF1R;PLCE1;GAB1;FZD1;MAP2K1;CTNNB1;CDKN1A;STAT3;WNT7B;SDC1;MDM2;SLC9A1;AKT3;CD63;CDC42;IT…
hsa04725	Cholinergic synapse	http://www.kegg.jp/kegg-bin/show_pathway?hsa04725+10000+10488+10681+107+108+109+1103+111+1131+1133+1136+1137+1139+1141+115+1385+146850+148327+207+208+23236+23533+2770+2771+2773+2776+2786+2787+2791+2793+3708+3709+3710+3717+3761+3763+3768+3784+3845+43+468+5290+5291+5293+5294+5295+5296+5331+5578+5579+5582+5594+5595+55970+5604+596+64764+6572+773+778+779+814+818+8973+90993+94235+9586	112	67	41.4975	1.61456	6.98024e-07	3.8575e-06	10000;10488;10681;107;108;109;1103;111;1131;1133;1136;1137;1139;1141;115;1385;146850;148327;207;208;23236;23533;2770;2771;2773;2776;2786;2787;2791;2793;3708;3709;3710;3717;3761;3763;3768;3784;3845;43;468;5290;5291;5293;5294;5295;5296;5331;5578;5579;5582;5594;5595;55970;5604;596;64764;6572;773;778;779;814;818;8973;90993;94235;9586	PIK3CA;KCNJ12;PLCB3;CREB5;AKT2;CREB3L2;PIK3R2;CHRM5;CACNA1S;ITPR3;ADCY1;CHRNA3;KRAS;PLCB1;ITPR2;PIK3CD;PIK3CB;PIK3R6;PIK3CG;GNB5;ACHE;GNG5;CREB3L1;CAMK2G;ATF4;PRKCG;CREB3;GNG8;MAP2K1;GNAI3;CACNA1F;BCL2;AKT3;CHAT;CHRNA4;GNAQ;MAPK3;CREB3L4;SLC18A3;KCNJ6;GNG12;GNGT2;PIK3R1;CHRM3;MAPK1;ADCY2;AKT1;PIK3R5;CHRNA6;GNG11;ADCY3;CREB1;ADCY5;GNAI1;PRKCB;CHRNB2;JAK2;CHRNA7;PRKCA;ADCY9;GNAI2;ITPR1;KCNQ1;GNG4;C…
hsa04060	Cytokine-cytokine receptor interaction	http://www.kegg.jp/kegg-bin/show_pathway?hsa04060+10563+10663+10673+10913+112744+115650+1232+1234+1236+1237+1271+130399+132014+1435+1437+1441+1489+2056+23765+246778+26525+268+27189+27242+282617+2829+2833+2919+2920+3442+3444+3445+3446+3448+3451+3452+3454+3455+3456+3553+3554+3557+3558+356+3560+3561+3567+3569+3570+3572+3574+3575+3576+3586+3588+3589+3592+3593+3594+3595+3596+3598+3601+3604+3605+3626+3…	294	149	108.931	1.36784	7.97735e-07	4.33253e-06	10563;10663;10673;10913;112744;115650;1232;1234;1236;1237;1271;130399;132014;1435;1437;1441;1489;2056;23765;246778;26525;268;27189;27242;282617;2829;2833;2919;2920;3442;3444;3445;3446;3448;3451;3452;3454;3455;3456;3553;3554;3557;3558;356;3560;3561;3567;3569;3570;3572;3574;3575;3576;3586;3588;3589;3592;3593;3594;3595;3596;3598;3601;3604;3605;3626;3627;3952;3953;3977;4049;4055;414062;4283;4352;4804…	IL12B;IL15RA;IL17D;IL17RE;TNFRSF11B;IL17RB;CCR7;IL1R1;IL12RB1;ACKR3;CXCL1;CCL21;TNF;IL17C;CCL11;IL7;CCL8;TNFRSF4;ACVR1C;IL1RL2;TNFRSF10A;TNFRSF25;IL27;TNFRSF12A;LTBR;ACVR1B;IFNB1;IFNAR2;CCR5;MPL;CXCL8;CCL3;LTA;IFNAR1;NGFR;IL6;CXCR3;CXCR5;CNTFR;IL1B;AMH;OSM;CRLF2;CXCL2;ACVR2B;IFNA8;TNFRSF14;CCL5;IL18R1;CD40LG;TNFRSF1A;TNFRSF8;CSF2;BMPR1A;CCL23;TNFRSF19;CXCL10;IFNA21;CXCL5;BMPR2;PF4;CCL3L3;TNFRSF10…
hsa04925	Aldosterone synthesis and secretion	http://www.kegg.jp/kegg-bin/show_pathway?hsa04925+10488+107+108+109+111+115+1385+1386+148327+1583+163688+221955+23236+23439+23683+2776+2778+3164+3284+3708+3709+3710+3762+3949+3991+468+476+477+478+480+481+482+483+4881+490+4929+51305+5331+5443+5578+5579+5581+5582+5587+57118+57172+64764+747+778+779+801+805+808+814+818+84876+8536+90993+9586	96	59	35.5692	1.65874	9.05448e-07	4.83417e-06	10488;107;108;109;111;115;1385;1386;148327;1583;163688;221955;23236;23439;23683;2776;2778;3164;3284;3708;3709;3710;3762;3949;3991;468;476;477;478;480;481;482;483;4881;490;4929;51305;5331;5443;5578;5579;5581;5582;5587;57118;57172;64764;747;778;779;801;805;808;814;818;84876;8536;90993;9586	ATP1B2;PLCB3;CREB5;CREB3L2;ATP1A1;CACNA1S;CALM3;ITPR3;NR4A1;ADCY1;PLCB1;ITPR2;LIPE;GNAS;ATP1B1;DAGLA;PRKD3;CREB3L1;POMC;CAMK2G;ATF4;ATP1A2;PRKCG;CREB3;HSD3B2;ATP1B3;CAMK1D;CACNA1F;CALML6;ATP1A4;CALM1;GNAQ;CAMK1G;CALM2;ATP2B1;DAGLB;ORAI1;CYP11A1;CAMK1;CREB3L4;KCNJ5;LDLR;ATP1A3;ADCY2;ATF2;NPR1;PRKD1;ADCY3;KCNK9;CREB1;ADCY5;PRKCB;PRKCA;ADCY9;ITPR1;ATP1B4;PRKCE;NR4A2;CAMK4
hsa04664	Fc epsilon RI signaling pathway	http://www.kegg.jp/kegg-bin/show_pathway?hsa04664+10000+1432+1437+207+208+2205+2206+240+241+27040+2885+3567+3596+3635+3845+3937+4067+5170+5290+5291+5293+5295+5296+5578+5594+5595+5599+5600+5601+5602+5604+5605+5606+5609+5879+5880+5881+5894+6300+6654+6655+695+7124+7409+9846	68	45	25.1949	1.78608	9.41605e-07	4.94343e-06	10000;1432;1437;207;208;2205;2206;240;241;27040;2885;3567;3596;3635;3845;3937;4067;5170;5290;5291;5293;5295;5296;5578;5594;5595;5599;5600;5601;5602;5604;5605;5606;5609;5879;5880;5881;5894;6300;6654;6655;695;7124;7409;9846	PIK3CA;BTK;RAC1;RAC2;AKT2;MAPK8;TNF;PIK3R2;LCP2;MAPK14;KRAS;PIK3CD;PIK3CB;MAPK9;CSF2;FCER1A;ALOX5;SOS2;MAP2K3;MAP2K7;IL5;MAP2K1;MS4A2;AKT3;LYN;SOS1;MAPK10;ALOX5AP;GAB2;MAPK3;RAC3;PIK3R1;MAPK12;MAPK1;AKT1;LAT;PDPK1;INPP5D;MAP2K2;PRKCA;RAF1;IL13;VAV1;GRB2;MAPK11
hsa04932	Non-alcoholic fatty liver disease (NAFLD)	http://www.kegg.jp/kegg-bin/show_pathway?hsa04932+10000+10018+10062+10975+125965+1327+1329+1340+1345+1350+1351+1537+1649+1965+207+208+2081+2931+3553+356+3569+3570+3576+3630+3643+3952+3953+468+4694+4695+4696+4697+4702+4704+4706+4707+4708+4709+4710+4711+4712+4713+4716+4717+4718+4720+4725+4728+4729+4790+51422+5290+5291+5293+5295+5296+5313+53632+54205+5562+5563+5564+5599+5601+5602+56901+5879+5970+637…	149	84	55.2064	1.52156	1.00323e-06	5.18061e-06	10000;10018;10062;10975;125965;1327;1329;1340;1345;1350;1351;1537;1649;1965;207;208;2081;2931;3553;356;3569;3570;3576;3630;3643;3952;3953;468;4694;4695;4696;4697;4702;4704;4706;4707;4708;4709;4710;4711;4712;4713;4716;4717;4718;4720;4725;4728;4729;4790;51422;5290;5291;5293;5295;5296;5313;53632;54205;5562;5563;5564;5599;5601;5602;56901;5879;5970;637;6389;6391;6392;6720;7124;7132;7186;7494;836;83737…	PIK3CA;RAC1;AKT2;NDUFB6;BCL2L11;MAPK8;CASP3;TNF;ITCH;PRKAA1;PKLR;PIK3R2;NDUFB3;COX5B;NDUFS8;RELA;NDUFB7;CYC1;NDUFC2;ERN1;NDUFA9;CXCL8;IL6;PIK3CD;PIK3CB;IL1B;SDHC;TRAF2;CYCS;MAPK9;TNFRSF1A;PRKAG3;NDUFB4;NDUFA4;GSK3A;NDUFB5;COX7C;NDUFB2;COX5A;NR1H3;COX8A;ATF4;PRKAA2;IRS2;XBP1;PRKAG2;COX6B1;SDHD;NDUFA3;AKT3;NDUFS2;BID;CDC42;EIF2AK3;UQCR11;INSR;INS;LEP;NDUFA1;MAPK10;SREBF1;NDUFC1;PIK3R1;COX4I1;LEPR;N…
hsa04921	Oxytocin signaling pathway	http://www.kegg.jp/kegg-bin/show_pathway?hsa04921+1026+10368+10369+10398+107+108+109+111+115+140465+146850+163688+1938+1956+2002+23236+23533+2770+2771+2773+2776+2778+2977+2983+29904+340156+3708+3709+3710+3761+3762+3763+3768+3845+4208+4637+4638+4772+4773+4846+4881+5021+51422+5294+5331+53632+5501+5532+5534+5562+5563+5564+5578+5579+5582+5594+5595+5598+5604+5605+57118+57172+5743+5894+595+60+6093+6261…	152	85	56.318	1.50929	1.37141e-06	6.96767e-06	1026;10368;10369;10398;107;108;109;111;115;140465;146850;163688;1938;1956;2002;23236;23533;2770;2771;2773;2776;2778;2977;2983;29904;340156;3708;3709;3710;3761;3762;3763;3768;3845;4208;4637;4638;4772;4773;4846;4881;5021;51422;5294;5331;53632;5501;5532;5534;5562;5563;5564;5578;5579;5582;5594;5595;5598;5604;5605;57118;57172;5743;5894;595;60;6093;6261;6262;6714;71;7226;778;779;781;786;801;805;808;814…	KCNJ12;PLCB3;CD38;CACNG3;NOS3;MYLK2;PRKAA1;OXTR;EEF2K;EGFR;CACNA1S;CALM3;GUCY1A2;MEF2C;ITPR3;ADCY1;KRAS;PLCB1;ITPR2;PIK3R6;PPP3R1;PIK3CG;RYR2;NFATC1;ACTG1;ELK1;PRKAG3;CACNA2D2;ACTB;GNAS;CACNG2;CAMK2G;PRKCG;PRKAA2;RYR1;CAMK1D;MAP2K1;MYL9;GNAI3;PTGS2;PRKAG2;CDKN1A;MYL6;CACNA1F;CALML6;PPP3CB;CALM1;GNAQ;CAMK1G;CCND1;TRPM2;ROCK1;CALM2;MYL6B;MAPK3;GUCY1B1;CACNA2D1;CAMK1;KCNJ5;EEF2;KCNJ6;MAPK1;ADCY2;PRK…
hsa04973	Carbohydrate digestion and absorption	http://www.kegg.jp/kegg-bin/show_pathway?hsa04973+10000+207+208+23439+2542+276+279+280+3098+3099+3101+3938+476+477+478+480+481+482+483+486+5290+5291+5293+5295+5296+5579+57818+6476+6514+6518+80201+80834	44	32	16.3026	1.96288	1.52754e-06	7.6377e-06	10000;207;208;23439;2542;276;279;280;3098;3099;3101;3938;476;477;478;480;481;482;483;486;5290;5291;5293;5295;5296;5579;57818;6476;6514;6518;80201;80834	PIK3CA;ATP1B2;AKT2;AMY1A;PIK3R2;ATP1A1;SLC2A2;PIK3CD;PIK3CB;SLC37A4;ATP1B1;HK3;ATP1A2;ATP1B3;FXYD2;AKT3;ATP1A4;TAS1R2;SI;AMY2B;PIK3R1;ATP1A3;G6PC2;AKT1;AMY2A;HK1;LCT;PRKCB;HKDC1;ATP1B4;HK2;SLC2A5
hsa04912	GnRH signaling pathway	http://www.kegg.jp/kegg-bin/show_pathway?hsa04912+107+108+1081+109+111+115+1432+163688+1956+1958+2002+2185+23236+2776+2778+2796+2798+2885+3708+3709+3710+3845+4214+4215+4216+4313+4323+468+5331+5337+5338+5578+5579+5580+5594+5595+5598+5599+5600+5601+5602+5604+5605+5606+5609+5894+6300+6654+6655+6714+778+779+801+805+808+818+998	93	57	34.4577	1.6542	1.57144e-06	7.73443e-06	107;108;1081;109;111;115;1432;163688;1956;1958;2002;2185;23236;2776;2778;2796;2798;2885;3708;3709;3710;3845;4214;4215;4216;4313;4323;468;5331;5337;5338;5578;5579;5580;5594;5595;5598;5599;5600;5601;5602;5604;5605;5606;5609;5894;6300;6654;6655;6714;778;779;801;805;808;818;998	PLCB3;MMP2;MAPK8;PTK2B;EGFR;CACNA1S;CALM3;MAPK14;ITPR3;ADCY1;KRAS;PLCB1;ITPR2;GNRHR;GNRH1;EGR1;MAPK9;ELK1;GNAS;SOS2;CAMK2G;ATF4;MAP2K3;PLD2;MAP2K7;MAP2K1;PRKCD;CACNA1F;CALML6;CDC42;SOS1;CALM1;PLD1;MMP14;MAP3K1;GNAQ;MAPK10;CALM2;MAPK3;MAP3K3;MAPK12;MAPK1;ADCY2;MAP3K4;CGA;ADCY3;ADCY5;PRKCB;SRC;MAP2K2;PRKCA;ADCY9;ITPR1;MAPK7;RAF1;GRB2;MAPK11
hsa04650	Natural killer cell mediated cytotoxicity	http://www.kegg.jp/kegg-bin/show_pathway?hsa04650+10870+1437+2185+2215+22914+259197+27040+2885+3002+3106+3384+3442+3444+3445+3446+3448+3451+3452+3454+3455+3456+356+369+3804+3805+3809+3821+3822+3823+3824+3845+3932+3937+399694+4068+4772+4773+5058+51744+5290+5291+5293+5295+5296+5532+5534+5551+5578+5579+5582+5594+5595+5604+5605+5777+5781+5879+5880+5881+5894+637+6464+6654+6655+673+7124+7305+7409+836+8…	131	75	48.5372	1.54521	1.71103e-06	8.2919e-06	10870;1437;2185;2215;22914;259197;27040;2885;3002;3106;3384;3442;3444;3445;3446;3448;3451;3452;3454;3455;3456;356;369;3804;3805;3809;3821;3822;3823;3824;3845;3932;3937;399694;4068;4772;4773;5058;51744;5290;5291;5293;5295;5296;5532;5534;5551;5578;5579;5582;5594;5595;5604;5605;5777;5781;5879;5880;5881;5894;637;6464;6654;6655;673;7124;7305;7409;836;8743;8795;8797;919;9437;962	PIK3CA;PTPN6;KIR2DL4;RAC1;RAC2;ICAM2;CASP3;TNF;HLA-B;PIK3R2;PTK2B;TNFRSF10A;LCP2;IFNB1;CD244;IFNAR2;KIR2DL3;KIR2DS4;IFNAR1;KRAS;NCR3;PIK3CD;KLRC1;PIK3CB;PPP3R1;PTPN11;NFATC1;SH2D1A;IFNA8;HCST;CSF2;IFNA21;KLRK1;SOS2;PRKCG;PRF1;TNFRSF10B;MAP2K1;BID;IFNA14;KLRC3;LCK;PPP3CB;IFNA17;SOS1;KLRD1;CD247;SHC4;KLRC2;GZMB;MAPK3;RAC3;TNFSF10;CD48;FCGR3B;IFNA10;PIK3R1;NCR1;MAPK1;ARAF;LAT;NFATC2;TYROBP;BRAF;PAK1…
hsa05211	Renal cell carcinoma	http://www.kegg.jp/kegg-bin/show_pathway?hsa05211+10000+1026+10298+1387+1399+201163+2033+207+208+2113+2271+2549+2885+369+3845+405+5058+5063+5155+5290+5291+5293+5295+5296+54583+5594+5595+5604+5605+57144+572+5781+5879+5894+5906+6513+6654+6655+673+7039+7422+8453+9915+9978+998	69	45	25.5654	1.76019	1.74115e-06	8.31003e-06	10000;1026;10298;1387;1399;201163;2033;207;208;2113;2271;2549;2885;369;3845;405;5058;5063;5155;5290;5291;5293;5295;5296;54583;5594;5595;5604;5605;57144;572;5781;5879;5894;5906;6513;6654;6655;673;7039;7422;8453;9915;9978;998	PIK3CA;TGFA;RAC1;AKT2;ARNT2;PIK3R2;ETS1;SLC2A1;KRAS;PIK3CD;PIK3CB;EP300;PAK5;PTPN11;VEGFA;RAP1A;SOS2;PDGFB;BAD;GAB1;MAP2K1;CDKN1A;AKT3;CDC42;EGLN1;CRKL;SOS1;FH;FLCN;MAPK3;CREBBP;RBX1;PIK3R1;MAPK1;ARAF;ARNT;CUL2;AKT1;PAK3;BRAF;PAK1;MAP2K2;RAF1;GRB2;PAK4
hsa05145	Toxoplasmosis	http://www.kegg.jp/kegg-bin/show_pathway?hsa05145+10000+1234+1432+146850+207+208+23533+240+2770+2771+2773+3109+3112+3113+3118+3123+3127+329+330+331+345611+3586+3588+3592+3593+3654+3655+3688+3716+3717+3913+3914+3949+4261+4615+4790+4792+4843+51135+5170+5294+54205+5594+5595+5599+5600+5601+5602+5606+572+596+5970+598+6300+6774+6885+7099+7124+7132+7297+79444+836+8517+8651+958+959	112	66	41.4975	1.59046	1.79315e-06	8.43047e-06	10000;1234;1432;146850;207;208;23533;240;2770;2771;2773;3109;3112;3113;3118;3123;3127;329;330;331;345611;3586;3588;3592;3593;3654;3655;3688;3716;3717;3913;3914;3949;4261;4615;4790;4792;4843;51135;5170;5294;54205;5594;5595;5599;5600;5601;5602;5606;572;596;5970;598;6300;6774;6885;7099;7124;7132;7297;79444;836;8517;8651;958;959	IL12B;AKT2;MAPK8;CASP3;JAK1;TNF;ITGB1;RELA;CIITA;IRAK4;CCR5;HLA-DQA2;MAPK14;TYK2;HLA-DMB;PIK3R6;PIK3CG;LAMB3;TLR4;CYCS;MAPK9;CD40LG;TNFRSF1A;ALOX5;HLA-DPA1;ITGA6;MAP2K3;BAD;NFKBIA;MAP3K7;BCL2L1;IRAK1;GNAI3;NOS2;STAT3;BCL2;IL10;AKT3;HLA-DRB1;BIRC2;MAPK10;MAPK3;BIRC7;LDLR;MAPK12;MAPK1;IL12A;AKT1;PIK3R5;PDPK1;LAMB2;NFKB1;IKBKG;IL10RB;XIAP;BIRC3;HLA-DRB5;SOCS1;GNAI1;JAK2;GNAI2;CD40;HLA-DOB;IRGM;MYD88…
hsa04960	Aldosterone-regulated sodium reabsorption	http://www.kegg.jp/kegg-bin/show_pathway?hsa04960+23439+2810+3291+3479+3630+3643+3845+476+477+478+480+481+482+483+486+5170+5290+5291+5293+5295+5296+5578+5579+5582+5594+5595+6337+6446	37	28	13.709	2.04246	1.86851e-06	8.65561e-06	23439;2810;3291;3479;3630;3643;3845;476;477;478;480;481;482;483;486;5170;5290;5291;5293;5295;5296;5578;5579;5582;5594;5595;6337;6446	PIK3CA;ATP1B2;PIK3R2;ATP1A1;SGK1;KRAS;PIK3CD;PIK3CB;ATP1B1;ATP1A2;PRKCG;ATP1B3;FXYD2;ATP1A4;SFN;INSR;INS;MAPK3;HSD11B2;PIK3R1;ATP1A3;MAPK1;PDPK1;IGF1;PRKCB;PRKCA;ATP1B4;SCNN1A
hsa04611	Platelet activation	http://www.kegg.jp/kegg-bin/show_pathway?hsa04611+10000+10125+10235+107+108+109+111+115+1278+1432+146850+207+208+2149+2212+2243+2244+23236+23365+23533+2770+2771+2773+2776+2778+2811+2812+2977+2983+340156+3688+3708+3709+3710+3937+4067+4638+4846+5023+5028+51206+5290+5291+5293+5294+5295+5296+5331+54518+5501+5584+5592+5593+5594+5595+5600+5739+5742+5906+60+6093+6300+64805+6714+6786+6915+695+71+83706+84…	123	71	45.5731	1.55794	2.13524e-06	9.71652e-06	10000;10125;10235;107;108;109;111;115;1278;1432;146850;207;208;2149;2212;2243;2244;23236;23365;23533;2770;2771;2773;2776;2778;2811;2812;2977;2983;340156;3688;3708;3709;3710;3937;4067;4638;4846;5023;5028;51206;5290;5291;5293;5294;5295;5296;5331;54518;5501;5584;5592;5593;5594;5595;5600;5739;5742;5906;60;6093;6300;64805;6714;6786;6915;695;71;83706;84876;85366	PIK3CA;BTK;PLCB3;AKT2;NOS3;MYLK2;PTGIR;RASGRP1;PIK3R2;ITGB1;GP1BB;STIM1;GP1BA;LCP2;GUCY1A2;TBXA2R;MAPK14;ITPR3;ADCY1;PLCB1;ITPR2;PIK3CD;PIK3CB;PIK3R6;PIK3CG;RASGRP2;APBB1IP;PRKCI;P2RY12;ACTG1;ACTB;GNAS;PRKG2;F2R;COL1A2;RAP1A;ARHGEF12;GNAI3;AKT3;LYN;FGB;GNAQ;ROCK1;MAPK3;ORAI1;GUCY1B1;FGA;FERMT3;PIK3R1;MAPK12;MAPK1;P2RX1;ADCY2;AKT1;PIK3R5;MYLK;GP6;ADCY3;MYLK4;ADCY5;GNAI1;SRC;PPP1CC;ADCY9;GNAI2;ITPR…
hsa04630	JAK-STAT signaling pathway	http://www.kegg.jp/kegg-bin/show_pathway?hsa04630+10000+10254+1026+10379+1154+1271+1387+1437+1441+1489+1956+2033+2056+207+208+2475+282617+2885+316+3442+3444+3445+3446+3448+3451+3452+3454+3455+3456+3558+3560+3561+3567+3569+3570+3572+3574+3575+3586+3588+3589+3592+3593+3594+3595+3596+3598+3601+3716+3717+3952+3953+3977+4170+4352+4609+5008+50604+50616+5155+5290+5291+5293+5295+5296+53342+5618+5771+5777…	162	89	60.0231	1.48276	2.15923e-06	9.71652e-06	10000;10254;1026;10379;1154;1271;1387;1437;1441;1489;1956;2033;2056;207;208;2475;282617;2885;316;3442;3444;3445;3446;3448;3451;3452;3454;3455;3456;3558;3560;3561;3567;3569;3570;3572;3574;3575;3586;3588;3589;3592;3593;3594;3595;3596;3598;3601;3716;3717;3952;3953;3977;4170;4352;4609;5008;50604;50616;5155;5290;5291;5293;5295;5296;53342;5618;5771;5777;5781;5894;595;596;598;64109;6654;6655;6773;6774;6…	IL12B;PIK3CA;PTPN6;IL15RA;IL17D;AKT2;MCL1;STAT2;IL12RB1;JAK1;IL7;PIK3R2;CCND2;EGFR;CISH;SOCS6;IFNB1;IFNAR2;MPL;TYK2;IFNAR1;STAT4;IL6;PIK3CD;PIK3CB;EP300;PTPN11;CNTFR;OSM;CRLF2;IFNA8;CSF2;IFNA21;IL11;SOS2;PDGFB;CTF1;BCL2L1;PRLR;IL5;IL2;IL13RA2;CDKN1A;STAT3;IL2RG;IL27RA;BCL2;IL10;AKT3;CSF3R;IRF9;IFNA14;IFNA17;SOS1;CCND3;IL22;MTOR;LEP;AOX1;LIFR;CCND1;IFNL3;STAT5B;SOCS2;CREBBP;STAM2;IFNA10;PIK3R1;EPO…
hsa05219	Bladder cancer	http://www.kegg.jp/kegg-bin/show_pathway?hsa05219+1019+1026+1613+1871+1956+2064+2261+23604+3576+369+3845+4193+4312+4313+4318+4609+5594+5595+5604+5605+5894+5925+595+6714+673+7057+7157+7422+9252+999	41	30	15.191	1.97485	2.65157e-06	1.1764e-05	1019;1026;1613;1871;1956;2064;2261;23604;3576;369;3845;4193;4312;4313;4318;4609;5594;5595;5604;5605;5894;5925;595;6714;673;7057;7157;7422;9252;999	FGFR3;E2F3;MMP2;DAPK3;EGFR;CXCL8;THBS1;KRAS;VEGFA;DAPK2;ERBB2;CDH1;MMP9;CDK4;MAP2K1;CDKN1A;RPS6KA5;MDM2;CCND1;MAPK3;TP53;MAPK1;ARAF;RB1;MYC;BRAF;SRC;MAP2K2;RAF1;MMP1
hsa05210	Colorectal cancer	http://www.kegg.jp/kegg-bin/show_pathway?hsa05210+10000+10018+1026+1499+1647+1956+207+208+2475+27113+2885+2956+324+369+374+3845+4087+4088+4436+4609+4616+5290+5291+5293+5295+5296+54205+5594+5595+5599+5601+5602+5604+5605+572+578+5879+5880+5881+5894+5899+595+596+6198+6199+6654+6655+673+7039+7046+7157+8312+836	86	53	31.8641	1.66331	2.87013e-06	1.25568e-05	10000;10018;1026;1499;1647;1956;207;208;2475;27113;2885;2956;324;369;374;3845;4087;4088;4436;4609;4616;5290;5291;5293;5295;5296;54205;5594;5595;5599;5601;5602;5604;5605;572;578;5879;5880;5881;5894;5899;595;596;6198;6199;6654;6655;673;7039;7046;7157;8312;836	PIK3CA;APC;TGFA;RAC1;MSH2;RAC2;AKT2;BCL2L11;MAPK8;CASP3;PIK3R2;EGFR;AXIN1;KRAS;PIK3CD;PIK3CB;SMAD2;MSH6;CYCS;MAPK9;GADD45A;BBC3;SOS2;BAD;MAP2K1;CTNNB1;CDKN1A;BAK1;BCL2;AKT3;SOS1;MTOR;MAPK10;CCND1;MAPK3;RAC3;TP53;RALB;TGFBR1;RPS6KB1;PIK3R1;MAPK1;ARAF;AKT1;SMAD3;MYC;BRAF;MAP2K2;RAF1;RPS6KB2;AREG;GADD45B;GRB2
hsa05221	Acute myeloid leukemia	http://www.kegg.jp/kegg-bin/show_pathway?hsa05221+10000+1437+1848+207+208+2209+2322+2475+2885+369+3815+3845+4353+4609+4790+5290+5291+5293+5295+5296+5467+5594+5595+5604+5605+572+5894+5914+595+5970+6198+6199+6654+6655+6688+673+6774+6777+8517+861+862+8864+8900	66	43	24.4539	1.75841	3.07748e-06	1.32795e-05	10000;1437;1848;207;208;2209;2322;2475;2885;369;3815;3845;4353;4609;4790;5290;5291;5293;5295;5296;5467;5594;5595;5604;5605;572;5894;5914;595;5970;6198;6199;6654;6655;6688;673;6774;6777;8517;861;862;8864;8900	PIK3CA;MPO;AKT2;KIT;PIK3R2;RELA;CCNA1;KRAS;PIK3CD;PIK3CB;PER2;CSF2;SOS2;BAD;MAP2K1;STAT3;FCGR1A;AKT3;SOS1;MTOR;FLT3;CCND1;STAT5B;RUNX1;DUSP6;RUNX1T1;MAPK3;RPS6KB1;PIK3R1;MAPK1;ARAF;AKT1;MYC;SPI1;PPARD;NFKB1;IKBKG;RARA;BRAF;MAP2K2;RAF1;RPS6KB2;GRB2
hsa04659	Th17 cell differentiation	http://www.kegg.jp/kegg-bin/show_pathway?hsa04659+112744+1432+196+2475+2625+27040+30009+3109+3112+3113+3118+3123+3127+3320+3326+3553+3554+3558+3560+3561+3569+3570+3572+3594+3605+3662+3716+3717+3932+4087+4088+4772+4773+4790+4792+50616+53342+5532+5534+5594+5595+5599+5600+5601+5602+5914+5970+6095+6097+6257+6300+6774+6777+7046+7297+8517+861+915+916+917+919+920+9466	107	63	39.6449	1.58911	3.19419e-06	1.35969e-05	112744;1432;196;2475;2625;27040;30009;3109;3112;3113;3118;3123;3127;3320;3326;3553;3554;3558;3560;3561;3569;3570;3572;3594;3605;3662;3716;3717;3932;4087;4088;4772;4773;4790;4792;50616;53342;5532;5534;5594;5595;5599;5600;5601;5602;5914;5970;6095;6097;6257;6300;6774;6777;7046;7297;8517;861;915;916;917;919;920;9466	IL17D;IL1R1;IL12RB1;MAPK8;JAK1;RORC;RELA;RORA;HSP90AB1;HLA-DQA2;MAPK14;TYK2;RXRB;HLA-DMB;IL6;PPP3R1;SMAD2;IL1B;NFATC1;CD3G;TBX21;MAPK9;CD3D;HLA-DPA1;NFKBIA;IL2;STAT3;GATA3;IL2RG;IL27RA;HLA-DRB1;LCK;PPP3CB;IL22;MTOR;MAPK10;CD247;STAT5B;RUNX1;MAPK3;AHR;TGFBR1;IL17A;MAPK12;MAPK1;CD4;CD3E;IL17F;SMAD3;LAT;NFATC2;NFKB1;IKBKG;RARA;IL6R;HSP90AA1;IL2RB;HLA-DRB5;JAK2;HLA-DOB;IL6ST;IRF4;MAPK11
hsa04080	Neuroactive ligand-receptor interaction	http://www.kegg.jp/kegg-bin/show_pathway?hsa04080+10161+10203+1081+10886+1131+1133+1134+1135+1136+1137+1138+1139+1141+1144+1145+1146+116443+1241+134+136+1394+140+1511+153+155+165829+1813+1815+186+1902+1909+1910+200959+2147+2149+2150+23566+2358+2359+23620+2550+2555+2557+2561+2565+2569+2570+2587+2642+2692+2740+2741+2742+2743+2798+2831+2837+2846+2847+2862+286530+2891+2898+2901+2904+2905+2906+2908+29…	277	139	102.632	1.35435	3.76484e-06	1.58123e-05	10161;10203;1081;10886;1131;1133;1134;1135;1136;1137;1138;1139;1141;1144;1145;1146;116443;1241;134;136;1394;140;1511;153;155;165829;1813;1815;186;1902;1909;1910;200959;2147;2149;2150;23566;2358;2359;23620;2550;2555;2557;2561;2565;2569;2570;2587;2642;2692;2740;2741;2742;2743;2798;2831;2837;2846;2847;2862;286530;2891;2898;2901;2904;2905;2906;2908;2911;2915;2916;2918;3001;3274;3352;3361;339403;3952;…	MLNR;P2RY14;P2RX7;GALR3;CHRNA5;GALR1;NPFFR2;PRSS3;NPY5R;GABBR1;FPR3;SSTR5;OXTR;PTGIR;TACR1;CHRM5;NMUR2;AVPR1A;RXFP1;P2RX4;GRM6;AGTR2;CHRNA9;ADRB1;GABRR1;TBXA2R;OPRD1;GRM5;F2RL1;EDNRA;CRHR1;GRIN2C;GABRR2;NPBWR1;CHRNA3;LPAR4;CHRNA10;GRM8;GNRHR;NTSR2;NPFFR1;TRPV1;SSTR4;GLRA1;DRD2;C5AR1;CTSG;GLRB;CALCRL;MCHR2;HTR5A;LHCGR;F2R;P2RY11;EDNRB;P2RY6;GABRR3;GABRA2;GRIN2B;HRH2;PRSS1;PTGER3;GPR156;GLP1R;PRLR;…
hsa04666	Fc gamma R-mediated phagocytosis	http://www.kegg.jp/kegg-bin/show_pathway?hsa04666+10000+10093+10094+10095+10109+1399+1785+1794+207+208+2209+2212+2213+23396+27040+274+2934+3055+3635+3636+382+3985+4067+4651+5058+50807+5290+5291+5293+5295+5296+5337+5338+5578+5579+5580+5581+5582+5594+5595+5604+5788+5879+5880+5894+6198+6199+7409+8394+8613+8853+8877+8976+9846+998	91	55	33.7167	1.63124	4.42468e-06	1.83391e-05	10000;10093;10094;10095;10109;1399;1785;1794;207;208;2209;2212;2213;23396;27040;274;2934;3055;3635;3636;382;3985;4067;4651;5058;50807;5290;5291;5293;5295;5296;5337;5338;5578;5579;5580;5581;5582;5594;5595;5604;5788;5879;5880;5894;6198;6199;7409;8394;8613;8853;8877;8976;9846;998	PIK3CA;RAC1;RAC2;LIMK2;AKT2;PIK3R2;ARPC3;PLPP3;PIK3CD;PIK3CB;INPPL1;DOCK2;ARF6;PRKCG;PLD2;ARPC2;MAP2K1;HCK;FCGR1A;PRKCD;ARPC1B;AKT3;DNM2;CDC42;WASL;LYN;CRKL;PLD1;BIN1;ASAP2;GAB2;MAPK3;RPS6KB1;PIP5K1A;PIP5K1C;PIK3R1;MAPK1;ASAP1;AKT1;LAT;PTPRC;PAK1;INPP5D;PRKCB;PRKCA;GSN;MYO10;RAF1;ARPC4;FCGR2B;RPS6KB2;PRKCE;VAV1;SPHK1;FCGR2A
hsa04928	Parathyroid hormone synthesis, secretion and action	http://www.kegg.jp/kegg-bin/show_pathway?hsa04928+1026+10488+107+108+109+111+11214+115+1385+1386+148327+1591+1594+1956+1958+2260+23236+2625+2768+2770+2771+2773+2776+2778+369+3708+3709+3710+4040+408+4205+4208+4209+4323+4324+4326+468+4929+5141+5331+5337+5338+5578+5579+5582+5594+5595+5604+5894+596+6257+632+64386+64764+673+7421+8600+90993+9247+9586+9826+9935	106	62	39.2744	1.57864	5.17103e-06	2.11542e-05	1026;10488;107;108;109;111;11214;115;1385;1386;148327;1591;1594;1956;1958;2260;23236;2625;2768;2770;2771;2773;2776;2778;369;3708;3709;3710;4040;408;4205;4208;4209;4323;4324;4326;468;4929;5141;5331;5337;5338;5578;5579;5582;5594;5595;5604;5894;596;6257;632;64386;64764;673;7421;8600;90993;9247;9586;9826;9935	PLCB3;CREB5;CREB3L2;EGFR;MMP17;BGLAP;MEF2C;PDE4A;ITPR3;ARHGEF11;ADCY1;RXRB;PLCB1;ITPR2;EGR1;MMP15;GNA12;GNAS;GCM2;CREB3L1;FGFR1;AKAP13;ATF4;PRKCG;PLD2;CREB3;MAP2K1;GNAI3;CDKN1A;GATA3;BCL2;ARRB1;VDR;CYP24A1;PLD1;MMP14;GNAQ;MEF2D;MAPK3;LRP6;MMP25;MAFB;CREB3L4;MAPK1;TNFSF11;ARAF;ADCY2;ATF2;MEF2A;BRAF;ADCY3;CREB1;ADCY5;GNAI1;PRKCB;PRKCA;ADCY9;GNAI2;ITPR1;RAF1;NR4A2;CYP27B1
hsa04971	Gastric acid secretion	http://www.kegg.jp/kegg-bin/show_pathway?hsa04971+107+108+1080+109+111+1131+115+163688+23236+23439+2770+2771+2773+2776+2778+3274+340156+3708+3709+3710+3766+3772+3776+3784+4638+476+477+478+480+481+482+483+5331+54207+5578+5579+5582+60+6548+6750+760+801+805+808+818+85366+887	75	47	27.7885	1.69135	5.40174e-06	2.18147e-05	107;108;1080;109;111;1131;115;163688;23236;23439;2770;2771;2773;2776;2778;3274;340156;3708;3709;3710;3766;3772;3776;3784;4638;476;477;478;480;481;482;483;5331;54207;5578;5579;5582;60;6548;6750;760;801;805;808;818;85366;887	ATP1B2;PLCB3;MYLK2;SST;ATP1A1;CALM3;ITPR3;ADCY1;PLCB1;ITPR2;ACTB;GNAS;ATP1B1;HRH2;KCNK2;CAMK2G;ATP1A2;CFTR;PRKCG;CA2;ATP1B3;GNAI3;CALML6;SLC9A1;ATP1A4;CCKBR;KCNJ10;CALM1;GNAQ;CALM2;CHRM3;ATP1A3;ADCY2;MYLK;KCNJ15;ADCY3;MYLK4;ADCY5;KCNK10;GNAI1;PRKCB;PRKCA;ADCY9;GNAI2;ITPR1;ATP1B4;KCNQ1
hsa04662	B cell receptor signaling pathway	http://www.kegg.jp/kegg-bin/show_pathway?hsa04662+10000+118788+207+208+2213+2885+29760+3635+3636+3845+4067+4772+4773+4790+4792+5290+5291+5293+5295+5296+5532+5534+5579+5594+5595+5604+5605+5777+5879+5880+5881+5894+5970+6654+6655+695+7409+84433+8517+8519+8915+933+971+973+974	71	45	26.3064	1.71061	5.51049e-06	2.19722e-05	10000;118788;207;208;2213;2885;29760;3635;3636;3845;4067;4772;4773;4790;4792;5290;5291;5293;5295;5296;5532;5534;5579;5594;5595;5604;5605;5777;5879;5880;5881;5894;5970;6654;6655;695;7409;84433;8517;8519;8915;933;971;973;974	PIK3CA;PTPN6;BTK;RAC1;RAC2;AKT2;PIK3R2;CD72;RELA;CD79A;KRAS;PIK3CD;PIK3CB;PPP3R1;NFATC1;IFITM1;INPPL1;SOS2;CD79B;NFKBIA;MAP2K1;AKT3;BLNK;LYN;PPP3CB;SOS1;BCL10;CD22;MAPK3;RAC3;PIK3R1;PIK3AP1;MAPK1;AKT1;NFATC2;NFKB1;IKBKG;INPP5D;CARD11;PRKCB;MAP2K2;RAF1;FCGR2B;VAV1;GRB2
hsa04930	Type II diabetes mellitus	http://www.kegg.jp/kegg-bin/show_pathway?hsa04930+2475+2645+3098+3099+3101+3630+3643+3651+3767+5290+5291+5293+5295+5296+5313+5315+5580+5581+5594+5595+5599+5601+5602+6514+6517+6833+7124+773+80201+8651+8660+8835	46	32	17.0436	1.87754	7.24068e-06	2.85102e-05	2475;2645;3098;3099;3101;3630;3643;3651;3767;5290;5291;5293;5295;5296;5313;5315;5580;5581;5594;5595;5599;5601;5602;6514;6517;6833;7124;773;80201;8651;8660;8835	PIK3CA;MAPK8;TNF;PKLR;PIK3R2;SLC2A2;PIK3CD;PIK3CB;ABCC8;MAPK9;HK3;PKM;IRS2;PDX1;PRKCD;INSR;MTOR;INS;MAPK10;SOCS2;MAPK3;KCNJ11;PIK3R1;MAPK1;SLC2A4;GCK;HK1;SOCS1;HKDC1;CACNA1A;PRKCE;HK2
hsa04261	Adrenergic signaling in cardiomyocytes	http://www.kegg.jp/kegg-bin/show_pathway?hsa04261+10000+10368+10369+10488+107+108+109+11069+111+115+1385+1386+1390+1432+146850+148327+153+163688+186+207+208+23236+23439+23533+2770+2771+2773+2776+2778+3753+3784+468+476+477+478+480+481+482+483+486+490+5294+5331+5501+55012+5518+5522+5523+5526+5527+5529+5578+55844+5594+5595+5600+596+6262+6300+6324+6330+64764+6548+7137+7169+7170+7171+778+779+781+786+8…	144	79	53.3539	1.48068	8.56775e-06	3.3319e-05	10000;10368;10369;10488;107;108;109;11069;111;115;1385;1386;1390;1432;146850;148327;153;163688;186;207;208;23236;23439;23533;2770;2771;2773;2776;2778;3753;3784;468;476;477;478;480;481;482;483;486;490;5294;5331;5501;55012;5518;5522;5523;5526;5527;5529;5578;55844;5594;5595;5600;596;6262;6300;6324;6330;64764;6548;7137;7169;7170;7171;778;779;781;786;801;805;808;818;90993;9252;9254;9586	ATP1B2;PLCB3;CREB5;AKT2;CREB3L2;CACNG3;PPP2R1A;CREM;PPP2R3A;ATP1A1;AGTR2;ADRB1;CACNA1S;CALM3;TPM4;MAPK14;PPP2R2C;ADCY1;PLCB1;PPP2R3C;PIK3R6;PIK3CG;RYR2;CACNA2D2;GNAS;ATP1B1;CREB3L1;RAPGEF4;PPP2R5B;CACNG2;CAMK2G;PPP2R5C;ATF4;ATP1A2;CREB3;ATP1B3;GNAI3;FXYD2;RPS6KA5;TPM3;CACNA1F;BCL2;CALML6;SLC9A1;AKT3;ATP1A4;CALM1;PPP2R5E;GNAQ;CALM2;ATP2B1;MAPK3;SCN4B;KCNE1;CACNA2D1;TNNI3;CREB3L4;MAPK12;ATP1A3;MAPK…
hsa05213	Endometrial cancer	http://www.kegg.jp/kegg-bin/show_pathway?hsa05213+10000+1026+1499+1647+1956+2002+2064+207+208+2309+2885+324+3611+369+3845+4609+4616+5170+5290+5291+5293+5295+5296+5594+5595+5604+5605+572+5728+578+5894+595+6654+6655+673+7157+8312+999	58	38	21.4898	1.76828	9.47895e-06	3.6413e-05	10000;1026;1499;1647;1956;2002;2064;207;208;2309;2885;324;3611;369;3845;4609;4616;5170;5290;5291;5293;5295;5296;5594;5595;5604;5605;572;5728;578;5894;595;6654;6655;673;7157;8312;999	PIK3CA;APC;AKT2;PIK3R2;EGFR;AXIN1;KRAS;PIK3CD;PIK3CB;ELK1;GADD45A;ERBB2;CDH1;SOS2;BAD;PTEN;MAP2K1;CTNNB1;CDKN1A;BAK1;AKT3;SOS1;CCND1;MAPK3;TP53;ILK;PIK3R1;MAPK1;ARAF;AKT1;MYC;PDPK1;BRAF;MAP2K2;FOXO3;RAF1;GADD45B;GRB2
hsa04550	Signaling pathways regulating pluripotency of stem cells	http://www.kegg.jp/kegg-bin/show_pathway?hsa04550+10000+10336+130399+1432+1499+1852+207+208+2103+2247+2260+2261+2263+2885+324+3398+3400+3479+3480+3572+3626+3716+3717+3845+3977+4086+4087+4088+4609+463+4762+5290+5291+5293+5295+5296+5460+5594+5595+5600+5604+5605+56916+5894+6300+648+6498+657+659+6657+6774+6927+7471+7472+7473+7476+7477+7480+7483+7547+7976+7994+8312+8321+8324+8325+8326+84108+84333+8475…	139	76	51.5013	1.47569	1.48706e-05	5.64365e-05	10000;10336;130399;1432;1499;1852;207;208;2103;2247;2260;2261;2263;2885;324;3398;3400;3479;3480;3572;3626;3716;3717;3845;3977;4086;4087;4088;4609;463;4762;5290;5291;5293;5295;5296;5460;5594;5595;5600;5604;5605;56916;5894;6300;648;6498;657;659;6657;6774;6927;7471;7472;7473;7476;7477;7480;7483;7547;7976;7994;8312;8321;8324;8325;8326;84108;84333;84759;8820;91;92;93;9314;9421	PIK3CA;APC;FGFR3;FGF2;AKT2;JAK1;PIK3R2;WNT1;ACVR1C;HAND1;ACVR1B;AXIN1;MAPK14;WNT2;KRAS;PIK3CD;PIK3CB;ESRRB;SMAD2;ACVR2B;KLF4;ID4;SKIL;WNT10B;WNT3;PCGF3;BMPR1A;FZD7;BMPR2;WNT9A;ZIC3;FGFR1;ACVR2A;IGF1R;POU5F1;FZD1;PCGF6;MAP2K1;CTNNB1;STAT3;WNT7B;AKT3;ID2;SOX2;FZD8;WNT7A;KAT6A;LIFR;FGFR2;MAPK3;FZD3;SMAD1;ZFHX3;HESX1;PIK3R1;MAPK12;MAPK1;HNF1A;BMI1;PCGF5;AKT1;SMAD3;MYC;NEUROG1;INHBC;IGF1;JAK2;MAP2K2;D…
hsa01524	Platinum drug resistance	http://www.kegg.jp/kegg-bin/show_pathway?hsa01524+10000+1026+1244+2064+207+208+221357+27113+2939+2940+2941+2946+2949+2950+2956+329+330+331+356+4193+4257+4436+472+5170+5290+5291+5293+5295+5296+54205+5429+5594+5595+572+578+596+598+5980+637+7153+7157+7507+836+8772+9446	73	45	27.0474	1.66374	1.58706e-05	5.95149e-05	10000;1026;1244;2064;207;208;221357;27113;2939;2940;2941;2946;2949;2950;2956;329;330;331;356;4193;4257;4436;472;5170;5290;5291;5293;5295;5296;54205;5429;5594;5595;572;578;596;598;5980;637;7153;7157;7507;836;8772;9446	PIK3CA;MSH2;GSTM5;AKT2;CASP3;PIK3R2;GSTO1;ABCC2;PIK3CD;GSTM2;PIK3CB;XPA;MSH6;CYCS;ATM;BBC3;ERBB2;BAD;FADD;GSTP1;BCL2L1;CDKN1A;BAK1;POLH;BCL2;MDM2;AKT3;BID;BIRC2;MGST1;MAPK3;REV3L;TP53;GSTA3;PIK3R1;MAPK1;AKT1;GSTA5;PDPK1;XIAP;BIRC3;TOP2A;GSTA4;GSTA2;FASLG
hsa05231	Choline metabolism in cancer	http://www.kegg.jp/kegg-bin/show_pathway?hsa05231+10000+10434+1119+1120+1607+1608+1609+1956+207+208+23396+23446+2475+2885+3845+5155+5170+5290+5291+5293+5295+5296+5337+5338+5578+5579+5582+5594+5595+5599+5601+5602+56034+5604+5605+5879+5880+5881+5894+6009+6198+6199+6580+6581+6582+6584+6654+6655+7248+7249+80310+8394+8525+8613+8976+9162+9468	99	57	36.6808	1.55395	2.35936e-05	8.74351e-05	10000;10434;1119;1120;1607;1608;1609;1956;207;208;23396;23446;2475;2885;3845;5155;5170;5290;5291;5293;5295;5296;5337;5338;5578;5579;5582;5594;5595;5599;5601;5602;56034;5604;5605;5879;5880;5881;5894;6009;6198;6199;6580;6581;6582;6584;6654;6655;7248;7249;80310;8394;8525;8613;8976;9162;9468	PIK3CA;RAC1;TSC2;RAC2;AKT2;RHEB;MAPK8;SLC22A1;PIK3R2;EGFR;DGKQ;DGKB;PLPP3;KRAS;PIK3CD;PIK3CB;SLC22A3;MAPK9;PDGFC;SOS2;PDGFB;PCYT1B;PRKCG;PLD2;SLC22A5;MAP2K1;CHKB;AKT3;WASL;LYPLA1;SOS1;SLC44A1;DGKG;PLD1;MTOR;DGKZ;MAPK10;DGKI;MAPK3;RAC3;RPS6KB1;PIP5K1A;PIP5K1C;PIK3R1;MAPK1;CHKA;AKT1;TSC1;PDGFD;PDPK1;PRKCB;MAP2K2;PRKCA;RAF1;RPS6KB2;SLC22A2;GRB2
hsa00330	Arginine and proline metabolism	http://www.kegg.jp/kegg-bin/show_pathway?hsa00330+112483+113451+1152+1159+1160+1610+217+219+2593+26+262+2628+2806+29920+383+4128+4129+4842+4843+4846+501+5033+51056+54498+55748+5831+5832+6303+65263+6611+79814+8659+8974	50	33	18.5256	1.78131	2.92195e-05	0.000107025	112483;113451;1152;1159;1160;1610;217;219;2593;26;262;2628;2806;29920;383;4128;4129;4842;4843;4846;501;5033;51056;54498;55748;5831;5832;6303;65263;6611;79814;8659;8974	AMD1;NOS3;P4HA2;DAO;ALDH18A1;CKMT1B;AZIN2;SAT1;ALDH7A1;CNDP2;PYCR3;ALDH2;SMS;NOS2;P4HA1;PYCR2;LAP3;MAOB;CKMT2;SMOX;CKB;ARG1;ALDH1B1;SAT2;ALDH4A1;GAMT;GOT2;AOC1;PYCR1;GATM;MAOA;AGMAT;NOS1
hsa04923	Regulation of lipolysis in adipocytes	http://www.kegg.jp/kegg-bin/show_pathway?hsa04923+10000+107+108+1081+109+111+11343+115+134+153+155+207+208+2770+2771+2773+2778+3630+3643+3991+4881+4886+5140+5290+5291+5293+5295+5296+5592+5593+5733+5742+5743+7253+8660	54	35	20.0077	1.74933	3.01793e-05	0.00010927	10000;107;108;1081;109;111;11343;115;134;153;155;207;208;2770;2771;2773;2778;3630;3643;3991;4881;4886;5140;5290;5291;5293;5295;5296;5592;5593;5733;5742;5743;7253;8660	PIK3CA;AKT2;PIK3R2;ADRB1;ADCY1;PIK3CD;PIK3CB;LIPE;GNAS;PRKG2;PTGER3;IRS2;GNAI3;PTGS2;AKT3;INSR;INS;MGLL;PIK3R1;NPY1R;ADCY2;PDE3B;CGA;AKT1;NPR1;ADORA1;ADCY3;ADCY5;GNAI1;ADCY9;GNAI2;PRKG1;TSHR;PTGS1;ADRB3
hsa04211	Longevity regulating pathway	http://www.kegg.jp/kegg-bin/show_pathway?hsa04211+10000+10488+107+108+10891+109+111+115+1385+1386+148327+207+208+2308+2309+23411+2475+27244+3479+3480+3630+3643+3845+468+4790+51422+5290+5291+5293+5295+5296+53632+5468+5562+5563+5564+57521+5970+6009+6198+6199+64764+6648+7157+7248+7249+814+84335+8660+90993+9474+9586	89	52	32.9757	1.57692	3.06954e-05	0.000109876	10000;10488;107;108;10891;109;111;115;1385;1386;148327;207;208;2308;2309;23411;2475;27244;3479;3480;3630;3643;3845;468;4790;51422;5290;5291;5293;5295;5296;53632;5468;5562;5563;5564;57521;5970;6009;6198;6199;64764;6648;7157;7248;7249;814;84335;8660;90993;9474;9586	PIK3CA;RPTOR;CREB5;TSC2;AKT2;RHEB;CREB3L2;PRKAA1;PIK3R2;RELA;SESN1;ADCY1;KRAS;PIK3CD;PIK3CB;PPARG;AKT1S1;ATG5;PRKAG3;CREB3L1;ATF4;IGF1R;PRKAA2;CREB3;IRS2;PRKAG2;AKT3;INSR;MTOR;INS;TP53;FOXO1;CREB3L4;PPARGC1A;RPS6KB1;PIK3R1;ADCY2;PRKAB1;AKT1;TSC1;ATF2;SOD2;NFKB1;ADCY3;CREB1;ADCY5;IGF1;FOXO3;SIRT1;ADCY9;RPS6KB2;CAMK4
hsa05340	Primary immunodeficiency	http://www.kegg.jp/kegg-bin/show_pathway?hsa05340+115650+29760+29851+3543+3561+3575+3932+4261+5788+5896+5897+5993+64421+6890+6891+695+7374+84876+8517+915+916+920+925+958+959+973	37	26	13.709	1.89657	4.02829e-05	0.000142574	115650;29760;29851;3543;3561;3575;3932;4261;5788;5896;5897;5993;64421;6890;6891;695;7374;84876;8517;915;916;920;925;958;959;973	BTK;CIITA;CD79A;IGLL1;UNG;CD40LG;CD3D;RAG1;RFX5;TNFRSF13C;IL2RG;ICOS;TAP2;BLNK;LCK;TAP1;ORAI1;CD4;CD3E;PTPRC;CD8A;IKBKG;CD40;IL7R;DCLRE1C;RAG2
hsa00230	Purine metabolism	http://www.kegg.jp/kegg-bin/show_pathway?hsa00230+10201+10606+10621+107+108+10846+109+111+11164+115+122481+124583+132+158067+171568+203+204+221264+221823+2272+22978+23649+25885+2618+26289+270+27115+2766+2977+2983+2984+2987+29922+3000+3614+3615+3704+4830+4831+4833+4860+4881+50484+51251+51292+5137+5139+5140+5141+5146+5149+5151+5152+5153+5158+5167+5169+51728+5313+5315+54107+5422+5424+5426+5427+5430+…	174	90	64.4693	1.39601	4.61334e-05	0.000161467	10201;10606;10621;107;108;10846;109;111;11164;115;122481;124583;132;158067;171568;203;204;221264;221823;2272;22978;23649;25885;2618;26289;270;27115;2766;2977;2983;2984;2987;29922;3000;3614;3615;3704;4830;4831;4833;4860;4881;50484;51251;51292;5137;5139;5140;5141;5146;5149;5151;5152;5153;5158;5167;5169;51728;5313;5315;54107;5422;5424;5426;5427;5430;5432;5433;5435;5437;5438;5440;5471;55703;5634;5665…	PDE8B;GUK1;POLR1E;NT5C3A;ADK;PKLR;POLD4;POLR1A;PDE7B;PRPS1L1;POLR2H;POLA1;PDE3A;GUCY1A2;PDE6H;PDE1B;POLR2C;PDE4A;AK2;GUCY2D;ADCY1;NME7;POLR1B;POLR2A;PNPT1;FHIT;NME1-NME2;POLR2K;RRM1;PDE1C;POLE2;AK7;GMPR2;PDE6B;AK1;RRM2;AK9;CANT1;PKM;POLR3K;POLE3;POLE;AK5;POLA2;POLR2F;POLD1;PAPSS1;AK8;IMPDH1;POLR3D;ENPP1;NME2;RRM2B;NME6;PDE10A;PRUNE1;POLR1C;PRPS2;PDE9A;AMPD1;GUCY2C;POLR3B;NT5C2;PDE8A;POLR2I;GUCY1B…
hsa05166	Human T-cell leukemia virus 1 infection	http://www.kegg.jp/kegg-bin/show_pathway?hsa05166+10000+1019+1026+1031+10524+107+108+109+111+1111+11200+115+115650+1385+1386+1387+1390+1437+1499+1871+1958+2002+2033+207+208+2113+22800+2874+292+29882+3106+3109+3112+3113+3118+3123+3127+324+331+3554+3558+3560+3561+3569+3601+3716+3845+3932+4049+4055+4087+4088+4214+4215+4605+4609+468+472+4772+4773+4790+4792+4801+51433+5155+5290+5291+5293+5295+5296+541…	255	125	94.4808	1.32302	4.71643e-05	0.000163261	10000;1019;1026;1031;10524;107;108;109;111;1111;11200;115;115650;1385;1386;1387;1390;1437;1499;1871;1958;2002;2033;207;208;2113;22800;2874;292;29882;3106;3109;3112;3113;3118;3123;3127;324;331;3554;3558;3560;3561;3569;3601;3716;3845;3932;4049;4055;4087;4088;4214;4215;4605;4609;468;472;4772;4773;4790;4792;4801;51433;5155;5290;5291;5293;5295;5296;54107;5424;5426;5427;545;5532;5534;5599;56655;57804;5…	PIK3CA;APC;IL15RA;E2F3;AKT2;FOSL1;IL1R1;MAPK8;JAK1;RRAS2;TNF;CREM;HLA-B;PIK3R2;CCND2;WNT1;POLD4;ETS1;RELA;RAN;LTBR;ANAPC2;SLC2A1;HLA-DQA2;GPS2;WNT2;LTA;ADCY1;CANX;KRAS;HLA-DMB;IL6;PIK3CD;PIK3CB;EP300;BUB1B;PPP3R1;EGR1;SMAD2;CHEK1;NFATC1;CD3G;KAT5;BUB3;POLE2;TNFRSF1A;ELK1;CSF2;WNT10B;WNT3;ATM;VDAC2;FZD7;NRP1;CD3D;CDK4;WNT9A;HLA-DPA1;NFYB;PDGFB;ATF4;POLE3;POLE;CHEK2;NFKBIA;TBPL1;BCL2L1;TNFRSF13C;FZ…
hsa04728	Dopaminergic synapse	http://www.kegg.jp/kegg-bin/show_pathway?hsa04728+10000+10488+10681+111+1385+1386+1432+148327+163688+1813+1815+207+208+23236+2770+2771+2773+2774+2776+2778+2786+2787+2791+2793+2891+2904+2931+3708+3709+3710+3762+3763+3798+3799+4128+4129+468+50632+5331+5501+55012+5518+5522+5523+5526+5527+5529+5532+5578+5579+5582+55844+55970+5599+5600+5601+5602+6300+6323+64764+6570+6571+773+801+805+808+818+90993+9423…	131	70	48.5372	1.44219	8.54621e-05	0.000292615	10000;10488;10681;111;1385;1386;1432;148327;163688;1813;1815;207;208;23236;2770;2771;2773;2774;2776;2778;2786;2787;2791;2793;2891;2904;2931;3708;3709;3710;3762;3763;3798;3799;4128;4129;468;50632;5331;5501;55012;5518;5522;5523;5526;5527;5529;5532;5578;5579;5582;55844;55970;5599;5600;5601;5602;6300;6323;64764;6570;6571;773;801;805;808;818;90993;94235;9586	PLCB3;CREB5;AKT2;CREB3L2;MAPK8;PPP2R1A;PPP2R3A;SCN1A;CALM3;KIF5A;MAPK14;PPP2R2C;ITPR3;PLCB1;ITPR2;PPP2R3C;GNB5;DRD2;MAPK9;GNG5;GNAS;GNAL;GSK3A;CREB3L1;GRIN2B;PPP2R5B;CAMK2G;PPP2R5C;ATF4;PRKCG;SLC18A2;CREB3;GNG8;SLC18A1;GNAI3;GRIA2;CALML6;AKT3;PPP3CB;DRD4;CALM1;MAOB;PPP2R5E;GNAQ;MAPK10;CALM2;CREB3L4;KCNJ5;KCNJ6;GNG12;GNGT2;MAPK12;CALY;AKT1;MAOA;ATF2;KIF5B;GNG11;CREB1;ADCY5;PPP2R2D;GNAI1;PRKCB;PRKC…
hsa04730	Long-term depression	http://www.kegg.jp/kegg-bin/show_pathway?hsa04730+1394+23236+2768+2770+2771+2773+2776+2778+2781+2891+2911+2977+2983+3479+3480+369+3708+3709+3710+3845+4067+4842+5331+5518+5578+5579+5582+5592+5593+5594+5595+5604+5605+5894+6261+673+773	60	37	22.2308	1.66436	8.84753e-05	0.000299675	1394;23236;2768;2770;2771;2773;2776;2778;2781;2891;2911;2977;2983;3479;3480;369;3708;3709;3710;3845;4067;4842;5331;5518;5578;5579;5582;5592;5593;5594;5595;5604;5605;5894;6261;673;773	PLCB3;PPP2R1A;GUCY1A2;CRHR1;ITPR3;KRAS;PLCB1;ITPR2;GNA12;GNAS;PRKG2;PRKCG;IGF1R;RYR1;MAP2K1;GNAI3;GRM1;GRIA2;LYN;GNAQ;MAPK3;GUCY1B1;MAPK1;ARAF;GNAZ;BRAF;IGF1;GNAI1;PRKCB;MAP2K2;PRKCA;GNAI2;ITPR1;NOS1;PRKG1;RAF1;CACNA1A
hsa04610	Complement and coagulation cascades	http://www.kegg.jp/kegg-bin/show_pathway?hsa04610+10544+10747+11326+1604+1675+2+2147+2149+2153+2155+2157+2158+2160+2161+2162+2243+2244+3053+3075+3827+462+5327+5328+5329+5340+5624+5627+5648+624+629+7035+7056+710+712+713+716+718+721+722+725+727+728+729+731+732+966	79	46	29.2705	1.57155	9.76687e-05	0.000327294	10544;10747;11326;1604;1675;2;2147;2149;2153;2155;2157;2158;2160;2161;2162;2243;2244;3053;3075;3827;462;5327;5328;5329;5340;5624;5627;5648;624;629;7035;7056;710;712;713;716;718;721;722;725;727;728;729;731;732;966	PLAU;THBD;SERPING1;CD59;TFPI;C1QA;MASP1;PROC;MASP2;F12;C5;VSIG4;CFH;C6;SERPINC1;F5;CFB;PLAUR;C5AR1;PROCR;PROS1;C4BPA;F2R;KNG1;C3;F7;C4BPB;C8B;CD55;PLG;BDKRB2;F11;FGB;C1QB;F8;PLAT;A2M;FGA;C1S;CFD;F13A1;C4B;SERPIND1;F9;C8A;F2
hsa04934	Cushing syndrome	http://www.kegg.jp/kegg-bin/show_pathway?hsa04934+1019+1021+1026+1027+1031+10488+107+108+109+11091+111+115+1385+1386+1394+148327+1499+1583+1586+1871+1956+196+2271+23236+2770+2771+2773+2776+2778+3164+324+3284+3708+3709+3710+3776+3949+405+4221+4297+468+5087+5151+51655+5331+5443+5594+5595+5604+5605+5906+5925+595+64764+673+7471+7472+7473+7476+7477+7480+7483+778+779+7976+79798+8085+818+8312+8321+8324+…	154	80	57.059	1.40206	9.93124e-05	0.000329299	1019;1021;1026;1027;1031;10488;107;108;109;11091;111;115;1385;1386;1394;148327;1499;1583;1586;1871;1956;196;2271;23236;2770;2771;2773;2776;2778;3164;324;3284;3708;3709;3710;3776;3949;405;4221;4297;468;5087;5151;51655;5331;5443;5594;5595;5604;5605;5906;5925;595;64764;673;7471;7472;7473;7476;7477;7480;7483;778;779;7976;79798;8085;818;8312;8321;8324;8325;8326;84876;8622;898;9049;9070;90993;9586	APC;PDE8B;PLCB3;E2F3;CREB5;CREB3L2;ARMC5;WNT1;EGFR;CACNA1S;KMT2D;AXIN1;CRHR1;ITPR3;WNT2;NR4A1;ADCY1;PLCB1;ITPR2;CDK6;WDR5;MEN1;PBX1;CDKN1B;WNT10B;WNT3;GNAS;AIP;FZD7;RAP1A;CREB3L1;CDK4;WNT9A;POMC;CCNE1;KCNK2;CAMK2G;ATF4;CREB3;HSD3B2;FZD1;MAP2K1;GNAI3;CTNNB1;CDKN1A;WNT7B;CDKN2C;CACNA1F;FZD8;GNAQ;WNT7A;CCND1;FH;PDE8A;MAPK3;ORAI1;FZD3;CYP11A1;CYP17A1;RASD1;CREB3L4;AHR;LDLR;MAPK1;RB1;ARNT;ADCY2;ATF2;A…
hsa04919	Thyroid hormone signaling pathway	http://www.kegg.jp/kegg-bin/show_pathway?hsa04919+10000+116931+1387+1499+1733+2033+207+208+2099+2308+23236+23439+2475+29079+3685+3845+4193+4609+476+477+478+480+481+482+483+4851+486+51196+5170+5208+5290+5291+5293+5295+5296+5331+53919+5469+5578+5579+5582+5594+5595+5604+5605+572+5894+595+60+6009+6257+6513+6548+6714+7067+7068+71+7157+7249+8202+8850+9282+9882	116	63	42.9795	1.46581	0.000102169	0.000333982	10000;116931;1387;1499;1733;2033;207;208;2099;2308;23236;23439;2475;29079;3685;3845;4193;4609;476;477;478;480;481;482;483;4851;486;51196;5170;5208;5290;5291;5293;5295;5296;5331;53919;5469;5578;5579;5582;5594;5595;5604;5605;572;5894;595;60;6009;6257;6513;6548;6714;7067;7068;71;7157;7249;8202;8850;9282;9882	PIK3CA;ATP1B2;PLCB3;MED12L;TSC2;AKT2;RHEB;NOTCH1;PFKFB2;PIK3R2;ATP1A1;SLC2A1;MED14;RXRB;KRAS;PLCB1;PIK3CD;PIK3CB;EP300;ACTG1;ESR1;ACTB;ATP1B1;ATP1A2;BAD;PRKCG;PLCE1;ATP1B3;MAP2K1;CTNNB1;MED1;THRB;FXYD2;MDM2;SLC9A1;AKT3;ATP1A4;TBC1D4;ITGAV;NCOA3;MTOR;CCND1;KAT2B;MAPK3;TP53;FOXO1;CREBBP;DIO1;PIK3R1;ATP1A3;MAPK1;MED4;AKT1;MYC;PDPK1;THRA;PRKCB;SRC;MAP2K2;PRKCA;ATP1B4;RAF1;SLCO1C1
hsa04658	Th1 and Th2 cell differentiation	http://www.kegg.jp/kegg-bin/show_pathway?hsa04658+1432+182+2625+27040+28514+30009+3109+3112+3113+3118+3123+3127+3516+3558+3560+3561+3567+3592+3593+3594+3595+3596+3716+3717+3932+4772+4773+4790+4792+4851+5532+5534+5594+5595+5599+5600+5601+5602+5970+6300+6775+6777+7297+84441+8517+864+915+916+917+919+920+9794	92	52	34.0872	1.5255	0.000103905	0.000333982	1432;182;2625;27040;28514;30009;3109;3112;3113;3118;3123;3127;3516;3558;3560;3561;3567;3592;3593;3594;3595;3596;3716;3717;3932;4772;4773;4790;4792;4851;5532;5534;5594;5595;5599;5600;5601;5602;5970;6300;6775;6777;7297;84441;8517;864;915;916;917;919;920;9794	IL12B;NOTCH1;IL12RB1;MAML1;MAPK8;JAK1;MAML2;DLL1;RELA;HLA-DQA2;MAPK14;TYK2;STAT4;HLA-DMB;PPP3R1;NFATC1;CD3G;TBX21;MAPK9;CD3D;HLA-DPA1;NFKBIA;IL5;IL2;RUNX3;RBPJ;GATA3;IL2RG;HLA-DRB1;LCK;PPP3CB;MAPK10;CD247;STAT5B;MAPK3;MAPK12;MAPK1;CD4;IL12A;CD3E;LAT;JAG1;NFATC2;NFKB1;IKBKG;IL2RB;HLA-DRB5;JAK2;IL12RB2;HLA-DOB;IL13;MAPK11
hsa05222	Small cell lung cancer	http://www.kegg.jp/kegg-bin/show_pathway?hsa05222+10000+1019+1021+1026+1027+1164+1285+1286+1647+1871+207+208+2272+329+330+331+3655+3675+3685+3688+3913+3914+4149+4609+4616+4790+4792+4843+5290+5291+5293+5295+5296+54205+5728+5743+5747+578+5925+595+596+5970+598+6257+7157+7185+7186+7188+79444+836+8517+898	92	52	34.0872	1.5255	0.000103905	0.000333982	10000;1019;1021;1026;1027;1164;1285;1286;1647;1871;207;208;2272;329;330;331;3655;3675;3685;3688;3913;3914;4149;4609;4616;4790;4792;4843;5290;5291;5293;5295;5296;54205;5728;5743;5747;578;5925;595;596;5970;598;6257;7157;7185;7186;7188;79444;836;8517;898	PIK3CA;E2F3;CKS2;AKT2;ITGA3;TRAF5;CASP3;PIK3R2;ITGB1;RELA;RXRB;PIK3CD;PIK3CB;CDK6;TRAF2;FHIT;LAMB3;CYCS;TRAF1;CDKN1B;GADD45A;PTK2;CDK4;ITGA6;CCNE1;MAX;NFKBIA;BCL2L1;PTEN;PTGS2;NOS2;CDKN1A;BAK1;BCL2;AKT3;ITGAV;BIRC2;CCND1;COL4A3;TP53;BIRC7;COL4A4;PIK3R1;RB1;AKT1;MYC;LAMB2;NFKB1;IKBKG;XIAP;BIRC3;GADD45B
hsa04720	Long-term potentiation	http://www.kegg.jp/kegg-bin/show_pathway?hsa04720+107+1387+163688+2033+23236+27330+2776+2891+2904+2905+2906+2911+2915+369+3708+3709+3710+3845+468+5331+5501+5532+5534+5578+5579+5582+5594+5595+5604+5605+5894+5906+6196+6197+673+801+805+808+814+818	67	40	24.8244	1.61132	0.00012953	0.000412142	107;1387;163688;2033;23236;27330;2776;2891;2904;2905;2906;2911;2915;369;3708;3709;3710;3845;468;5331;5501;5532;5534;5578;5579;5582;5594;5595;5604;5605;5894;5906;6196;6197;673;801;805;808;814;818	PLCB3;RPS6KA6;CALM3;GRM5;ITPR3;GRIN2C;ADCY1;KRAS;PLCB1;ITPR2;EP300;PPP3R1;RPS6KA2;RAP1A;GRIN2B;CAMK2G;ATF4;PRKCG;MAP2K1;GRM1;RPS6KA3;GRIA2;CALML6;GRIN2D;PPP3CB;CALM1;GNAQ;CALM2;MAPK3;CREBBP;MAPK1;ARAF;BRAF;PRKCB;MAP2K2;PRKCA;PPP1CC;ITPR1;RAF1;CAMK4
hsa04915	Estrogen signaling pathway	http://www.kegg.jp/kegg-bin/show_pathway?hsa04915+10000+10488+107+108+109+111+115+1385+1386+147183+148327+1509+163688+1956+207+208+2099+2100+2289+23236+2550+25984+2770+2771+2773+2776+2778+2885+2911+3320+3326+3708+3709+3710+3762+3763+3845+3880+399694+4313+4318+468+4846+5241+5290+5291+5293+5295+5296+5331+5580+5594+5595+5604+5605+5894+5914+596+6464+64764+6654+6655+6714+7039+7184+801+805+808+8202+909…	137	72	50.7603	1.41843	0.000136264	0.000429233	10000;10488;107;108;109;111;115;1385;1386;147183;148327;1509;163688;1956;207;208;2099;2100;2289;23236;2550;25984;2770;2771;2773;2776;2778;2885;2911;3320;3326;3708;3709;3710;3762;3763;3845;3880;399694;4313;4318;468;4846;5241;5290;5291;5293;5295;5296;5331;5580;5594;5595;5604;5605;5894;5914;596;6464;64764;6654;6655;6714;7039;7184;801;805;808;8202;90993;9568;9586	PIK3CA;PLCB3;TGFA;MMP2;CREB5;AKT2;CREB3L2;NOS3;GABBR1;PIK3R2;EGFR;CTSD;CALM3;HSP90AB1;ITPR3;ADCY1;KRAS;PLCB1;ITPR2;PIK3CD;PIK3CB;PGR;ESR1;GNAS;CREB3L1;MMP9;SOS2;ATF4;FKBP5;CREB3;MAP2K1;GNAI3;GRM1;PRKCD;BCL2;CALML6;AKT3;SOS1;KRT19;NCOA3;CALM1;GNAQ;SHC4;CALM2;HSP90B1;MAPK3;ESR2;CREB3L4;KCNJ5;GABBR2;KCNJ6;KRT23;PIK3R1;MAPK1;ADCY2;AKT1;ATF2;RARA;ADCY3;HSP90AA1;CREB1;ADCY5;GNAI1;SRC;MAP2K2;ADCY9;GNAI2…
hsa04370	VEGF signaling pathway	http://www.kegg.jp/kegg-bin/show_pathway?hsa04370+10000+1432+207+208+3791+3845+4773+4846+5290+5291+5293+5295+5296+5532+5534+5578+5579+5582+5594+5595+5600+5604+5605+572+5743+5747+5879+5880+5881+5894+6300+6714+7422+8877+9047+998	59	36	21.8603	1.64682	0.000150045	0.000467963	10000;1432;207;208;3791;3845;4773;4846;5290;5291;5293;5295;5296;5532;5534;5578;5579;5582;5594;5595;5600;5604;5605;572;5743;5747;5879;5880;5881;5894;6300;6714;7422;8877;9047;998	PIK3CA;RAC1;RAC2;KDR;AKT2;NOS3;PIK3R2;MAPK14;KRAS;PIK3CD;PIK3CB;PPP3R1;VEGFA;PTK2;BAD;PRKCG;MAP2K1;PTGS2;AKT3;CDC42;PPP3CB;MAPK3;RAC3;SH2D2A;PIK3R1;MAPK12;MAPK1;AKT1;NFATC2;PRKCB;SRC;MAP2K2;PRKCA;RAF1;SPHK1;MAPK11
hsa05160	Hepatitis C	http://www.kegg.jp/kegg-bin/show_pathway?hsa05160+10000+10062+1026+10379+1432+1956+1965+207+208+23586+27102+2885+29110+3434+3442+3444+3445+3446+3448+3451+3452+3454+3455+3456+3576+3659+369+3716+3845+3949+440275+4790+4792+4938+4939+4940+5170+5290+5291+5293+5295+5296+5518+5522+55844+5594+5595+5599+5600+5601+5602+572+5894+5970+6300+6654+6655+673+6773+6774+7124+7132+7157+7186+7297+8517+8717+9076+9451	131	69	48.5372	1.42159	0.000170844	0.000527607	10000;10062;1026;10379;1432;1956;1965;207;208;23586;27102;2885;29110;3434;3442;3444;3445;3446;3448;3451;3452;3454;3455;3456;3576;3659;369;3716;3845;3949;440275;4790;4792;4938;4939;4940;5170;5290;5291;5293;5295;5296;5518;5522;55844;5594;5595;5599;5600;5601;5602;572;5894;5970;6300;6654;6655;673;6773;6774;7124;7132;7157;7186;7297;8517;8717;9076;9451	PIK3CA;AKT2;STAT2;MAPK8;PPP2R1A;JAK1;TNF;PIK3R2;EGFR;RELA;EIF2AK1;IFNB1;IFNAR2;MAPK14;TYK2;CXCL8;PPP2R2C;IFNAR1;IFIT1;KRAS;IRF1;PIK3CD;PIK3CB;TRAF2;IFNA8;MAPK9;TNFRSF1A;DDX58;IFNA21;SOS2;NR1H3;BAD;TBK1;NFKBIA;OAS2;CDKN1A;STAT3;AKT3;IRF9;IFNA14;OAS1;IFNA17;EIF2AK3;SOS1;EIF2AK4;OAS3;TRADD;MAPK10;MAPK3;TP53;LDLR;IFNA10;PIK3R1;MAPK12;MAPK1;ARAF;CLDN1;AKT1;PDPK1;NFKB1;IKBKG;BRAF;PPP2R2D;EIF2S1;RAF1;GR…
hsa04723	Retrograde endocannabinoid signaling	http://www.kegg.jp/kegg-bin/show_pathway?hsa04723+10681+107+108+109+111+11343+115+140679+1432+200959+2166+221955+23236+2555+2557+2561+2565+2569+2570+2770+2771+2773+2776+2786+2787+2791+2793+2891+2911+2915+3708+3709+3710+3762+3763+4694+4695+4696+4697+4702+4704+4706+4707+4708+4709+4710+4711+4712+4713+4716+4717+4718+4720+4725+4728+4729+5331+5578+5579+5582+5594+5595+55970+5599+5600+5601+5602+56901+574…	148	76	54.8359	1.38595	0.000236579	0.000723517	10681;107;108;109;111;11343;115;140679;1432;200959;2166;221955;23236;2555;2557;2561;2565;2569;2570;2770;2771;2773;2776;2786;2787;2791;2793;2891;2911;2915;3708;3709;3710;3762;3763;4694;4695;4696;4697;4702;4704;4706;4707;4708;4709;4710;4711;4712;4713;4716;4717;4718;4720;4725;4728;4729;5331;5578;5579;5582;5594;5595;55970;5599;5600;5601;5602;56901;57406;5743;6300;747;773;778;779;94235	PLCB3;NDUFB6;MAPK8;NDUFB3;NDUFS8;NDUFB7;CACNA1S;GABRR1;GRM5;NDUFC2;NDUFA9;MAPK14;FAAH;ITPR3;GABRR2;ADCY1;SLC32A1;PLCB1;ITPR2;GNB5;MAPK9;GNG5;DAGLA;NDUFB4;NDUFA4;ABHD6;NDUFB5;NDUFB2;GABRR3;GABRA2;PRKCG;GNG8;GNAI3;PTGS2;GABRA4;GRM1;CACNA1F;GRIA2;NDUFA3;NDUFS2;NDUFA1;GNAQ;MAPK10;MGLL;DAGLB;MAPK3;KCNJ5;NDUFC1;KCNJ6;GNG12;GNGT2;MAPK12;NDUFA2;MAPK1;ADCY2;NDUFB10;GNG11;ADCY3;NDUFV2;ADCY5;NDUFS5;GNAI1;ND…
hsa00240	Pyrimidine metabolism	http://www.kegg.jp/kegg-bin/show_pathway?hsa00240+10201+10621+124583+129607+1635+171568+1723+1806+1841+1854+221264+22978+23649+25885+29922+4830+4831+4833+4860+50484+51251+5167+5169+51727+51728+54107+5422+5424+5426+5427+5430+5432+5433+5435+5437+5438+5440+54963+55703+56655+57804+6240+6241+64425+654364+661+7083+7084+7298+7371+790+84172+87178+9533+978	101	55	37.4218	1.46973	0.00025198	0.000763209	10201;10621;124583;129607;1635;171568;1723;1806;1841;1854;221264;22978;23649;25885;29922;4830;4831;4833;4860;50484;51251;5167;5169;51727;51728;54107;5422;5424;5426;5427;5430;5432;5433;5435;5437;5438;5440;54963;55703;56655;57804;6240;6241;64425;654364;661;7083;7084;7298;7371;790;84172;87178;9533;978	POLR1E;NT5C3A;CMPK1;POLD4;DUT;POLR1A;TK1;POLR2H;POLA1;POLR2C;NME7;TK2;POLR1B;POLR2A;PNPT1;DPYD;NME1-NME2;POLR2K;RRM1;DTYMK;POLE2;RRM2;AK9;CANT1;POLR3K;POLE3;POLE;CAD;POLA2;POLR2F;POLD1;CDA;POLR3D;ENPP1;NME2;RRM2B;NME6;UCKL1;POLR1C;CMPK2;POLR3B;NT5C2;POLR2I;POLE4;UCK2;ENPP3;NME1;POLR2D;DHODH;DCTD;NME4;POLR3H;PNP;TYMS;POLR3F
hsa04215	Apoptosis	http://www.kegg.jp/kegg-bin/show_pathway?hsa04215+10018+27113+27429+329+330+331+4804+54205+5599+5601+5602+56616+57448+578+596+598+637+7132+79444+836+840+8772	32	22	11.8564	1.85554	0.000264604	0.000793813	10018;27113;27429;329;330;331;4804;54205;5599;5601;5602;56616;57448;578;596;598;637;7132;79444;836;840;8772	BCL2L11;MAPK8;CASP3;HTRA2;NGFR;CYCS;MAPK9;TNFRSF1A;BBC3;FADD;BCL2L1;BAK1;BCL2;BIRC6;BID;BIRC2;MAPK10;DIABLO;BIRC7;CASP7;XIAP;BIRC3
hsa04924	Renin secretion	http://www.kegg.jp/kegg-bin/show_pathway?hsa04924+111+134+1385+153+155+1636+163688+1909+23236+2770+2771+2773+2776+2778+2977+2983+3708+3709+3710+3778+4881+5137+5139+5140+5153+5331+5532+5534+5593+5732+5734+5972+778+779+801+805+808+84876	65	38	24.0833	1.57785	0.00034642	0.00102946	111;134;1385;153;155;1636;163688;1909;23236;2770;2771;2773;2776;2778;2977;2983;3708;3709;3710;3778;4881;5137;5139;5140;5153;5331;5532;5534;5593;5732;5734;5972;778;779;801;805;808;84876	PLCB3;ADRB1;PDE3A;CACNA1S;CALM3;GUCY1A2;EDNRA;PDE1B;ITPR3;PLCB1;ITPR2;PPP3R1;PDE1C;GNAS;PRKG2;GNAI3;REN;CACNA1F;CALML6;KCNMA1;PPP3CB;CALM1;GNAQ;CALM2;ORAI1;GUCY1B1;PTGER2;PTGER4;PDE3B;NPR1;ADORA1;ACE;CREB1;ADCY5;GNAI1;GNAI2;ITPR1;ADRB3
hsa00310	Lysine degradation	http://www.kegg.jp/kegg-bin/show_pathway?hsa00310+10157+11105+1892+1962+2145+217+219+29072+387893+39+4297+4967+501+51111+51268+5351+54904+55217+55870+55904+58508+6419+64324+6839+7468+7799+79723+8085+80854+83852+8424+84787+8985+9739+9757	59	35	21.8603	1.60108	0.000400539	0.00117916	10157;11105;1892;1962;2145;217;219;29072;387893;39;4297;4967;501;51111;51268;5351;54904;55217;55870;55904;58508;6419;64324;6839;7468;7799;79723;8085;80854;83852;8424;84787;8985;9739;9757	PIPOX;KMT2B;NSD1;EZH1;PLOD3;KMT2D;NSD3;SETDB2;SETD2;KMT5B;SETMAR;EHHADH;ALDH7A1;SUV39H1;ECHS1;OGDH;ALDH2;TMLHE;SUV39H2;KMT2E;ASH1L;ALDH1B1;AASS;PRDM2;KMT2C;PRDM7;ACAT2;SETD7;KMT5C;KMT2A;PLOD1;BBOX1;KMT5A;SETD1A;NSD2
hsa01200	Carbon metabolism	http://www.kegg.jp/kegg-bin/show_pathway?hsa01200+10873+10993+132158+1737+1738+1892+1962+2023+2098+221823+2271+230+2597+26007+26227+26275+2645+2806+3098+3099+3101+34+3417+3418+3419+3420+3421+35+39+414328+4191+4199+4200+4329+4524+4594+4967+5091+5095+51179+5160+5211+5213+5223+5226+5230+5313+5315+54363+5634+5723+6389+6391+6392+6470+6472+7086+80201+83440+84706+8802	116	61	42.9795	1.41928	0.000422295	0.0012317	10873;10993;132158;1737;1738;1892;1962;2023;2098;221823;2271;230;2597;26007;26227;26275;2645;2806;3098;3099;3101;34;3417;3418;3419;3420;3421;35;39;414328;4191;4199;4200;4329;4524;4594;4967;5091;5095;51179;5160;5211;5213;5223;5226;5230;5313;5315;54363;5634;5723;6389;6391;6392;6470;6472;7086;80201;83440;84706;8802	IDH2;ACADS;IDNK;TKT;PKLR;DLD;PRPS1L1;PGK1;PHGDH;GAPDH;PGD;ME3;SDHC;ACADM;SDS;IDH3A;PFKM;EHHADH;PC;HK3;PKM;PCCA;DLAT;ALDH6A1;GLYCTK;ECHS1;OGDH;HAO2;SHMT2;MMUT;SUCLG1;PGAM1;SDHD;IDH1;ME2;PRPS2;TKFC;FH;GPT2;SHMT1;ALDOC;GOT2;IDH3B;PSPH;HIBCH;ACAT2;MTHFR;ENO1;ESD;ADPGK;GCK;IDH3G;HAO1;PFKL;HK1;PDHA1;HKDC1;HK2;MDH2;SDHA;ME1
hsa05130	Pathogenic Escherichia coli infection	http://www.kegg.jp/kegg-bin/show_pathway?hsa05130+10093+10094+10095+10109+10376+10381+10382+10383+10971+1499+203068+25+3059+3688+4690+51807+5578+60+6093+7099+71+7277+7278+7280+7534+7846+81027+84617+84790+8976+9076+998+999	55	33	20.3782	1.61938	0.000436576	0.00125132	10093;10094;10095;10109;10376;10381;10382;10383;10971;1499;203068;25;3059;3688;4690;51807;5578;60;6093;7099;71;7277;7278;7280;7534;7846;81027;84617;84790;8976;9076;998;999	TUBA1C;NCK1;TUBA3C;ARPC3;ITGB1;TUBB4B;TLR4;ACTG1;ACTB;TUBB4A;YWHAZ;CDH1;TUBB;TUBB1;ARPC2;CTNNB1;ABL1;ARPC1B;CDC42;WASL;TUBA4A;HCLS1;TUBB3;ROCK1;TUBB2A;TUBA8;CLDN1;TUBB6;TUBA1B;YWHAQ;PRKCA;ARPC4;TUBA1A
hsa04972	Pancreatic secretion	http://www.kegg.jp/kegg-bin/show_pathway?hsa04972+1056+107+108+1080+109+111+1131+115+1504+1506+1811+23236+23439+26279+2776+2778+279+280+3708+3709+3710+3778+3784+391013+476+477+478+480+481+482+483+486+490+5319+5320+5331+5406+5578+5579+5582+5644+5646+5879+5906+6262+63036+6548+6558+7220+760+81579+952	96	52	35.5692	1.46194	0.00043697	0.00125132	1056;107;108;1080;109;111;1131;115;1504;1506;1811;23236;23439;26279;2776;2778;279;280;3708;3709;3710;3778;3784;391013;476;477;478;480;481;482;483;486;490;5319;5320;5331;5406;5578;5579;5582;5644;5646;5879;5906;6262;63036;6548;6558;7220;760;81579;952	ATP1B2;PLCB3;RAC1;CD38;PLA2G2A;PRSS3;PLA2G1B;CTRB1;ATP1A1;ITPR3;TRPC1;CTRL;ADCY1;PLCB1;ITPR2;RYR2;PNLIP;GNAS;ATP1B1;PLA2G2C;RAP1A;PRSS1;ATP1A2;CFTR;PRKCG;CA2;ATP1B3;FXYD2;SLC9A1;KCNMA1;ATP1A4;SLC12A2;PLA2G2D;GNAQ;ATP2B1;SLC26A3;AMY2B;PLA2G12A;CEL;CHRM3;ATP1A3;ADCY2;AMY2A;ADCY3;ADCY5;PRKCB;PRKCA;ADCY9;ITPR1;ATP1B4;KCNQ1;CELA2A
hsa05218	Melanoma	http://www.kegg.jp/kegg-bin/show_pathway?hsa05218+10000+1019+1021+1026+1647+1871+1956+207+208+2246+2247+2254+2260+3479+3480+369+3845+4193+4286+4616+5155+5290+5291+5293+5295+5296+5594+5595+56034+5604+5605+572+5728+578+5894+5925+595+673+7157+80310+999	72	41	26.6769	1.53691	0.000442671	0.00125623	10000;1019;1021;1026;1647;1871;1956;207;208;2246;2247;2254;2260;3479;3480;369;3845;4193;4286;4616;5155;5290;5291;5293;5295;5296;5594;5595;56034;5604;5605;572;5728;578;5894;5925;595;673;7157;80310;999	PIK3CA;FGF2;E2F3;AKT2;PIK3R2;EGFR;KRAS;PIK3CD;PIK3CB;CDK6;PDGFC;GADD45A;CDH1;CDK4;PDGFB;FGFR1;BAD;IGF1R;PTEN;FGF1;MAP2K1;CDKN1A;BAK1;MDM2;AKT3;CCND1;MAPK3;TP53;PIK3R1;MAPK1;ARAF;RB1;AKT1;PDGFD;FGF9;BRAF;IGF1;MITF;MAP2K2;RAF1;GADD45B
hsa04020	Calcium signaling pathway	http://www.kegg.jp/kegg-bin/show_pathway?hsa04020+107+108+109+1131+1133+1139+115+136+153+155+163688+1909+1910+1956+2064+2066+2149+2185+23236+2769+2774+2776+2778+2905+2906+2911+2915+292+3274+3361+340156+3706+3707+3708+3709+3710+3973+4638+4842+4843+4846+490+4923+5021+5023+5025+5027+51196+5137+5153+5256+5260+5331+552+5532+5534+5578+5579+5582+56413+57105+5733+5737+624+6261+6262+6786+6865+6869+6870+69…	183	90	67.8039	1.32736	0.000458313	0.001289	107;108;109;1131;1133;1139;115;136;153;155;163688;1909;1910;1956;2064;2066;2149;2185;23236;2769;2774;2776;2778;2905;2906;2911;2915;292;3274;3361;340156;3706;3707;3708;3709;3710;3973;4638;4842;4843;4846;490;4923;5021;5023;5025;5027;51196;5137;5153;5256;5260;5331;552;5532;5534;5578;5579;5582;56413;57105;5733;5737;624;6261;6262;6786;6865;6869;6870;6915;7125;7201;7417;773;778;779;7852;801;80271;805;8…	P2RX7;PLCB3;CD38;NOS3;MYLK2;OXTR;TACR1;PTK2B;CHRM5;AVPR1A;EGFR;P2RX4;STIM1;ADRB1;CACNA1S;CALM3;TBXA2R;GRM5;EDNRA;PDE1B;ITPR3;GRIN2C;ADCY1;PLCB1;ITPR2;PPP3R1;RYR2;PDE1C;HTR5A;LHCGR;GNAS;GNAL;F2R;EDNRB;ERBB2;VDAC2;HRH2;ERBB4;CAMK2G;PTGER3;PRKCG;PHKA2;PLCE1;RYR1;TNNC2;NOS2;ITPKB;ITPKA;GRM1;CACNA1F;ITPKC;CALML6;ADORA2B;BDKRB2;GNA15;GRIN2D;CCKBR;PPP3CB;CALM1;TACR2;GNAQ;CALM2;SLC25A5;ATP2B1;ORAI1;CYSLT…
hsa01523	Antifolate resistance	http://www.kegg.jp/kegg-bin/show_pathway?hsa01523+10057+113235+1244+1719+2348+2350+2356+2618+3553+3569+4363+4524+4790+5970+6470+6472+7124+7298+8517+8714+8836	31	21	11.4859	1.82833	0.000499648	0.00139282	10057;113235;1244;1719;2348;2350;2356;2618;3553;3569;4363;4524;4790;5970;6470;6472;7124;7298;8517;8714;8836	ABCC1;TNF;RELA;ABCC3;ABCC2;IL6;GGH;IL1B;ABCC5;SHMT2;SLC46A1;SHMT1;FOLR2;GART;MTHFR;NFKB1;IKBKG;DHFR;FPGS;TYMS;FOLR1
hsa05224	Breast cancer	http://www.kegg.jp/kegg-bin/show_pathway?hsa05224+10000+10023+1019+1021+1026+122011+1452+1499+1647+182+1871+1956+2064+207+208+2099+2100+2246+2247+2254+2260+2475+28514+2885+324+3479+3480+369+3815+3845+388585+399694+4040+4609+4616+4851+5241+5290+5291+5293+5295+5296+5594+5595+5604+5605+5728+578+5894+5925+595+6198+6199+6464+6654+6655+673+675+7157+7471+7472+7473+7476+7477+7480+7483+7976+8202+8312+8321…	147	74	54.4654	1.35866	0.000610727	0.00168754	10000;10023;1019;1021;1026;122011;1452;1499;1647;182;1871;1956;2064;207;208;2099;2100;2246;2247;2254;2260;2475;28514;2885;324;3479;3480;369;3815;3845;388585;399694;4040;4609;4616;4851;5241;5290;5291;5293;5295;5296;5594;5595;5604;5605;5728;578;5894;5925;595;6198;6199;6464;6654;6655;673;675;7157;7471;7472;7473;7476;7477;7480;7483;7976;8202;8312;8321;8324;8325;8326;8600	PIK3CA;APC;FGF2;E2F3;AKT2;NOTCH1;KIT;PIK3R2;DLL1;WNT1;EGFR;AXIN1;WNT2;KRAS;PIK3CD;PIK3CB;CDK6;BRCA2;PGR;ESR1;WNT10B;GADD45A;WNT3;ERBB2;FZD7;SOS2;CDK4;WNT9A;FGFR1;FRAT1;IGF1R;PTEN;FGF1;FZD1;MAP2K1;CTNNB1;CDKN1A;BAK1;WNT7B;AKT3;SOS1;NCOA3;MTOR;FZD8;WNT7A;CCND1;SHC4;MAPK3;HES5;FZD3;ESR2;LRP6;TP53;RPS6KB1;PIK3R1;MAPK1;TNFSF11;ARAF;RB1;AKT1;MYC;JAG1;FGF9;BRAF;CSNK1A1;IGF1;MAP2K2;SHC1;CSNK1A1L;RAF1;FZD…
hsa05202	Transcriptional misregulation in cancer	http://www.kegg.jp/kegg-bin/show_pathway?hsa05202+1026+1027+1031+1051+1437+1647+1649+1848+2078+2119+2120+2130+2138+2209+2308+2313+2321+2322+2521+2530+3002+3205+3206+3248+330+3398+3479+3480+3560+3569+3576+4086+4149+4193+4208+4221+4286+4297+4299+4300+4314+4318+4353+4609+4616+472+4790+4804+4914+5077+5079+5081+5087+51274+51513+5218+5327+5328+5468+55589+5747+578+5914+5966+5970+598+6257+64332+648+6688+…	186	90	68.9154	1.30595	0.000895041	0.00245164	1026;1027;1031;1051;1437;1647;1649;1848;2078;2119;2120;2130;2138;2209;2308;2313;2321;2322;2521;2530;3002;3205;3206;3248;330;3398;3479;3480;3560;3569;3576;4086;4149;4193;4208;4221;4286;4297;4299;4300;4314;4318;4353;4609;4616;472;4790;4804;4914;5077;5079;5081;5087;51274;51513;5218;5327;5328;5468;55589;5747;578;5914;5966;5970;598;6257;64332;648;6688;6756;6757;6935;7102;7157;7185;7468;7849;8091;8148;…	MPO;EWSR1;ARNT2;PLAU;TSPAN7;MMP3;FLT1;CCND2;RELA;NTRK1;ETV6;MEF2C;CXCL8;CCNA1;RXRB;NGFR;IL6;PAX3;PPARG;SSX2;SSX1;ERG;MEN1;CDK14;TRAF1;PER2;PBX1;CSF2;CDKN1B;GADD45A;PTK2;ATM;AFF1;HPGD;MMP9;MAX;IGF1R;BCL2L1;REL;KLF3;ZEB1;SLC45A3;FUT8;CDKN1A;BAK1;FCGR1A;CDKN2C;MDM2;HOXA10;PROM1;ID2;PAX8;FUS;HOXA9;FLT3;BMP2K;RUNX1;GZMB;DUSP6;RUNX1T1;CCNT2;HMGA2;PLAT;ETV5;TP53;FOXO1;SMAD1;NFKBIZ;TAF15;BMI1;MYC;SPI1;PA…
hsa04520	Adherens junction	http://www.kegg.jp/kegg-bin/show_pathway?hsa04520+1387+1457+1460+1499+1500+1956+2033+2064+2241+2260+3480+3643+4087+4088+4301+51701+52+5594+5595+5770+5777+5795+5797+5818+5819+5879+5880+5881+60+6591+6615+6714+6885+7046+71+81607+87+8976+998+999	72	40	26.6769	1.49942	0.00101091	0.00274515	1387;1457;1460;1499;1500;1956;2033;2064;2241;2260;3480;3643;4087;4088;4301;51701;52;5594;5595;5770;5777;5795;5797;5818;5819;5879;5880;5881;60;6591;6615;6714;6885;7046;71;81607;87;8976;998;999	PTPN6;AFDN;RAC1;RAC2;CTNND1;EGFR;NECTIN2;PTPRJ;EP300;NLK;SMAD2;ACTG1;ACTB;ERBB2;NECTIN4;CDH1;FGFR1;MAP3K7;IGF1R;CTNNB1;ACP1;CDC42;WASL;INSR;CSNK2A1;PTPN1;MAPK3;SNAI1;RAC3;CREBBP;TGFBR1;SNAI2;MAPK1;ACTN1;SMAD3;FER;CSNK2B;PTPRM;SRC;NECTIN1
hsa04916	Melanogenesis	http://www.kegg.jp/kegg-bin/show_pathway?hsa04916+10488+107+108+109+111+115+1385+1387+148327+1499+163688+1906+1910+2033+23236+2770+2771+2773+2776+2778+3815+3845+4254+4286+5331+5443+5578+5579+5582+5594+5595+5604+5605+5894+64764+7299+7471+7472+7473+7476+7477+7480+7483+7976+801+805+808+818+8321+8324+8325+8326+90993	101	53	37.4218	1.41629	0.00104778	0.00282095	10488;107;108;109;111;115;1385;1387;148327;1499;163688;1906;1910;2033;23236;2770;2771;2773;2776;2778;3815;3845;4254;4286;5331;5443;5578;5579;5582;5594;5595;5604;5605;5894;64764;7299;7471;7472;7473;7476;7477;7480;7483;7976;801;805;808;818;8321;8324;8325;8326;90993	PLCB3;CREB3L2;KIT;WNT1;CALM3;KITLG;WNT2;ADCY1;KRAS;PLCB1;EP300;WNT10B;WNT3;GNAS;EDNRB;FZD7;CREB3L1;WNT9A;POMC;CAMK2G;PRKCG;CREB3;FZD1;MAP2K1;GNAI3;CTNNB1;WNT7B;CALML6;EDN1;CALM1;FZD8;GNAQ;WNT7A;CALM2;MAPK3;FZD3;CREB3L4;CREBBP;MAPK1;ADCY2;ADCY3;CREB1;ADCY5;MITF;GNAI1;PRKCB;TYR;MAP2K2;PRKCA;ADCY9;GNAI2;RAF1;FZD9
hsa00910	Nitrogen metabolism	http://www.kegg.jp/kegg-bin/show_pathway?hsa00910+11238+23632+2752+759+760+761+762+763+765+766+767+768+771	17	13	6.29872	2.06391	0.00108883	0.00290663	11238;23632;2752;759;760;761;762;763;765;766;767;768;771	CA8;CA14;CA7;CA5A;CA2;CA5B;CA3;CA1;CA4;CA12;GLUL;CA9;CA6
hsa04970	Salivary secretion	http://www.kegg.jp/kegg-bin/show_pathway?hsa04970+107+108+109+111+1131+115+1471+153+155+163688+23236+23439+276+2776+2778+2977+2983+3708+3709+3710+3778+3783+4069+476+477+478+480+481+482+483+4842+486+490+5331+55503+5578+5579+5582+5592+5593+6548+6558+6779+801+805+808+820+952	90	48	33.3462	1.43945	0.00112437	0.00294454	107;108;109;111;1131;115;1471;153;155;163688;23236;23439;276;2776;2778;2977;2983;3708;3709;3710;3778;3783;4069;476;477;478;480;481;482;483;4842;486;490;5331;55503;5578;5579;5582;5592;5593;6548;6558;6779;801;805;808;820;952	ATP1B2;PLCB3;STATH;CD38;AMY1A;ATP1A1;ADRB1;CALM3;GUCY1A2;ITPR3;ADCY1;PLCB1;ITPR2;GNAS;ATP1B1;PRKG2;ATP1A2;PRKCG;ATP1B3;KCNN4;FXYD2;CALML6;SLC9A1;KCNMA1;ATP1A4;SLC12A2;CAMP;CALM1;GNAQ;CALM2;ATP2B1;GUCY1B1;CHRM3;ATP1A3;ADCY2;ADCY3;LYZ;ADCY5;CST3;PRKCB;PRKCA;ADCY9;ITPR1;NOS1;ATP1B4;PRKG1;ADRB3;TRPV6
hsa04070	Phosphatidylinositol signaling system	http://www.kegg.jp/kegg-bin/show_pathway?hsa04070+10423+117283+1607+1608+1609+163688+200576+22876+22908+23236+23396+253430+3613+3631+3632+3635+3636+3705+3706+3707+3708+3709+3710+51196+51447+5286+5287+5290+5291+5293+5295+5296+5297+5298+5331+55300+5578+5579+5582+5728+64768+801+80271+805+808+8394+8396+8525+8897+9162+9677+9807	99	52	36.6808	1.41764	0.00113108	0.00294454	10423;117283;1607;1608;1609;163688;200576;22876;22908;23236;23396;253430;3613;3631;3632;3635;3636;3705;3706;3707;3708;3709;3710;51196;51447;5286;5287;5290;5291;5293;5295;5296;5297;5298;5331;55300;5578;5579;5582;5728;64768;801;80271;805;808;8394;8396;8525;8897;9162;9677;9807	PIK3CA;PLCB3;PI4K2B;PIK3R2;DGKQ;DGKB;CALM3;SACM1L;PI4KB;IPPK;ITPR3;PLCB1;ITPR2;PIK3CD;PIK3CB;PPIP5K1;PIKFYVE;IP6K2;INPPL1;ITPK1;PIP4K2B;PIK3C2B;IP6K3;PRKCG;IPMK;INPP5A;PLCE1;PTEN;IP6K1;ITPKB;ITPKA;ITPKC;CALML6;DGKG;CALM1;MTMR3;DGKZ;IMPA2;DGKI;CALM2;CDIPT;PI4KA;PIP5K1A;PIP5K1C;PIK3R1;PIK3C2A;INPP5D;PRKCB;PRKCA;ITPR1;INPP4A;INPP5F
hsa04914	Progesterone-mediated oocyte maturation	http://www.kegg.jp/kegg-bin/show_pathway?hsa04914+10000+107+108+109+111+115+1432+207+208+27330+2770+2771+2773+29882+3320+3326+3479+3480+3630+369+3845+5140+51433+5241+5290+5291+5293+5295+5296+5347+5594+5595+5599+5600+5601+5602+5604+5894+6196+6197+6300+673+6790+6793+80315+890+8900+891+9088+993+994+995	99	52	36.6808	1.41764	0.00113108	0.00294454	10000;107;108;109;111;115;1432;207;208;27330;2770;2771;2773;29882;3320;3326;3479;3480;3630;369;3845;5140;51433;5241;5290;5291;5293;5295;5296;5347;5594;5595;5599;5600;5601;5602;5604;5894;6196;6197;6300;673;6790;6793;80315;890;8900;891;9088;993;994;995	PIK3CA;AKT2;MAPK8;CCNB1;PIK3R2;RPS6KA6;ANAPC2;HSP90AB1;PLK1;MAPK14;CPEB4;CCNA1;ADCY1;KRAS;PIK3CD;PIK3CB;RPS6KA2;PGR;MAPK9;CDC25B;IGF1R;PKMYT1;MAP2K1;GNAI3;RPS6KA3;CDC25C;AKT3;INS;MAPK10;CCNA2;MAPK3;AURKA;PIK3R1;MAPK12;MAPK1;ARAF;ANAPC5;ADCY2;PDE3B;AKT1;BRAF;ADCY3;HSP90AA1;ADCY5;IGF1;STK10;GNAI1;ADCY9;GNAI2;RAF1;CDC25A;MAPK11
hsa05030	Cocaine addiction	http://www.kegg.jp/kegg-bin/show_pathway?hsa05030+10488+111+116443+1385+1386+148327+1742+1813+26086+2770+2771+2773+2778+2891+2904+2905+2906+4128+4129+468+4790+5970+627+64764+6570+6571+8851+90993+9586	49	29	18.1551	1.59734	0.00130508	0.00336967	10488;111;116443;1385;1386;148327;1742;1813;26086;2770;2771;2773;2778;2891;2904;2905;2906;4128;4129;468;4790;5970;627;64764;6570;6571;8851;90993;9586	CREB5;CREB3L2;RELA;GRIN2C;BDNF;GPSM1;DRD2;GNAS;CREB3L1;GRIN2B;ATF4;SLC18A2;CREB3;SLC18A1;GNAI3;GRIA2;GRIN2D;MAOB;CREB3L4;DLG4;CDK5R1;GRIN3A;MAOA;ATF2;NFKB1;CREB1;ADCY5;GNAI1;GNAI2
hsa04213	Longevity regulating pathway	http://www.kegg.jp/kegg-bin/show_pathway?hsa04213+10000+107+108+109+111+115+1979+207+208+2308+2309+23411+2475+3479+3480+3630+3643+3845+51422+5290+5291+5293+5295+5296+53632+5562+5563+5564+57521+6198+6199+6648+84335+8660+9474	62	35	22.9718	1.52361	0.00140438	0.00359657	10000;107;108;109;111;115;1979;207;208;2308;2309;23411;2475;3479;3480;3630;3643;3845;51422;5290;5291;5293;5295;5296;53632;5562;5563;5564;57521;6198;6199;6648;84335;8660;9474	PIK3CA;RPTOR;AKT2;PRKAA1;PIK3R2;ADCY1;KRAS;PIK3CD;PIK3CB;AKT1S1;ATG5;PRKAG3;IGF1R;PRKAA2;IRS2;PRKAG2;AKT3;INSR;MTOR;INS;FOXO1;RPS6KB1;PIK3R1;ADCY2;PRKAB1;AKT1;SOD2;ADCY3;ADCY5;IGF1;FOXO3;SIRT1;ADCY9;RPS6KB2;EIF4EBP2
hsa04270	Vascular smooth muscle contraction	http://www.kegg.jp/kegg-bin/show_pathway?hsa04270+10203+10242+10398+107+108+109+111+115+136+140465+157855+163688+1909+23236+23365+26279+27345+2768+2776+2778+2977+2983+340156+369+3708+3709+3710+3778+391013+4637+4638+4881+5319+5320+5331+5501+552+5578+5579+5580+5581+5582+5583+5592+5594+5595+5604+5605+5739+5894+59+6093+673+778+779+801+805+808+81579+85366+9826	121	61	44.8321	1.36063	0.00169768	0.00431265	10203;10242;10398;107;108;109;111;115;136;140465;157855;163688;1909;23236;23365;26279;27345;2768;2776;2778;2977;2983;340156;369;3708;3709;3710;3778;391013;4637;4638;4881;5319;5320;5331;5501;552;5578;5579;5580;5581;5582;5583;5592;5594;5595;5604;5605;5739;5894;59;6093;673;778;779;801;805;808;81579;85366;9826	PLCB3;MYLK2;PLA2G2A;PTGIR;PLA2G1B;AVPR1A;CACNA1S;CALM3;GUCY1A2;EDNRA;ITPR3;ARHGEF11;ADCY1;PLCB1;ITPR2;GNA12;KCNMB4;CALCRL;GNAS;PLA2G2C;ARHGEF12;PRKCG;PRKCH;MAP2K1;MYL9;PRKCD;MYL6;CACNA1F;CALML6;KCNMA1;ADORA2B;CALM1;PLA2G2D;GNAQ;KCNU1;ROCK1;CALM2;MYL6B;MAPK3;GUCY1B1;PLA2G12A;MAPK1;ARAF;ADCY2;ACTA2;NPR1;MYLK;BRAF;ADCY3;MYLK4;ADCY5;PRKCB;MAP2K2;PRKCA;PPP1CC;ADCY9;ITPR1;PRKG1;KCNMB2;RAF1;PRKCE
hsa04713	Circadian entrainment	http://www.kegg.jp/kegg-bin/show_pathway?hsa04713+10681+107+108+109+111+115+1385+163688+23236+2770+2771+2773+2776+2778+2786+2787+2791+2793+2891+2904+2905+2906+2977+2983+3708+3710+3762+3763+4544+4842+51655+5187+5331+5578+5579+5582+5592+5593+5594+5595+55970+6261+6262+801+805+808+818+8864+9252+94235	96	50	35.5692	1.40571	0.00177429	0.00447122	10681;107;108;109;111;115;1385;163688;23236;2770;2771;2773;2776;2778;2786;2787;2791;2793;2891;2904;2905;2906;2977;2983;3708;3710;3762;3763;4544;4842;51655;5187;5331;5578;5579;5582;5592;5593;5594;5595;55970;6261;6262;801;805;808;818;8864;9252;94235	PLCB3;CALM3;GUCY1A2;ITPR3;GRIN2C;ADCY1;PLCB1;RYR2;GNB5;GNG5;PER2;GNAS;PRKG2;GRIN2B;CAMK2G;PRKCG;RYR1;GNG8;GNAI3;RPS6KA5;GRIA2;CALML6;GRIN2D;CALM1;PER1;GNAQ;CALM2;MAPK3;GUCY1B1;RASD1;KCNJ5;KCNJ6;GNG12;GNGT2;MAPK1;MTNR1B;ADCY2;GNG11;ADCY3;CREB1;ADCY5;GNAI1;PRKCB;PRKCA;ADCY9;GNAI2;ITPR1;NOS1;PRKG1;GNG4
hsa05321	Inflammatory bowel disease (IBD)	http://www.kegg.jp/kegg-bin/show_pathway?hsa05321+112744+2625+30009+3109+3112+3113+3118+3123+3127+3553+3558+3561+3567+3569+3586+3592+3593+3594+3595+3596+3605+4087+4088+4772+4790+50616+5970+6095+6097+64127+6774+6775+7099+7124+8807+8809	65	36	24.0833	1.49481	0.0019115	0.00477876	112744;2625;30009;3109;3112;3113;3118;3123;3127;3553;3558;3561;3567;3569;3586;3592;3593;3594;3595;3596;3605;4087;4088;4772;4790;50616;5970;6095;6097;64127;6774;6775;7099;7124;8807;8809	IL12B;IL12RB1;TNF;RORC;NOD2;RELA;RORA;HLA-DQA2;STAT4;HLA-DMB;IL6;SMAD2;IL1B;NFATC1;TBX21;TLR4;IL18R1;HLA-DPA1;IL5;IL2;STAT3;GATA3;IL2RG;IL10;HLA-DRB1;IL22;IL18RAP;IL17A;IL12A;IL17F;SMAD3;NFKB1;HLA-DRB5;IL12RB2;HLA-DOB;IL13
hsa05140	Leishmaniasis	http://www.kegg.jp/kegg-bin/show_pathway?hsa05140+1432+1535+1536+2002+2209+2212+2215+3109+3112+3113+3118+3123+3127+3553+3586+3592+3593+3654+3676+3688+3716+3717+4615+4688+4790+4792+4843+51135+5579+5594+5595+5600+5743+5777+5970+6300+6885+7099+7124+718	74	40	27.418	1.4589	0.00203516	0.00501906	1432;1535;1536;2002;2209;2212;2215;3109;3112;3113;3118;3123;3127;3553;3586;3592;3593;3654;3676;3688;3716;3717;4615;4688;4790;4792;4843;51135;5579;5594;5595;5600;5743;5777;5970;6300;6885;7099;7124;718	IL12B;PTPN6;ITGA4;JAK1;TNF;ITGB1;RELA;IRAK4;HLA-DQA2;MAPK14;HLA-DMB;IL1B;TLR4;ELK1;C3;HLA-DPA1;NFKBIA;MAP3K7;IRAK1;PTGS2;NOS2;FCGR1A;NCF2;IL10;HLA-DRB1;CYBA;MAPK3;FCGR3B;MAPK12;MAPK1;IL12A;CYBB;NFKB1;HLA-DRB5;PRKCB;JAK2;HLA-DOB;MYD88;FCGR2A;MAPK11
hsa04623	Cytosolic DNA-sensing pathway	http://www.kegg.jp/kegg-bin/show_pathway?hsa04623+10621+11035+11277+171568+23586+29108+29110+3442+3444+3445+3446+3448+3451+3452+3456+3553+3569+3627+4790+4792+51728+5435+5437+5440+55703+5970+6351+6352+661+81030+834+8517+90865+9533+9560	63	35	23.3423	1.49942	0.00204715	0.00501906	10621;11035;11277;171568;23586;29108;29110;3442;3444;3445;3446;3448;3451;3452;3456;3553;3569;3627;4790;4792;51728;5435;5437;5440;55703;5970;6351;6352;661;81030;834;8517;90865;9533;9560	ZBP1;TREX1;RELA;POLR2H;IFNB1;IL6;CASP1;IL1B;IFNA8;POLR2K;CCL5;DDX58;CXCL10;IFNA21;POLR3K;TBK1;NFKBIA;CCL4;POLR2F;POLR3D;IFNA14;IL33;POLR1C;IFNA17;POLR3B;IFNA10;CCL4L2;PYCARD;NFKB1;IKBKG;RIPK3;POLR3H;POLR3F;IFNA7;IFNA5
hsa05010	Alzheimer disease	http://www.kegg.jp/kegg-bin/show_pathway?hsa05010+102+10975+125965+1327+1329+1340+1345+1350+1351+1537+163688+2081+22926+23236+23621+2597+2776+2904+2905+2906+3028+348+351+3553+3708+3709+3710+4023+4035+4137+4694+4695+4696+4697+4702+4704+4706+4707+4708+4709+4710+4711+4712+4713+4716+4717+4718+4720+4725+4728+4729+4842+506+515+516+5331+54205+5532+5534+55851+5594+5595+56901+572+637+6389+6391+6392+7124+7…	171	82	63.3577	1.29424	0.00205543	0.00501906	102;10975;125965;1327;1329;1340;1345;1350;1351;1537;163688;2081;22926;23236;23621;2597;2776;2904;2905;2906;3028;348;351;3553;3708;3709;3710;4023;4035;4137;4694;4695;4696;4697;4702;4704;4706;4707;4708;4709;4710;4711;4712;4713;4716;4717;4718;4720;4725;4728;4729;4842;506;515;516;5331;54205;5532;5534;55851;5594;5595;56901;572;637;6389;6391;6392;7124;7132;778;779;801;805;808;83464;836;840;8772;8851;93…	PLCB3;NDUFB6;CASP3;TNF;APH1B;NDUFB3;COX5B;NDUFS8;PSENEN;LPL;NDUFB7;ATF6;CACNA1S;CALM3;CYC1;NDUFC2;ERN1;GAPDH;NDUFA9;ITPR3;GRIN2C;PLCB1;ITPR2;ATP5F1B;PPP3R1;IL1B;SDHC;CYCS;TNFRSF1A;NDUFB4;NDUFA4;NDUFB5;COX7C;NDUFB2;COX5A;GRIN2B;ATP5MC1;COX8A;BAD;FADD;MAPT;COX6B1;CACNA1F;SDHD;CALML6;NDUFA3;NDUFS2;BID;BACE1;GRIN2D;PPP3CB;LRP1;EIF2AK3;UQCR11;CALM1;ATP5PB;NDUFA1;GNAQ;CALM2;MAPK3;APP;NDUFC1;ADAM10;COX4…
hsa01230	Biosynthesis of amino acids	http://www.kegg.jp/kegg-bin/show_pathway?hsa01230+10993+1491+2023+221823+230+2597+26227+2752+2806+29920+3417+3418+3419+3420+3421+383+4143+435+440+445+4548+5009+5091+5211+5213+5223+5230+5313+5315+5634+5723+5831+5832+586+6470+6472+65263+7086+84706+95	75	40	27.7885	1.43945	0.00282178	0.0068374	10993;1491;2023;221823;230;2597;26227;2752;2806;29920;3417;3418;3419;3420;3421;383;4143;435;440;445;4548;5009;5091;5211;5213;5223;5230;5313;5315;5634;5723;5831;5832;586;6470;6472;65263;7086;84706;95	IDH2;TKT;PKLR;PRPS1L1;ALDH18A1;PGK1;PHGDH;GAPDH;MTR;SDS;IDH3A;PFKM;PC;PKM;PYCR3;SHMT2;PYCR2;PGAM1;BCAT1;MAT1A;IDH1;PRPS2;ARG1;OTC;GPT2;SHMT1;ALDOC;GOT2;ASNS;IDH3B;PSPH;ASL;PYCR1;ENO1;IDH3G;ASS1;PFKL;CTH;ACY1;GLUL
hsa05168	Herpes simplex infection	http://www.kegg.jp/kegg-bin/show_pathway?hsa05168+10379+10482+10629+1387+1457+1460+1616+1965+2033+23586+27102+29110+3054+3106+3109+3112+3113+3118+3123+3127+3434+3442+3444+3445+3446+3448+3451+3452+3454+3455+3456+3553+356+3569+3592+3593+3716+3717+4049+440275+4615+4790+4792+4938+4939+4940+5187+5199+54106+54205+5430+5501+5599+5601+5602+5781+5818+5819+5970+6347+6352+64135+6429+6732+6773+6885+6890+6891…	185	87	68.5449	1.26924	0.00311092	0.00748046	10379;10482;10629;1387;1457;1460;1616;1965;2033;23586;27102;29110;3054;3106;3109;3112;3113;3118;3123;3127;3434;3442;3444;3445;3446;3448;3451;3452;3454;3455;3456;3553;356;3569;3592;3593;3716;3717;4049;440275;4615;4790;4792;4938;4939;4940;5187;5199;54106;54205;5430;5501;5599;5601;5602;5781;5818;5819;5970;6347;6352;64135;6429;6732;6773;6885;6890;6891;708;7124;7132;7157;718;7185;7186;7188;727;7297;78…	IL12B;STAT2;HCFC1;MAPK8;TRAF5;CASP3;JAK1;TNF;HLA-B;RELA;EIF2AK1;NECTIN2;IFNB1;IFNAR2;HLA-DQA2;C5;TYK2;LTA;IFNAR1;IFIT1;HLA-DMB;IL6;EP300;PTPN11;DAXX;IL1B;POLR2A;TRAF2;IFNA8;TNFRSF14;CYCS;TRAF1;MAPK9;CCL5;IFIH1;PER2;TNFRSF1A;DDX58;IFNA21;CCL2;C3;HLA-DPA1;TBK1;FADD;NFKBIA;MAP3K7;OAS2;TBPL1;TLR9;TAP2;IRF9;HLA-DRB1;IFNA14;OAS1;IFNA17;EIF2AK3;EIF2AK4;CSNK2A1;OAS3;PER1;MAPK10;TAP1;TP53;CREBBP;TAF6L;IFN…
hsa04750	Inflammatory mediator regulation of TRP channels	http://www.kegg.jp/kegg-bin/show_pathway?hsa04750+107+108+109+111+115+1432+162514+163688+2150+23236+2776+2778+3479+3553+3554+3708+3709+3710+4914+5029+51393+5290+5291+5293+5295+5296+5331+5501+5578+5579+5580+5581+5582+5583+5599+5600+5601+5602+5606+5732+5734+624+6300+6714+7442+79054+801+805+808+818	99	50	36.6808	1.36311	0.00406268	0.00969504	107;108;109;111;115;1432;162514;163688;2150;23236;2776;2778;3479;3553;3554;3708;3709;3710;4914;5029;51393;5290;5291;5293;5295;5296;5331;5501;5578;5579;5580;5581;5582;5583;5599;5600;5601;5602;5606;5732;5734;624;6300;6714;7442;79054;801;805;808;818	PIK3CA;PLCB3;IL1R1;MAPK8;PIK3R2;NTRK1;CALM3;F2RL1;TRPV2;MAPK14;ITPR3;ADCY1;PLCB1;ITPR2;PIK3CD;PIK3CB;TRPV3;IL1B;TRPV1;MAPK9;GNAS;CAMK2G;MAP2K3;PRKCG;PRKCH;PRKCD;CALML6;BDKRB2;CALM1;GNAQ;MAPK10;CALM2;PTGER2;PTGER4;PIK3R1;MAPK12;ADCY2;ADCY3;ADCY5;IGF1;PRKCB;SRC;PRKCA;PPP1CC;ADCY9;ITPR1;TRPM8;P2RY2;PRKCE;MAPK11
hsa05131	Shigellosis	http://www.kegg.jp/kegg-bin/show_pathway?hsa05131+10093+10094+10095+10109+10392+1399+1432+23291+25+3059+3576+3678+3688+4790+4792+5594+5595+5599+5600+5601+5602+5879+5970+60+6093+6300+64127+6714+71+8517+8767+8976+9474+9844+998	65	35	24.0833	1.45329	0.0041148	0.00974557	10093;10094;10095;10109;10392;1399;1432;23291;25;3059;3576;3678;3688;4790;4792;5594;5595;5599;5600;5601;5602;5879;5970;60;6093;6300;64127;6714;71;8517;8767;8976;9474;9844;998	RAC1;MAPK8;NOD2;ARPC3;ITGB1;RELA;MAPK14;CXCL8;FBXW11;MAPK9;ACTG1;ATG5;ACTB;ITGA5;ELMO1;NFKBIA;ARPC2;ABL1;ARPC1B;CDC42;WASL;CRKL;HCLS1;MAPK10;ROCK1;MAPK3;MAPK12;MAPK1;NFKB1;IKBKG;SRC;ARPC4;RIPK2;NOD1;MAPK11
hsa00620	Pyruvate metabolism	http://www.kegg.jp/kegg-bin/show_pathway?hsa00620+10873+1737+1738+217+219+2271+2739+31+32+39+3939+3945+3948+4191+4199+4200+501+5091+5105+5160+5313+5315+92483	39	23	14.45	1.59169	0.00431743	0.0101465	10873;1737;1738;217;219;2271;2739;31;32;39;3939;3945;3948;4191;4199;4200;501;5091;5105;5160;5313;5315;92483	PKLR;DLD;PCK1;LDHB;ME3;PC;ALDH7A1;PKM;DLAT;ALDH2;ACACA;ME2;FH;ALDH1B1;LDHA;ACAT2;GLO1;LDHC;ACACB;PDHA1;LDHAL6B;MDH2;ME1
hsa04640	Hematopoietic cell lineage	http://www.kegg.jp/kegg-bin/show_pathway?hsa04640+100133941+1435+1437+1441+1604+2056+2208+2209+2322+2811+2812+3109+3112+3113+3118+3123+3127+3553+3554+3567+3569+3570+3574+3575+3589+3655+3675+3676+3678+3815+4254+7037+7124+909+910+913+915+916+917+920+924+925+931+933+945+947+948+952+966	97	49	35.9398	1.36339	0.00440033	0.0101465	100133941;1435;1437;1441;1604;2056;2208;2209;2322;2811;2812;3109;3112;3113;3118;3123;3127;3553;3554;3567;3569;3570;3574;3575;3589;3655;3675;3676;3678;3815;4254;7037;7124;909;910;913;915;916;917;920;924;925;931;933;945;947;948;952;966	ITGA4;MS4A1;CD38;CD1A;CD34;ITGA3;IL1R1;CD59;TNF;KIT;IL7;GP1BB;GP1BA;CD7;KITLG;HLA-DQA2;CD1E;FCER2;HLA-DMB;IL6;IL1B;CD3G;CSF2;CD1B;ITGA5;CD24;IL11;CD3D;HLA-DPA1;ITGA6;IL5;CD55;FCGR1A;CSF3R;HLA-DRB1;FLT3;CD22;CSF1;CD33;EPO;CD4;CD3E;CD8A;IL6R;TFRC;HLA-DRB5;CD36;HLA-DOB;IL7R
hsa04150	mTOR signaling pathway	http://www.kegg.jp/kegg-bin/show_pathway?hsa04150+10000+10325+10641+201163+207+208+2475+27330+2885+2887+28956+3479+3480+3630+3643+3845+4040+51256+5170+523+528+5290+5291+5293+5295+5296+5562+5563+5578+5579+5582+5594+5595+5604+5605+5728+57521+5894+6009+6196+6197+6198+6199+64121+6446+64798+6520+6654+6655+673+7124+7132+7248+7249+7471+7472+7473+7476+7477+7480+7483+79109+7976+8140+8321+8324+8325+8326+84…	151	72	55.9475	1.28692	0.0044528	0.0101465	10000;10325;10641;201163;207;208;2475;27330;2885;2887;28956;3479;3480;3630;3643;3845;4040;51256;5170;523;528;5290;5291;5293;5295;5296;5562;5563;5578;5579;5582;5594;5595;5604;5605;5728;57521;5894;6009;6196;6197;6198;6199;64121;6446;64798;6520;6654;6655;673;7124;7132;7248;7249;7471;7472;7473;7476;7477;7480;7483;79109;7976;8140;8321;8324;8325;8326;84335;92335;9296;9681	PIK3CA;RPTOR;TSC2;AKT2;RHEB;ATP6V1F;TNF;LAMTOR2;PRKAA1;RRAGC;PIK3R2;WNT1;RPS6KA6;SGK1;WNT2;STRADA;KRAS;PIK3CD;PIK3CB;RPS6KA2;DEPDC5;AKT1S1;TNFRSF1A;WNT10B;WNT3;ATP6V1A;FZD7;GRB10;SOS2;WNT9A;PRKCG;IGF1R;PRKAA2;PTEN;FZD1;MAP2K1;WNT7B;RPS6KA3;AKT3;SOS1;SLC3A2;INSR;MTOR;INS;FZD8;WNT7A;FLCN;MAPK3;FZD3;LRP6;NPRL2;RPS6KB1;PIK3R1;MAPK1;DEPTOR;AKT1;TSC1;PDPK1;BRAF;IGF1;PRKCB;MAP2K2;PRKCA;SLC7A5;RAF1;MAPKA…
hsa04510	Focal adhesion	http://www.kegg.jp/kegg-bin/show_pathway?hsa04510+10000+10298+10398+1278+1285+1286+1399+1499+1956+2002+2064+207+208+2277+2317+2321+23396+2885+329+330+331+3371+340156+3479+3480+3611+3655+3675+3676+3678+3685+3688+3696+3791+3913+3914+399694+4638+5058+5063+5155+5170+5228+5290+5291+5293+5295+5296+5501+5578+5579+5582+5594+5595+5599+5601+5602+56034+5604+57144+572+5728+5747+5879+5880+5881+5894+5906+595+5…	199	92	73.7321	1.24776	0.00445644	0.0101465	10000;10298;10398;1278;1285;1286;1399;1499;1956;2002;2064;207;208;2277;2317;2321;23396;2885;329;330;331;3371;340156;3479;3480;3611;3655;3675;3676;3678;3685;3688;3696;3791;3913;3914;399694;4638;5058;5063;5155;5170;5228;5290;5291;5293;5295;5296;5501;5578;5579;5582;5594;5595;5599;5601;5602;56034;5604;57144;572;5728;5747;5879;5880;5881;5894;5906;595;596;60;6093;6464;6654;6655;6696;6714;673;7057;71;74…	PIK3CA;ITGA4;RAC1;RAC2;KDR;SPP1;AKT2;MYLK2;ITGA3;MAPK8;FLT1;PIK3R2;CCND2;PGF;ITGB1;EGFR;VEGFD;THBS1;PIK3CD;PIK3CB;PAK5;LAMB3;VEGFA;MAPK9;CAV1;ACTG1;PDGFC;ELK1;PTK2;VEGFB;ACTB;COL1A2;ERBB2;CAV3;ITGA5;RAP1A;SOS2;ITGA6;PDGFB;BAD;PRKCG;IGF1R;PTEN;MAP2K1;MYL9;CTNNB1;BCL2;AKT3;CDC42;ITGAV;CRKL;BIRC2;SOS1;CCND3;TNC;MAPK10;CCND1;ITGA8;SHC4;ROCK1;MAPK3;FLNB;RAC3;COL4A3;COL4A4;ILK;PIP5K1C;PIK3R1;MAPK1;ACTN…
hsa05165	Human papillomavirus infection	http://www.kegg.jp/kegg-bin/show_pathway?hsa05165+10000+10013+10134+1019+1021+1026+1027+10312+10379+10488+122011+1278+1285+1286+1385+1387+1452+148327+1499+1740+1741+182+1956+2033+207+208+2308+2475+2778+2885+29110+3106+324+3371+3442+3444+3445+3446+3448+3451+3452+3454+3455+3456+3516+356+3655+3659+3675+3676+3678+3685+3688+3696+3716+3845+388585+3913+3914+4193+4599+472+4790+4851+523+527+528+5290+5291+…	339	149	125.604	1.18627	0.00446848	0.0101465	10000;10013;10134;1019;1021;1026;1027;10312;10379;10488;122011;1278;1285;1286;1385;1387;1452;148327;1499;1740;1741;182;1956;2033;207;208;2308;2475;2778;2885;29110;3106;324;3371;3442;3444;3445;3446;3448;3451;3452;3454;3455;3456;3516;356;3655;3659;3675;3676;3678;3685;3688;3696;3716;3845;388585;3913;3914;4193;4599;472;4790;4851;523;527;528;5290;5291;5293;5295;5296;5315;533;535;545;54626;55012;5518;5…	PIK3CA;APC;ITGA4;CREB5;TSC2;SPP1;AKT2;RHEB;CREB3L2;ATP6V1F;STAT2;ITGA3;NOTCH1;MAML1;PPP2R1A;CASP3;JAK1;TNF;PPP2R3A;MAML2;HLA-B;PIK3R2;CCND2;WNT1;ITGB1;EGFR;RELA;IFNB1;IFNAR2;AXIN1;ATP6V0A1;TYK2;PPP2R2C;THBS1;WNT2;CCNA1;IFNAR1;KRAS;IRF1;PIK3CD;PPP2R3C;PIK3CB;EP300;CDK6;PRKCI;LAMB3;IFNA8;VEGFA;MX1;TNFRSF1A;CDKN1B;WNT10B;WNT3;HDAC6;PTK2;ATM;GNAS;ATP6V1A;IFNA21;COL1A2;FZD7;ITGA5;CREB3L1;DLG2;SOS2;PPP…
hsa04115	p53 signaling pathway	http://www.kegg.jp/kegg-bin/show_pathway?hsa04115+1019+1021+1026+1111+11200+1647+27113+27244+2810+3479+3732+4193+4616+472+50484+51246+54205+545+5728+595+596+598+6241+637+64326+64393+7057+7157+7249+836+8493+8795+891+894+896+898+900+9540	72	38	26.6769	1.42445	0.0045039	0.0101465	1019;1021;1026;1111;11200;1647;27113;27244;2810;3479;3732;4193;4616;472;50484;51246;54205;545;5728;595;596;598;6241;637;64326;64393;7057;7157;7249;836;8493;8795;891;894;896;898;900;9540	TSC2;CASP3;CCNB1;CCND2;THBS1;SESN1;CDK6;CCNG1;CHEK1;CYCS;GADD45A;TP53I3;ATM;BBC3;PPM1D;RRM2;CDK4;CCNE1;CHEK2;ZMAT3;BCL2L1;COP1;PTEN;TNFRSF10B;CDKN1A;BCL2;MDM2;RRM2B;BID;SFN;CCND3;CCND1;TP53;SHISA5;IGF1;ATR;CD82;GADD45B
hsa04360	Axon guidance	http://www.kegg.jp/kegg-bin/show_pathway?hsa04360+10298+10371+10507+137970+1808+1942+1944+1945+1969+2041+2042+2043+2044+2045+2047+2048+2050+2051+223117+23365+23380+23654+25+25791+2770+2771+2773+285220+3611+3688+3845+3985+4690+4773+5058+5063+5163+5290+5291+5293+5295+5296+5361+5362+5364+5365+54910+5532+5534+55558+5578+5594+5595+56920+57144+5747+57689+5781+5879+5880+5881+5894+5921+6093+6259+6387+640…	175	82	64.8398	1.26466	0.00453878	0.0101465	10298;10371;10507;137970;1808;1942;1944;1945;1969;2041;2042;2043;2044;2045;2047;2048;2050;2051;223117;23365;23380;23654;25;25791;2770;2771;2773;285220;3611;3688;3845;3985;4690;4773;5058;5063;5163;5290;5291;5293;5295;5296;5361;5362;5364;5365;54910;5532;5534;55558;5578;5594;5595;56920;57144;5747;57689;5781;5879;5880;5881;5894;5921;6093;6259;6387;6405;659;6608;6714;7220;7222;7223;7224;7225;7852;7976…	PIK3CA;TRPC4;RAC1;PDK1;RAC2;LIMK2;NCK1;NGEF;PIK3R2;UNC5D;SEMA4D;PLXNA4;ITGB1;EPHA5;SEMA4C;SEMA3D;TRPC1;KRAS;PIK3CD;PIK3CB;PAK5;PPP3R1;PTPN11;EPHB1;EPHB2;PLXNA1;EPHA1;PTK2;PLXNB3;SEMA3A;BMPR2;DPYSL2;NRP1;ARHGEF12;CAMK2G;EPHB4;GNAI3;BOC;ABL1;CDC42;PLXNB1;PPP3CB;EPHA2;EPHB6;SEMA3G;EFNA1;ROCK1;TRPC5;MAPK3;FZD3;LRRC4C;SMO;RAC3;PLXNA2;ILK;PIK3R1;SRGAP2;MAPK1;SEMA3F;TRPC3;EPHA6;PAK3;TRPC6;EPHA3;PLXNA3;N…
hsa05216	Thyroid cancer	http://www.kegg.jp/kegg-bin/show_pathway?hsa05216+1026+10342+1499+1647+3845+4609+4616+4914+5468+5594+5595+5604+5605+578+595+6257+673+7157+7170+7849+8031+999	37	22	13.709	1.60479	0.00454175	0.0101465	1026;10342;1499;1647;3845;4609;4616;4914;5468;5594;5595;5604;5605;578;595;6257;673;7157;7170;7849;8031;999	NTRK1;RXRB;KRAS;PPARG;NCOA4;GADD45A;CDH1;MAP2K1;CTNNB1;CDKN1A;BAK1;TPM3;PAX8;CCND1;TFG;MAPK3;TP53;MAPK1;MYC;BRAF;MAP2K2;GADD45B
hsa04727	GABAergic synapse	http://www.kegg.jp/kegg-bin/show_pathway?hsa04727+10243+10681+107+108+109+111+115+140679+18+200959+23710+2550+2555+2557+2561+2565+2569+2570+2571+2572+2744+2752+2770+2771+2773+2786+2787+2791+2793+3763+4905+5578+5579+5582+55970+6529+6540+6714+773+778+779+81539+92745+94235+9568	88	45	32.6051	1.38015	0.0046336	0.0102788	10243;10681;107;108;109;111;115;140679;18;200959;23710;2550;2555;2557;2561;2565;2569;2570;2571;2572;2744;2752;2770;2771;2773;2786;2787;2791;2793;3763;4905;5578;5579;5582;55970;6529;6540;6714;773;778;779;81539;92745;94235;9568	GABBR1;GPHN;CACNA1S;GABRR1;GABRR2;ADCY1;SLC32A1;SLC6A13;GLS;GNB5;GNG5;NSF;GABRR3;GABRA2;PRKCG;SLC38A5;GNG8;GNAI3;GABRA4;CACNA1F;GABARAPL1;GAD2;GAD1;GABBR2;KCNJ6;GNG12;GNGT2;ADCY2;SLC6A1;GNG11;ADCY3;ADCY5;GNAI1;PRKCB;SRC;PRKCA;ADCY9;GNAI2;GABRB2;GABRG1;SLC38A1;GNG4;ABAT;CACNA1A;GLUL
hsa05143	African trypanosomiasis	http://www.kegg.jp/kegg-bin/show_pathway?hsa05143+169355+2150+23236+2776+3039+335+3553+356+3569+3586+3592+3593+4615+5331+54106+5578+5579+5582+6401+7124+7412	35	21	12.968	1.61938	0.00476214	0.01049	169355;2150;23236;2776;3039;335;3553;356;3569;3586;3592;3593;4615;5331;54106;5578;5579;5582;6401;7124;7412	IL12B;PLCB3;TNF;F2RL1;SELE;HBA1;IL6;PLCB1;IL1B;IDO2;PRKCG;APOA1;TLR9;VCAM1;IL10;GNAQ;IL12A;PRKCB;PRKCA;MYD88;FASLG
hsa00770	Pantothenate and CoA biosynthesis	http://www.kegg.jp/kegg-bin/show_pathway?hsa00770+1806+5167+5169+53354+55229+55350+586+60490+79646+80025+80347+8875+8876	19	13	7.03975	1.84666	0.00542986	0.0118778	1806;5167;5169;53354;55229;55350;586;60490;79646;80025;80347;8875;8876	VNN1;PANK2;DPYD;PANK4;COASY;ENPP1;BCAT1;VNN3;PPCDC;PANK1;ENPP3;VNN2;PANK3
hsa05032	Morphine addiction	http://www.kegg.jp/kegg-bin/show_pathway?hsa05032+10681+107+108+10846+109+111+115+134+140679+200959+2550+2555+2557+2561+2565+2569+2570+27115+2770+2771+2773+2778+2786+2787+2791+2793+2868+2869+2870+3762+3763+408+5137+5139+5140+5141+5151+5153+5578+5579+5582+55970+773+8622+94235+9568	91	46	33.7167	1.36431	0.00559479	0.0121542	10681;107;108;10846;109;111;115;134;140679;200959;2550;2555;2557;2561;2565;2569;2570;27115;2770;2771;2773;2778;2786;2787;2791;2793;2868;2869;2870;3762;3763;408;5137;5139;5140;5141;5151;5153;5578;5579;5582;55970;773;8622;94235;9568	PDE8B;GABBR1;PDE7B;PDE3A;GABRR1;PDE1B;PDE4A;GABRR2;ADCY1;SLC32A1;GNB5;PDE1C;GRK4;GNG5;GNAS;GABRR3;GABRA2;PRKCG;GNG8;GNAI3;GABRA4;GRK5;ARRB1;PDE10A;PDE8A;GRK6;KCNJ5;GABBR2;KCNJ6;GNG12;GNGT2;ADCY2;PDE3B;ADORA1;GNG11;ADCY3;ADCY5;GNAI1;PRKCB;PRKCA;ADCY9;GNAI2;GABRB2;GABRG1;GNG4;CACNA1A
hsa00260	Glycine, serine and threonine metabolism	http://www.kegg.jp/kegg-bin/show_pathway?hsa00260+10993+132158+1491+1610+1738+211+212+23464+2593+26227+2628+27232+4128+4129+501+51268+5223+5723+635+63826+6470+6472+64902	40	23	14.8205	1.5519	0.00663941	0.0143248	10993;132158;1491;1610;1738;211;212;23464;2593;26227;2628;27232;4128;4129;501;51268;5223;5723;635;63826;6470;6472;64902	PIPOX;SRR;AGXT2;DAO;DLD;PHGDH;SDS;GNMT;ALAS1;ALDH7A1;GLYCTK;ALAS2;SHMT2;PGAM1;BHMT;MAOB;SHMT1;GCAT;GAMT;PSPH;GATM;MAOA;CTH
hsa05014	Amyotrophic lateral sclerosis (ALS)	http://www.kegg.jp/kegg-bin/show_pathway?hsa05014+1432+1616+2876+2891+2904+2905+2906+4741+4842+54205+5532+5534+5600+5606+572+5868+5879+596+598+6300+637+6506+7124+7132+7157+79139+834+836	51	28	18.8962	1.48178	0.00691712	0.0148224	1432;1616;2876;2891;2904;2905;2906;4741;4842;54205;5532;5534;5600;5606;572;5868;5879;596;598;6300;637;6506;7124;7132;7157;79139;834;836	RAC1;CASP3;TNF;MAPK14;GRIN2C;GPX1;CASP1;PPP3R1;DAXX;CYCS;TNFRSF1A;GRIN2B;MAP2K3;BAD;BCL2L1;RAB5A;DERL1;BCL2;GRIA2;BID;GRIN2D;PPP3CB;TP53;MAPK12;NEFM;SLC1A2;NOS1;MAPK11
hsa04920	Adipocytokine signaling pathway	http://www.kegg.jp/kegg-bin/show_pathway?hsa04920+10000+10891+1374+207+208+2475+32+3717+3952+3953+4790+4792+5105+51422+53632+5443+5562+5563+5564+5599+5601+5602+5781+57818+5970+6257+6513+6517+6774+7124+7132+7186+8517+8660+8717+948	69	36	25.5654	1.40815	0.00713674	0.0151897	10000;10891;1374;207;208;2475;32;3717;3952;3953;4790;4792;5105;51422;53632;5443;5562;5563;5564;5599;5601;5602;5781;57818;5970;6257;6513;6517;6774;7124;7132;7186;8517;8660;8717;948	AKT2;MAPK8;TNF;PRKAA1;CPT1A;RELA;PCK1;SLC2A1;RXRB;PTPN11;TRAF2;MAPK9;TNFRSF1A;PRKAG3;POMC;NFKBIA;PRKAA2;IRS2;PRKAG2;STAT3;AKT3;MTOR;LEP;TRADD;MAPK10;PPARGC1A;LEPR;G6PC2;SLC2A4;PRKAB1;AKT1;NFKB1;IKBKG;CD36;JAK2;ACACB
hsa00270	Cysteine and methionine metabolism	http://www.kegg.jp/kegg-bin/show_pathway?hsa00270+1036+10993+1491+1788+1789+23743+259307+262+2730+2806+2937+3939+3945+3948+4143+4191+4507+4548+55256+58478+586+635+64902+6611+883+92483	47	26	17.4141	1.49304	0.00799702	0.0167937	1036;10993;1491;1788;1789;23743;259307;262;2730;2806;2937;3939;3945;3948;4143;4191;4507;4548;55256;58478;586;635;64902;6611;883;92483	AMD1;CDO1;AGXT2;LDHB;DNMT3B;MTR;GCLM;SDS;IL4I1;DNMT3A;ENOPH1;ADI1;SMS;BCAT1;MAT1A;BHMT2;BHMT;GSS;GOT2;KYAT1;LDHA;LDHC;CTH;LDHAL6B;MDH2;MTAP
hsa04961	Endocrine and other factor-regulated calcium reabsorption	http://www.kegg.jp/kegg-bin/show_pathway?hsa04961+115+1211+1213+160+1759+1785+2099+23236+23439+2776+2778+476+477+478+480+481+482+483+486+490+5331+5578+5579+5582+624+7421	47	26	17.4141	1.49304	0.00799702	0.0167937	115;1211;1213;160;1759;1785;2099;23236;23439;2776;2778;476;477;478;480;481;482;483;486;490;5331;5578;5579;5582;624;7421	ATP1B2;PLCB3;CLTA;ATP1A1;PLCB1;ESR1;GNAS;ATP1B1;DNM1;ATP1A2;PRKCG;ATP1B3;FXYD2;VDR;BDKRB2;ATP1A4;AP2A1;DNM2;CLTC;GNAQ;ATP2B1;ATP1A3;PRKCB;PRKCA;ADCY9;ATP1B4
hsa05150	Staphylococcus aureus infection	http://www.kegg.jp/kegg-bin/show_pathway?hsa05150+10747+1675+1828+2204+2209+2212+2213+2215+2358+2359+3075+3109+3112+3113+3118+3123+3127+3586+5340+5648+629+6403+6404+712+713+716+718+721+727+728	56	30	20.7487	1.44587	0.0083723	0.0174654	10747;1675;1828;2204;2209;2212;2213;2215;2358;2359;3075;3109;3112;3113;3118;3123;3127;3586;5340;5648;629;6403;6404;712;713;716;718;721;727;728	FPR3;C1QA;MASP1;DSG1;MASP2;HLA-DQA2;C5;CFH;HLA-DMB;CFB;C5AR1;C3;HLA-DPA1;PLG;FCGR1A;IL10;HLA-DRB1;SELPLG;C1QB;FCGR3B;SELP;FCAR;C1S;CFD;HLA-DRB5;C4B;HLA-DOB;FCGR2B;FPR2;FCGR2A
hsa00020	Citrate cycle (TCA cycle)	http://www.kegg.jp/kegg-bin/show_pathway?hsa00020+1737+1738+2271+3417+3418+3419+3420+3421+4191+47+4967+5091+5105+5160+6389+6391+6392+8802	30	18	11.1154	1.61938	0.00878464	0.018205	1737;1738;2271;3417;3418;3419;3420;3421;4191;47;4967;5091;5105;5160;6389;6391;6392;8802	IDH2;DLD;PCK1;SDHC;IDH3A;ACLY;PC;DLAT;OGDH;SUCLG1;SDHD;IDH1;FH;IDH3B;IDH3G;PDHA1;MDH2;SDHA
hsa04622	RIG-I-like receptor signaling pathway	http://www.kegg.jp/kegg-bin/show_pathway?hsa04622+10010+1432+23586+26007+29110+3442+3444+3445+3446+3448+3451+3452+3456+3576+3592+3593+3627+4214+4790+4792+54941+5599+5600+5601+5602+5970+6300+64135+64343+6885+7124+7186+8517+8717+8772+9474	70	36	25.9359	1.38804	0.00953956	0.0196403	10010;1432;23586;26007;29110;3442;3444;3445;3446;3448;3451;3452;3456;3576;3592;3593;3627;4214;4790;4792;54941;5599;5600;5601;5602;5970;6300;64135;64343;6885;7124;7186;8517;8717;8772;9474	IL12B;MAPK8;TNF;AZI2;RELA;IFNB1;TANK;MAPK14;CXCL8;TRAF2;IFNA8;MAPK9;IFIH1;ATG5;DDX58;CXCL10;IFNA21;TBK1;FADD;NFKBIA;MAP3K7;RNF125;IFNA14;IFNA17;MAP3K1;TRADD;MAPK10;TKFC;IFNA10;MAPK12;IL12A;NFKB1;IKBKG;IFNA7;IFNA5;MAPK11
hsa00730	Thiamine metabolism	http://www.kegg.jp/kegg-bin/show_pathway?hsa00730+122481+158067+203+204+249+251+26289+52+79178+84284+9054	16	11	5.92821	1.85554	0.010035	0.0204377	122481;158067;203;204;249;251;26289;52;79178;84284;9054	AK2;AK7;AK1;NFS1;AK5;ACP1;AK8;ALPL;THTPA;NTPCR;ALPG
hsa05226	Gastric cancer	http://www.kegg.jp/kegg-bin/show_pathway?hsa05226+10000+10023+1026+1027+122011+1452+1499+1647+1871+1956+2064+207+208+2246+2247+2254+2263+2475+2549+2885+324+369+3845+399694+4040+4087+4088+4609+4616+5243+5290+5291+5293+5295+5296+5594+5595+5604+5605+578+5894+5925+595+596+6198+6199+6257+6464+6654+6655+673+7046+7157+7471+7472+7473+7476+7477+7480+7483+7976+8312+8321+8324+8325+8326+83998+898+999	148	69	54.8359	1.2583	0.0100567	0.0204377	10000;10023;1026;1027;122011;1452;1499;1647;1871;1956;2064;207;208;2246;2247;2254;2263;2475;2549;2885;324;369;3845;399694;4040;4087;4088;4609;4616;5243;5290;5291;5293;5295;5296;5594;5595;5604;5605;578;5894;5925;595;596;6198;6199;6257;6464;6654;6655;673;7046;7157;7471;7472;7473;7476;7477;7480;7483;7976;8312;8321;8324;8325;8326;83998;898;999	PIK3CA;APC;FGF2;E2F3;AKT2;PIK3R2;WNT1;EGFR;AXIN1;ABCB1;WNT2;RXRB;KRAS;PIK3CD;PIK3CB;SMAD2;CDKN1B;WNT10B;GADD45A;WNT3;ERBB2;FZD7;CDH1;SOS2;WNT9A;CCNE1;FRAT1;REG4;GAB1;FGF1;FZD1;MAP2K1;CTNNB1;CDKN1A;BAK1;WNT7B;BCL2;AKT3;SOS1;MTOR;FZD8;WNT7A;CCND1;SHC4;FGFR2;MAPK3;FZD3;LRP6;TP53;TGFBR1;RPS6KB1;PIK3R1;MAPK1;ARAF;RB1;AKT1;SMAD3;MYC;FGF9;BRAF;CSNK1A1;MAP2K2;SHC1;CSNK1A1L;RAF1;FZD9;RPS6KB2;GADD45B;GRB2
hsa05120	Epithelial cell signaling in Helicobacter pylori infection	http://www.kegg.jp/kegg-bin/show_pathway?hsa05120+102+10312+10392+1432+150084+1956+28964+2919+3576+4067+4790+4792+5058+50848+523+527+528+533+535+5599+5600+5601+5602+5781+5879+5970+6300+6352+6714+836+83700+8517+9020+9296+998	68	35	25.1949	1.38917	0.0103436	0.0208862	102;10312;10392;1432;150084;1956;28964;2919;3576;4067;4790;4792;5058;50848;523;527;528;533;535;5599;5600;5601;5602;5781;5879;5970;6300;6352;6714;836;83700;8517;9020;9296;998	RAC1;ATP6V1F;MAPK8;CXCL1;CASP3;EGFR;RELA;MAPK14;ATP6V0A1;CXCL8;PTPN11;MAPK9;CCL5;F11R;ATP6V1A;JAM3;NFKBIA;TCIRG1;IGSF5;CDC42;LYN;MAP3K14;ATP6V0B;MAPK10;ADAM10;MAPK12;NFKB1;IKBKG;PAK1;GIT1;SRC;ATP6V0C;NOD1;ATP6V1C1;MAPK11
hsa04714	Thermogenesis	http://www.kegg.jp/kegg-bin/show_pathway?hsa04714+10488+107+108+10891+109+10975+111+11343+115+125965+1327+1329+1340+1345+1350+1351+1374+1376+1385+1386+1432+148327+1537+155+2260+23028+2475+25915+2641+27330+2778+2885+3845+3991+4694+4695+4696+4697+4702+4704+4706+4707+4708+4709+4710+4711+4712+4713+4716+4717+4718+4720+4725+4728+4729+4881+506+51422+515+51548+516+51780+53632+5468+5562+5563+5564+55818+55…	229	102	84.8475	1.20216	0.0108692	0.0218076	10488;107;108;10891;109;10975;111;11343;115;125965;1327;1329;1340;1345;1350;1351;1374;1376;1385;1386;1432;148327;1537;155;2260;23028;2475;25915;2641;27330;2778;2885;3845;3991;4694;4695;4696;4697;4702;4704;4706;4707;4708;4709;4710;4711;4712;4713;4716;4717;4718;4720;4725;4728;4729;4881;506;51422;515;51548;516;51780;53632;5468;5562;5563;5564;55818;5592;5593;5600;5606;56901;57521;60;6009;6196;6197;61…	ARID1A;RPTOR;CREB5;TSC2;RHEB;CREB3L2;NDUFB6;PRKAA1;CPT1A;DPF1;NDUFB3;COX5B;NDUFS8;RPS6KA6;NDUFB7;CYC1;NDUFC2;NDUFA9;MAPK14;ADCY1;KRAS;PPARG;ATP5F1B;SDHC;RPS6KA2;KDM3B;LIPE;AKT1S1;ACTG1;DPF3;SMARCA2;PRKAG3;ACTB;GNAS;PRKG2;SMARCC2;NDUFB4;NDUFA4;NDUFB5;COX7C;NDUFB2;CREB3L1;COX5A;SOS2;ATP5MC1;COX8A;FGFR1;MAP2K3;PRKAA2;CREB3;CPT2;PRKAG2;COX6B1;RPS6KA3;NDUFAF3;SDHD;NDUFA3;NDUFS2;ACTL6A;SOS1;SLC25A20;UQ…
hsa00280	Valine, leucine and isoleucine degradation	http://www.kegg.jp/kegg-bin/show_pathway?hsa00280+10449+1738+18+1892+1962+217+219+259307+26275+3028+3032+3157+316+34+35+36+39+4329+4594+501+5019+5095+56922+586+64087+64902	48	26	17.7846	1.46194	0.0113922	0.0227123	10449;1738;18;1892;1962;217;219;259307;26275;3028;3032;3157;316;34;35;36;39;4329;4594;501;5019;5095;56922;586;64087;64902	MCCC2;HADHB;ACADS;AGXT2;HMGCS1;DLD;ACADM;IL4I1;EHHADH;ALDH7A1;ACADSB;PCCA;ALDH6A1;ECHS1;ALDH2;MMUT;BCAT1;AOX1;ALDH1B1;ACAA2;OXCT1;HIBCH;ACAT2;MCCC1;HSD17B10;ABAT
hsa04927	Cortisol synthesis and secretion	http://www.kegg.jp/kegg-bin/show_pathway?hsa04927+10488+107+108+109+111+115+1385+1386+148327+1583+1586+23236+2776+2778+3164+3284+3708+3709+3710+3776+3949+468+5087+5151+5331+5443+64764+778+779+84876+8622+90993+9586	64	33	23.7128	1.39165	0.012167	0.0241044	10488;107;108;109;111;115;1385;1386;148327;1583;1586;23236;2776;2778;3164;3284;3708;3709;3710;3776;3949;468;5087;5151;5331;5443;64764;778;779;84876;8622;90993;9586	PDE8B;PLCB3;CREB5;CREB3L2;CACNA1S;ITPR3;NR4A1;ADCY1;PLCB1;ITPR2;PBX1;GNAS;CREB3L1;POMC;KCNK2;ATF4;CREB3;HSD3B2;CACNA1F;GNAQ;PDE8A;ORAI1;CYP11A1;CYP17A1;CREB3L4;LDLR;ADCY2;ATF2;ADCY3;CREB1;ADCY5;ADCY9;ITPR1
hsa04145	Phagosome	http://www.kegg.jp/kegg-bin/show_pathway?hsa04145+10312+10332+10333+10376+10381+10382+10383+11151+1535+1536+200576+203068+2204+2209+2212+2213+2215+22925+3106+3109+3112+3113+3118+3123+3127+3678+3685+3688+3920+4353+4360+4688+4842+4973+51807+523+527+528+533+535+55176+5868+5869+5879+60+6441+64581+6890+6891+7037+7057+7099+71+718+7277+7278+7280+7846+78989+81027+811+821+84617+84790+8685+9146+9296+9341+9…	152	70	56.318	1.24294	0.0133853	0.0263524	10312;10332;10333;10376;10381;10382;10383;11151;1535;1536;200576;203068;2204;2209;2212;2213;2215;22925;3106;3109;3112;3113;3118;3123;3127;3678;3685;3688;3920;4353;4360;4688;4842;4973;51807;523;527;528;533;535;55176;5868;5869;5879;60;6441;64581;6890;6891;7037;7057;7099;71;718;7277;7278;7280;7846;78989;81027;811;821;84617;84790;8685;9146;9296;9341;948;9902	TUBA1C;RAC1;MPO;ATP6V1F;SFTPD;HLA-B;TUBA3C;ITGB1;LAMP2;HGS;TUBB4B;HLA-DQA2;SEC61A2;ATP6V0A1;THBS1;CANX;HLA-DMB;CLEC4M;MRC1;PIKFYVE;TLR4;ACTG1;ACTB;VAMP3;ATP6V1A;TUBB4A;ITGA5;C3;HLA-DPA1;TUBB;TUBB1;COLEC11;FCGR1A;RAB5A;TLR6;NCF2;RAB5B;TCIRG1;TAP2;HLA-DRB1;ITGAV;PLA2R1;TUBA4A;CALR;ATP6V0B;CYBA;TAP1;TUBB3;CORO1A;TUBB2A;OLR1;FCGR3B;TUBA8;TUBB6;FCAR;TUBA1B;CYBB;TFRC;CLEC7A;HLA-DRB5;CD36;MRC2;NOS1;ATP6…
hsa04724	Glutamatergic synapse	http://www.kegg.jp/kegg-bin/show_pathway?hsa04724+10681+107+108+109+111+115+116443+1742+23236+2744+2752+2770+2771+2773+2776+2778+2786+2787+2791+2793+2891+2898+2901+2904+2905+2906+2911+2915+2916+2918+3708+3709+3710+5331+5337+5338+5532+5534+5578+5579+5582+5594+5595+55970+6506+6507+6511+6512+7220+773+81539+85358+94235+9455	114	54	42.2385	1.27846	0.0147462	0.0288513	10681;107;108;109;111;115;116443;1742;23236;2744;2752;2770;2771;2773;2776;2778;2786;2787;2791;2793;2891;2898;2901;2904;2905;2906;2911;2915;2916;2918;3708;3709;3710;5331;5337;5338;5532;5534;5578;5579;5582;5594;5595;55970;6506;6507;6511;6512;7220;773;81539;85358;94235;9455	PLCB3;GRM6;GRM5;SHANK3;ITPR3;GRIN2C;TRPC1;ADCY1;PLCB1;ITPR2;GRM8;PPP3R1;GLS;GNB5;GNG5;GNAS;GRIN2B;PRKCG;PLD2;GNG8;GNAI3;HOMER2;GRM1;GRIA2;GRIN2D;PPP3CB;PLD1;GNAQ;MAPK3;DLG4;GNG12;GNGT2;SLC1A6;MAPK1;ADCY2;GRIN3A;SLC1A3;SLC1A2;GNG11;ADCY3;ADCY5;GNAI1;PRKCB;GRIK2;PRKCA;ADCY9;GNAI2;ITPR1;GRIK5;SLC38A1;GNG4;CACNA1A;SLC1A7;GLUL
hsa04672	Intestinal immune network for IgA production	http://www.kegg.jp/kegg-bin/show_pathway?hsa04672+10673+115650+23308+29851+3109+3112+3113+3118+3123+3127+3558+3567+3569+3586+3601+3676+4055+56477+608+6387+7852+8174+9020+940+958+959	49	26	18.1551	1.4321	0.0158606	0.03084	10673;115650;23308;29851;3109;3112;3113;3118;3123;3127;3558;3567;3569;3586;3601;3676;4055;56477;608;6387;7852;8174;9020;940;958;959	IL15RA;ITGA4;LTBR;HLA-DQA2;HLA-DMB;IL6;CD40LG;MADCAM1;HLA-DPA1;TNFRSF13C;IL5;IL2;CD28;CCL28;ICOS;IL10;HLA-DRB1;MAP3K14;TNFSF13B;HLA-DRB5;CD40;HLA-DOB;ICOSLG;CXCR4;TNFRSF17;CXCL12
hsa00480	Glutathione metabolism	http://www.kegg.jp/kegg-bin/show_pathway?hsa00480+221357+257202+2678+2730+2876+2878+2879+2936+2937+2939+2940+2941+2946+2949+2950+3417+3418+373156+4257+50484+51056+5226+6240+6241+6611+79017+79094+9027+9446	56	29	20.7487	1.39768	0.016873	0.0326074	221357;257202;2678;2730;2876;2878;2879;2936;2937;2939;2940;2941;2946;2949;2950;3417;3418;373156;4257;50484;51056;5226;6240;6241;6611;79017;79094;9027;9446	IDH2;GSTM5;GSTO1;PGD;GPX1;GGCT;GSTM2;GGT1;GCLM;RRM1;RRM2;NAT8;GSTP1;SMS;RRM2B;CHAC1;IDH1;LAP3;GSS;MGST1;GSTA3;GSTA5;GPX6;GSR;GPX4;GSTA4;GSTA2;GPX3;GSTK1
hsa04964	Proximal tubule bicarbonate reclamation	http://www.kegg.jp/kegg-bin/show_pathway?hsa04964+1468+23439+2744+476+477+478+480+481+482+483+486+5105+760+762	23	14	8.5218	1.64285	0.0171946	0.0330262	1468;23439;2744;476;477;478;480;481;482;483;486;5105;760;762	ATP1B2;ATP1A1;PCK1;GLS;ATP1B1;ATP1A2;CA2;ATP1B3;FXYD2;ATP1A4;CA4;ATP1A3;SLC25A10;ATP1B4
hsa00640	Propanoate metabolism	http://www.kegg.jp/kegg-bin/show_pathway?hsa00640+1738+18+1892+1962+23417+26275+31+32+34+39+3939+3945+3948+4329+4594+5095+8802+92483	32	18	11.8564	1.51817	0.0207727	0.039657	1738;18;1892;1962;23417;26275;31;32;34;39;3939;3945;3948;4329;4594;5095;8802;92483	DLD;LDHB;ACADM;EHHADH;PCCA;ALDH6A1;ECHS1;ACACA;MMUT;SUCLG1;LDHA;HIBCH;ACAT2;LDHC;MLYCD;ACACB;ABAT;LDHAL6B
hsa04975	Fat digestion and absorption	http://www.kegg.jp/kegg-bin/show_pathway?hsa04975+10554+10555+1056+19+2169+26279+2806+29881+335+338+39+391013+5319+5320+5406+64240+81579+84649+8513+8613+8694+948	41	22	15.191	1.44822	0.0218739	0.0415077	10554;10555;1056;19;2169;26279;2806;29881;335;338;39;391013;5319;5320;5406;64240;81579;84649;8513;8613;8694;948	AGPAT2;PLA2G2A;PLA2G1B;AGPAT1;LIPF;FABP2;PLPP3;APOB;DGAT1;PNLIP;PLA2G2C;ABCG5;APOA1;PLA2G2D;GOT2;PLA2G12A;CEL;ACAT2;NPC1L1;ABCA1;CD36;DGAT2
hsa04110	Cell cycle	http://www.kegg.jp/kegg-bin/show_pathway?hsa04110+1019+1021+1026+1027+1031+10735+10971+1111+11200+1387+1647+1871+1874+2033+25+2810+29882+4087+4088+4171+4175+4176+4193+4609+4616+472+4998+5000+51433+5347+545+5591+5885+5925+595+701+7027+7157+7272+7465+7534+8317+8556+890+8900+891+894+896+898+902+9088+9184+991+993+994+995+9978	124	57	45.9436	1.24065	0.0249093	0.0469846	1019;1021;1026;1027;1031;10735;10971;1111;11200;1387;1647;1871;1874;2033;25;2810;29882;4087;4088;4171;4175;4176;4193;4609;4616;472;4998;5000;51433;5347;545;5591;5885;5925;595;701;7027;7157;7272;7465;7534;8317;8556;890;8900;891;894;896;898;902;9088;9184;991;993;994;995;9978	E2F3;ORC1;CCNB1;CCND2;STAG2;ANAPC2;ORC4;PLK1;CDC14A;CCNA1;EP300;BUB1B;CDK6;SMAD2;CHEK1;BUB3;RAD21;PRKDC;CDKN1B;GADD45A;MCM7;TFDP1;ATM;CDC25B;YWHAZ;CDK4;CCNE1;CHEK2;CDC7;WEE1;PKMYT1;CDKN1A;CDKN2C;MCM6;ABL1;MCM2;MDM2;CDC25C;SFN;CCND3;TTK;CCND1;CCNA2;TP53;E2F4;CREBBP;CDC20;RBX1;ANAPC5;RB1;SMAD3;MYC;YWHAQ;ATR;CDC25A;CCNH;GADD45B
